# Supplementary material for: High-dimensional assessment of B-cell responses to quadrivalent meningococcal conjugate and plain polysaccharide vaccine
Source: Genome Med. 2017 Jan 30;9:11. doi: 10.1186/s13073-017-0400-x (PMC5282650; doi:10.1186/s13073-017-0400-x)
Supplement: Additional file 2: Table S1. — Study demography. (XLS 38 kb) [file 13073_2017_400_MOESM2_ESM.xls]

## Sheet: Supplementary table 1 
Supplementary table 1: Study demography
Age	Sex	Group
65.5562	Female	4
59.6822	Male	2
62.9589	Female	1
56.1726	Female	3
46.4575	Female	4
42.8301	Female	3
40.2658	Male	2
43.4795	Male	4
57.8685	Female	1
68.0904	Male	4
44.4055	Female	3
48.5534	Female	1
35.811	Male	3
57.3425	Male	1
32.1507	Female	1
68.2356	Female	2
64.4658	Female	4
60.2329	Female	3
54.6603	Male	2
52.9973	Female	2
