# Supplementary material for: High-dimensional assessment of B-cell responses to quadrivalent meningococcal conjugate and plain polysaccharide vaccine
Source: Genome Med. 2017 Jan 30;9:11. doi: 10.1186/s13073-017-0400-x (PMC5282650; doi:10.1186/s13073-017-0400-x)
Supplement: Additional file 3: Table S2. — Differentially transcript expression 7 days after an initial dose of MenACWY. (XLS 2176 kb) [file 13073_2017_400_MOESM3_ESM.xls]

## Sheet: Supplementary table 2 
Supplementary table 2: Differentially transcript expression 7 days after an initial dose of MenACWY.
PROBE_ID	SYMBOL	CHROMOSOME	logFC	AveExpr	t	P.Value	adj.P.Val	B	DEFINITION
ILMN_1674228	LOC651751		1.28809	8.7498	4.65737	8.48e-05	0.830331	-0.361404	PREDICTED: Homo sapiens similar to Ig kappa chain V-II region RPMI 6410 precursor (LOC651751), mRNA.
ILMN_1804601	LOC649923		1.42797	7.663	4.50667	0.000125962	0.830331	-0.563726	PREDICTED: Homo sapiens similar to Ig gamma-2 chain C region (LOC649923), mRNA.
ILMN_1652199	LOC642113		1.05967	11.0753	4.43495	0.000152066	0.830331	-0.660763	PREDICTED: Homo sapiens similar to Ig kappa chain V-III region HAH precursor (LOC642113), mRNA.
ILMN_1740597	CDKN2D	19	0.277067	6.32944	3.93817	0.000556475	0.999734	-1.34316	Homo sapiens cyclin-dependent kinase inhibitor 2D (p19, inhibits CDK4) (CDKN2D), transcript variant 1, mRNA.
ILMN_3275489	LOC100131905	12	-0.426228	8.95346	-3.73355	0.000943638	0.999734	-1.62743	PREDICTED: Homo sapiens misc_RNA (LOC100131905), miscRNA.
ILMN_1788108	TXNDC5	6	0.750891	9.60827	3.63584	0.00121203	0.999734	-1.76334	Homo sapiens thioredoxin domain containing 5 (endoplasmic reticulum) (TXNDC5), transcript variant 1, mRNA.
ILMN_2393765	IGLL1	22	0.597388	12.2298	3.59913	0.00133106	0.999734	-1.81439	Homo sapiens immunoglobulin lambda-like polypeptide 1 (IGLL1), transcript variant 1, mRNA.
ILMN_1722834	RGS12	4	-0.213643	7.74928	-3.45559	0.00191583	0.999734	-2.01373	Homo sapiens regulator of G-protein signaling 12 (RGS12), transcript variant 2, mRNA.
ILMN_1695891	LOC652775		0.455918	6.66024	3.40719	0.00216438	0.999734	-2.0808	PREDICTED: Homo sapiens similar to Ig kappa chain V-V region L7 precursor (LOC652775), mRNA.
ILMN_1653738	INTS4	11	0.201333	6.31181	3.32878	0.0026348	0.999734	-2.18924	Homo sapiens integrator complex subunit 4 (INTS4), mRNA.
ILMN_3236404	SNORD7	17	0.183344	6.14362	3.31982	0.00269449	0.999734	-2.20161	Homo sapiens small nucleolar RNA, C/D box 7 (SNORD7), small nucleolar RNA.
ILMN_3236358	NOP14	4	-0.231135	6.69421	-3.30843	0.00277223	0.999734	-2.21733	Homo sapiens NOP14 nucleolar protein homolog (yeast) (NOP14), mRNA.
ILMN_2105441	IGJ	4	0.880192	7.75532	3.30352	0.00280639	0.999734	-2.2241	Homo sapiens immunoglobulin J polypeptide, linker protein for immunoglobulin alpha and mu polypeptides (IGJ), mRNA.
ILMN_1737535	TAF4	20	0.190229	8.74325	3.26806	0.00306554	0.999734	-2.27296	Homo sapiens TAF4 RNA polymerase II, TATA box binding protein (TBP)-associated factor, 135kDa (TAF4), mRNA.
ILMN_2403965	TXNDC5	6	0.781127	7.3765	3.21613	0.00348719	0.999734	-2.34436	Homo sapiens thioredoxin domain containing 5 (TXNDC5), transcript variant 2, mRNA.
ILMN_1795835	LOC338758	12	-0.176635	10.7488	-3.21479	0.00349877	0.999734	-2.3462	PREDICTED: Homo sapiens hypothetical protein LOC338758 (LOC338758), mRNA.
ILMN_2159694	HLA-DRB4	6	-0.875921	8.36942	-3.20568	0.00357852	0.999734	-2.3587	Homo sapiens major histocompatibility complex, class II, DR beta 4 (HLA-DRB4), mRNA.
ILMN_2391891	MAP2K5	15	-0.209502	6.04598	-3.17223	0.0038867	0.999734	-2.40456	Homo sapiens mitogen-activated protein kinase kinase 5 (MAP2K5), transcript variant A, mRNA.
ILMN_1879832		9	-0.178478	5.98876	-3.14188	0.00418821	0.999734	-2.44608	UI-E-EJ0-ahu-i-15-0-UI.s2 UI-E-EJ0 Homo sapiens cDNA clone UI-E-EJ0-ahu-i-15-0-UI 3, mRNA sequence
ILMN_1786215	ZNF3	7	0.182779	6.66245	3.12828	0.00433057	0.999734	-2.46467	Homo sapiens zinc finger protein 3 (ZNF3), transcript variant 2, mRNA.
ILMN_2379560	CDC14B	9	0.21547	7.08406	3.12494	0.00436622	0.999734	-2.46923	Homo sapiens CDC14 cell division cycle 14 homolog B (S. cerevisiae) (CDC14B), transcript variant 2, mRNA.
ILMN_1895120		1	-0.174977	5.96415	-3.08685	0.00479316	0.999734	-2.52115	DA782718 OCBBF2 Homo sapiens cDNA clone OCBBF2018618 5, mRNA sequence
ILMN_3201715	LOC100132369		-0.183792	5.99904	-3.07173	0.00497354	0.999734	-2.54172	PREDICTED: Homo sapiens hypothetical LOC100132369 (LOC100132369), mRNA.
ILMN_1705458	TRIM58	1	0.327639	10.1264	3.05408	0.00519228	0.999734	-2.56571	Homo sapiens tripartite motif-containing 58 (TRIM58), mRNA.
ILMN_1680386	RPP38	10	0.17351	6.11281	3.05161	0.00522362	0.999734	-2.56906	Homo sapiens ribonuclease P/MRP 38kDa subunit (RPP38), transcript variant 3, mRNA.
ILMN_1887928		2	-0.258352	6.07714	-3.04864	0.00526151	0.999734	-2.57309	UI-H-FH0-bch-n-17-0-UI.s1 NCI_CGAP_FH0 Homo sapiens cDNA clone UI-H-FH0-bch-n-17-0-UI 3, mRNA sequence
ILMN_3237923	BEND2	X	0.233137	6.43634	3.03469	0.00544318	0.999734	-2.59202	Homo sapiens BEN domain containing 2 (BEND2), mRNA.
ILMN_1777980	MAP3K7IP1	22	-0.180588	6.57012	-3.01638	0.00569061	0.999734	-2.61681	Homo sapiens mitogen-activated protein kinase kinase kinase 7 interacting protein 1 (MAP3K7IP1), transcript variant beta, mRNA.
ILMN_1693620	PGM3	6	0.166606	6.66612	3.01637	0.00569081	0.999734	-2.61683	Homo sapiens phosphoglucomutase 3 (PGM3), mRNA.
ILMN_2233783	CD38	4	0.494221	7.06991	3.00089	0.00590839	0.999734	-2.63777	Homo sapiens CD38 molecule (CD38), mRNA.
ILMN_1913537		3	0.173971	7.60115	2.9898	0.00606914	0.999734	-2.65275	Homo sapiens cDNA FLJ13309 fis, clone OVARC1001442
ILMN_1779828	EDEM1	3	0.208172	8.74168	2.98213	0.00618275	0.999734	-2.6631	Homo sapiens ER degradation enhancer, mannosidase alpha-like 1 (EDEM1), mRNA.
ILMN_1794011	CHST2	3	-0.203897	6.40669	-2.97776	0.00624841	0.999734	-2.669	Homo sapiens carbohydrate (N-acetylglucosamine-6-O) sulfotransferase 2 (CHST2), mRNA.
ILMN_1858271		14	-0.157999	6.12499	-2.97012	0.00636469	0.999734	-2.6793	EST7714 human nasopharynx Homo sapiens cDNA, mRNA sequence
ILMN_1699214	LOC647450		0.706476	10.0779	2.96895	0.00638275	0.999734	-2.68088	PREDICTED: Homo sapiens similar to Ig kappa chain V-I region HK101 precursor (LOC647450), mRNA.
ILMN_3307940	FLJ35776	18	-0.1596	6.70682	-2.96183	0.00649335	0.999734	-2.69048	Homo sapiens hypothetical LOC649446 (FLJ35776), non-coding RNA.
ILMN_2343097	NCALD	8	-0.195045	8.46881	-2.95717	0.00656659	0.999734	-2.69674	Homo sapiens neurocalcin delta (NCALD), transcript variant 3, mRNA.
ILMN_1768399	ARFIP1	4	0.154385	6.00826	2.95459	0.00660755	0.999734	-2.70021	Homo sapiens ADP-ribosylation factor interacting protein 1 (ARFIP1), transcript variant 1, mRNA.
ILMN_1912737			0.199128	8.41398	2.94612	0.00674371	0.999734	-2.71161	Homo sapiens mRNA; cDNA DKFZp686F1546 (from clone DKFZp686F1546)
ILMN_1690690	SEC23IP	10	0.221753	7.06347	2.94523	0.00675823	0.999734	-2.71281	Homo sapiens SEC23 interacting protein (SEC23IP), mRNA.
ILMN_1750761	NCR1	19	-0.205428	6.06065	-2.94065	0.00683315	0.999734	-2.71897	Homo sapiens natural cytotoxicity triggering receptor 1 (NCR1), mRNA.
ILMN_1679577	SETD3	14	-0.164216	6.19413	-2.93636	0.00690396	0.999734	-2.72473	Homo sapiens SET domain containing 3 (SETD3), transcript variant 1, mRNA.
ILMN_1717029	FLJ33590	2	-0.192315	6.68395	-2.93483	0.00692936	0.999734	-2.72679	Homo sapiens hypothetical protein FLJ33590 (FLJ33590), mRNA.
ILMN_1703301	LOC653479	17	0.187862	7.1405	2.92793	0.00704527	0.999734	-2.73606	PREDICTED: Homo sapiens similar to mitochondrial ribosomal protein L45 (LOC653479), mRNA.
ILMN_1757956	PCGF1	2	-0.185512	6.74185	-2.91917	0.00719489	0.999734	-2.74781	Homo sapiens polycomb group ring finger 1 (PCGF1), mRNA.
ILMN_1774659	LOC652388		0.181088	6.68298	2.91861	0.00720463	0.999734	-2.74856	PREDICTED: Homo sapiens similar to nodal modulator 2 isoform 2 (LOC652388), mRNA.
ILMN_1679044	LOC644584		0.209863	6.5946	2.90727	0.0074031	0.999734	-2.76375	PREDICTED: Homo sapiens misc_RNA (LOC644584), miscRNA.
ILMN_1683450	CDCA5	11	0.205533	6.2031	2.902	0.00749717	0.999734	-2.77082	Homo sapiens cell division cycle associated 5 (CDCA5), mRNA.
ILMN_1793673	ZNF766	19	-0.172098	7.32484	-2.89547	0.00761519	0.999734	-2.77955	Homo sapiens zinc finger protein 766 (ZNF766), mRNA.
ILMN_1685079	TELO2	16	-0.352531	6.73481	-2.88278	0.00784987	0.999734	-2.79653	Homo sapiens TEL2, telomere maintenance 2, homolog (S. cerevisiae) (TELO2), mRNA.
ILMN_1747650	BMP6	6	0.230007	7.2621	2.87912	0.00791866	0.999734	-2.80141	Homo sapiens bone morphogenetic protein 6 (BMP6), mRNA.
ILMN_2226955	VOPP1	7	0.17892	7.58269	2.86041	0.00828003	0.999734	-2.82638	Homo sapiens vesicular, overexpressed in cancer, prosurvival protein 1 (VOPP1), mRNA.
ILMN_1762002	CSTF3	11	0.210984	6.3045	2.85808	0.00832616	0.999734	-2.82949	Homo sapiens cleavage stimulation factor, 3' pre-RNA, subunit 3, 77kDa (CSTF3), transcript variant 2, mRNA.
ILMN_1672759	CCDC109A	10	-0.16113	6.52822	-2.85703	0.00834687	0.999734	-2.83087	Homo sapiens coiled-coil domain containing 109A (CCDC109A), mRNA.
ILMN_3240375	LOC647506		0.665031	9.20284	2.8498	0.0084917	0.999734	-2.8405	PREDICTED: Homo sapiens hypothetical LOC647506 (LOC647506), mRNA.
ILMN_1790978	ATG7	3	-0.243207	9.04386	-2.84791	0.00853013	0.999734	-2.84303	Homo sapiens ATG7 autophagy related 7 homolog (S. cerevisiae) (ATG7), mRNA.
ILMN_1745522	PF4V1	4	0.288992	7.34904	2.83737	0.00874649	0.999734	-2.85705	Homo sapiens platelet factor 4 variant 1 (PF4V1), mRNA.
ILMN_2341487	C11orf49	11	-0.15982	6.15344	-2.83326	0.00883209	0.999734	-2.8625	Homo sapiens chromosome 11 open reading frame 49 (C11orf49), transcript variant 2, mRNA.
ILMN_1663054	LOC653199		0.196153	6.04336	2.82551	0.00899602	0.999734	-2.8728	PREDICTED: Homo sapiens hypothetical LOC653199 (LOC653199), mRNA.
ILMN_1700067	BTN3A2	6	0.257709	8.66271	2.82411	0.00902586	0.999734	-2.87465	Homo sapiens butyrophilin, subfamily 3, member A2 (BTN3A2), mRNA.
ILMN_1676480	LOC654053		-0.26629	6.8886	-2.8235	0.00903909	0.999734	-2.87547	PREDICTED: Homo sapiens similar to hypothetical LOC389634 (LOC654053), mRNA.
ILMN_1678862	FUT11	10	0.173721	6.72221	2.81441	0.00923582	0.999734	-2.88753	Homo sapiens fucosyltransferase 11 (alpha (1,3) fucosyltransferase) (FUT11), mRNA.
ILMN_2387553	PSMA3	14	0.147681	8.29251	2.81086	0.00931383	0.999734	-2.89223	Homo sapiens proteasome (prosome, macropain) subunit, alpha type, 3 (PSMA3), transcript variant 2, mRNA.
ILMN_1739508	LOC652493		0.675954	10.5113	2.80965	0.00934043	0.999734	-2.89383	PREDICTED: Homo sapiens similar to Ig kappa chain V-I region HK102 precursor (LOC652493), mRNA.
ILMN_1895164		5	0.187197	5.98139	2.79907	0.00957696	0.999734	-2.90784	UI-H-FL1-bgw-g-15-0-UI.s1 NCI_CGAP_FL1 Homo sapiens cDNA clone UI-H-FL1-bgw-g-15-0-UI 3, mRNA sequence
ILMN_1772845	SNRNP35	12	-0.190455	6.93638	-2.79644	0.00963671	0.999734	-2.91132	Homo sapiens small nuclear ribonucleoprotein 35kDa (U11/U12) (SNRNP35), transcript variant 3, mRNA.
ILMN_1764721	RPL8	8	-0.224084	12.5135	-2.79104	0.00976031	0.999734	-2.91846	Homo sapiens ribosomal protein L8 (RPL8), transcript variant 2, mRNA.
ILMN_1776047	LOC646197	8	-0.237623	6.62278	-2.77161	0.0102179	0.999734	-2.94412	PREDICTED: Homo sapiens similar to Heat shock protein HSP 90-beta (HSP 84) (Tumor-specific transplantation 84 kDa antigen) (TSTA) (LOC646197), mRNA.
ILMN_1724333	TOR1B	9	0.18261	8.23019	2.76946	0.0102697	0.999734	-2.94695	Homo sapiens torsin family 1, member B (torsin B) (TOR1B), mRNA.
ILMN_1792138	UQCRH	1	-0.152014	6.7487	-2.75441	0.0106395	0.999734	-2.96677	Homo sapiens ubiquinol-cytochrome c reductase hinge protein (UQCRH), mRNA.
ILMN_1850086		14	-0.232395	6.2518	-2.75203	0.0106992	0.999734	-2.9699	DKFZp779O1834_r1 779 (synonym: hncc1) Homo sapiens cDNA clone DKFZp779O1834 5, mRNA sequence
ILMN_2216157	GNA12	7	0.183272	8.10674	2.7348	0.0111403	0.999734	-2.99254	Homo sapiens guanine nucleotide binding protein (G protein) alpha 12 (GNA12), mRNA.
ILMN_1692707	C2orf79	2	-0.220753	6.58919	-2.73296	0.0111884	0.999734	-2.99495	Homo sapiens chromosome 2 open reading frame 79 (C2orf79), mRNA.
ILMN_1707448	CRKRS	17	0.21542	8.7263	2.72568	0.0113807	0.999734	-3.0045	Homo sapiens Cdc2-related kinase, arginine/serine-rich (CRKRS), mRNA.
ILMN_1691476	MYLK	3	0.263032	6.31639	2.72226	0.011472	0.999734	-3.00898	Homo sapiens myosin light chain kinase (MYLK), transcript variant 8, mRNA.
ILMN_2343047	ABCB9	12	0.302868	6.22844	2.72148	0.0114931	0.999734	-3.01001	Homo sapiens ATP-binding cassette, sub-family B (MDR/TAP), member 9 (ABCB9), transcript variant 2, mRNA.
ILMN_1697626	LOC641819		0.194421	6.02187	2.71973	0.0115403	0.999734	-3.0123	PREDICTED: Homo sapiens hypothetical protein LOC641819 (LOC641819), mRNA.
ILMN_1712431	FAM113B	12	0.186864	10.6828	2.71806	0.0115852	0.999734	-3.01448	Homo sapiens family with sequence similarity 113, member B (FAM113B), mRNA.
ILMN_1672176	SMPD2	6	-0.15029	6.23567	-2.71298	0.0117236	0.999734	-3.02114	Homo sapiens sphingomyelin phosphodiesterase 2, neutral membrane (neutral sphingomyelinase) (SMPD2), mRNA.
ILMN_1704961	ACTG1	17	0.205297	12.8706	2.70222	0.0120216	0.999734	-3.0352	Homo sapiens actin, gamma 1 (ACTG1), mRNA.
ILMN_3278157	LOC653156		-0.344218	8.46105	-2.70184	0.0120323	0.999734	-3.0357	PREDICTED: Homo sapiens similar to hCG1782414 (LOC653156), mRNA.
ILMN_1659000	XPNPEP3	22	0.191801	6.03305	2.68944	0.0123849	0.999734	-3.05189	Homo sapiens X-prolyl aminopeptidase (aminopeptidase P) 3, putative (XPNPEP3), mRNA.
ILMN_1669584	ILF3	19	0.180931	7.19315	2.68891	0.0124001	0.999734	-3.05257	Homo sapiens interleukin enhancer binding factor 3, 90kDa (ILF3), transcript variant 2, mRNA.
ILMN_1670518	WDFY3	4	0.17197	6.30108	2.68397	0.0125434	0.999734	-3.05901	Homo sapiens WD repeat and FYVE domain containing 3 (WDFY3), transcript variant 1, mRNA.
ILMN_1685413	ALG8	11	0.124907	8.32002	2.6707	0.0129361	0.999734	-3.07629	Homo sapiens asparagine-linked glycosylation 8, alpha-1,3-glucosyltransferase homolog (S. cerevisiae) (ALG8), transcript variant 1, mRNA.
ILMN_1772692	DICER1	14	0.220356	9.03364	2.66816	0.0130125	0.999734	-3.07959	Homo sapiens Dicer1, Dcr-1 homolog (Drosophila) (DICER1), transcript variant 2, mRNA.
ILMN_3280020	LOC441506	16	-0.245236	7.12513	-2.66417	0.0131333	0.999734	-3.08477	PREDICTED: Homo sapiens misc_RNA (LOC441506), miscRNA.
ILMN_1679929	KLF13	15	0.155781	11.256	2.65701	0.0133533	0.999734	-3.09408	Homo sapiens Kruppel-like factor 13 (KLF13), mRNA.
ILMN_2096116	HSP90B1	12	0.358962	10.6487	2.64925	0.0135953	0.999734	-3.10414	Homo sapiens heat shock protein 90kDa beta (Grp94), member 1 (HSP90B1), mRNA.
ILMN_1793461	LOC653604	1	-0.292611	6.59438	-2.64595	0.0136994	0.999734	-3.10842	PREDICTED: Homo sapiens similar to H3 histone, family 2 isoform 2 (LOC653604), mRNA.
ILMN_1660871	NEK6	9	-0.145108	6.71536	-2.64068	0.0138671	0.999734	-3.11524	Homo sapiens NIMA (never in mitosis gene a)-related kinase 6 (NEK6), mRNA.
ILMN_1751081	EHMT2	6	-0.186206	6.32635	-2.63726	0.0139771	0.999734	-3.11967	Homo sapiens euchromatic histone-lysine N-methyltransferase 2 (EHMT2), transcript variant NG36/G9a-SPI, mRNA.
ILMN_2157510	BLOC1S1	12	-0.288794	8.36785	-2.63087	0.0141849	0.999734	-3.12793	Homo sapiens biogenesis of lysosome-related organelles complex-1, subunit 1 (BLOC1S1), mRNA.
ILMN_3242091	NCRNA00094		-0.156163	6.22412	-2.62841	0.0142655	0.999734	-3.13111	Homo sapiens non-protein coding RNA 94 (NCRNA00094), non-coding RNA.
ILMN_1872542		1	-0.166561	6.29643	-2.62105	0.0145096	0.999734	-3.14062	ov44h04.x1 Soares_testis_NHT Homo sapiens cDNA clone IMAGE:1640215 3 similar to contains LTR8.b1 LTR8 repetitive element ;, mRNA sequence
ILMN_1739864	LOC646491	6	0.171135	6.12886	2.61923	0.0145705	0.999734	-3.14297	PREDICTED: Homo sapiens hypothetical protein LOC646491 (LOC646491), mRNA.
ILMN_1716154	C5orf4	5	0.190508	6.34554	2.61542	0.0146989	0.999734	-3.14788	Homo sapiens chromosome 5 open reading frame 4 (C5orf4), mRNA.
ILMN_1755808	LOC654194		-0.307521	10.3176	-2.60629	0.0150108	0.999734	-3.15965	PREDICTED: Homo sapiens similar to ribosomal protein S27 (LOC654194), mRNA.
ILMN_1806951	CSTF3	11	0.176523	6.40961	2.60197	0.0151606	0.999734	-3.16521	Homo sapiens cleavage stimulation factor, 3' pre-RNA, subunit 3, 77kDa (CSTF3), transcript variant 3, mRNA.
ILMN_1670570	MXI1	10	0.21875	7.27159	2.59885	0.0152695	0.999734	-3.16923	Homo sapiens MAX interactor 1 (MXI1), transcript variant 1, mRNA.
ILMN_1801121	SENP2	3	0.16218	7.02818	2.59848	0.0152826	0.999734	-3.16971	Homo sapiens SUMO1/sentrin/SMT3 specific peptidase 2 (SENP2), mRNA.
ILMN_1892638			-0.175511	7.68761	-2.5959	0.0153731	0.999734	-3.17301	Homo sapiens mRNA; cDNA DKFZp564C152 (from clone DKFZp564C152)
ILMN_1689972	RRP9	3	-0.201616	5.96193	-2.5939	0.015444	0.999734	-3.17559	Homo sapiens ribosomal RNA processing 9, small subunit (SSU) processome component, homolog (yeast) (RRP9), mRNA.
ILMN_1740764	CHD3	17	-0.176361	6.08862	-2.59125	0.0155379	0.999734	-3.17899	Homo sapiens chromodomain helicase DNA binding protein 3 (CHD3), transcript variant 3, mRNA.
ILMN_3246274	RRN3P2	16	0.204159	7.66447	2.59037	0.0155693	0.999734	-3.18012	Homo sapiens RNA polymerase I transcription factor homolog (S. cerevisiae) pseudogene 2 (RRN3P2), non-coding RNA.
ILMN_1671693	C18orf10	18	0.225025	8.79935	2.58609	0.0157228	0.999734	-3.18562	Homo sapiens chromosome 18 open reading frame 10 (C18orf10), mRNA.
ILMN_2404135	RIOK3	18	0.233108	11.2001	2.58466	0.0157743	0.999734	-3.18745	Homo sapiens RIO kinase 3 (yeast) (RIOK3), transcript variant 1, mRNA.
ILMN_1797341	ARID1A	1	0.197577	10.812	2.58338	0.0158209	0.999734	-3.1891	Homo sapiens AT rich interactive domain 1A (SWI-like) (ARID1A), transcript variant 2, mRNA.
ILMN_1685625	UCP2	11	-0.217944	10.1724	-2.57889	0.0159843	0.999734	-3.19486	Homo sapiens uncoupling protein 2 (mitochondrial, proton carrier) (UCP2), nuclear gene encoding mitochondrial protein, mRNA.
ILMN_1726391	MRPL39	21	0.179793	7.73995	2.57457	0.0161428	0.999734	-3.20039	Homo sapiens mitochondrial ribosomal protein L39 (MRPL39), nuclear gene encoding mitochondrial protein, transcript variant 1, mRNA.
ILMN_2053415	LDLR	19	0.179234	8.54521	2.57422	0.0161559	0.999734	-3.20084	Homo sapiens low density lipoprotein receptor (familial hypercholesterolemia) (LDLR), mRNA.
ILMN_1782129	ZBED4	22	0.159369	6.76368	2.57134	0.0162626	0.999734	-3.20453	Homo sapiens zinc finger, BED-type containing 4 (ZBED4), mRNA.
ILMN_1667112	FBXO7	22	0.171779	7.31854	2.56977	0.0163211	0.999734	-3.20654	Homo sapiens F-box protein 7 (FBXO7), transcript variant 1, mRNA.
ILMN_2402640	DSC1	18	0.182817	6.39842	2.56673	0.0164349	0.999734	-3.21043	Homo sapiens desmocollin 1 (DSC1), transcript variant Dsc1b, mRNA.
ILMN_2301083	UBE2C	20	0.197036	6.34379	2.55963	0.0167034	0.999734	-3.21951	Homo sapiens ubiquitin-conjugating enzyme E2C (UBE2C), transcript variant 3, mRNA.
ILMN_2340908	SCML1	X	0.151472	6.59102	2.55713	0.0167988	0.999734	-3.2227	Homo sapiens sex comb on midleg-like 1 (Drosophila) (SCML1), transcript variant 1, mRNA.
ILMN_1810531	DRG2	17	-0.168852	7.72215	-2.55608	0.0168391	0.999734	-3.22405	Homo sapiens developmentally regulated GTP binding protein 2 (DRG2), mRNA.
ILMN_3211887	LOC727821		-0.316891	7.61636	-2.55571	0.0168533	0.999734	-3.22452	PREDICTED: Homo sapiens misc_RNA (LOC727821), miscRNA.
ILMN_1698323	PLEKHB2	2	0.179711	9.24302	2.55437	0.0169048	0.999734	-3.22623	Homo sapiens pleckstrin homology domain containing, family B (evectins) member 2 (PLEKHB2), transcript variant 1, mRNA.
ILMN_3282503	LOC644101		-0.180608	6.70578	-2.54576	0.0172397	0.999734	-3.23722	PREDICTED: Homo sapiens misc_RNA (LOC644101), miscRNA.
ILMN_3245517	LOC100134273		-0.250478	6.76375	-2.54394	0.017311	0.999734	-3.23953	PREDICTED: Homo sapiens similar to mCG7602 (LOC100134273), mRNA.
ILMN_1709635	SLC38A11	2	0.151697	6.02449	2.53203	0.0177863	0.999734	-3.2547	Homo sapiens solute carrier family 38, member 11 (SLC38A11), mRNA.
ILMN_3216298	LOC645822		0.163682	6.32961	2.52609	0.0180278	0.999734	-3.26225	PREDICTED: Homo sapiens similar to ubiquitin specific peptidase 32 (LOC645822), mRNA.
ILMN_1710734	GZMK	5	-0.274247	9.17633	-2.52385	0.0181194	0.999734	-3.26509	Homo sapiens granzyme K (granzyme 3; tryptase II) (GZMK), mRNA.
ILMN_1773117	BCOR	X	0.178653	8.16189	2.52366	0.0181272	0.999734	-3.26533	Homo sapiens BCL6 co-repressor (BCOR), transcript variant 1, mRNA.
ILMN_1684357	C14orf139	14	0.179765	8.00883	2.52222	0.0181867	0.999734	-3.26717	PREDICTED: Homo sapiens chromosome 14 open reading frame 139 (C14orf139), misc RNA.
ILMN_1809963	RSAD1	17	-0.142191	6.99226	-2.52021	0.0182698	0.999734	-3.26972	Homo sapiens radical S-adenosyl methionine domain containing 1 (RSAD1), mRNA.
ILMN_1878860		13	0.197886	6.05831	2.50856	0.018758	0.999734	-3.28449	ol18d11.s1 Soares_NFL_T_GBC_S1 Homo sapiens cDNA clone IMAGE:1523829 3, mRNA sequence
ILMN_1713884	C16orf42	16	-0.161041	6.4171	-2.50195	0.0190405	0.999734	-3.29286	Homo sapiens chromosome 16 open reading frame 42 (C16orf42), mRNA.
ILMN_1804339	CAMK1G	1	0.476435	7.65503	2.49594	0.0193007	0.999734	-3.30046	Homo sapiens calcium/calmodulin-dependent protein kinase IG (CAMK1G), mRNA.
ILMN_2408987	SMARCD3	7	-0.203431	6.25296	-2.49531	0.019328	0.999734	-3.30125	Homo sapiens SWI/SNF related, matrix associated, actin dependent regulator of chromatin, subfamily d, member 3 (SMARCD3), transcript variant 1, mRNA.
ILMN_2118663	ERV3	7	0.204753	6.65449	2.49319	0.0194205	0.999734	-3.30392	Homo sapiens endogenous retroviral sequence 3 (includes zinc finger protein H-plk/HPF9) (ERV3), mRNA.
ILMN_1723274	GPR55	2	0.167874	6.19447	2.4928	0.0194379	0.999734	-3.30442	Homo sapiens G protein-coupled receptor 55 (GPR55), mRNA.
ILMN_2149935	CC2D1B	1	0.190805	7.49422	2.48639	0.0197208	0.999734	-3.31251	Homo sapiens coiled-coil and C2 domain containing 1B (CC2D1B), mRNA.
ILMN_3280496	LOC100131526		-0.207527	6.30141	-2.48591	0.0197419	0.999734	-3.31311	PREDICTED: Homo sapiens misc_RNA (LOC100131526), miscRNA.
ILMN_1691507	IL8RBP	2	0.18636	6.72207	2.48395	0.0198295	0.999734	-3.31559	PREDICTED: Homo sapiens interleukin 8 receptor, beta pseudogene (IL8RBP), misc RNA.
ILMN_1664025	PXMP4	20	0.150564	6.51179	2.47852	0.0200733	0.999734	-3.32243	Homo sapiens peroxisomal membrane protein 4, 24kDa (PXMP4), transcript variant 1, mRNA.
ILMN_1677446	TMEM189-UBE2V1	20	0.141071	6.57836	2.47649	0.0201653	0.999734	-3.32499	Homo sapiens TMEM189-UBE2V1 readthrough transcript (TMEM189-UBE2V1), transcript variant 1, mRNA.
ILMN_3215138	LOC285804		-0.183361	5.9605	-2.47301	0.020324	0.999734	-3.32937	PREDICTED: Homo sapiens hypothetical protein LOC285804 (LOC285804), mRNA.
ILMN_2193233	MGC29506	5	0.478426	8.06497	2.46685	0.0206069	0.999734	-3.33711	Homo sapiens hypothetical protein MGC29506 (MGC29506), mRNA.
ILMN_2353633	EMR2	19	0.168929	10.9835	2.46666	0.0206157	0.999734	-3.33735	Homo sapiens egf-like module containing, mucin-like, hormone receptor-like 2 (EMR2), transcript variant 2, mRNA.
ILMN_1726856	FLJ35429	6	-0.194685	6.25638	-2.46125	0.0208677	0.999734	-3.34415	Homo sapiens hypothetical protein FLJ35429 (FLJ35429), mRNA.
ILMN_1702933	ADM2	22	0.13535	6.03372	2.46014	0.0209198	0.999734	-3.34554	Homo sapiens adrenomedullin 2 (ADM2), mRNA.
ILMN_1795639	MGMT	10	-0.179134	8.09823	-2.4601	0.0209219	0.999734	-3.3456	Homo sapiens O-6-methylguanine-DNA methyltransferase (MGMT), mRNA.
ILMN_1771048	LOC728153	5	0.146645	9.84037	2.45972	0.0209395	0.999734	-3.34607	PREDICTED: Homo sapiens similar to FAM133B protein, transcript variant 1 (LOC728153), mRNA.
ILMN_1889215		12	-0.175436	6.67965	-2.45916	0.0209659	0.999734	-3.34677	7o98h02.x1 NCI_CGAP_Ov18 Homo sapiens cDNA clone IMAGE:3644403 3, mRNA sequence
ILMN_1813795	RASSF5	1	0.213214	7.681	2.45503	0.0211608	0.999734	-3.35195	Homo sapiens Ras association (RalGDS/AF-6) domain family member 5 (RASSF5), transcript variant 3, mRNA.
ILMN_1681754	GGH	8	0.154941	7.19568	2.45321	0.0212476	0.999734	-3.35424	Homo sapiens gamma-glutamyl hydrolase (conjugase, folylpolygammaglutamyl hydrolase) (GGH), mRNA.
ILMN_1705759	LOC649456		-0.149851	6.1132	-2.4524	0.0212861	0.999734	-3.35525	PREDICTED: Homo sapiens similar to Kinase suppressor of ras-1 (Kinase suppressor of ras) (LOC649456), mRNA.
ILMN_1723884	ARF4	3	0.214211	8.07028	2.45169	0.0213199	0.999734	-3.35614	Homo sapiens ADP-ribosylation factor 4 (ARF4), mRNA.
ILMN_2235354	PWWP2	10	-0.148335	6.32486	-2.44844	0.0214755	0.999734	-3.36021	Homo sapiens PWWP domain containing 2 (PWWP2), mRNA.
ILMN_1708486	CNN2	19	0.170031	6.95122	2.44806	0.0214939	0.999734	-3.36069	Homo sapiens calponin 2 (CNN2), transcript variant 1, mRNA.
ILMN_1688629	ZNF274	19	0.157209	9.02268	2.44715	0.0215377	0.999734	-3.36183	Homo sapiens zinc finger protein 274 (ZNF274), transcript variant ZNF274b, mRNA.
ILMN_1680850	RECQL		-0.170962	7.98121	-2.44676	0.0215567	0.999734	-3.36232	Homo sapiens RecQ protein-like (DNA helicase Q1-like) (RECQL), transcript variant 1, mRNA.
ILMN_2127477	G6PC3	17	-0.190459	6.48429	-2.4429	0.0217435	0.999734	-3.36715	Homo sapiens glucose 6 phosphatase, catalytic, 3 (G6PC3), mRNA.
ILMN_1801119	BCL2	18	0.231381	8.7613	2.44188	0.021793	0.999734	-3.36842	Homo sapiens B-cell CLL/lymphoma 2 (BCL2), nuclear gene encoding mitochondrial protein, transcript variant alpha, mRNA.
ILMN_2342437	KLHL5	4	0.18528	6.86552	2.43998	0.0218858	0.999734	-3.37079	Homo sapiens kelch-like 5 (Drosophila) (KLHL5), transcript variant 3, mRNA.
ILMN_1667831	HOXB6	17	0.160914	6.04986	2.43995	0.0218876	0.999734	-3.37084	Homo sapiens homeobox B6 (HOXB6), mRNA.
ILMN_1796417	ASNS	7	0.173211	8.60766	2.43677	0.0220437	0.999734	-3.37482	Homo sapiens asparagine synthetase (ASNS), transcript variant 1, mRNA.
ILMN_2346831	MGAT2	14	0.181112	6.98725	2.43411	0.0221748	0.999734	-3.37813	Homo sapiens mannosyl (alpha-1,6-)-glycoprotein beta-1,2-N-acetylglucosaminyltransferase (MGAT2), transcript variant 2, mRNA.
ILMN_2379644	CD74	5	-0.177571	12.143	-2.43407	0.022177	0.999734	-3.37819	Homo sapiens CD74 molecule, major histocompatibility complex, class II invariant chain (CD74), transcript variant 2, mRNA.
ILMN_2352295	PRDM10	11	0.173998	6.69976	2.4337	0.0221953	0.999734	-3.37865	Homo sapiens PR domain containing 10 (PRDM10), transcript variant 1, mRNA.
ILMN_1846242			-0.194386	6.24089	-2.43292	0.0222339	0.999734	-3.37962	PREDICTED: Homo sapiens hypothetical LOC389071 (LOC389071), mRNA
ILMN_2336220	ERAP1	5	0.138233	6.8144	2.43243	0.0222583	0.999734	-3.38023	Homo sapiens endoplasmic reticulum aminopeptidase 1 (ERAP1), transcript variant 2, mRNA.
ILMN_1819158		21	0.1842	6.04671	2.43181	0.0222889	0.999734	-3.381	Human clone pLSB8 chromosome 21 STS
ILMN_3274666	LOC727826	12	-0.165982	7.41864	-2.43138	0.0223104	0.999734	-3.38154	PREDICTED: Homo sapiens hypothetical LOC727826 (LOC727826), mRNA.
ILMN_1739985	TAGAP	6	0.147709	9.19059	2.43037	0.0223607	0.999734	-3.3828	Homo sapiens T-cell activation RhoGTPase activating protein (TAGAP), transcript variant 3, mRNA.
ILMN_2041101	ANXA2P1	4	-0.296239	8.91593	-2.42915	0.0224218	0.999734	-3.38433	Homo sapiens annexin A2 pseudogene 1 (ANXA2P1) on chromosome 4.
ILMN_1788955	PDLIM1	10	0.172245	8.94843	2.42602	0.0225789	0.999734	-3.38823	Homo sapiens PDZ and LIM domain 1 (PDLIM1), mRNA.
ILMN_1742461	UAP1	1	0.1869	6.29308	2.42482	0.0226395	0.999734	-3.38973	Homo sapiens UDP-N-acteylglucosamine pyrophosphorylase 1 (UAP1), mRNA.
ILMN_1768311	LOC728888	16	0.119184	12.5674	2.41595	0.0230912	0.999734	-3.40078	PREDICTED: Homo sapiens similar to Protein KIAA0220 (LOC728888), mRNA.
ILMN_1867188		12	0.160185	6.60506	2.41186	0.0233024	0.999734	-3.40586	BX090843 Soares_testis_NHT Homo sapiens cDNA clone IMAGp998C074110 ; IMAGE:1620414, mRNA sequence
ILMN_1713746	SCAND2		-0.207087	6.42541	-2.41007	0.0233953	0.999734	-3.40809	Homo sapiens SCAN domain containing 2 (SCAND2) on chromosome 15.
ILMN_2272074	TROVE2	1	0.144242	8.74515	2.40892	0.0234553	0.999734	-3.40952	Homo sapiens TROVE domain family, member 2 (TROVE2), transcript variant 3, mRNA.
ILMN_1766762	DYNLRB1	20	0.118694	9.35774	2.40837	0.0234839	0.999734	-3.4102	Homo sapiens dynein, light chain, roadblock-type 1 (DYNLRB1), mRNA.
ILMN_1818205		6	-0.185125	6.1274	-2.4083	0.0234873	0.999734	-3.41028	qf55h11.x1 Soares_testis_NHT Homo sapiens cDNA clone IMAGE:1753989 3, mRNA sequence
ILMN_1697544	SLC25A29	14	-0.198868	7.28713	-2.40471	0.0236757	0.999734	-3.41475	Homo sapiens solute carrier family 25, member 29 (SLC25A29), nuclear gene encoding mitochondrial protein, mRNA.
ILMN_1695354	BMF	15	-0.155588	6.76453	-2.40219	0.0238084	0.999734	-3.41787	Homo sapiens Bcl2 modifying factor (BMF), transcript variant 2, mRNA.
ILMN_2400935	TAGLN	11	-0.153396	6.25866	-2.40078	0.0238829	0.999734	-3.41962	Homo sapiens transgelin (TAGLN), transcript variant 2, mRNA.
ILMN_2303955	FKBP1B	2	-0.178547	6.29266	-2.39794	0.0240338	0.999734	-3.42314	Homo sapiens FK506 binding protein 1B, 12.6 kDa (FKBP1B), transcript variant 2, mRNA.
ILMN_2365465	XBP1	22	0.237221	10.9731	2.39693	0.024088	0.999734	-3.4244	Homo sapiens X-box binding protein 1 (XBP1), transcript variant 2, mRNA.
ILMN_2221784	C17orf76	17	-0.156117	6.1156	-2.39234	0.0243342	0.999734	-3.43008	Homo sapiens chromosome 17 open reading frame 76 (C17orf76), mRNA.
ILMN_1878305		17	-0.172639	6.06015	-2.39097	0.0244084	0.999734	-3.43178	xk07d09.x1 NCI_CGAP_Co20 Homo sapiens cDNA clone IMAGE:2666033 3, mRNA sequence
ILMN_1732969	RNF169	11	-0.135884	6.38581	-2.39024	0.0244478	0.999734	-3.43268	Homo sapiens ring finger protein 169 (RNF169), mRNA.
ILMN_1902563		4	0.201378	6.80788	2.38978	0.024473	0.999734	-3.43326	BX111822 Soares fetal liver spleen 1NFLS Homo sapiens cDNA clone IMAGp998M11419, mRNA sequence
ILMN_1765829	NUFIP2	17	-0.14727	9.34118	-2.38955	0.0244855	0.999734	-3.43354	Homo sapiens nuclear fragile X mental retardation protein interacting protein 2 (NUFIP2), mRNA.
ILMN_1773505	USP4	3	0.149993	7.60513	2.3894	0.0244934	0.999734	-3.43372	Homo sapiens ubiquitin specific peptidase 4 (proto-oncogene) (USP4), transcript variant 1, mRNA.
ILMN_1720059	HMBOX1	8	0.136164	8.92932	2.38733	0.0246062	0.999734	-3.43629	Homo sapiens homeobox containing 1 (HMBOX1), mRNA.
ILMN_1668411	FHL2	2	0.182699	7.56276	2.38628	0.0246633	0.999734	-3.43758	Homo sapiens four and a half LIM domains 2 (FHL2), transcript variant 4, mRNA.
ILMN_1678859	LOC649210		0.361662	6.76866	2.38405	0.0247854	0.999734	-3.44034	PREDICTED: Homo sapiens similar to Ig lambda chain V region 4A precursor (LOC649210), mRNA.
ILMN_1670506	AMMECR1	X	-0.15668	6.44847	-2.38371	0.024804	0.999734	-3.44076	Homo sapiens Alport syndrome, mental retardation, midface hypoplasia and elliptocytosis chromosomal region gene 1 (AMMECR1), transcript variant 1, mRNA.
ILMN_1811615	COPA	1	0.167057	11.159	2.3835	0.0248157	0.999734	-3.44103	Homo sapiens coatomer protein complex, subunit alpha (COPA), transcript variant 2, mRNA.
ILMN_1801909	IGHMBP2	11	-0.14051	6.02738	-2.37994	0.0250116	0.999734	-3.44542	Homo sapiens immunoglobulin mu binding protein 2 (IGHMBP2), mRNA.
ILMN_1675406	PPAPDC1B	8	0.158876	7.73707	2.37872	0.025079	0.999734	-3.44692	Homo sapiens phosphatidic acid phosphatase type 2 domain containing 1B (PPAPDC1B), mRNA.
ILMN_1765146	IFNAR2	21	0.150218	8.48174	2.37784	0.0251283	0.999734	-3.44802	Homo sapiens interferon (alpha, beta and omega) receptor 2 (IFNAR2), transcript variant 3, mRNA.
ILMN_1802843	PRCC	1	-0.123143	7.68978	-2.37772	0.0251346	0.999734	-3.44816	Homo sapiens papillary renal cell carcinoma (translocation-associated) (PRCC), transcript variant 1, mRNA.
ILMN_1709817	SLC35A5	3	0.194572	8.38962	2.37759	0.0251422	0.999734	-3.44833	Homo sapiens solute carrier family 35, member A5 (SLC35A5), mRNA.
ILMN_1700268	QPRT	16	-0.130533	6.58624	-2.37703	0.0251728	0.999734	-3.44901	Homo sapiens quinolinate phosphoribosyltransferase (QPRT), mRNA.
ILMN_1692684	SMARCD2	17	-0.204584	8.02469	-2.3754	0.0252638	0.999734	-3.45102	Homo sapiens SWI/SNF related, matrix associated, actin dependent regulator of chromatin, subfamily d, member 2 (SMARCD2), mRNA.
ILMN_1839609		X	0.180544	8.8198	2.36812	0.0256735	0.999734	-3.46001	AGENCOURT_7761579 NIH_MGC_70 Homo sapiens cDNA clone IMAGE:6020085 5, mRNA sequence
ILMN_1748057	LASS4	19	-0.171364	6.02686	-2.36757	0.0257044	0.999734	-3.46068	Homo sapiens LAG1 homolog, ceramide synthase 4 (LASS4), mRNA.
ILMN_2186369	NCOR1	17	0.139244	7.57939	2.36683	0.0257468	0.999734	-3.4616	Homo sapiens nuclear receptor co-repressor 1 (NCOR1), mRNA.
ILMN_1738938	TIMM8B	11	-0.17558	6.10793	-2.36508	0.0258458	0.999734	-3.46374	Homo sapiens translocase of inner mitochondrial membrane 8 homolog B (yeast) (TIMM8B), nuclear gene encoding mitochondrial protein, mRNA.
ILMN_1817201		7	0.136346	6.06251	2.36346	0.0259383	0.999734	-3.46574	ov55a12.s1 Soares_testis_NHT Homo sapiens cDNA clone IMAGE:1641214 3, mRNA sequence
ILMN_3236551	WDFY4	10	-0.138164	7.35437	-2.36343	0.0259404	0.999734	-3.46578	Homo sapiens WDFY family member 4 (WDFY4), mRNA.
ILMN_2059886	TTC38	22	-0.185794	9.04158	-2.36148	0.0260523	0.999734	-3.46818	Homo sapiens tetratricopeptide repeat domain 38 (TTC38), mRNA.
ILMN_1733861	ARHGEF11	1	-0.179022	6.73197	-2.36136	0.0260586	0.999734	-3.46832	Homo sapiens Rho guanine nucleotide exchange factor (GEF) 11 (ARHGEF11), transcript variant 1, mRNA.
ILMN_1667444	LOC644532	17	0.171779	6.17653	2.35891	0.0262001	0.999734	-3.47134	PREDICTED: Homo sapiens hypothetical protein LOC644532 (LOC644532), mRNA.
ILMN_1740486	POLR2J4		0.14278	6.95385	2.3559	0.0263742	0.999734	-3.47504	Homo sapiens polymerase (RNA) II (DNA directed) polypeptide J, 13.3kDa pseudogene (POLR2J4) on chromosome 7.
ILMN_1733324	ITGB3	17	0.277175	7.20591	2.35287	0.0265509	0.999734	-3.47877	Homo sapiens integrin, beta 3 (platelet glycoprotein IIIa, antigen CD61) (ITGB3), mRNA.
ILMN_1680453	ITM2C	2	0.294236	8.87886	2.35204	0.026599	0.999734	-3.47978	Homo sapiens integral membrane protein 2C (ITM2C), transcript variant 2, mRNA.
ILMN_3299187	LOC728782	X	-0.332754	9.18874	-2.35034	0.0266987	0.999734	-3.48187	PREDICTED: Homo sapiens similar to ribosomal protein L21 (LOC728782), mRNA.
ILMN_1780382	LOC653566	1	0.202747	9.00573	2.34899	0.0267781	0.999734	-3.48352	PREDICTED: Homo sapiens similar to Signal peptidase complex subunit 2 (Microsomal signal peptidase 25 kDa subunit) (SPase 25 kDa subunit), transcript variant 3 (LOC653566), mRNA.
ILMN_3307409	RREB1	6	0.181761	6.43002	2.3479	0.0268422	0.999734	-3.48486	Homo sapiens ras responsive element binding protein 1 (RREB1), transcript variant 1, mRNA.
ILMN_1772690	OGFOD1	16	-0.131291	6.91896	-2.34701	0.0268951	0.999734	-3.48596	Homo sapiens 2-oxoglutarate and iron-dependent oxygenase domain containing 1 (OGFOD1), mRNA.
ILMN_1688621	C9orf80	9	0.177734	7.96384	2.34443	0.0270477	0.999734	-3.48911	Homo sapiens chromosome 9 open reading frame 80 (C9orf80), mRNA.
ILMN_1726693	GTF2H1	11	-0.189162	6.51994	-2.34074	0.0272679	0.999734	-3.49364	Homo sapiens general transcription factor IIH, polypeptide 1, 62kDa (GTF2H1), mRNA.
ILMN_1688033	HPS5	11	-0.210978	6.28815	-2.34044	0.0272861	0.999734	-3.49401	Homo sapiens Hermansky-Pudlak syndrome 5 (HPS5), transcript variant 1, mRNA.
ILMN_2327346	SSBP4	19	-0.162787	8.00773	-2.3391	0.0273663	0.999734	-3.49565	Homo sapiens single stranded DNA binding protein 4 (SSBP4), transcript variant 1, mRNA.
ILMN_1791912	SIDT2	11	-0.13446	11.0052	-2.33857	0.0273983	0.999734	-3.4963	Homo sapiens SID1 transmembrane family, member 2 (SIDT2), mRNA.
ILMN_1656186	SLC41A1	1	-0.153195	6.17947	-2.33517	0.0276036	0.999734	-3.50047	Homo sapiens solute carrier family 41, member 1 (SLC41A1), mRNA.
ILMN_2337740	TULP4	6	0.145884	6.5599	2.33487	0.0276217	0.999734	-3.50083	Homo sapiens tubby like protein 4 (TULP4), transcript variant 1, mRNA.
ILMN_1854384		16	-0.19291	6.05381	-2.33266	0.0277557	0.999734	-3.50353	EST368678 MAGE resequences, MAGD Homo sapiens cDNA, mRNA sequence
ILMN_1786326	KCTD15	19	-0.130978	6.51474	-2.33187	0.0278034	0.999734	-3.50449	Homo sapiens potassium channel tetramerisation domain containing 15 (KCTD15), mRNA.
ILMN_2372398	ALDH5A1	6	0.168023	7.73628	2.33116	0.027847	0.999734	-3.50536	Homo sapiens aldehyde dehydrogenase 5 family, member A1 (ALDH5A1), nuclear gene encoding mitochondrial protein, transcript variant 2, mRNA.
ILMN_1767006	PSMB8	6	0.145211	9.93022	2.32694	0.0281058	0.999734	-3.51053	Homo sapiens proteasome (prosome, macropain) subunit, beta type, 8 (large multifunctional peptidase 7) (PSMB8), transcript variant 2, mRNA.
ILMN_1804051	SNX8	7	-0.187951	7.00327	-2.32277	0.0283632	0.999734	-3.51561	Homo sapiens sorting nexin 8 (SNX8), mRNA.
ILMN_3237329	FNIP2	4	-0.184639	6.78153	-2.32256	0.0283765	0.999734	-3.51587	Homo sapiens folliculin interacting protein 2 (FNIP2), mRNA.
ILMN_1769886	SIRPD	20	-0.138074	7.23169	-2.32096	0.0284759	0.999734	-3.51782	Homo sapiens signal-regulatory protein delta (SIRPD), mRNA.
ILMN_1768558	LOC727848	14	0.149203	6.28888	2.31391	0.0289177	0.999734	-3.52641	PREDICTED: Homo sapiens similar to actin-like protein (LOC727848), mRNA.
ILMN_1680246	MAT2B	5	0.283583	7.53228	2.31387	0.0289205	0.999734	-3.52646	Homo sapiens methionine adenosyltransferase II, beta (MAT2B), transcript variant 1, mRNA.
ILMN_2152429	C12orf76	12	0.150335	7.74919	2.31029	0.0291475	0.999734	-3.53082	Homo sapiens chromosome 12 open reading frame 76 (C12orf76), mRNA.
ILMN_1751097	CREB3L2	7	0.141547	9.56845	2.30856	0.0292573	0.999734	-3.53291	Homo sapiens cAMP responsive element binding protein 3-like 2 (CREB3L2), mRNA.
ILMN_1749396	LSR	19	0.170687	6.14621	2.30581	0.0294336	0.999734	-3.53626	Homo sapiens lipolysis stimulated lipoprotein receptor (LSR), transcript variant 3, mRNA.
ILMN_1659524	C6orf66	6	0.157294	6.28177	2.30475	0.0295014	0.999734	-3.53755	Homo sapiens chromosome 6 open reading frame 66 (C6orf66), mRNA.
ILMN_1771801	SIRPG	20	0.196988	7.62241	2.30391	0.0295554	0.999734	-3.53857	Homo sapiens signal-regulatory protein gamma (SIRPG), transcript variant 3, mRNA.
ILMN_1759012	PPP1R1B	17	0.14288	6.0932	2.30354	0.0295797	0.999734	-3.53902	Homo sapiens protein phosphatase 1, regulatory (inhibitor) subunit 1B (dopamine and cAMP regulated phosphoprotein, DARPP-32) (PPP1R1B), transcript variant 2, mRNA.
ILMN_2069267	BAGE3		0.152866	6.75013	2.30279	0.0296277	0.999734	-3.53993	Homo sapiens B melanoma antigen family, member 3 (BAGE3), mRNA.
ILMN_1914284		1	-0.153423	6.02849	-2.30264	0.0296374	0.999734	-3.54011	qe07b12.x1 Soares_testis_NHT Homo sapiens cDNA clone IMAGE:1738271 3, mRNA sequence
ILMN_1667162	NKX3-1	8	-0.325188	6.29816	-2.30081	0.0297559	0.999734	-3.54233	Homo sapiens NK3 homeobox 1 (NKX3-1), mRNA.
ILMN_1694268	HES6	2	-0.137488	6.36709	-2.29625	0.0300532	0.999734	-3.54787	Homo sapiens hairy and enhancer of split 6 (Drosophila) (HES6), mRNA.
ILMN_1675844	WDR1	4	0.147799	8.76815	2.29221	0.0303182	0.999734	-3.55277	Homo sapiens WD repeat domain 1 (WDR1), transcript variant 1, mRNA.
ILMN_1762224	HPS3	3	0.140695	7.4373	2.29077	0.0304136	0.999734	-3.55452	Homo sapiens Hermansky-Pudlak syndrome 3 (HPS3), mRNA.
ILMN_1781373	IFIH1	2	0.216288	8.22705	2.28814	0.0305876	0.999734	-3.55769	Homo sapiens interferon induced with helicase C domain 1 (IFIH1), mRNA.
ILMN_1667840	CMTM3	16	-0.144163	6.32485	-2.2862	0.0307167	0.999734	-3.56004	Homo sapiens CKLF-like MARVEL transmembrane domain containing 3 (CMTM3), transcript variant 2, mRNA.
ILMN_3226875	LOC728590		-0.323909	9.2337	-2.28535	0.0307737	0.999734	-3.56107	PREDICTED: Homo sapiens similar to rCG23287 (LOC728590), mRNA.
ILMN_1666049	NUP214	9	-0.1701	10.7098	-2.285	0.030797	0.999734	-3.56149	Homo sapiens nucleoporin 214kDa (NUP214), mRNA.
ILMN_1699987	MANEA	6	0.230674	6.24918	2.28145	0.0310355	0.999734	-3.56579	Homo sapiens mannosidase, endo-alpha (MANEA), mRNA.
ILMN_1734736	VPS16	20	0.151176	6.60457	2.28001	0.0311321	0.999734	-3.56752	Homo sapiens vacuolar protein sorting 16 homolog (S. cerevisiae) (VPS16), transcript variant 1, mRNA.
ILMN_1696419	STOM	9	0.183561	8.46589	2.27927	0.0311823	0.999734	-3.56842	Homo sapiens stomatin (STOM), transcript variant 1, mRNA.
ILMN_1886537		6	-0.200829	6.21407	-2.27846	0.0312373	0.999734	-3.5694	wm19b12.x1 NCI_CGAP_Ut4 Homo sapiens cDNA clone IMAGE:2436383 3, mRNA sequence
ILMN_1812967	CNPY3	6	-0.145867	9.33333	-2.27725	0.0313196	0.999734	-3.57087	Homo sapiens canopy 3 homolog (zebrafish) (CNPY3), mRNA.
ILMN_1742187	MAN1A1	6	0.168605	6.28981	2.27716	0.0313254	0.999734	-3.57097	Homo sapiens mannosidase, alpha, class 1A, member 1 (MAN1A1), mRNA.
ILMN_1664316	CCR9	3	-0.119785	6.35797	-2.27645	0.0313735	0.999734	-3.57182	Homo sapiens chemokine (C-C motif) receptor 9 (CCR9), transcript variant A, mRNA.
ILMN_2044027	C20orf191	20	0.153473	8.54516	2.27463	0.031498	0.999734	-3.57403	Homo sapiens chromosome 20 open reading frame 191 (C20orf191), mRNA.
ILMN_1674650	C9orf95	9	0.190324	7.66001	2.27404	0.0315377	0.999734	-3.57473	Homo sapiens chromosome 9 open reading frame 95 (C9orf95), mRNA.
ILMN_1661488	LOC729905	22	0.130688	6.94636	2.27362	0.0315665	0.999734	-3.57524	PREDICTED: Homo sapiens hypothetical protein LOC729905 (LOC729905), mRNA.
ILMN_1665243	FKBP14	7	0.170025	6.51337	2.27346	0.0315776	0.999734	-3.57543	Homo sapiens FK506 binding protein 14, 22 kDa (FKBP14), mRNA.
ILMN_1679640	FXR1	3	0.183032	7.84999	2.27236	0.031653	0.999734	-3.57676	Homo sapiens fragile X mental retardation, autosomal homolog 1 (FXR1), transcript variant 1, mRNA.
ILMN_1724293	KDELR2	7	0.190888	8.52685	2.26882	0.0318966	0.999734	-3.58103	Homo sapiens KDEL (Lys-Asp-Glu-Leu) endoplasmic reticulum protein retention receptor 2 (KDELR2), transcript variant 1, mRNA.
ILMN_1669553	UBE2E3	2	0.145897	6.52474	2.26432	0.0322084	0.999734	-3.58645	Homo sapiens ubiquitin-conjugating enzyme E2E 3 (UBC4/5 homolog, yeast) (UBE2E3), transcript variant 1, mRNA.
ILMN_1866389		6	0.152388	5.95505	2.26369	0.0322524	0.999734	-3.58721	UI-H-EU0-azk-k-10-0-UI.s1 NCI_CGAP_Car1 Homo sapiens cDNA clone IMAGE: 5849985 3, mRNA sequence
ILMN_1700384	KIAA1522	1	-0.128084	6.07188	-2.2627	0.0323214	0.999734	-3.5884	Homo sapiens KIAA1522 (KIAA1522), mRNA.
ILMN_1797929	MICA	6	0.158231	6.13639	2.26212	0.032362	0.999734	-3.58909	Homo sapiens MHC class I polypeptide-related sequence A (MICA), mRNA.
ILMN_1740572	TCN2	22	-0.176765	6.27866	-2.26196	0.0323731	0.999734	-3.58928	Homo sapiens transcobalamin II; macrocytic anemia (TCN2), mRNA.
ILMN_1690706	SNRPB2	20	0.150191	9.58658	2.26081	0.0324539	0.999734	-3.59067	Homo sapiens small nuclear ribonucleoprotein polypeptide B'' (SNRPB2), transcript variant 2, mRNA.
ILMN_1800530	CENTG2	2	-0.161169	6.98417	-2.26056	0.0324716	0.999734	-3.59097	Homo sapiens centaurin, gamma 2 (CENTG2), mRNA.
ILMN_1729033	RPL9	4	-0.152379	6.91825	-2.25921	0.0325666	0.999734	-3.5926	Homo sapiens ribosomal protein L9 (RPL9), transcript variant 2, mRNA.
ILMN_1666746	LOC153561		0.270134	7.47584	2.25904	0.0325783	0.999734	-3.5928	PREDICTED: Homo sapiens hypothetical protein LOC153561 (LOC153561), mRNA.
ILMN_3286809	LOC100131139		-0.160232	6.13964	-2.25873	0.0326001	0.999734	-3.59317	PREDICTED: Homo sapiens misc_RNA (LOC100131139), miscRNA.
ILMN_3247848	NCRNA00085	19	-0.150738	7.94591	-2.25845	0.0326198	0.999734	-3.59351	Homo sapiens non-protein coding RNA 85 (NCRNA00085), non-coding RNA.
ILMN_1821127		15	-0.214812	6.06764	-2.25819	0.0326385	0.999734	-3.59383	ih21b02.y5 Human insulinoma Homo sapiens cDNA clone IMAGE:5614779 5, mRNA sequence
ILMN_2343048	ABCB9	12	0.375335	7.379	2.25764	0.0326771	0.999734	-3.59448	Homo sapiens ATP-binding cassette, sub-family B (MDR/TAP), member 9 (ABCB9), transcript variant 2, mRNA.
ILMN_1879066		2	0.153621	8.73301	2.2529	0.0330133	0.999734	-3.60018	UI-E-CK1-afn-i-01-0-UI.s2 UI-E-CK1 Homo sapiens cDNA clone UI-E-CK1-afn-i-01-0-UI 3, mRNA sequence
ILMN_1728059	LOC645236	7	-0.120479	6.39635	-2.24918	0.0332793	0.999734	-3.60464	PREDICTED: Homo sapiens similar to similar to RPL23AP7 protein (LOC645236), mRNA.
ILMN_2399208	SCAMP3	1	-0.160388	6.05251	-2.24873	0.033311	0.999734	-3.60517	Homo sapiens secretory carrier membrane protein 3 (SCAMP3), transcript variant 1, mRNA.
ILMN_1657857	TMEM14C	6	-0.114625	9.67064	-2.24568	0.0335311	0.999734	-3.60884	Homo sapiens transmembrane protein 14C (TMEM14C), mRNA.
ILMN_1890788		2	0.1695	6.04149	2.24557	0.0335386	0.999734	-3.60896	Human (clone Z149) retinal mRNA
ILMN_1862737		1	-0.13163	6.10387	-2.2451	0.033573	0.999734	-3.60953	AGENCOURT_8911223 NIH_MGC_141 Homo sapiens cDNA clone IMAGE:6386615 5, mRNA sequence
ILMN_1699022	ENDOD1	11	0.187976	7.63223	2.24285	0.0337359	0.999734	-3.61222	Homo sapiens endonuclease domain containing 1 (ENDOD1), mRNA.
ILMN_1756131	LOC284837	21	-0.206481	8.10741	-2.24209	0.0337916	0.999734	-3.61314	Homo sapiens hypothetical protein LOC284837 (LOC284837), mRNA.
ILMN_2345319	PREPL	2	0.135265	6.49309	2.2416	0.0338272	0.999734	-3.61373	Homo sapiens prolyl endopeptidase-like (PREPL), transcript variant C, mRNA.
ILMN_1895827		1	-0.140603	6.0417	-2.24158	0.0338287	0.999734	-3.61375	UI-H-FE1-beg-g-15-0-UI.s1 NCI_CGAP_FE1 Homo sapiens cDNA clone UI-H-FE1-beg-g-15-0-UI 3, mRNA sequence
ILMN_1677906	LOC643287	12	-0.30659	8.80439	-2.24157	0.0338289	0.999734	-3.61376	PREDICTED: Homo sapiens similar to prothymosin alpha, transcript variant 1 (LOC643287), mRNA.
ILMN_1911677			0.165304	8.22285	2.24063	0.0338976	0.999734	-3.61488	PREDICTED: Homo sapiens hypothetical LOC400144 (LOC400144), mRNA
ILMN_2201347	ZDHHC3	3	-0.136565	7.01425	-2.2387	0.0340388	0.999734	-3.61719	Homo sapiens zinc finger, DHHC-type containing 3 (ZDHHC3), mRNA.
ILMN_3304898	LOC92755	8	0.181352	8.36744	2.23649	0.0342008	0.999734	-3.61983	PREDICTED: Homo sapiens misc_RNA (LOC92755), miscRNA.
ILMN_1690282	CRADD	12	0.15319	7.33792	2.23597	0.0342392	0.999734	-3.62046	Homo sapiens CASP2 and RIPK1 domain containing adaptor with death domain (CRADD), mRNA.
ILMN_1796177	GIPC1	19	-0.165895	7.82074	-2.23238	0.0345044	0.999734	-3.62475	Homo sapiens GIPC PDZ domain containing family, member 1 (GIPC1), transcript variant 3, mRNA.
ILMN_3236821	HSPBL2	9	-0.163531	6.71142	-2.23189	0.0345411	0.999734	-3.62534	Homo sapiens heat shock 27kDa protein-like 2 pseudogene (HSPBL2), non-coding RNA.
ILMN_1873946		1	0.126755	5.9441	2.23072	0.0346274	0.999734	-3.62673	DA572372 HEMBB1 Homo sapiens cDNA clone HEMBB1001052 5, mRNA sequence
ILMN_3290035	LOC653737	16	-0.235027	6.28918	-2.23029	0.0346597	0.999734	-3.62724	PREDICTED: Homo sapiens hypothetical LOC653737 (LOC653737), mRNA.
ILMN_1663417	C22orf33	22	-0.139117	6.18134	-2.22906	0.0347513	0.999734	-3.62871	Homo sapiens chromosome 22 open reading frame 33 (C22orf33), mRNA.
ILMN_1745132	GDF11	12	-0.140692	6.14546	-2.22854	0.0347904	0.999734	-3.62934	Homo sapiens growth differentiation factor 11 (GDF11), mRNA.
ILMN_3279144	LOC100131672		-0.227249	6.06336	-2.22645	0.0349468	0.999734	-3.63183	PREDICTED: Homo sapiens misc_RNA (LOC100131672), miscRNA.
ILMN_1865935			-0.183804	6.19515	-2.226	0.0349804	0.999734	-3.63236	UI-H-CO0-aqj-a-08-0-UI.s1 NCI_CGAP_Sub9 Homo sapiens cDNA clone IMAGE: 3104126 3, mRNA sequence
ILMN_1836776		17	0.185842	6.83693	2.22545	0.0350215	0.999734	-3.63302	Homo sapiens cDNA FLJ34018 fis, clone FCBBF2002801
ILMN_2366041	ITM2C	2	0.301618	8.84124	2.22495	0.0350594	0.999734	-3.63362	Homo sapiens integral membrane protein 2C (ITM2C), transcript variant 2, mRNA.
ILMN_1777190	CFD	19	-0.258528	12.5679	-2.22452	0.0350914	0.999734	-3.63412	Homo sapiens complement factor D (adipsin) (CFD), mRNA.
ILMN_1677098	YPEL2	17	0.174824	7.57839	2.22236	0.0352544	0.999734	-3.6367	Homo sapiens yippee-like 2 (Drosophila) (YPEL2), mRNA.
ILMN_3238570	EIF3CL	16	0.140028	7.38517	2.2222	0.0352669	0.999734	-3.6369	Homo sapiens eukaryotic translation initiation factor 3, subunit C-like (EIF3CL), mRNA.
ILMN_2264681	LETMD1	12	0.176234	6.57806	2.21912	0.0355002	0.999734	-3.64056	Homo sapiens LETM1 domain containing 1 (LETMD1), transcript variant 1, mRNA.
ILMN_2136010	ADH4	4	-0.166212	5.98176	-2.21713	0.0356517	0.999734	-3.64293	Homo sapiens alcohol dehydrogenase 4 (class II), pi polypeptide (ADH4), mRNA.
ILMN_1805064	SCARNA9	11	-0.117713	6.62433	-2.21582	0.0357522	0.999734	-3.64449	Homo sapiens small Cajal body-specific RNA 9 (SCARNA9), guide RNA.
ILMN_1736165	MLL3	7	0.154202	7.04375	2.21558	0.0357702	0.999734	-3.64477	Homo sapiens myeloid/lymphoid or mixed-lineage leukemia 3 (MLL3), mRNA.
ILMN_2406468	NFU1	2	0.147954	7.4144	2.21548	0.035778	0.999734	-3.64489	Homo sapiens NFU1 iron-sulfur cluster scaffold homolog (S. cerevisiae) (NFU1), transcript variant 2, mRNA.
ILMN_1817228		6	0.160234	5.98499	2.21509	0.0358082	0.999734	-3.64536	UI-H-DH1-awo-m-15-0-UI.s1 NCI_CGAP_DH1 Homo sapiens cDNA clone UI-H-DH1-awo-m-15-0-UI 3, mRNA sequence
ILMN_1694950	MRPL28	16	-0.127908	6.91706	-2.21486	0.0358255	0.999734	-3.64563	Homo sapiens mitochondrial ribosomal protein L28 (MRPL28), nuclear gene encoding mitochondrial protein, mRNA.
ILMN_1782086	AOC3	17	-0.14368	6.21516	-2.21372	0.0359131	0.999734	-3.64698	Homo sapiens amine oxidase, copper containing 3 (vascular adhesion protein 1) (AOC3), mRNA.
ILMN_2338268	ABHD11	7	0.142968	6.06341	2.21221	0.0360296	0.999734	-3.64878	Homo sapiens abhydrolase domain containing 11 (ABHD11), transcript variant 6, mRNA.
ILMN_2323418	KRIT1	7	0.12818	7.98395	2.20939	0.0362471	0.999734	-3.65212	Homo sapiens KRIT1, ankyrin repeat containing (KRIT1), transcript variant 5, mRNA.
ILMN_1687092	KBTBD4	11	0.12247	7.75313	2.20695	0.0364368	0.999734	-3.65502	Homo sapiens kelch repeat and BTB (POZ) domain containing 4 (KBTBD4), transcript variant 1, mRNA.
ILMN_1867361		1	-0.153408	6.9112	-2.20687	0.0364432	0.999734	-3.65512	tp40c11.x1 NCI_CGAP_Ut4 Homo sapiens cDNA clone IMAGE:2190260 3, mRNA sequence
ILMN_3214532	LOC100131205		-0.368035	9.03218	-2.20679	0.0364494	0.999734	-3.65522	PREDICTED: Homo sapiens hypothetical protein LOC100131205, transcript variant 3 (LOC100131205), mRNA.
ILMN_1696839	RPS27	1	-0.286373	9.36195	-2.20599	0.0365119	0.999734	-3.65617	Homo sapiens ribosomal protein S27 (metallopanstimulin 1) (RPS27), mRNA.
ILMN_1839051		5	-0.192383	7.31048	-2.20475	0.0366086	0.999734	-3.65764	Homo sapiens cDNA FLJ41853 fis, clone NT2RI3004161
ILMN_1813430	TRIM69	15	0.122575	6.23247	2.20353	0.0367042	0.999734	-3.65908	Homo sapiens tripartite motif-containing 69 (TRIM69), transcript variant a, mRNA.
ILMN_1764609	PWWP2B	10	-0.144448	8.23372	-2.20319	0.0367312	0.999734	-3.65949	Homo sapiens PWWP domain containing 2B (PWWP2B), transcript variant 1, mRNA.
ILMN_3208715	LOC440063		-0.181495	7.50707	-2.20193	0.03683	0.999734	-3.66098	PREDICTED: Homo sapiens misc_RNA (LOC440063), miscRNA.
ILMN_1795400	TBCD	17	-0.178302	8.76063	-2.20174	0.0368448	0.999734	-3.66121	Homo sapiens tubulin folding cofactor D (TBCD), mRNA.
ILMN_1665871	ANGEL1	14	-0.110427	7.26744	-2.19982	0.0369958	0.999734	-3.66348	Homo sapiens angel homolog 1 (Drosophila) (ANGEL1), mRNA.
ILMN_1783285	CTPS	1	0.146126	6.74476	2.19933	0.037035	0.999734	-3.66406	Homo sapiens CTP synthase (CTPS), mRNA.
ILMN_1760575	PTP4A1	6	0.184103	6.2399	2.19878	0.0370786	0.999734	-3.66472	Homo sapiens protein tyrosine phosphatase type IVA, member 1 (PTP4A1), mRNA.
ILMN_1821517			0.129311	12.3181	2.19844	0.037105	0.999734	-3.66511	AV762101 MDS Homo sapiens cDNA clone MDSEOA03 5, mRNA sequence
ILMN_3278004	LOC100132652	6	0.119969	7.44331	2.19638	0.0372687	0.999734	-3.66756	PREDICTED: Homo sapiens misc_RNA (LOC100132652), miscRNA.
ILMN_1736103	ITPR2	12	0.203186	6.90313	2.19349	0.0374992	0.999734	-3.67098	Homo sapiens inositol 1,4,5-triphosphate receptor, type 2 (ITPR2), mRNA.
ILMN_1690325	NFYA	6	0.129573	6.51899	2.191	0.0376981	0.999734	-3.67391	Homo sapiens nuclear transcription factor Y, alpha (NFYA), transcript variant 1, mRNA.
ILMN_2154455	ZNF330	4	-0.145369	6.36561	-2.18974	0.0377994	0.999734	-3.6754	Homo sapiens zinc finger protein 330 (ZNF330), mRNA.
ILMN_1811592	ARHGAP21	10	0.169023	8.27978	2.18966	0.0378059	0.999734	-3.6755	Homo sapiens Rho GTPase activating protein 21 (ARHGAP21), mRNA.
ILMN_2246956	BCL2	18	0.19065	9.41275	2.18714	0.0380099	0.999734	-3.67848	Homo sapiens B-cell CLL/lymphoma 2 (BCL2), nuclear gene encoding mitochondrial protein, transcript variant alpha, mRNA.
ILMN_1656300	GFRA2	8	-0.122269	6.48582	-2.18583	0.0381156	0.999734	-3.68003	Homo sapiens GDNF family receptor alpha 2 (GFRA2), transcript variant 1, mRNA.
ILMN_1696843	LOC613037	16	0.133355	11.081	2.18566	0.0381297	0.999734	-3.68023	Homo sapiens nuclear pore complex interacting protein pseudogene (LOC613037), non-coding RNA.
ILMN_1758623	HIST1H2BD	6	0.15488	7.90923	2.18559	0.0381349	0.999734	-3.68031	Homo sapiens histone cluster 1, H2bd (HIST1H2BD), transcript variant 2, mRNA.
ILMN_2394242	AMMECR1	X	0.136999	6.37609	2.18554	0.0381393	0.999734	-3.68037	Homo sapiens Alport syndrome, mental retardation, midface hypoplasia and elliptocytosis chromosomal region gene 1 (AMMECR1), transcript variant 2, mRNA.
ILMN_2380801	FYN	6	-0.170988	8.77712	-2.18294	0.0383509	0.999734	-3.68344	Homo sapiens FYN oncogene related to SRC, FGR, YES (FYN), transcript variant 3, mRNA.
ILMN_1690371	MRPL11	11	-0.154154	7.84734	-2.17939	0.0386414	0.999734	-3.68762	Homo sapiens mitochondrial ribosomal protein L11 (MRPL11), nuclear gene encoding mitochondrial protein, transcript variant 2, mRNA.
ILMN_3246766	LOC100132247	16	0.138017	12.0657	2.17918	0.0386583	0.999734	-3.68787	Homo sapiens similar to Uncharacterized protein KIAA0220 (LOC100132247), mRNA.
ILMN_1756445	PMF1	1	-0.152722	7.16898	-2.17839	0.0387232	0.999734	-3.6888	Homo sapiens polyamine-modulated factor 1 (PMF1), mRNA.
ILMN_1803197	RAB3IP	12	0.171227	8.2993	2.17701	0.0388369	0.999734	-3.69042	Homo sapiens RAB3A interacting protein (rabin3) (RAB3IP), transcript variant beta 1, mRNA.
ILMN_3283775	LOC100131205	1	-0.255315	8.97043	-2.17669	0.0388636	0.999734	-3.6908	PREDICTED: Homo sapiens hypothetical protein LOC100131205 (LOC100131205), mRNA.
ILMN_1776154	COG3	13	0.217752	6.91029	2.17587	0.0389316	0.999734	-3.69177	Homo sapiens component of oligomeric golgi complex 3 (COG3), mRNA.
ILMN_1661266	HLA-DQB1	6	-0.500955	8.21375	-2.17505	0.0389993	0.999734	-3.69274	Homo sapiens major histocompatibility complex, class II, DQ beta 1 (HLA-DQB1), mRNA.
ILMN_1763670	TM2D1	1	0.135328	7.18289	2.17484	0.0390166	0.999734	-3.69298	Homo sapiens TM2 domain containing 1 (TM2D1), mRNA.
ILMN_1799015	PXMP2	12	-0.119449	6.41757	-2.17437	0.0390557	0.999734	-3.69354	Homo sapiens peroxisomal membrane protein 2, 22kDa (PXMP2), mRNA.
ILMN_2043109	TOP1P2	22	-0.179516	6.31561	-2.1725	0.0392109	0.999734	-3.69574	Homo sapiens topoisomerase (DNA) I pseudogene 2 (TOP1P2), non-coding RNA.
ILMN_1778010	IL32	16	-0.130884	8.17637	-2.17239	0.0392195	0.999734	-3.69586	Homo sapiens interleukin 32 (IL32), transcript variant 7, mRNA.
ILMN_1786433	BCCIP	10	0.122551	6.85135	2.17141	0.0393011	0.999734	-3.69701	Homo sapiens BRCA2 and CDKN1A interacting protein (BCCIP), transcript variant A, mRNA.
ILMN_1804656	C12orf62	12	-0.181476	6.61743	-2.17117	0.0393217	0.999734	-3.6973	Homo sapiens chromosome 12 open reading frame 62 (C12orf62), mRNA.
ILMN_2333774	TAGAP	6	0.171733	9.4612	2.17099	0.0393364	0.999734	-3.69751	Homo sapiens T-cell activation RhoGTPase activating protein (TAGAP), transcript variant 2, mRNA.
ILMN_1911047		17	-0.149326	6.62363	-2.17039	0.0393868	0.999734	-3.69822	Homo sapiens clone DNA57836 GLPG464 (UNQ464) mRNA, complete cds
ILMN_1759350	MED27	9	0.14034	6.60881	2.17011	0.0394099	0.999734	-3.69854	Homo sapiens mediator complex subunit 27 (MED27), mRNA.
ILMN_1790471	CICE	3	0.127698	9.1614	2.16981	0.0394351	0.999734	-3.6989	PREDICTED: Homo sapiens cell death-inducing CIDE-like effector pseudogene (CICE), misc RNA.
ILMN_1859744	LOC732138		-0.172281	5.98058	-2.16967	0.0394471	0.999734	-3.69907	PREDICTED: Homo sapiens hypothetical protein LOC732138 (LOC732138), mRNA.
ILMN_1740181	RPL13L	12	-0.12851	6.2812	-2.16789	0.0395956	0.999734	-3.70115	Homo sapiens ribosomal protein L13-like (RPL13L), non-coding RNA.
ILMN_1792689	HIST1H2AC	6	0.194879	10.3954	2.16776	0.0396065	0.999734	-3.7013	Homo sapiens histone cluster 1, H2ac (HIST1H2AC), mRNA.
ILMN_1715332	TTC21A	3	-0.156003	6.00329	-2.16655	0.0397086	0.999734	-3.70273	Homo sapiens tetratricopeptide repeat domain 21A (TTC21A), mRNA.
ILMN_1779324	GZMA	5	-0.206278	9.60979	-2.16556	0.0397917	0.999734	-3.70389	Homo sapiens granzyme A (granzyme 1, cytotoxic T-lymphocyte-associated serine esterase 3) (GZMA), mRNA.
ILMN_1728803	HMP19	5	-0.151175	6.01325	-2.16335	0.0399783	0.999734	-3.70648	Homo sapiens HMP19 protein (HMP19), mRNA.
ILMN_1871449		17	-0.150191	6.18775	-2.16286	0.0400198	0.999734	-3.70706	wd27c06.x1 Soares_NFL_T_GBC_S1 Homo sapiens cDNA clone IMAGE:2329354 3, mRNA sequence
ILMN_1809433	XBP1	22	0.209649	11.3537	2.15924	0.0403282	0.999734	-3.71131	Homo sapiens X-box binding protein 1 (XBP1), transcript variant 1, mRNA.
ILMN_1714820	ITGB1	10	0.287941	8.57361	2.15897	0.0403512	0.999734	-3.71162	Homo sapiens integrin, beta 1 (fibronectin receptor, beta polypeptide, antigen CD29 includes MDF2, MSK12) (ITGB1), transcript variant 1D, mRNA.
ILMN_1717248	C9orf66	9	0.135819	6.53826	2.15829	0.0404088	0.999734	-3.71241	Homo sapiens chromosome 9 open reading frame 66 (C9orf66), mRNA.
ILMN_3240594	RNU4ATAC	2	-0.165425	6.3555	-2.15817	0.0404191	0.999734	-3.71256	Homo sapiens RNA, U4atac small nuclear (U12-dependent splicing) (RNU4ATAC), small nuclear RNA.
ILMN_2320853	UBE2D3	4	0.115975	12.216	2.15694	0.0405242	0.999734	-3.71399	Homo sapiens ubiquitin-conjugating enzyme E2D 3 (UBC4/5 homolog, yeast) (UBE2D3), transcript variant 6, mRNA.
ILMN_3213261	LOC646330	1	0.140926	6.11112	2.15538	0.0406586	0.999734	-3.71583	PREDICTED: Homo sapiens misc_RNA (LOC646330), miscRNA.
ILMN_2295518	TRO	X	-0.13338	6.27864	-2.15519	0.0406744	0.999734	-3.71604	Homo sapiens trophinin (TRO), transcript variant 6, mRNA.
ILMN_1802615	CDK6	7	0.1891	7.96273	2.15304	0.0408603	0.999734	-3.71857	Homo sapiens cyclin-dependent kinase 6 (CDK6), mRNA.
ILMN_1897890		6	-0.149188	6.10894	-2.15266	0.0408931	0.999734	-3.71901	Homo sapiens, clone IMAGE:5168221, mRNA
ILMN_1910120	LOC730092		0.164801	7.24042	2.15202	0.0409484	0.999734	-3.71976	Homo sapiens RRN3 RNA polymerase I transcription factor homolog (S. cerevisiae) pseudogene (LOC730092) on chromosome 16.
ILMN_1666632	VPS52	6	-0.101759	8.08953	-2.15177	0.0409698	0.999734	-3.72005	Homo sapiens vacuolar protein sorting 52 homolog (S. cerevisiae) (VPS52), mRNA.
ILMN_1777296	ACTB	7	0.156601	13.6622	2.1516	0.0409842	0.999734	-3.72025	Homo sapiens actin, beta (ACTB), mRNA.
ILMN_1656165	USP9X	X	0.22105	8.84932	2.15128	0.0410122	0.999734	-3.72063	Homo sapiens ubiquitin specific peptidase 9, X-linked (USP9X), transcript variant 4, mRNA.
ILMN_1769394	PLCD1	3	-0.15499	7.12599	-2.14709	0.0413764	0.999734	-3.72552	Homo sapiens phospholipase C, delta 1 (PLCD1), mRNA.
ILMN_3209117	LOC644214	1	-0.197475	6.79212	-2.1462	0.0414545	0.999734	-3.72656	PREDICTED: Homo sapiens misc_RNA (LOC644214), miscRNA.
ILMN_2298511	BOLA2	16	-0.154852	6.37372	-2.14368	0.0416751	0.999734	-3.7295	Homo sapiens bolA homolog 2 (E. coli) (BOLA2), mRNA.
ILMN_1696512	AHSP	16	-0.298117	11.7248	-2.14272	0.0417594	0.999734	-3.73062	Homo sapiens alpha hemoglobin stabilizing protein (AHSP), mRNA.
ILMN_1871233		14	0.203597	8.30513	2.14246	0.0417829	0.999734	-3.73093	RC5-ST0300-150200-013-D12 ST0300 Homo sapiens cDNA, mRNA sequence
ILMN_1660663	DYRK1A	21	0.234118	7.84985	2.14114	0.041899	0.999734	-3.73247	Homo sapiens dual-specificity tyrosine-(Y)-phosphorylation regulated kinase 1A (DYRK1A), transcript variant 4, mRNA.
ILMN_1674768	LOC220686	22	-0.14228	7.65657	-2.13824	0.0421557	0.999734	-3.73585	Homo sapiens hypothetical protein LOC220686 (LOC220686), mRNA.
ILMN_1733259	ADORA3	1	-0.143085	6.27114	-2.13775	0.0421998	0.999734	-3.73643	Homo sapiens adenosine A3 receptor (ADORA3), transcript variant 3, mRNA.
ILMN_1811373	FAM20B	1	0.117914	9.224	2.13692	0.0422734	0.999734	-3.73739	Homo sapiens family with sequence similarity 20, member B (FAM20B), mRNA.
ILMN_1683575	TMLHE	X	0.134727	7.58678	2.13546	0.042403	0.999734	-3.73909	Homo sapiens trimethyllysine hydroxylase, epsilon (TMLHE), mRNA.
ILMN_1758311	NET1	10	0.157464	6.91472	2.13383	0.0425492	0.999734	-3.74099	Homo sapiens neuroepithelial cell transforming 1 (NET1), transcript variant 1, mRNA.
ILMN_1730054	GSTT1	22	0.199456	6.73219	2.13157	0.0427522	0.999734	-3.74362	Homo sapiens glutathione S-transferase theta 1 (GSTT1), mRNA.
ILMN_2344956	ACP1	2	0.142315	10.2609	2.13108	0.0427961	0.999734	-3.74419	Homo sapiens acid phosphatase 1, soluble (ACP1), transcript variant 4, mRNA.
ILMN_1676709	SDK2	17	-0.142897	6.30953	-2.12954	0.0429345	0.999734	-3.74598	Homo sapiens sidekick homolog 2 (chicken) (SDK2), mRNA.
ILMN_1685602	TMEM41A	3	0.145701	6.74382	2.12907	0.0429769	0.999734	-3.74652	Homo sapiens transmembrane protein 41A (TMEM41A), mRNA.
ILMN_1799628	LOC727732	17	0.134264	6.86843	2.12893	0.0429901	0.999734	-3.74669	PREDICTED: Homo sapiens similar to neighbor of BRCA1 gene 1, transcript variant 1 (LOC727732), mRNA.
ILMN_1692398	CNTNAP1	17	0.121058	6.46773	2.12837	0.0430403	0.999734	-3.74734	Homo sapiens contactin associated protein 1 (CNTNAP1), mRNA.
ILMN_2075189	SLC35F2	11	0.215333	6.12347	2.12781	0.0430914	0.999734	-3.748	Homo sapiens solute carrier family 35, member F2 (SLC35F2), mRNA.
ILMN_3260715	CRTC3	15	0.136448	9.31472	2.12767	0.0431036	0.999734	-3.74815	Homo sapiens CREB regulated transcription coactivator 3 (CRTC3), transcript variant 1, mRNA.
ILMN_1713807	MAN1C1	1	0.164768	7.70844	2.12491	0.0433548	0.999734	-3.75137	Homo sapiens mannosidase, alpha, class 1C, member 1 (MAN1C1), mRNA.
ILMN_1713759	UBE2J1	6	0.190997	9.0975	2.12321	0.0435093	0.999734	-3.75333	Homo sapiens ubiquitin-conjugating enzyme E2, J1 (UBC6 homolog, yeast) (UBE2J1), mRNA.
ILMN_2400183	DPH5	1	-0.192357	6.66885	-2.1225	0.0435739	0.999734	-3.75415	Homo sapiens DPH5 homolog (S. cerevisiae) (DPH5), transcript variant 3, mRNA.
ILMN_1692956	LOC643949		-0.18434	9.69108	-2.11802	0.0439854	0.999734	-3.75935	PREDICTED: Homo sapiens similar to 60S acidic ribosomal protein P2 (LOC643949), mRNA.
ILMN_1782829	GLTSCR1	19	0.128607	7.7764	2.11666	0.0441115	0.999734	-3.76093	Homo sapiens glioma tumor suppressor candidate region gene 1 (GLTSCR1), mRNA.
ILMN_1741491	ZNHIT1	7	-0.166197	9.27255	-2.1156	0.0442095	0.999734	-3.76216	Homo sapiens zinc finger, HIT type 1 (ZNHIT1), mRNA.
ILMN_1714522	CLMN	14	0.147236	6.05722	2.11377	0.0443788	0.999734	-3.76427	Homo sapiens calmin (calponin-like, transmembrane) (CLMN), mRNA.
ILMN_1772156	ERP44	9	0.165289	7.20508	2.11133	0.0446061	0.999734	-3.7671	Homo sapiens endoplasmic reticulum protein 44 (ERP44), mRNA.
ILMN_1760933	RER1	1	-0.125243	7.22787	-2.11084	0.0446526	0.999734	-3.76767	Homo sapiens RER1 retention in endoplasmic reticulum 1 homolog (S. cerevisiae) (RER1), mRNA.
ILMN_1791867	EPB41L4A	5	0.175825	7.31564	2.10942	0.0447849	0.999734	-3.76931	Homo sapiens erythrocyte membrane protein band 4.1 like 4A (EPB41L4A), mRNA.
ILMN_2398711	SIRT2	19	0.128978	6.27853	2.10719	0.0449944	0.999734	-3.77189	Homo sapiens sirtuin (silent mating type information regulation 2 homolog) 2 (S. cerevisiae) (SIRT2), transcript variant 2, mRNA.
ILMN_1734707	CHST13	3	-0.168132	9.23112	-2.10588	0.0451182	0.999734	-3.7734	Homo sapiens carbohydrate (chondroitin 4) sulfotransferase 13 (CHST13), mRNA.
ILMN_2292686	SLC26A6	3	0.152953	6.24362	2.10416	0.0452802	0.999734	-3.77538	Homo sapiens solute carrier family 26, member 6 (SLC26A6), transcript variant 4, mRNA.
ILMN_1729208	NGFRAP1	X	0.190871	7.69984	2.10354	0.0453389	0.999734	-3.7761	Homo sapiens nerve growth factor receptor (TNFRSF16) associated protein 1 (NGFRAP1), transcript variant 1, mRNA.
ILMN_1694491	CCNG1	5	0.112214	9.2142	2.10181	0.0455036	0.999734	-3.7781	Homo sapiens cyclin G1 (CCNG1), transcript variant 2, mRNA.
ILMN_3227263	SLC22A23	6	0.139513	7.20621	2.10059	0.0456198	0.999734	-3.77951	Homo sapiens solute carrier family 22, member 23 (SLC22A23), transcript variant 1, mRNA.
ILMN_1780700	GUSBL1	6	0.151953	6.63191	2.10009	0.0456673	0.999734	-3.78009	Homo sapiens glucuronidase, beta-like 1 (GUSBL1), mRNA.
ILMN_1712944	AES	19	-0.14409	11.0118	-2.09932	0.0457409	0.999734	-3.78097	Homo sapiens amino-terminal enhancer of split (AES), transcript variant 2, mRNA.
ILMN_2122420	HMGCL	1	-0.134784	7.13373	-2.09877	0.0457931	0.999734	-3.7816	Homo sapiens 3-hydroxymethyl-3-methylglutaryl-Coenzyme A lyase (HMGCL), nuclear gene encoding mitochondrial protein, transcript variant 1, mRNA.
ILMN_2294878	NSUN5	7	-0.177244	6.47208	-2.09724	0.0459396	0.999734	-3.78337	Homo sapiens NOL1/NOP2/Sun domain family, member 5 (NSUN5), transcript variant 2, mRNA.
ILMN_2230016	HIGD1A	3	-0.233933	6.4033	-2.09691	0.0459715	0.999734	-3.78375	Homo sapiens HIG1 domain family, member 1A (HIGD1A), mRNA.
ILMN_1771348	ACN9	7	0.162721	6.6201	2.09689	0.0459736	0.999734	-3.78378	Homo sapiens ACN9 homolog (S. cerevisiae) (ACN9), mRNA.
ILMN_3223536	LOC728748	X	0.116111	6.19619	2.0953	0.0461264	0.999734	-3.78561	PREDICTED: Homo sapiens misc_RNA (LOC728748), miscRNA.
ILMN_2096985	ALDH6A1	14	-0.166499	6.42571	-2.09444	0.0462087	0.999734	-3.78659	Homo sapiens aldehyde dehydrogenase 6 family, member A1 (ALDH6A1), nuclear gene encoding mitochondrial protein, mRNA.
ILMN_1815666	ATP2A2	12	0.141521	7.4579	2.09305	0.0463434	0.999734	-3.7882	Homo sapiens ATPase, Ca++ transporting, cardiac muscle, slow twitch 2 (ATP2A2), transcript variant 1, mRNA.
ILMN_3309349	SNHG8	4	0.167953	6.29545	2.09261	0.0463857	0.999734	-3.7887	Homo sapiens small nucleolar RNA host gene 8 (non-protein coding) (SNHG8), non-coding RNA.
ILMN_1761422	LOC440349	16	0.244665	7.85216	2.09255	0.0463915	0.999734	-3.78877	PREDICTED: Homo sapiens similar to nuclear pore complex interacting protein, transcript variant 1 (LOC440349), mRNA.
ILMN_2358647	FBXO21	12	0.117508	7.13235	2.09243	0.046403	0.999734	-3.78891	Homo sapiens F-box protein 21 (FBXO21), transcript variant 1, mRNA.
ILMN_1810127	ZNF789	7	0.134095	6.78286	2.09119	0.0465231	0.999734	-3.79034	Homo sapiens zinc finger protein 789 (ZNF789), transcript variant 2, mRNA.
ILMN_2109156	RANBP1	22	-0.161388	8.84915	-2.08926	0.0467107	0.999734	-3.79256	Homo sapiens RAN binding protein 1 (RANBP1), mRNA.
ILMN_2396672	ABLIM1	10	0.142501	8.85502	2.08918	0.0467187	0.999734	-3.79265	Homo sapiens actin binding LIM protein 1 (ABLIM1), transcript variant 2, mRNA.
ILMN_1791593	DENND5B	12	0.160789	6.72088	2.08786	0.0468473	0.999734	-3.79417	Homo sapiens DENN/MADD domain containing 5B (DENND5B), mRNA.
ILMN_3237721	TMCO7	16	-0.0974546	6.25839	-2.08681	0.0469492	0.999734	-3.79537	Homo sapiens transmembrane and coiled-coil domains 7 (TMCO7), mRNA.
ILMN_1897160		3	-0.119097	6.05875	-2.08566	0.047062	0.999734	-3.79669	xq98e07.x1 NCI_CGAP_Brn53 Homo sapiens cDNA clone IMAGE:2758692 3, mRNA sequence
ILMN_1664371	HIATL1	9	0.143314	7.64802	2.08511	0.047116	0.999734	-3.79733	Homo sapiens hippocampus abundant transcript-like 1 (HIATL1), mRNA.
ILMN_1686136	NSD1	5	-0.159264	6.80219	-2.08486	0.0471405	0.999734	-3.79761	Homo sapiens nuclear receptor binding SET domain protein 1 (NSD1), transcript variant 1, mRNA.
ILMN_1781234	CCDC22	X	-0.161587	7.12688	-2.08465	0.0471609	0.999734	-3.79785	Homo sapiens coiled-coil domain containing 22 (CCDC22), mRNA.
ILMN_3244920	LOC100134188		0.142917	6.56804	2.08391	0.0472341	0.999734	-3.79871	PREDICTED: Homo sapiens hypothetical protein LOC100134188 (LOC100134188), mRNA.
ILMN_2393763	ARPC4	3	0.119075	10.1992	2.08329	0.0472944	0.999734	-3.79941	Homo sapiens actin related protein 2/3 complex, subunit 4, 20kDa (ARPC4), transcript variant 3, mRNA.
ILMN_1662954	CCT7	2	0.119237	8.44107	2.08195	0.0474268	0.999734	-3.80095	Homo sapiens chaperonin containing TCP1, subunit 7 (eta) (CCT7), transcript variant 1, mRNA.
ILMN_1665280	SPCS1	3	0.133261	11.167	2.08105	0.0475155	0.999734	-3.80198	Homo sapiens signal peptidase complex subunit 1 homolog (S. cerevisiae) (SPCS1), mRNA.
ILMN_1721411	PARP10		-0.18603	7.49796	-2.08043	0.0475769	0.999734	-3.8027	PREDICTED: Homo sapiens poly (ADP-ribose) polymerase family, member 10 (PARP10), mRNA.
ILMN_1727709	GPBAR1	2	-0.148851	9.49464	-2.08029	0.0475909	0.999734	-3.80286	Homo sapiens G protein-coupled bile acid receptor 1 (GPBAR1), transcript variant 3, mRNA.
ILMN_1696407	SFRS2	17	0.176637	10.6683	2.08002	0.0476179	0.999734	-3.80317	Homo sapiens splicing factor, arginine/serine-rich 2 (SFRS2), mRNA.
ILMN_1835631		2	0.135586	8.58349	2.07805	0.0478131	0.999734	-3.80543	AV645572 GLC Homo sapiens cDNA clone GLCABG03 3, mRNA sequence
ILMN_1765923	C17orf101	17	-0.178758	6.52875	-2.07669	0.0479485	0.999734	-3.80699	Homo sapiens chromosome 17 open reading frame 101 (C17orf101), transcript variant 2, mRNA.
ILMN_1713141	LOC389641		0.110943	6.985	2.07648	0.047969	0.999734	-3.80722	PREDICTED: Homo sapiens hypothetical gene supported by AK124295 (LOC389641), mRNA.
ILMN_1680390	GCNT2	6	0.121164	6.49436	2.0755	0.0480663	0.999734	-3.80834	Homo sapiens glucosaminyl (N-acetyl) transferase 2, I-branching enzyme (I blood group) (GCNT2), transcript variant 2, mRNA.
ILMN_2053178	ACTG1	17	0.102834	14.3371	2.07542	0.0480743	0.999734	-3.80843	Homo sapiens actin, gamma 1 (ACTG1), mRNA.
ILMN_1768812	FXYD6	11	-0.133565	6.43343	-2.07419	0.0481972	0.999734	-3.80984	Homo sapiens FXYD domain containing ion transport regulator 6 (FXYD6), mRNA.
ILMN_3262454	LOC100128056		0.123227	6.30482	2.07281	0.0483356	0.999734	-3.81142	PREDICTED: Homo sapiens similar to hCG2013701 (LOC100128056), mRNA.
ILMN_1702168	HSD17B12	11	0.137815	8.65236	2.07243	0.0483739	0.999734	-3.81186	Homo sapiens hydroxysteroid (17-beta) dehydrogenase 12 (HSD17B12), mRNA.
ILMN_2297453	ST6GALNAC4	9	0.137645	6.12829	2.07173	0.0484446	0.999734	-3.81266	Homo sapiens ST6 (alpha-N-acetyl-neuraminyl-2,3-beta-galactosyl-1, 3)-N-acetylgalactosaminide alpha-2,6-sialyltransferase 4 (ST6GALNAC4), transcript variant 1, mRNA.
ILMN_1664063	FAM129C	19	-0.135661	7.42635	-2.07001	0.0486173	0.999734	-3.81462	Homo sapiens family with sequence similarity 129, member C (FAM129C), mRNA.
ILMN_2054070	LOC553158	22	0.159776	6.6651	2.06921	0.0486985	0.999734	-3.81554	Homo sapiens PRR5-ARHGAP8 fusion (LOC553158), mRNA.
ILMN_2319000	MATK	19	-0.171291	10.2247	-2.06826	0.0487938	0.999734	-3.81662	Homo sapiens megakaryocyte-associated tyrosine kinase (MATK), transcript variant 3, mRNA.
ILMN_1908530			-0.119533	5.99763	-2.06818	0.0488022	0.999734	-3.81672	wq98a06.x1 NCI_CGAP_GC6 Homo sapiens cDNA clone IMAGE:2480050 3, mRNA sequence
ILMN_1716815	CEACAM1	19	0.157187	9.14238	2.06741	0.04888	0.999734	-3.81759	Homo sapiens carcinoembryonic antigen-related cell adhesion molecule 1 (biliary glycoprotein) (CEACAM1), transcript variant 2, mRNA.
ILMN_2332795	ZNF16	8	-0.128489	6.2121	-2.06643	0.0489797	0.999734	-3.81872	Homo sapiens zinc finger protein 16 (ZNF16), transcript variant 1, mRNA.
ILMN_1652982	LOC23117	16	0.132058	5.93265	2.0658	0.049044	0.999734	-3.81944	PREDICTED: Homo sapiens KIAA0220-like protein, transcript variant 16 (LOC23117), mRNA.
ILMN_2407124	MCM8	20	0.123189	6.22675	2.06571	0.0490526	0.999734	-3.81954	Homo sapiens minichromosome maintenance complex component 8 (MCM8), transcript variant 1, mRNA.
ILMN_3229570	LOC729500	1	-0.133371	7.84318	-2.06535	0.0490898	0.999734	-3.81995	PREDICTED: Homo sapiens misc_RNA (LOC729500), partial miscRNA.
ILMN_1719518	ARF4	3	0.158965	10.3972	2.06493	0.0491324	0.999734	-3.82043	Homo sapiens ADP-ribosylation factor 4 (ARF4), mRNA.
ILMN_1704571	FAM53B	10	-0.142575	10.0201	-2.06436	0.0491905	0.999734	-3.82108	Homo sapiens family with sequence similarity 53, member B (FAM53B), mRNA.
ILMN_1758673	SLC44A1	9	0.173571	7.16341	2.06308	0.0493209	0.999734	-3.82254	Homo sapiens solute carrier family 44, member 1 (SLC44A1), mRNA.
ILMN_3249748	LDHA	11	0.145193	11.4923	2.06307	0.0493213	0.999734	-3.82255	Homo sapiens lactate dehydrogenase A (LDHA), transcript variant 2, mRNA.
ILMN_1766528	SLC25A36	3	0.170697	7.456	2.06261	0.0493685	0.999734	-3.82307	Homo sapiens solute carrier family 25, member 36 (SLC25A36), mRNA.
ILMN_1810191	PLA2G4C	19	0.128768	6.76717	2.06089	0.0495446	0.999734	-3.82504	Homo sapiens phospholipase A2, group IVC (cytosolic, calcium-independent) (PLA2G4C), mRNA.
ILMN_1654414	ACSL3	2	0.152172	6.26178	2.06076	0.0495578	0.999734	-3.82518	Homo sapiens acyl-CoA synthetase long-chain family member 3 (ACSL3), transcript variant 1, mRNA.
ILMN_1721325	CERK	22	0.119641	6.45683	2.0594	0.0496981	0.999734	-3.82674	Homo sapiens ceramide kinase (CERK), transcript variant 1, mRNA.
ILMN_3247424	ADAP1	7	-0.237632	7.29644	-2.05831	0.0498096	0.999734	-3.82798	Homo sapiens ArfGAP with dual PH domains 1 (ADAP1), mRNA.
ILMN_1719185	THRAP5		-0.140572	6.70026	-2.05765	0.0498777	0.999734	-3.82873	PREDICTED: Homo sapiens thyroid hormone receptor associated protein 5 (THRAP5), mRNA.
ILMN_1868912		7	0.123104	6.9551	2.05563	0.0500865	0.999734	-3.83103	Homo sapiens T cell receptor beta variable 21-1, mRNA (cDNA clone MGC:46491 IMAGE:5225843), complete cds
ILMN_1727050	PPFIA1	11	0.121603	7.11133	2.05411	0.0502449	0.999734	-3.83277	Homo sapiens protein tyrosine phosphatase, receptor type, f polypeptide (PTPRF), interacting protein (liprin), alpha 1 (PPFIA1), transcript variant 1, mRNA.
ILMN_1679041	SLC3A2	11	0.140423	6.77956	2.05323	0.0503362	0.999734	-3.83377	Homo sapiens solute carrier family 3 (activators of dibasic and neutral amino acid transport), member 2 (SLC3A2), transcript variant 6, mRNA.
ILMN_3238889	RPRD2	1	0.134352	8.09558	2.05159	0.0505066	0.999734	-3.83563	Homo sapiens regulation of nuclear pre-mRNA domain containing 2 (RPRD2), mRNA.
ILMN_1887403	DBT	1	0.126906	6.86149	2.05129	0.0505375	0.999734	-3.83596	Homo sapiens dihydrolipoamide branched chain transacylase E2 (DBT), nuclear gene encoding mitochondrial protein, mRNA.
ILMN_1728639	FCGR3B	1	0.189625	13.0017	2.05073	0.0505964	0.999734	-3.83661	Homo sapiens Fc fragment of IgG, low affinity IIIb, receptor (CD16b) (FCGR3B), mRNA.
ILMN_3251445	MED27	9	0.118752	7.63845	2.04963	0.0507114	0.999734	-3.83786	Homo sapiens mediator complex subunit 27 (MED27), mRNA.
ILMN_3203534	LOC100132474	19	-0.137577	6.10763	-2.04946	0.0507291	0.999734	-3.83805	PREDICTED: Homo sapiens hypothetical protein LOC100132474 (LOC100132474), mRNA.
ILMN_1691131	LSMD1	17	-0.152932	6.95905	-2.0486	0.0508199	0.999734	-3.83903	Homo sapiens LSM domain containing 1 (LSMD1), mRNA.
ILMN_1785528	FAM39DP		-0.187754	9.91385	-2.04844	0.0508357	0.999734	-3.8392	Homo sapiens family with sequence similarity 39, member D pseudogene (FAM39DP) on chromosome 15.
ILMN_1757532	SNPH	20	-0.161669	6.32262	-2.04803	0.0508797	0.999734	-3.83968	Homo sapiens syntaphilin (SNPH), mRNA.
ILMN_1801175	MAP2K3	17	0.168868	8.91739	2.04606	0.0510861	0.999734	-3.84191	Homo sapiens mitogen-activated protein kinase kinase 3 (MAP2K3), transcript variant A, mRNA.
ILMN_1877663		13	-0.125843	5.95793	-2.04583	0.0511104	0.999734	-3.84217	zw81e07.s1 Soares_testis_NHT Homo sapiens cDNA clone IMAGE:782628 3, mRNA sequence
ILMN_1743137	BAT2D1	1	0.147031	9.91376	2.04532	0.0511646	0.999734	-3.84275	Homo sapiens BAT2 domain containing 1 (BAT2D1), mRNA.
ILMN_2384536	PECI	6	0.110629	7.70555	2.0451	0.0511877	0.999734	-3.843	Homo sapiens peroxisomal D3,D2-enoyl-CoA isomerase (PECI), transcript variant 1, mRNA.
ILMN_1686811	LOC402644		-0.209362	7.22865	-2.04479	0.05122	0.999734	-3.84335	PREDICTED: Homo sapiens similar to peptidylprolyl isomerase A isoform 1 (LOC402644), mRNA.
ILMN_1744023	MGC18216	15	0.123752	8.65259	2.04458	0.0512428	0.999734	-3.84359	PREDICTED: Homo sapiens hypothetical protein MGC18216 (MGC18216), mRNA.
ILMN_1772387	TLR2	4	0.196048	7.47623	2.04306	0.0514037	0.999734	-3.84532	Homo sapiens toll-like receptor 2 (TLR2), mRNA.
ILMN_2311537	HMGA1	6	-0.202132	7.83617	-2.0429	0.0514201	0.999734	-3.8455	Homo sapiens high mobility group AT-hook 1 (HMGA1), transcript variant 1, mRNA.
ILMN_1760305	KIAA1545	12	-0.158593	7.43367	-2.04236	0.0514778	0.999734	-3.84611	PREDICTED: Homo sapiens KIAA1545 protein (KIAA1545), mRNA.
ILMN_1746090	STT3A	11	0.154508	8.59126	2.04159	0.0515597	0.999734	-3.84699	Homo sapiens STT3, subunit of the oligosaccharyltransferase complex, homolog A (S. cerevisiae) (STT3A), mRNA.
ILMN_1719149	LOC653663	2	0.125432	6.76064	2.04157	0.0515615	0.999734	-3.84701	PREDICTED: Homo sapiens similar to anaphase promoting complex subunit 1, transcript variant 1 (LOC653663), mRNA.
ILMN_3239225	RNY3	7	-0.17725	8.90716	-2.04079	0.0516439	0.999734	-3.84789	Homo sapiens RNA, Ro-associated Y3 (RNY3), small cytoplasmic RNA.
ILMN_1677043	AKR7A2	1	-0.0989721	10.0339	-2.04078	0.051645	0.999734	-3.8479	Homo sapiens aldo-keto reductase family 7, member A2 (aflatoxin aldehyde reductase) (AKR7A2), mRNA.
ILMN_1737604	FLJ10986	1	-0.117951	6.76037	-2.03985	0.0517447	0.999734	-3.84896	Homo sapiens hypothetical protein FLJ10986 (FLJ10986), mRNA.
ILMN_3237623	RNY1	7	-0.215923	7.61026	-2.0396	0.051771	0.999734	-3.84924	Homo sapiens RNA, Ro-associated Y1 (RNY1), small cytoplasmic RNA.
ILMN_1912619		12	0.14728	6.36782	2.0392	0.0518133	0.999734	-3.84969	full-length cDNA clone CS0DF032YD19 of Fetal brain of Homo sapiens (human)
ILMN_1804953	CCDC18	1	0.126293	6.33749	2.03768	0.0519757	0.999734	-3.85141	Homo sapiens coiled-coil domain containing 18 (CCDC18), mRNA.
ILMN_2408576	FAM129B	9	-0.14092	6.94638	-2.03638	0.0521153	0.999734	-3.85288	Homo sapiens family with sequence similarity 129, member B (FAM129B), transcript variant 2, mRNA.
ILMN_1804863	FKBP15	9	-0.115924	8.67836	-2.03586	0.0521711	0.999734	-3.85347	Homo sapiens FK506 binding protein 15, 133kDa (FKBP15), mRNA.
ILMN_1741736	DDX28	16	-0.107708	7.97382	-2.03565	0.052194	0.999734	-3.85371	Homo sapiens DEAD (Asp-Glu-Ala-Asp) box polypeptide 28 (DDX28), nuclear gene encoding mitochondrial protein, mRNA.
ILMN_1668359	LOC642815	3	-0.135382	6.14545	-2.03448	0.05232	0.999734	-3.85504	PREDICTED: Homo sapiens hypothetical protein LOC642815 (LOC642815), mRNA.
ILMN_1697286	SF3A1	22	0.129494	8.63655	2.03426	0.0523431	0.999734	-3.85528	Homo sapiens splicing factor 3a, subunit 1, 120kDa (SF3A1), transcript variant 2, mRNA.
ILMN_1850816		4	0.125823	8.93179	2.0338	0.0523923	0.999734	-3.8558	BX110921 Soares fetal liver spleen 1NFLS Homo sapiens cDNA clone IMAGp998C02389, mRNA sequence
ILMN_1721680	LOC644075	1	-0.124809	6.33707	-2.03276	0.0525051	0.999734	-3.85698	PREDICTED: Homo sapiens hypothetical protein LOC644075 (LOC644075), mRNA.
ILMN_1687519	SNAP23	15	0.2023	8.71272	2.03247	0.0525361	0.999734	-3.85731	Homo sapiens synaptosomal-associated protein, 23kDa (SNAP23), transcript variant 1, mRNA.
ILMN_3239055	TMEM208	16	-0.149331	6.97585	-2.03149	0.0526426	0.999734	-3.85842	Homo sapiens transmembrane protein 208 (TMEM208), mRNA.
ILMN_1800733	MANBA	4	0.133344	9.49235	2.02915	0.052896	0.999734	-3.86106	Homo sapiens mannosidase, beta A, lysosomal (MANBA), mRNA.
ILMN_3184041	C21orf96		0.228344	7.05423	2.02903	0.0529093	0.999734	-3.8612	PREDICTED: Homo sapiens misc_RNA (C21orf96), miscRNA.
ILMN_1662483	SMA5	5	0.15207	6.62741	2.02758	0.0530672	0.999734	-3.86284	Homo sapiens SMA5 (SMA5), mRNA.
ILMN_3238640	LOC100133812		-0.268733	11.3006	-2.0271	0.053119	0.999734	-3.86337	PREDICTED: Homo sapiens similar to metallopanstimulin (LOC100133812), mRNA.
ILMN_1785635	BRD3	9	-0.184767	10.1137	-2.02648	0.0531865	0.999734	-3.86407	Homo sapiens bromodomain containing 3 (BRD3), mRNA.
ILMN_1682544	CLUL1	18	0.123455	6.16513	2.02592	0.0532475	0.999734	-3.8647	Homo sapiens clusterin-like 1 (retinal) (CLUL1), transcript variant 1, mRNA.
ILMN_1795429	VCL	10	0.154403	12.6203	2.0248	0.0533706	0.999734	-3.86597	Homo sapiens vinculin (VCL), transcript variant 1, mRNA.
ILMN_1658995	ACOT9	X	0.102825	8.22546	2.02463	0.0533896	0.999734	-3.86617	Homo sapiens acyl-CoA thioesterase 9 (ACOT9), transcript variant 2, mRNA.
ILMN_1680104	SLC35C1	11	-0.130691	8.21322	-2.02414	0.0534428	0.999734	-3.86671	Homo sapiens solute carrier family 35, member C1 (SLC35C1), mRNA.
ILMN_1736567	CD74	5	-0.115924	12.9147	-2.02405	0.0534525	0.999734	-3.86681	Homo sapiens CD74 molecule, major histocompatibility complex, class II invariant chain (CD74), transcript variant 1, mRNA.
ILMN_1718177	CYP20A1	2	0.184731	7.69396	2.02307	0.0535606	0.999734	-3.86792	Homo sapiens cytochrome P450, family 20, subfamily A, polypeptide 1 (CYP20A1), mRNA.
ILMN_1695851	PARVG	22	-0.140504	9.96642	-2.02305	0.0535623	0.999734	-3.86794	Homo sapiens parvin, gamma (PARVG), mRNA.
ILMN_1772809	SLC4A1	17	0.237962	9.47201	2.02279	0.0535915	0.999734	-3.86824	Homo sapiens solute carrier family 4, anion exchanger, member 1 (erythrocyte membrane protein band 3, Diego blood group) (SLC4A1), mRNA.
ILMN_3245046	LOC100132703	15	-0.135099	5.95487	-2.02224	0.0536512	0.999734	-3.86885	PREDICTED: Homo sapiens similar to colon cancer-associated antigen AgSK1-2HT-ECS (LOC100132703), mRNA.
ILMN_1709439	CHMP1A	16	-0.166636	9.26855	-2.02205	0.0536727	0.999734	-3.86907	Homo sapiens chromatin modifying protein 1A (CHMP1A), transcript variant 2, mRNA.
ILMN_1673069	DPP9	19	-0.194124	8.96891	-2.02123	0.0537624	0.999734	-3.86999	Homo sapiens dipeptidyl-peptidase 9 (DPP9), mRNA.
ILMN_1680692	NUCKS1	1	-0.210296	6.59059	-2.02046	0.0538479	0.999734	-3.87086	Homo sapiens nuclear casein kinase and cyclin-dependent kinase substrate 1 (NUCKS1), mRNA.
ILMN_1786810	KIR2DL1	19	-0.21902	6.91198	-2.0204	0.0538544	0.999734	-3.87093	Homo sapiens killer cell immunoglobulin-like receptor, two domains, long cytoplasmic tail, 1 (KIR2DL1), mRNA.
ILMN_1739368	ZNF498	7	0.119311	6.24371	2.01941	0.0539642	0.999734	-3.87205	Homo sapiens zinc finger protein 498 (ZNF498), mRNA.
ILMN_2364174	CSNK1A1	5	0.113275	7.05754	2.01882	0.0540288	0.999734	-3.87271	Homo sapiens casein kinase 1, alpha 1 (CSNK1A1), transcript variant 2, mRNA.
ILMN_1699836	LSP1	11	-0.201671	6.907	-2.0155	0.0543979	0.999734	-3.87645	Homo sapiens lymphocyte-specific protein 1 (LSP1), transcript variant 3, mRNA.
ILMN_1738677	PRPF8	17	0.0939014	10.5295	2.01462	0.0544956	0.999734	-3.87743	Homo sapiens PRP8 pre-mRNA processing factor 8 homolog (S. cerevisiae) (PRPF8), mRNA.
ILMN_1663390	CDC20	1	0.298917	6.56381	2.01438	0.0545231	0.999734	-3.87771	Homo sapiens cell division cycle 20 homolog (S. cerevisiae) (CDC20), mRNA.
ILMN_3282174	LOC646688	1	-0.162735	9.30498	-2.01434	0.0545274	0.999734	-3.87775	PREDICTED: Homo sapiens misc_RNA (LOC646688), miscRNA.
ILMN_1794364	CTSW	11	-0.176655	8.85853	-2.01233	0.0547514	0.999734	-3.88	Homo sapiens cathepsin W (CTSW), mRNA.
ILMN_1754121	CSK	15	-0.134001	11.6523	-2.01032	0.0549775	0.999734	-3.88227	Homo sapiens c-src tyrosine kinase (CSK), mRNA.
ILMN_1798233	PSMB9	6	0.116893	8.06681	2.00896	0.055131	0.999734	-3.8838	Homo sapiens proteasome (prosome, macropain) subunit, beta type, 9 (large multifunctional peptidase 2) (PSMB9), transcript variant 1, mRNA.
ILMN_1773485	QKI	6	0.121653	7.84069	2.00851	0.0551812	0.999734	-3.8843	Homo sapiens quaking homolog, KH domain RNA binding (mouse) (QKI), transcript variant 1, mRNA.
ILMN_1676765	LOC390354	12	-0.206544	10.9999	-2.00674	0.0553817	0.999734	-3.88629	PREDICTED: Homo sapiens similar to ribosomal protein L18a; 60S ribosomal protein L18a, transcript variant 36 (LOC390354), misc RNA.
ILMN_1695432	TPST2	22	0.102805	9.66906	2.00649	0.055409	0.999734	-3.88656	Homo sapiens tyrosylprotein sulfotransferase 2 (TPST2), transcript variant 1, mRNA.
ILMN_1679185	LEF1	4	0.170782	10.3069	2.0062	0.0554425	0.999734	-3.88689	Homo sapiens lymphoid enhancer-binding factor 1 (LEF1), mRNA.
ILMN_3241798	SNORA41	2	0.122105	6.08105	2.0061	0.0554541	0.999734	-3.88701	Homo sapiens small nucleolar RNA, H/ACA box 41 (SNORA41), small nucleolar RNA.
ILMN_1656977	HIBCH	2	0.189051	7.47067	2.00546	0.0555263	0.999734	-3.88772	Homo sapiens 3-hydroxyisobutyryl-Coenzyme A hydrolase (HIBCH), nuclear gene encoding mitochondrial protein, transcript variant 2, mRNA.
ILMN_2259223	TMTC4	13	0.129966	6.01004	2.00469	0.0556135	0.999734	-3.88858	Homo sapiens transmembrane and tetratricopeptide repeat containing 4 (TMTC4), transcript variant 1, mRNA.
ILMN_1662795	CA2	8	0.190095	9.2872	2.00419	0.0556708	0.999734	-3.88915	Homo sapiens carbonic anhydrase II (CA2), mRNA.
ILMN_1668960	MID1IP1	X	-0.151302	8.46122	-2.00413	0.0556773	0.999734	-3.88921	Homo sapiens MID1 interacting protein 1 (gastrulation specific G12 homolog (zebrafish)) (MID1IP1), transcript variant 1, mRNA.
ILMN_3234920	LOC728741	16	0.164611	6.56816	2.00164	0.0559608	0.999734	-3.892	PREDICTED: Homo sapiens hypothetical LOC728741 (LOC728741), mRNA.
ILMN_3238353	LOC100130818		0.205805	6.06844	2.00127	0.0560032	0.999734	-3.89241	PREDICTED: Homo sapiens hypothetical protein LOC100130818 (LOC100130818), mRNA.
ILMN_1766803	TUBGCP6	22	-0.155098	8.41743	-2.00127	0.0560032	0.999734	-3.89241	Homo sapiens tubulin, gamma complex associated protein 6 (TUBGCP6), mRNA.
ILMN_3236036	LOC283663	15	-0.191531	7.18394	-2.00034	0.05611	0.999734	-3.89346	Homo sapiens hypothetical LOC283663 (LOC283663), non-coding RNA.
ILMN_1700419	HSPC171		-0.10906	7.73992	-1.99874	0.056293	0.999734	-3.89524	Homo sapiens HSPC171 protein (HSPC171), mRNA.
ILMN_1680435	NPEPPS	17	0.123027	6.54742	1.99864	0.0563045	0.999734	-3.89536	Homo sapiens aminopeptidase puromycin sensitive (NPEPPS), mRNA.
ILMN_1661174	LOC731640		-0.274566	9.41007	-1.99836	0.0563372	0.999734	-3.89567	PREDICTED: Homo sapiens similar to 60S ribosomal protein L21, transcript variant 2 (LOC731640), mRNA.
ILMN_2406552	LRDD	11	-0.150821	6.81949	-1.99735	0.0564527	0.999734	-3.8968	Homo sapiens leucine-rich repeats and death domain containing (LRDD), transcript variant 3, mRNA.
ILMN_1754947	TBC1D1	4	-0.120651	6.071	-1.99614	0.0565927	0.999734	-3.89816	Homo sapiens TBC1 (tre-2/USP6, BUB2, cdc16) domain family, member 1 (TBC1D1), mRNA.
ILMN_2337789	2002-03-01	19	0.183224	8.31831	1.99573	0.056639	0.999734	-3.89861	Homo sapiens membrane-associated ring finger (C3HC4) 2 (MARCH2), transcript variant 2, mRNA.
ILMN_3294222	LOC100132673		-0.1744	9.17503	-1.99388	0.0568538	0.999734	-3.90068	PREDICTED: Homo sapiens misc_RNA (LOC100132673), miscRNA.
ILMN_2396002	MRPL10	17	-0.139418	7.48586	-1.99349	0.0568985	0.999734	-3.90111	Homo sapiens mitochondrial ribosomal protein L10 (MRPL10), nuclear gene encoding mitochondrial protein, mRNA.
ILMN_1760593	CRY1	12	0.114437	6.60595	1.99198	0.0570738	0.999734	-3.9028	Homo sapiens cryptochrome 1 (photolyase-like) (CRY1), mRNA.
ILMN_1678805	POMT2	14	-0.147576	6.42663	-1.99146	0.057134	0.999734	-3.90338	Homo sapiens protein-O-mannosyltransferase 2 (POMT2), mRNA.
ILMN_1723480	BST2	19	-0.140867	9.83714	-1.9913	0.0571528	0.999734	-3.90356	Homo sapiens bone marrow stromal cell antigen 2 (BST2), mRNA.
ILMN_1904242		12	-0.127268	6.32504	-1.99102	0.0571854	0.999734	-3.90387	Homo sapiens cDNA: FLJ21363 fis, clone COL02986
ILMN_1745702	LOC646675	22	0.170381	6.40527	1.99101	0.0571864	0.999734	-3.90388	PREDICTED: Homo sapiens similar to aconitase 2 precursor (LOC646675), mRNA.
ILMN_1663347	OTOF	2	-0.133946	5.97189	-1.99071	0.0572221	0.999734	-3.90422	Homo sapiens otoferlin (OTOF), transcript variant 4, mRNA.
ILMN_1798006	ANKRD35	1	-0.14443	6.13179	-1.99053	0.0572424	0.999734	-3.90442	Homo sapiens ankyrin repeat domain 35 (ANKRD35), mRNA.
ILMN_1811188	BCCIP	10	0.130196	7.27376	1.99023	0.0572772	0.999734	-3.90475	Homo sapiens BRCA2 and CDKN1A interacting protein (BCCIP), transcript variant A, mRNA.
ILMN_1809585	KIAA0319L	1	-0.179007	7.52875	-1.98963	0.0573474	0.999734	-3.90542	Homo sapiens KIAA0319-like (KIAA0319L), transcript variant 2, mRNA.
ILMN_1667068	ZC3HAV1	7	0.176394	9.76461	1.98957	0.0573541	0.999734	-3.90549	Homo sapiens zinc finger CCCH-type, antiviral 1 (ZC3HAV1), transcript variant 1, mRNA.
ILMN_2090397	ISG20L2	1	-0.14774	10.1224	-1.98901	0.0574205	0.999734	-3.90612	Homo sapiens interferon stimulated exonuclease gene 20kDa-like 2 (ISG20L2), mRNA.
ILMN_3215954	LOC653079	12	-0.246909	10.694	-1.98799	0.0575394	0.999734	-3.90725	PREDICTED: Homo sapiens misc_RNA (LOC653079), miscRNA.
ILMN_1731175	XKR6	8	0.139309	6.43993	1.98779	0.057563	0.999734	-3.90748	Homo sapiens XK, Kell blood group complex subunit-related family, member 6 (XKR6), transcript variant 2, mRNA.
ILMN_1709043	C9orf46	9	0.128305	7.93103	1.98647	0.0577171	0.999734	-3.90894	Homo sapiens chromosome 9 open reading frame 46 (C9orf46), mRNA.
ILMN_1696583	ZNF169	9	-0.129527	6.71898	-1.98603	0.0577693	0.999734	-3.90944	Homo sapiens zinc finger protein 169 (ZNF169), mRNA.
ILMN_2415157	ARID5A	2	-0.104252	5.95454	-1.98587	0.0577877	0.999734	-3.90961	Homo sapiens AT rich interactive domain 5A (MRF1-like) (ARID5A), mRNA.
ILMN_1705679	SAFB2	19	-0.120423	10.1589	-1.98496	0.0578947	0.999734	-3.91063	Homo sapiens scaffold attachment factor B2 (SAFB2), mRNA.
ILMN_1740903	C7orf49	7	-0.124611	7.48286	-1.98355	0.0580615	0.999734	-3.9122	Homo sapiens chromosome 7 open reading frame 49 (C7orf49), mRNA.
ILMN_1733288	C1RL	12	0.137752	9.1788	1.98293	0.0581346	0.999734	-3.91289	Homo sapiens complement component 1, r subcomponent-like (C1RL), mRNA.
ILMN_1739749	B3GALT6	1	-0.120931	7.6311	-1.98154	0.0582991	0.999734	-3.91444	Homo sapiens UDP-Gal:betaGal beta 1,3-galactosyltransferase polypeptide 6 (B3GALT6), mRNA.
ILMN_1757847	C11orf68	11	-0.173331	7.7321	-1.98116	0.0583433	0.999734	-3.91486	Homo sapiens chromosome 11 open reading frame 68 (C11orf68), mRNA.
ILMN_2190084	VAMP8	2	-0.144455	10.4347	-1.98035	0.0584399	0.999734	-3.91576	Homo sapiens vesicle-associated membrane protein 8 (endobrevin) (VAMP8), mRNA.
ILMN_3281365	LOC100131767		-0.109919	6.30861	-1.98012	0.0584669	0.999734	-3.91602	PREDICTED: Homo sapiens misc_RNA (LOC100131767), miscRNA.
ILMN_3208542	LOC643894	X	-0.108175	6.1065	-1.97977	0.0585084	0.999734	-3.91641	PREDICTED: Homo sapiens similar to hCG1744064 (LOC643894), mRNA.
ILMN_1787345	FKBP11	12	0.186099	9.7655	1.97954	0.0585353	0.999734	-3.91666	Homo sapiens FK506 binding protein 11, 19 kDa (FKBP11), mRNA.
ILMN_1693293	LOC648176		0.114808	7.65264	1.97938	0.0585552	0.999734	-3.91684	PREDICTED: Homo sapiens similar to RAS and EF hand domain containing (LOC648176), mRNA.
ILMN_3199608	LOC283332	12	-0.144692	6.09342	-1.97923	0.0585725	0.999734	-3.91701	PREDICTED: Homo sapiens misc_RNA (LOC283332), miscRNA.
ILMN_1755514	LOC653071	4	-0.124227	6.04266	-1.97848	0.0586619	0.999734	-3.91784	PREDICTED: Homo sapiens similar to CG32820-PA, isoform A, transcript variant 4 (LOC653071), mRNA.
ILMN_1780291	NFAT5	16	0.137761	7.35813	1.97709	0.0588271	0.999734	-3.91938	Homo sapiens nuclear factor of activated T-cells 5, tonicity-responsive (NFAT5), transcript variant 2, mRNA.
ILMN_2330371	TATDN3	1	-0.134229	8.74028	-1.9753	0.0590419	0.999734	-3.92138	Homo sapiens TatD DNase domain containing 3 (TATDN3), transcript variant 1, mRNA.
ILMN_3249555	LOC100132266	6	-0.139985	6.05327	-1.97437	0.0591534	0.999734	-3.92241	PREDICTED: Homo sapiens misc_RNA (LOC100132266), miscRNA.
ILMN_1666156	MORF4L2	X	0.194861	7.85735	1.97117	0.0595372	0.999734	-3.92595	Homo sapiens mortality factor 4 like 2 (MORF4L2), mRNA.
ILMN_1702171	LPCAT1	5	-0.128933	7.65265	-1.97087	0.0595744	0.999734	-3.92629	Homo sapiens lysophosphatidylcholine acyltransferase 1 (LPCAT1), mRNA.
ILMN_2382126	PPFIA1	11	0.125062	7.49352	1.96813	0.0599055	0.999734	-3.92933	Homo sapiens protein tyrosine phosphatase, receptor type, f polypeptide (PTPRF), interacting protein (liprin), alpha 1 (PPFIA1), transcript variant 1, mRNA.
ILMN_1756910	PLA2G15	16	-0.140836	6.77946	-1.96801	0.0599197	0.999734	-3.92946	Homo sapiens phospholipase A2, group XV (PLA2G15), mRNA.
ILMN_1808779	CSTF3	11	0.137982	7.70684	1.96783	0.0599415	0.999734	-3.92966	Homo sapiens cleavage stimulation factor, 3' pre-RNA, subunit 3, 77kDa (CSTF3), transcript variant 1, mRNA.
ILMN_2400947	CUGBP2	10	0.130494	9.59639	1.96699	0.0600433	0.999734	-3.93058	Homo sapiens CUG triplet repeat, RNA binding protein 2 (CUGBP2), transcript variant 2, mRNA.
ILMN_1790555	CCDC146	7	0.183184	6.59795	1.96516	0.0602663	0.999734	-3.93261	Homo sapiens coiled-coil domain containing 146 (CCDC146), mRNA.
ILMN_1652412	PHKB	16	0.145651	6.45116	1.96397	0.0604115	0.999734	-3.93393	Homo sapiens phosphorylase kinase, beta (PHKB), transcript variant 2, mRNA.
ILMN_1664464	PTGDS	9	-0.198963	8.18169	-1.96394	0.0604154	0.999734	-3.93396	Homo sapiens prostaglandin D2 synthase 21kDa (brain) (PTGDS), mRNA.
ILMN_1657968	MAP2K2	19	-0.222437	9.49594	-1.96284	0.0605505	0.999734	-3.93519	Homo sapiens mitogen-activated protein kinase kinase 2 (MAP2K2), mRNA.
ILMN_1776081	LOC652195		-0.148319	6.13899	-1.9619	0.0606653	0.999734	-3.93622	PREDICTED: Homo sapiens similar to Periphilin 1 (Gastric cancer antigen Ga50) (LOC652195), mRNA.
ILMN_1752435	SEC22C	3	0.128142	6.83326	1.96189	0.0606663	0.999734	-3.93623	Homo sapiens SEC22 vesicle trafficking protein homolog C (S. cerevisiae) (SEC22C), transcript variant 1, mRNA.
ILMN_1700695	SLC44A1	9	0.272241	8.63323	1.96157	0.0607056	0.999734	-3.93659	Homo sapiens solute carrier family 44, member 1 (SLC44A1), mRNA.
ILMN_1697736	EXOSC2	9	0.119015	7.32317	1.95996	0.0609028	0.999734	-3.93836	Homo sapiens exosome component 2 (EXOSC2), mRNA.
ILMN_3263601	LOC100129093		-0.15601	6.26186	-1.95902	0.0610191	0.999734	-3.9394	PREDICTED: Homo sapiens misc_RNA (LOC100129093), miscRNA.
ILMN_1813490	FSD1	19	-0.150671	6.19125	-1.95893	0.0610299	0.999734	-3.9395	Homo sapiens fibronectin type III and SPRY domain containing 1 (FSD1), mRNA.
ILMN_1739428	IFIT2	10	0.206014	10.9333	1.95828	0.0611107	0.999734	-3.94022	Homo sapiens interferon-induced protein with tetratricopeptide repeats 2 (IFIT2), mRNA.
ILMN_1761442	WDR24	16	-0.128349	6.43004	-1.95756	0.061199	0.999734	-3.94101	Homo sapiens WD repeat domain 24 (WDR24), mRNA.
ILMN_3241462	LOC730754		-0.189717	11.7894	-1.95745	0.0612125	0.999734	-3.94114	Homo sapiens similar to ribosomal protein S18 (LOC730754), mRNA.
ILMN_3200539	LOC100131672		-0.256876	7.68641	-1.95708	0.0612586	0.999734	-3.94155	PREDICTED: Homo sapiens misc_RNA (LOC100131672), miscRNA.
ILMN_2057399	ZBTB8OS	1	-0.162003	6.64396	-1.95519	0.0614929	0.999734	-3.94363	Homo sapiens zinc finger and BTB domain containing 8 opposite strand (ZBTB8OS), mRNA.
ILMN_3305261	LOC728831		-0.14532	6.299	-1.95509	0.0615056	0.999734	-3.94375	PREDICTED: Homo sapiens misc_RNA (LOC728831), miscRNA.
ILMN_2347805	EXOC1	4	0.15948	7.75683	1.95398	0.0616424	0.999734	-3.94496	Homo sapiens exocyst complex component 1 (EXOC1), transcript variant 1, mRNA.
ILMN_1669788	NUDT14	14	-0.129651	7.83049	-1.95285	0.0617838	0.999734	-3.94621	Homo sapiens nudix (nucleoside diphosphate linked moiety X)-type motif 14 (NUDT14), mRNA.
ILMN_1667315	STAG3L1	7	0.109954	9.19231	1.95283	0.0617867	0.999734	-3.94624	Homo sapiens stromal antigen 3-like 1 (STAG3L1), transcript variant 1, mRNA.
ILMN_2357770	TCEA1	8	0.155356	8.33544	1.9528	0.0617902	0.999734	-3.94627	Homo sapiens transcription elongation factor A (SII), 1 (TCEA1), transcript variant 2, mRNA.
ILMN_2345739	CAPRIN2	12	0.144216	7.00667	1.95033	0.0620986	0.999734	-3.94899	Homo sapiens caprin family member 2 (CAPRIN2), transcript variant 2, mRNA.
ILMN_2204297	MUDENG	14	-0.200906	6.37763	-1.94994	0.0621472	0.999734	-3.94942	Homo sapiens MU-2/AP1M2 domain containing, death-inducing (MUDENG), mRNA.
ILMN_2118472	C10orf58	10	-0.11819	13.777	-1.94946	0.0622071	0.999734	-3.94995	Homo sapiens chromosome 10 open reading frame 58 (C10orf58), mRNA.
ILMN_1661158	LOC284701	1	0.183218	6.49977	1.94738	0.0624679	0.999734	-3.95223	PREDICTED: Homo sapiens hypothetical protein LOC284701, transcript variant 2 (LOC284701), mRNA.
ILMN_1797172	ERCC1	19	0.131777	6.89762	1.9466	0.0625661	0.999734	-3.95309	Homo sapiens excision repair cross-complementing rodent repair deficiency, complementation group 1 (includes overlapping antisense sequence) (ERCC1), transcript variant 2, mRNA.
ILMN_1814924	FAM55C	3	0.193913	7.07951	1.94587	0.0626585	0.999734	-3.9539	Homo sapiens family with sequence similarity 55, member C (FAM55C), mRNA.
ILMN_1707175	NSD1	5	0.125854	7.57773	1.94517	0.0627472	0.999734	-3.95467	Homo sapiens nuclear receptor binding SET domain protein 1 (NSD1), transcript variant 2, mRNA.
ILMN_3271179	LOC100128775	1	-0.171303	6.83879	-1.94511	0.0627543	0.999734	-3.95473	PREDICTED: Homo sapiens misc_RNA (LOC100128775), miscRNA.
ILMN_1773148	C11orf61	11	0.154821	6.60206	1.94481	0.0627927	0.999734	-3.95507	Homo sapiens chromosome 11 open reading frame 61 (C11orf61), mRNA.
ILMN_1714170	SPSB1	1	-0.110457	5.99538	-1.94284	0.0630412	0.999734	-3.95722	Homo sapiens splA/ryanodine receptor domain and SOCS box containing 1 (SPSB1), mRNA.
ILMN_3233442	LOC387825	12	-0.147062	8.06885	-1.94252	0.0630823	0.999734	-3.95758	PREDICTED: Homo sapiens misc_RNA (LOC387825), miscRNA.
ILMN_1770963	NAALADL1	11	-0.128721	7.43374	-1.93882	0.0635533	0.999734	-3.96164	Homo sapiens N-acetylated alpha-linked acidic dipeptidase-like 1 (NAALADL1), mRNA.
ILMN_2313730	RHOC	1	-0.123966	10.4536	-1.93845	0.0636005	0.999734	-3.96205	Homo sapiens ras homolog gene family, member C (RHOC), transcript variant 1, mRNA.
ILMN_2183331	RBM7	11	-0.140842	6.30156	-1.93837	0.0636109	0.999734	-3.96214	Homo sapiens RNA binding motif protein 7 (RBM7), mRNA.
ILMN_2252136	YWHAE	17	-0.147961	6.86119	-1.93715	0.063767	0.999734	-3.96347	Homo sapiens tyrosine 3-monooxygenase/tryptophan 5-monooxygenase activation protein, epsilon polypeptide (YWHAE), mRNA.
ILMN_3283449	LOC440991	3	-0.180062	7.81315	-1.93593	0.0639229	0.999734	-3.96481	PREDICTED: Homo sapiens misc_RNA (LOC440991), miscRNA.
ILMN_1764361	DUSP16	12	0.114396	6.91508	1.93585	0.0639337	0.999734	-3.9649	Homo sapiens dual specificity phosphatase 16 (DUSP16), mRNA.
ILMN_1733443	SULT1B1	4	-0.129331	6.28113	-1.93484	0.0640634	0.999734	-3.96601	Homo sapiens sulfotransferase family, cytosolic, 1B, member 1 (SULT1B1), mRNA.
ILMN_1763000	ADAP2	17	-0.11277	8.6806	-1.93479	0.0640705	0.999734	-3.96607	Homo sapiens ArfGAP with dual PH domains 2 (ADAP2), mRNA.
ILMN_1746138	RLTPR	16	-0.159288	6.57304	-1.93478	0.0640711	0.999734	-3.96607	Homo sapiens RGD motif, leucine rich repeats, tropomodulin domain and proline-rich containing (RLTPR), mRNA.
ILMN_1674908	HOXB5	17	-0.112367	6.07765	-1.93469	0.0640822	0.999734	-3.96617	Homo sapiens homeobox B5 (HOXB5), mRNA.
ILMN_1666648	PRPF40A	2	-0.124153	6.97485	-1.93446	0.0641117	0.999734	-3.96642	Homo sapiens PRP40 pre-mRNA processing factor 40 homolog A (S. cerevisiae) (PRPF40A), mRNA.
ILMN_1658337	AKIRIN1	1	0.151935	8.44776	1.93395	0.0641779	0.999734	-3.96698	Homo sapiens akirin 1 (AKIRIN1), mRNA.
ILMN_1846517		19	-0.10912	7.62599	-1.93366	0.0642159	0.999734	-3.9673	Homo sapiens cDNA clone IMAGE:5300199
ILMN_1801605	BIRC6	2	0.162178	7.16506	1.9326	0.0643525	0.999734	-3.96846	Homo sapiens baculoviral IAP repeat-containing 6 (BIRC6), mRNA.
ILMN_1669550	MAD2L2	1	-0.112101	9.00541	-1.93258	0.064354	0.999734	-3.96848	Homo sapiens MAD2 mitotic arrest deficient-like 2 (yeast) (MAD2L2), mRNA.
ILMN_1701613	RARRES3	11	-0.152922	10.7603	-1.93204	0.0644239	0.999734	-3.96907	Homo sapiens retinoic acid receptor responder (tazarotene induced) 3 (RARRES3), mRNA.
ILMN_1779258	LOC644774	X	0.157284	10.432	1.93195	0.0644361	0.999734	-3.96917	PREDICTED: Homo sapiens similar to Phosphoglycerate kinase 1 (LOC644774), mRNA.
ILMN_3238375	CENPT	16	-0.138657	7.56311	-1.93052	0.0646212	0.999734	-3.97074	Homo sapiens centromere protein T (CENPT), mRNA.
ILMN_1733863	FAM100A	16	-0.187415	7.25923	-1.93036	0.0646418	0.999734	-3.97091	Homo sapiens family with sequence similarity 100, member A (FAM100A), mRNA.
ILMN_3245006	C12orf68	12	0.137247	6.03007	1.92968	0.0647295	0.999734	-3.97165	Homo sapiens chromosome 12 open reading frame 68 (C12orf68), mRNA.
ILMN_1662010	DLK2	6	-0.1747	6.28961	-1.92949	0.0647547	0.999734	-3.97186	Homo sapiens delta-like 2 homolog (Drosophila) (DLK2), transcript variant 1, mRNA.
ILMN_3296923	LOC341784		-0.129231	6.25372	-1.92835	0.0649025	0.999734	-3.97311	PREDICTED: Homo sapiens misc_RNA (LOC341784), miscRNA.
ILMN_1683279	PEX6	6	-0.190895	7.26533	-1.92779	0.0649757	0.999734	-3.97372	Homo sapiens peroxisomal biogenesis factor 6 (PEX6), mRNA.
ILMN_1731224	PARP9	3	0.152782	9.70437	1.92672	0.0651153	0.999734	-3.97489	Homo sapiens poly (ADP-ribose) polymerase family, member 9 (PARP9), mRNA.
ILMN_1761733	HLA-DMB	6	-0.114414	11.8319	-1.92662	0.0651285	0.999734	-3.975	Homo sapiens major histocompatibility complex, class II, DM beta (HLA-DMB), mRNA.
ILMN_3240586	PLD6	17	0.113122	8.17898	1.92653	0.0651402	0.999734	-3.9751	Homo sapiens phospholipase D family, member 6 (PLD6), mRNA.
ILMN_1673305	RHOC	1	-0.133484	9.53325	-1.9254	0.0652874	0.999734	-3.97633	Homo sapiens ras homolog gene family, member C (RHOC), transcript variant 2, mRNA.
ILMN_1892403	SNORD13	8	-0.230318	8.91729	-1.92532	0.0652974	0.999734	-3.97642	Homo sapiens small nucleolar RNA, C/D box 13 (SNORD13), small nucleolar RNA.
ILMN_3248591	LTBP2	14	-0.127649	6.0811	-1.9252	0.0653139	0.999734	-3.97655	Homo sapiens latent transforming growth factor beta binding protein 2 (LTBP2), mRNA.
ILMN_1701686	LOC652479		-0.147259	6.20775	-1.92477	0.0653703	0.999734	-3.97702	PREDICTED: Homo sapiens similar to major histocompatibility complex, class II, DR beta 4 precursor (LOC652479), mRNA.
ILMN_1704305	NIP7	16	0.202233	7.76973	1.92277	0.0656322	0.999734	-3.97921	Homo sapiens nuclear import 7 homolog (S. cerevisiae) (NIP7), mRNA.
ILMN_1830367		3	-0.131737	6.66622	-1.92226	0.0656994	0.999734	-3.97976	AGENCOURT_10242057 NIH_MGC_126 Homo sapiens cDNA clone IMAGE:6557415 5, mRNA sequence
ILMN_1687526	LOC652773		-0.130967	6.15925	-1.92191	0.065745	0.999734	-3.98014	PREDICTED: Homo sapiens similar to Shwachman-Bodian-Diamond syndrome (predicted) (LOC652773), mRNA.
ILMN_2158003	KIAA1683	19	-0.154816	8.02266	-1.92084	0.0658858	0.999734	-3.98131	Homo sapiens KIAA1683 (KIAA1683), mRNA.
ILMN_1659077	CD40LG	X	0.135367	7.92901	1.92067	0.0659084	0.999734	-3.9815	Homo sapiens CD40 ligand (CD40LG), mRNA.
ILMN_1711949	MARLIN1		0.113139	6.01431	1.9203	0.0659575	0.999734	-3.9819	PREDICTED: Homo sapiens multiple coiled-coil GABABR1-binding protein, transcript variant 3 (MARLIN1), mRNA.
ILMN_1782057	ATP8B2	1	0.157347	9.47885	1.91951	0.0660621	0.999734	-3.98277	Homo sapiens ATPase, class I, type 8B, member 2 (ATP8B2), transcript variant 1, mRNA.
ILMN_2070044	PPM1K	4	0.161846	7.09722	1.91924	0.0660978	0.999734	-3.98306	Homo sapiens protein phosphatase 1K (PP2C domain containing) (PPM1K), mRNA.
ILMN_1683328	IP6K2	3	0.149007	6.48345	1.91916	0.0661075	0.999734	-3.98314	Homo sapiens inositol hexakisphosphate kinase 2 (IP6K2), transcript variant 3, mRNA.
ILMN_2069593	SFRS2IP	12	0.139649	8.63569	1.91876	0.0661606	0.999734	-3.98358	Homo sapiens splicing factor, arginine/serine-rich 2, interacting protein (SFRS2IP), mRNA.
ILMN_1869390	LOC730240	2	-0.155472	5.99387	-1.9185	0.0661947	0.999734	-3.98386	PREDICTED: Homo sapiens hypothetical protein LOC730240 (LOC730240), mRNA.
ILMN_1798816	GOSR1	17	0.128354	6.50324	1.91795	0.0662674	0.999734	-3.98446	Homo sapiens golgi SNAP receptor complex member 1 (GOSR1), transcript variant 1, mRNA.
ILMN_1660000	SNURF	15	0.135724	9.54814	1.91748	0.0663307	0.999734	-3.98498	Homo sapiens SNRPN upstream reading frame (SNURF), transcript variant 1, mRNA.
ILMN_3249807	SKA2	17	-0.126519	6.7465	-1.91687	0.0664115	0.999734	-3.98564	Homo sapiens spindle and kinetochore associated complex subunit 2 (SKA2), transcript variant 1, mRNA.
ILMN_1702817	B3GNTL1	17	-0.138712	7.32092	-1.91644	0.066468	0.999734	-3.9861	Homo sapiens UDP-GlcNAc:betaGal beta-1,3-N-acetylglucosaminyltransferase-like 1 (B3GNTL1), mRNA.
ILMN_1834324		20	-0.109965	6.25458	-1.91636	0.0664783	0.999734	-3.98619	UI-1-BB1-aii-h-04-0-UI.s1 NCI_CGAP_Pl5 Homo sapiens cDNA clone UI-1-BB1-aii-h-04-0-UI 3, mRNA sequence
ILMN_2199439	CA2	8	0.174562	8.202	1.91535	0.0666134	0.999734	-3.98729	Homo sapiens carbonic anhydrase II (CA2), mRNA.
ILMN_1662128	ISY1	3	0.135474	7.22004	1.91506	0.0666523	0.999734	-3.98761	Homo sapiens ISY1 splicing factor homolog (S. cerevisiae) (ISY1), mRNA.
ILMN_1772527	C12orf44	12	-0.113536	8.41863	-1.9148	0.0666862	0.999734	-3.98789	Homo sapiens chromosome 12 open reading frame 44 (C12orf44), transcript variant 2, mRNA.
ILMN_1789338	SORBS3	8	-0.156084	7.47096	-1.91467	0.0667032	0.999734	-3.98803	Homo sapiens sorbin and SH3 domain containing 3 (SORBS3), transcript variant 1, mRNA.
ILMN_1660635	LACTB2	8	0.160311	6.20803	1.91433	0.0667496	0.999734	-3.98841	Homo sapiens lactamase, beta 2 (LACTB2), mRNA.
ILMN_1885448			-0.133441	5.98331	-1.91405	0.0667862	0.999734	-3.98871	K-EST0070164 S22SNU16 Homo sapiens cDNA clone S22SNU16-3-G04 5, mRNA sequence
ILMN_1801914	SH3BP2	4	0.120591	6.41479	1.91345	0.0668662	0.999734	-3.98936	Homo sapiens SH3-domain binding protein 2 (SH3BP2), mRNA.
ILMN_1711318	PHF8	X	-0.136699	6.00256	-1.91268	0.0669696	0.999734	-3.9902	Homo sapiens PHD finger protein 8 (PHF8), mRNA.
ILMN_1800731	MBD5	2	0.122781	6.10938	1.91146	0.067132	0.999734	-3.99152	Homo sapiens methyl-CpG binding domain protein 5 (MBD5), mRNA.
ILMN_1786359	LOC346950	8	-0.137965	6.63711	-1.91114	0.0671751	0.999734	-3.99187	PREDICTED: Homo sapiens similar to ribosomal protein L37 (LOC346950), mRNA.
ILMN_1815292	RPL7	8	-0.204822	6.89315	-1.91106	0.0671868	0.999734	-3.99196	Homo sapiens ribosomal protein L7 (RPL7), mRNA.
ILMN_1673215	PCBP1	2	0.108589	13.1665	1.91087	0.0672121	0.999734	-3.99217	Homo sapiens poly(rC) binding protein 1 (PCBP1), mRNA.
ILMN_1787885	NUDT18	8	-0.115371	8.26277	-1.91013	0.0673103	0.999734	-3.99296	Homo sapiens nudix (nucleoside diphosphate linked moiety X)-type motif 18 (NUDT18), mRNA.
ILMN_1667298	LOC201229		-0.111292	6.02495	-1.9088	0.0674898	0.999734	-3.99442	PREDICTED: Homo sapiens hypothetical protein LOC201229, transcript variant 3 (LOC201229), mRNA.
ILMN_1876189		20	0.115652	6.28301	1.90822	0.067568	0.999734	-3.99505	UI-H-FT1-bic-j-06-0-UI.s1 NCI_CGAP_FT1 Homo sapiens cDNA clone UI-H-FT1-bic-j-06-0-UI 3, mRNA sequence
ILMN_1658702	HIST1H2BJ	6	0.166754	7.76691	1.90817	0.067574	0.999734	-3.99509	Homo sapiens histone cluster 1, H2bj (HIST1H2BJ), mRNA.
ILMN_1731561	ROBO3	11	-0.11097	6.76273	-1.90789	0.0676129	0.999734	-3.99541	Homo sapiens roundabout, axon guidance receptor, homolog 3 (Drosophila) (ROBO3), mRNA.
ILMN_1815308	SDC1	2	0.18191	6.59555	1.90624	0.0678351	0.999734	-3.99719	Homo sapiens syndecan 1 (SDC1), transcript variant 1, mRNA.
ILMN_1815519	EPN2	17	-0.114954	6.33364	-1.90609	0.0678554	0.999734	-3.99736	Homo sapiens epsin 2 (EPN2), transcript variant 2, mRNA.
ILMN_1705218	TRAPPC2	X	-0.11596	6.95082	-1.90516	0.0679814	0.999734	-3.99837	Homo sapiens trafficking protein particle complex 2 (TRAPPC2), transcript variant 1, mRNA.
ILMN_1853876		8	0.112976	6.42259	1.90436	0.0680896	0.999734	-3.99923	Homo sapiens cDNA FLJ38153 fis, clone DFNES1000083
ILMN_1674640	CXCR6	3	-0.138758	6.58948	-1.90413	0.0681203	0.999734	-3.99948	Homo sapiens chemokine (C-X-C motif) receptor 6 (CXCR6), mRNA.
ILMN_2338038	AK3L1	1	0.140625	5.9583	1.90373	0.0681753	0.999734	-3.99992	Homo sapiens adenylate kinase 3-like 1 (AK3L1), nuclear gene encoding mitochondrial protein, transcript variant 6, mRNA.
ILMN_1814074	PHKA2	X	-0.143497	9.92689	-1.90363	0.0681883	0.999734	-4.00002	Homo sapiens phosphorylase kinase, alpha 2 (liver) (PHKA2), mRNA.
ILMN_1729868	SPRYD4	12	-0.114278	6.02237	-1.90325	0.0682398	0.999734	-4.00043	Homo sapiens SPRY domain containing 4 (SPRYD4), mRNA.
ILMN_3290298	LOC439953	10	-0.192317	7.89255	-1.90272	0.0683128	0.999734	-4.00101	PREDICTED: Homo sapiens misc_RNA (LOC439953), miscRNA.
ILMN_3300313	P4HTM	3	-0.137564	8.95924	-1.90268	0.0683177	0.999734	-4.00105	Homo sapiens prolyl 4-hydroxylase, transmembrane (endoplasmic reticulum) (P4HTM), transcript variant 3, mRNA.
ILMN_1660282	POPDC2	3	0.106545	6.13915	1.90257	0.068333	0.999734	-4.00118	Homo sapiens popeye domain containing 2 (POPDC2), mRNA.
ILMN_1773760	PAICS	4	0.12062	8.47059	1.90252	0.0683399	0.999734	-4.00123	Homo sapiens phosphoribosylaminoimidazole carboxylase, phosphoribosylaminoimidazole succinocarboxamide synthetase (PAICS), transcript variant 2, mRNA.
ILMN_1674405	CEPT1	1	-0.118157	5.98267	-1.90124	0.0685134	0.999734	-4.00261	Homo sapiens choline/ethanolamine phosphotransferase 1 (CEPT1), transcript variant 2, mRNA.
ILMN_3293159	LOC100132767	16	-0.18026	6.10987	-1.90091	0.0685592	0.999734	-4.00297	PREDICTED: Homo sapiens hypothetical protein LOC100132767 (LOC100132767), mRNA.
ILMN_1904853		2	0.152211	6.0897	1.89997	0.0686872	0.999734	-4.00399	hd43d10.x1 Soares_NFL_T_GBC_S1 Homo sapiens cDNA clone IMAGE:2912275 3, mRNA sequence
ILMN_1769782	LAX1	1	0.137148	9.38275	1.89983	0.068706	0.999734	-4.00414	Homo sapiens lymphocyte transmembrane adaptor 1 (LAX1), mRNA.
ILMN_1898022		3	0.176372	7.04922	1.89812	0.0689403	0.999734	-4.00599	Homo sapiens clone 24629 mRNA sequence
ILMN_3282321	LOC643336		-0.164051	9.03899	-1.89799	0.0689588	0.999734	-4.00614	PREDICTED: Homo sapiens similar to hCG1985303 (LOC643336), mRNA.
ILMN_2358784	ASB3	2	0.137977	8.96829	1.89765	0.0690056	0.999734	-4.00651	Homo sapiens ankyrin repeat and SOCS box-containing 3 (ASB3), transcript variant 2, mRNA.
ILMN_2402416	DNAJB6	7	0.166784	9.23921	1.8975	0.069026	0.999734	-4.00667	Homo sapiens DnaJ (Hsp40) homolog, subfamily B, member 6 (DNAJB6), transcript variant 2, mRNA.
ILMN_2324421	TXNRD1	12	-0.105099	8.55254	-1.89709	0.0690824	0.999734	-4.00711	Homo sapiens thioredoxin reductase 1 (TXNRD1), transcript variant 4, mRNA.
ILMN_2075334	HIST1H4C	6	-0.168888	12.3593	-1.89576	0.0692652	0.999734	-4.00855	Homo sapiens histone cluster 1, H4c (HIST1H4C), mRNA.
ILMN_1737312	SLC25A17	22	-0.0967696	6.16629	-1.89552	0.0692981	0.999734	-4.00881	Homo sapiens solute carrier family 25 (mitochondrial carrier; peroxisomal membrane protein, 34kDa), member 17 (SLC25A17), nuclear gene encoding mitochondrial protein, mRNA.
ILMN_1802973	ANAPC4	4	0.179763	8.588	1.89423	0.0694759	0.999734	-4.0102	Homo sapiens anaphase promoting complex subunit 4 (ANAPC4), mRNA.
ILMN_3274578	LOC100131381		-0.122386	6.19032	-1.89326	0.0696098	0.999734	-4.01125	PREDICTED: Homo sapiens hypothetical LOC100131381 (LOC100131381), mRNA.
ILMN_3224907	LOC728672	12	-0.222584	10.5974	-1.89199	0.069785	0.999734	-4.01262	PREDICTED: Homo sapiens misc_RNA (LOC728672), miscRNA.
ILMN_1728684	PELP1	17	-0.153885	8.26576	-1.89144	0.0698615	0.999734	-4.01321	Homo sapiens proline, glutamic acid and leucine rich protein 1 (PELP1), mRNA.
ILMN_3301372	LOC730167		0.176342	6.2097	1.89109	0.0699101	0.999734	-4.01359	PREDICTED: Homo sapiens similar to protein tyrosine phosphatase 4a1, transcript variant 1 (LOC730167), mRNA.
ILMN_1672687	LOC648099		-0.124244	6.34192	-1.89059	0.0699792	0.999734	-4.01413	PREDICTED: Homo sapiens similar to positive cofactor 2, glutamine/Q-rich-associated protein isoform b (LOC648099), mRNA.
ILMN_1796180	CRY2	11	-0.106589	8.68244	-1.89029	0.0700218	0.999734	-4.01446	Homo sapiens cryptochrome 2 (photolyase-like) (CRY2), mRNA.
ILMN_1727218	ZBTB6	9	-0.130016	6.14851	-1.88959	0.0701182	0.999734	-4.01521	Homo sapiens zinc finger and BTB domain containing 6 (ZBTB6), mRNA.
ILMN_1787509	PRIC285	20	0.131467	11.167	1.8881	0.0703262	0.999734	-4.01682	Homo sapiens peroxisomal proliferator-activated receptor A interacting complex 285 (PRIC285), transcript variant 2, mRNA.
ILMN_1781457	TIPRL	1	0.11432	7.99963	1.88756	0.070401	0.999734	-4.01739	Homo sapiens TIP41, TOR signaling pathway regulator-like (S. cerevisiae) (TIPRL), transcript variant 1, mRNA.
ILMN_3251217	PDXDC2	16	-0.184401	6.26377	-1.88748	0.0704122	0.999734	-4.01748	Homo sapiens pyridoxal-dependent decarboxylase domain containing 2 (PDXDC2), non-coding RNA.
ILMN_1800420	RNF214	11	0.108753	6.34644	1.88713	0.070462	0.999734	-4.01786	Homo sapiens ring finger protein 214 (RNF214), transcript variant 1, mRNA.
ILMN_1794914	UBTD1	10	-0.187739	7.70046	-1.88608	0.0706091	0.999734	-4.019	Homo sapiens ubiquitin domain containing 1 (UBTD1), mRNA.
ILMN_1689329	SCD	10	0.123189	6.53801	1.88561	0.0706737	0.999734	-4.0195	Homo sapiens stearoyl-CoA desaturase (delta-9-desaturase) (SCD), mRNA.
ILMN_1772645	AGK	7	0.126564	7.28871	1.88505	0.0707532	0.999734	-4.02011	Homo sapiens acylglycerol kinase (AGK), mRNA.
ILMN_1665823	LOC389787	9	-0.211065	9.17922	-1.88348	0.0709733	0.999734	-4.02179	PREDICTED: Homo sapiens similar to Translationally-controlled tumor protein (TCTP) (p23) (Histamine-releasing factor) (HRF) (Fortilin) (LOC389787), mRNA.
ILMN_1788416	FAM108C1	15	0.112519	6.33871	1.88282	0.0710655	0.999734	-4.0225	Homo sapiens family with sequence similarity 108, member C1 (FAM108C1), mRNA.
ILMN_1754400	AYP1p1		-0.146177	7.61305	-1.8827	0.0710824	0.999734	-4.02263	PREDICTED: Homo sapiens AYP1 pseudogene 1 (AYP1p1), misc RNA.
ILMN_3249343	FIGNL2	12	-0.141537	6.16475	-1.88176	0.0712152	0.999734	-4.02364	Homo sapiens fidgetin-like 2 (FIGNL2), mRNA.
ILMN_2355462	CYFIP1	15	0.123834	7.8157	1.88162	0.0712348	0.999734	-4.02379	Homo sapiens cytoplasmic FMR1 interacting protein 1 (CYFIP1), transcript variant 2, mRNA.
ILMN_1705570	H2AFY2	10	-0.113585	6.98521	-1.87939	0.0715498	0.999734	-4.02619	Homo sapiens H2A histone family, member Y2 (H2AFY2), mRNA.
ILMN_1652237	CBR3	21	-0.125452	6.35962	-1.87869	0.0716498	0.999734	-4.02695	Homo sapiens carbonyl reductase 3 (CBR3), mRNA.
ILMN_1655261	ERP27	12	0.140918	7.95684	1.87859	0.0716637	0.999734	-4.02705	Homo sapiens endoplasmic reticulum protein 27 kDa (ERP27), mRNA.
ILMN_3201523	LOC100132652	6	-0.142933	6.0039	-1.87756	0.0718101	0.999734	-4.02816	PREDICTED: Homo sapiens misc_RNA (LOC100132652), miscRNA.
ILMN_1814465	UBE2G1	17	0.171594	8.46607	1.87743	0.0718278	0.999734	-4.0283	Homo sapiens ubiquitin-conjugating enzyme E2G 1 (UBC7 homolog, yeast) (UBE2G1), mRNA.
ILMN_2410516	PPM1A	14	0.183278	8.05476	1.87739	0.0718347	0.999734	-4.02835	Homo sapiens protein phosphatase 1A (formerly 2C), magnesium-dependent, alpha isoform (PPM1A), transcript variant 3, mRNA.
ILMN_2415439	NAE1	16	-0.182246	6.02776	-1.87654	0.0719552	0.999734	-4.02926	Homo sapiens NEDD8 activating enzyme E1 subunit 1 (NAE1), transcript variant 3, mRNA.
ILMN_1758778	CEP110	9	0.158655	8.14544	1.8755	0.0721028	0.999734	-4.03037	Homo sapiens centrosomal protein 110kDa (CEP110), mRNA.
ILMN_1717261	HLA-DRB3	6	-0.1788	10.0468	-1.87545	0.0721096	0.999734	-4.03042	Homo sapiens major histocompatibility complex, class II, DR beta 3 (HLA-DRB3), mRNA.
ILMN_1870621		9	0.1637	6.56031	1.87522	0.0721422	0.999734	-4.03067	BX119072 Soares_testis_NHT Homo sapiens cDNA clone IMAGp998I214165, mRNA sequence
ILMN_1674941	ANO6	12	0.154771	8.5909	1.87404	0.0723113	0.999734	-4.03194	Homo sapiens anoctamin 6 (ANO6), mRNA.
ILMN_1701681	SEC11C	18	0.206693	8.42309	1.87365	0.0723671	0.999734	-4.03236	Homo sapiens SEC11 homolog C (S. cerevisiae) (SEC11C), mRNA.
ILMN_1915910		10	-0.156929	6.00359	-1.87344	0.0723969	0.999734	-4.03258	naa03h05.x1 NCI_CGAP_Pr28 Homo sapiens cDNA clone IMAGE:3253880 3, mRNA sequence
ILMN_3251303	NR2C2	3	0.160423	7.35881	1.87339	0.072404	0.999734	-4.03263	Homo sapiens nuclear receptor subfamily 2, group C, member 2 (NR2C2), mRNA.
ILMN_3290577	LOC391833		-0.189315	8.58261	-1.87306	0.0724511	0.999734	-4.03299	PREDICTED: Homo sapiens misc_RNA (LOC391833), miscRNA.
ILMN_1743456	ZCCHC14	16	0.15646	6.73786	1.87245	0.0725383	0.999734	-4.03364	Homo sapiens zinc finger, CCHC domain containing 14 (ZCCHC14), mRNA.
ILMN_1655191	CASZ1	1	-0.105813	8.05247	-1.87209	0.0725907	0.999734	-4.03403	Homo sapiens castor zinc finger 1 (CASZ1), transcript variant 2, mRNA.
ILMN_2206098	ATG10	5	0.119902	6.10985	1.87202	0.0726	0.999734	-4.0341	Homo sapiens ATG10 autophagy related 10 homolog (S. cerevisiae) (ATG10), mRNA.
ILMN_1844692	FOXO3	6	0.153958	11.1672	1.87202	0.0726005	0.999734	-4.0341	Homo sapiens forkhead box O3 (FOXO3), transcript variant 2, mRNA.
ILMN_1746378	GHDC	17	-0.127497	7.34104	-1.8714	0.07269	0.999734	-4.03477	Homo sapiens GH3 domain containing (GHDC), mRNA.
ILMN_1658950	LOC400890	22	0.103143	9.12738	1.87121	0.0727175	0.999734	-4.03498	PREDICTED: Homo sapiens hypothetical LOC400890 (LOC400890), mRNA.
ILMN_3307757	C17orf87	17	-0.146623	7.4656	-1.87118	0.0727215	0.999734	-4.03501	Homo sapiens chromosome 17 open reading frame 87 (C17orf87), mRNA.
ILMN_1739794	CD3E	11	-0.192772	7.30138	-1.87105	0.0727396	0.999734	-4.03514	Homo sapiens CD3e molecule, epsilon (CD3-TCR complex) (CD3E), mRNA.
ILMN_1809583	CREBBP	16	0.100394	10.9552	1.86921	0.0730046	0.999734	-4.03712	Homo sapiens CREB binding protein (CREBBP), transcript variant 2, mRNA.
ILMN_1707491	KIAA0125	14	0.130189	6.55612	1.86896	0.0730412	0.999734	-4.03739	Homo sapiens KIAA0125 (KIAA0125), mRNA.
ILMN_1716382	LOC387882	12	0.153837	8.0648	1.86866	0.0730837	0.999734	-4.0377	Homo sapiens hypothetical protein (LOC387882), mRNA.
ILMN_1900628		12	-0.146639	6.02688	-1.86864	0.0730863	0.999734	-4.03772	EST51770 Gall bladder I Homo sapiens cDNA 5 end, mRNA sequence
ILMN_1813833	NARFL	16	-0.163891	6.98646	-1.86761	0.0732357	0.999734	-4.03883	Homo sapiens nuclear prelamin A recognition factor-like (NARFL), mRNA.
ILMN_3263694	LOC100128771	9	-0.189606	7.47647	-1.86689	0.073339	0.999734	-4.0396	PREDICTED: Homo sapiens misc_RNA (LOC100128771), miscRNA.
ILMN_2264625	NIPBL	5	0.135265	9.07725	1.86589	0.0734835	0.999734	-4.04066	Homo sapiens Nipped-B homolog (Drosophila) (NIPBL), transcript variant A, mRNA.
ILMN_1695356	RNF166	16	-0.153636	8.72934	-1.86463	0.0736675	0.999734	-4.04202	Homo sapiens ring finger protein 166 (RNF166), mRNA.
ILMN_1775522	MAGED1	X	0.114016	9.56644	1.86285	0.0739256	0.999734	-4.04392	Homo sapiens melanoma antigen family D, 1 (MAGED1), transcript variant 3, mRNA.
ILMN_1693410	BRI3BP		-0.12379	9.62669	-1.8628	0.0739334	0.999734	-4.04398	PREDICTED: Homo sapiens BRI3 binding protein (BRI3BP), mRNA.
ILMN_3292163	LOC391532	15	-0.141467	6.68556	-1.86279	0.073935	0.999734	-4.04399	PREDICTED: Homo sapiens misc_RNA (LOC391532), miscRNA.
ILMN_2053921	CAPZB	1	-0.183114	9.72801	-1.86254	0.0739715	0.999734	-4.04425	Homo sapiens capping protein (actin filament) muscle Z-line, beta (CAPZB), mRNA.
ILMN_1900929		12	0.120648	7.20579	1.86203	0.0740452	0.999734	-4.04479	qo83f11.x1 NCI_CGAP_Kid5 Homo sapiens cDNA clone IMAGE:1915149 3, mRNA sequence
ILMN_1659923	GNAQ	9	0.168187	7.7396	1.86203	0.0740457	0.999734	-4.0448	Homo sapiens guanine nucleotide binding protein (G protein), q polypeptide (GNAQ), mRNA.
ILMN_1755910	LOC648366		0.105044	7.95804	1.86138	0.0741405	0.999734	-4.04549	PREDICTED: Homo sapiens similar to SLIT-ROBO Rho GTPase-activating protein 2 (srGAP2) (Formin-binding protein 2) (LOC648366), mRNA.
ILMN_1838702		X	-0.125749	6.19108	-1.86134	0.0741467	0.999734	-4.04554	RST7186 Athersys RAGE Library Homo sapiens cDNA, mRNA sequence
ILMN_1670561	TCEAL8	X	-0.152167	6.31898	-1.86103	0.0741918	0.999734	-4.04587	Homo sapiens transcription elongation factor A (SII)-like 8 (TCEAL8), transcript variant 1, mRNA.
ILMN_2289775	HAX1	1	0.143784	6.46582	1.86059	0.074256	0.999734	-4.04634	Homo sapiens HCLS1 associated protein X-1 (HAX1), transcript variant 1, mRNA.
ILMN_1716056	LMF2	22	-0.142457	8.29866	-1.85981	0.0743693	0.999734	-4.04716	Homo sapiens lipase maturation factor 2 (LMF2), mRNA.
ILMN_1798448	IDS	X	-0.203564	6.11531	-1.85819	0.074607	0.999734	-4.04889	Homo sapiens iduronate 2-sulfatase (Hunter syndrome) (IDS), transcript variant 2, mRNA.
ILMN_1789419	EXOC3	5	-0.147928	8.92856	-1.85773	0.0746743	0.999734	-4.04938	Homo sapiens exocyst complex component 3 (EXOC3), mRNA.
ILMN_2409298	NUSAP1	15	0.136136	6.02558	1.85752	0.0747053	0.999734	-4.04961	Homo sapiens nucleolar and spindle associated protein 1 (NUSAP1), transcript variant 2, mRNA.
ILMN_1750690	ARFIP2	11	-0.0994006	5.94002	-1.8575	0.0747083	0.999734	-4.04963	Homo sapiens ADP-ribosylation factor interacting protein 2 (ARFIP2), mRNA.
ILMN_1693905	HAT1	2	0.0984194	6.09467	1.85726	0.0747439	0.999734	-4.04989	Homo sapiens histone acetyltransferase 1 (HAT1), transcript variant 1, mRNA.
ILMN_2392569	FPR2	19	0.177876	9.92176	1.85712	0.0747648	0.999734	-4.05004	Homo sapiens formyl peptide receptor 2 (FPR2), transcript variant 1, mRNA.
ILMN_1784367	HSPD1	2	0.13363	6.17975	1.85668	0.0748295	0.999734	-4.05051	Homo sapiens heat shock 60kDa protein 1 (chaperonin) (HSPD1), nuclear gene encoding mitochondrial protein, transcript variant 1, mRNA.
ILMN_1677262	LOC388621		-0.258352	9.68164	-1.85661	0.0748402	0.999734	-4.05058	PREDICTED: Homo sapiens similar to ribosomal protein L21 (LOC388621), mRNA.
ILMN_2215824	ANKRD20A1	9	0.206588	7.99495	1.85641	0.0748692	0.999734	-4.05079	Homo sapiens ankyrin repeat domain 20 family, member A1 (ANKRD20A1), mRNA.
ILMN_3293676	LOC100131387	17	-0.342328	8.42789	-1.8557	0.0749743	0.999734	-4.05155	PREDICTED: Homo sapiens similar to mCG146274 (LOC100131387), mRNA.
ILMN_1680501	GTF2IRD2B	7	0.111081	6.81633	1.8555	0.0750028	0.999734	-4.05176	Homo sapiens GTF2I repeat domain containing 2B (GTF2IRD2B), mRNA.
ILMN_1900661		1	0.118223	8.52319	1.85429	0.0751822	0.999734	-4.05306	full-length cDNA clone CS0DF005YI08 of Fetal brain of Homo sapiens (human)
ILMN_1680626	PDIA6	2	0.172687	7.8965	1.85426	0.0751862	0.999734	-4.05308	Homo sapiens protein disulfide isomerase family A, member 6 (PDIA6), mRNA.
ILMN_1725300	MLL3	7	0.141086	7.43414	1.85315	0.0753503	0.999734	-4.05427	Homo sapiens myeloid/lymphoid or mixed-lineage leukemia 3 (MLL3), mRNA.
ILMN_1805842	FHL1	X	0.1769	7.557	1.85314	0.0753524	0.999734	-4.05428	Homo sapiens four and a half LIM domains 1 (FHL1), mRNA.
ILMN_3238048	LOC730324	7	-0.149435	7.56302	-1.85215	0.0754984	0.999734	-4.05533	PREDICTED: Homo sapiens hypothetical LOC730324 (LOC730324), mRNA.
ILMN_1678312	LOC388397		-0.155144	6.86912	-1.85213	0.0755015	0.999734	-4.05535	PREDICTED: Homo sapiens hypothetical LOC388397 (LOC388397), mRNA.
ILMN_2306955	ACPL2	3	0.162387	6.31184	1.85211	0.0755045	0.999734	-4.05537	Homo sapiens acid phosphatase-like 2 (ACPL2), transcript variant 1, mRNA.
ILMN_1674160	BIN1	2	-0.126919	10.3896	-1.85196	0.075527	0.999734	-4.05553	Homo sapiens bridging integrator 1 (BIN1), transcript variant 4, mRNA.
ILMN_3309453	RNU4-1	12	-0.185812	6.14907	-1.85171	0.075564	0.999734	-4.0558	Homo sapiens RNA, U4 small nuclear 1 (RNU4-1), small nuclear RNA.
ILMN_1691487	TRAF2	9	-0.140924	6.41044	-1.85136	0.0756163	0.999734	-4.05617	Homo sapiens TNF receptor-associated factor 2 (TRAF2), mRNA.
ILMN_2378868	SFRS5	14	0.129454	10.8819	1.8512	0.0756397	0.999734	-4.05634	Homo sapiens splicing factor, arginine/serine-rich 5 (SFRS5), transcript variant 2, mRNA.
ILMN_1778177	ZNF207	17	0.121248	9.9599	1.85119	0.0756419	0.999734	-4.05636	Homo sapiens zinc finger protein 207 (ZNF207), transcript variant 2, mRNA.
ILMN_3199655	LOC646784	1	-0.14842	6.59161	-1.85117	0.0756437	0.999734	-4.05637	PREDICTED: Homo sapiens misc_RNA (LOC646784), miscRNA.
ILMN_1677113	RNF8	6	-0.127016	6.29344	-1.85071	0.0757121	0.999734	-4.05686	Homo sapiens ring finger protein 8 (RNF8), transcript variant 1, mRNA.
ILMN_1705407	NOP56	20	-0.211662	7.20797	-1.8506	0.0757295	0.999734	-4.05699	Homo sapiens NOP56 ribonucleoprotein homolog (yeast) (NOP56), transcript variant 1, mRNA.
ILMN_3290174	LOC339483		-0.142251	6.11469	-1.85031	0.0757727	0.999734	-4.05729	PREDICTED: Homo sapiens misc_RNA (LOC339483), miscRNA.
ILMN_1694752	LOC727726	10	0.116504	6.42861	1.84966	0.0758688	0.999734	-4.05798	PREDICTED: Homo sapiens similar to poly (ADP-ribose) glycohydrolase (LOC727726), mRNA.
ILMN_1765633	FAM10A7	7	0.141118	6.41995	1.84958	0.0758805	0.999734	-4.05806	Homo sapiens family with sequence similarity 10, member A7 (pseudogene) (FAM10A7), non-coding RNA.
ILMN_1695423	CD9	12	0.146545	7.21319	1.84931	0.0759206	0.999734	-4.05835	Homo sapiens CD9 molecule (CD9), mRNA.
ILMN_1684771	PGRMC1	X	0.206544	9.48266	1.84915	0.0759447	0.999734	-4.05852	Homo sapiens progesterone receptor membrane component 1 (PGRMC1), mRNA.
ILMN_1720477	LOC388237	16	-0.142259	6.41111	-1.84915	0.0759454	0.999734	-4.05853	PREDICTED: Homo sapiens similar to kidney-specific protein (KS), transcript variant 2 (LOC388237), mRNA.
ILMN_1741032	HERC3	4	0.159989	7.04169	1.84872	0.0760084	0.999734	-4.05898	Homo sapiens hect domain and RLD 3 (HERC3), mRNA.
ILMN_1749776	LOC642816	3	0.172021	7.20109	1.84796	0.0761218	0.999734	-4.05978	PREDICTED: Homo sapiens similar to hypothetical protein LOC284701, transcript variant 1 (LOC642816), mRNA.
ILMN_3297644	TMEM214	2	-0.116916	7.33595	-1.84794	0.076125	0.999734	-4.05981	Homo sapiens transmembrane protein 214 (TMEM214), transcript variant 1, mRNA.
ILMN_1651403	LOC642161		0.149959	7.58271	1.84712	0.0762485	0.999734	-4.06068	PREDICTED: Homo sapiens similar to T-cell receptor beta chain V region CTL-L17 precursor (LOC642161), mRNA.
ILMN_1721035	MS4A6A	11	-0.122012	10.73	-1.84688	0.0762839	0.999734	-4.06094	Homo sapiens membrane-spanning 4-domains, subfamily A, member 6A (MS4A6A), transcript variant 3, mRNA.
ILMN_1713174	TCP11L1	11	0.105759	6.54113	1.84651	0.0763388	0.999734	-4.06132	Homo sapiens t-complex 11 (mouse)-like 1 (TCP11L1), mRNA.
ILMN_1733869	OGDH	7	-0.216793	7.86116	-1.84371	0.0767592	0.999734	-4.0643	Homo sapiens oxoglutarate (alpha-ketoglutarate) dehydrogenase (lipoamide) (OGDH), nuclear gene encoding mitochondrial protein, transcript variant 1, mRNA.
ILMN_2326793	NUP98	11	0.136984	6.24279	1.84324	0.0768301	0.999734	-4.0648	Homo sapiens nucleoporin 98kDa (NUP98), transcript variant 3, mRNA.
ILMN_1800837	CFDP1	16	-0.099718	7.68152	-1.84318	0.0768391	0.999734	-4.06486	Homo sapiens craniofacial development protein 1 (CFDP1), mRNA.
ILMN_1713285	NAPA	19	-0.177455	7.58529	-1.84241	0.0769562	0.999734	-4.06568	Homo sapiens N-ethylmaleimide-sensitive factor attachment protein, alpha (NAPA), mRNA.
ILMN_1690646	SATB1	3	0.113037	7.2255	1.84197	0.0770226	0.999734	-4.06615	Homo sapiens SATB homeobox 1 (SATB1), mRNA.
ILMN_1695362	ZNF32	10	-0.115446	7.09209	-1.84184	0.0770416	0.999734	-4.06629	Homo sapiens zinc finger protein 32 (ZNF32), transcript variant 2, mRNA.
ILMN_2339705	MED8	1	0.164396	7.28118	1.84168	0.0770662	0.999734	-4.06646	Homo sapiens mediator of RNA polymerase II transcription, subunit 8 homolog (S. cerevisiae) (MED8), transcript variant 3, mRNA.
ILMN_2038775	TUBB2A	6	-0.252348	7.52888	-1.8405	0.0772444	0.999734	-4.06771	Homo sapiens tubulin, beta 2A (TUBB2A), mRNA.
ILMN_3251361	NBPF11	1	0.15288	8.11784	1.84027	0.0772786	0.999734	-4.06795	Homo sapiens neuroblastoma breakpoint family, member 11 (NBPF11), mRNA.
ILMN_1811327	MRPL27	17	-0.148247	7.72439	-1.84023	0.0772845	0.999734	-4.06799	Homo sapiens mitochondrial ribosomal protein L27 (MRPL27), nuclear gene encoding mitochondrial protein, transcript variant 2, mRNA.
ILMN_1799669	PSORS1C1	6	0.23964	6.16806	1.83967	0.0773699	0.999734	-4.06859	Homo sapiens psoriasis susceptibility 1 candidate 1 (PSORS1C1), mRNA.
ILMN_3244516	C12orf51	12	0.0954073	8.62465	1.83959	0.0773818	0.999734	-4.06867	Homo sapiens chromosome 12 open reading frame 51 (C12orf51), mRNA.
ILMN_2348090	MRPL55	1	-0.121677	8.02071	-1.83958	0.0773827	0.999734	-4.06868	Homo sapiens mitochondrial ribosomal protein L55 (MRPL55), nuclear gene encoding mitochondrial protein, transcript variant 5, mRNA.
ILMN_2370365	RFC4	3	0.17513	6.77054	1.83838	0.0775648	0.999734	-4.06995	Homo sapiens replication factor C (activator 1) 4, 37kDa (RFC4), transcript variant 1, mRNA.
ILMN_2045994	SEPW1	19	-0.104746	8.41124	-1.83809	0.0776095	0.999734	-4.07026	Homo sapiens selenoprotein W, 1 (SEPW1), mRNA.
ILMN_1793241	SRD5A1	5	0.106835	6.58108	1.83719	0.0777461	0.999734	-4.07121	Homo sapiens steroid-5-alpha-reductase, alpha polypeptide 1 (3-oxo-5 alpha-steroid delta 4-dehydrogenase alpha 1) (SRD5A1), mRNA.
ILMN_1688606	RNFT1	17	0.144065	6.56123	1.83694	0.077784	0.999734	-4.07147	Homo sapiens ring finger protein, transmembrane 1 (RNFT1), mRNA.
ILMN_1831489		14	-0.151092	6.04829	-1.83665	0.0778287	0.999734	-4.07179	EST7546 human nasopharynx Homo sapiens cDNA, mRNA sequence
ILMN_1812973	RRP1B	21	0.143106	6.87312	1.83609	0.0779131	0.999734	-4.07237	Homo sapiens ribosomal RNA processing 1 homolog B (S. cerevisiae) (RRP1B), mRNA.
ILMN_1723689	RANBP3	19	-0.0979271	7.43589	-1.83547	0.0780083	0.999734	-4.07303	Homo sapiens RAN binding protein 3 (RANBP3), transcript variant RANBP3-a, mRNA.
ILMN_2413527	VCL	10	0.144183	8.36174	1.83511	0.0780633	0.999734	-4.07341	Homo sapiens vinculin (VCL), transcript variant 2, mRNA.
ILMN_1773935	TMEM165	4	0.184821	6.77469	1.83492	0.078092	0.999734	-4.07361	Homo sapiens transmembrane protein 165 (TMEM165), mRNA.
ILMN_1736729	OAS2	12	0.157164	6.97169	1.8333	0.0783394	0.999734	-4.07532	Homo sapiens 2'-5'-oligoadenylate synthetase 2, 69/71kDa (OAS2), transcript variant 2, mRNA.
ILMN_1674009	TKTL1	X	-0.11953	7.58136	-1.83319	0.0783568	0.999734	-4.07544	Homo sapiens transketolase-like 1 (TKTL1), mRNA.
ILMN_1705743	FLJ10357	14	-0.148639	7.22838	-1.83235	0.0784862	0.999734	-4.07633	Homo sapiens hypothetical protein FLJ10357 (FLJ10357), mRNA.
ILMN_1907100		15	-0.13157	6.09249	-1.83214	0.0785182	0.999734	-4.07655	naf63d01.x1 NCI_CGAP_Brn66 Homo sapiens cDNA clone IMAGE:4168729 3, mRNA sequence
ILMN_1715672	HPCAL1	2	0.114782	6.22591	1.8314	0.0786315	0.999734	-4.07733	Homo sapiens hippocalcin-like 1 (HPCAL1), transcript variant 1, mRNA.
ILMN_1658259	DRG1	22	0.109031	8.28629	1.83074	0.0787329	0.999734	-4.07803	Homo sapiens developmentally regulated GTP binding protein 1 (DRG1), mRNA.
ILMN_1659762	BTF3	5	0.121502	12.2568	1.83017	0.0788214	0.999734	-4.07864	Homo sapiens basic transcription factor 3 (BTF3), mRNA.
ILMN_2370907	RAD51L3	17	-0.140993	6.64391	-1.82979	0.0788789	0.999734	-4.07903	Homo sapiens RAD51-like 3 (S. cerevisiae) (RAD51L3), transcript variant 1, mRNA.
ILMN_1704022	TMEM207	3	0.167617	6.41484	1.82976	0.0788833	0.999734	-4.07906	Homo sapiens transmembrane protein 207 (TMEM207), mRNA.
ILMN_1793724	C3orf31	3	0.109805	7.59149	1.82892	0.0790133	0.999734	-4.07995	Homo sapiens chromosome 3 open reading frame 31 (C3orf31), mRNA.
ILMN_1750178	LOC653450	10	0.129427	7.49761	1.82835	0.0791018	0.999734	-4.08056	PREDICTED: Homo sapiens hypothetical LOC653450 (LOC653450), mRNA.
ILMN_1685763	WDR45L	17	0.123975	7.54798	1.82771	0.0792003	0.999734	-4.08123	Homo sapiens WDR45-like (WDR45L), mRNA.
ILMN_1764927	CDC42EP1	22	0.136964	6.03389	1.82558	0.0795305	0.999734	-4.08348	Homo sapiens CDC42 effector protein (Rho GTPase binding) 1 (CDC42EP1), transcript variant 1, mRNA.
ILMN_1750785	SYTL1	1	-0.118688	9.01931	-1.8254	0.0795582	0.999734	-4.08367	Homo sapiens synaptotagmin-like 1 (SYTL1), mRNA.
ILMN_2105254	PTGR2	14	-0.114349	6.39067	-1.82508	0.0796083	0.999734	-4.08401	Homo sapiens prostaglandin reductase 2 (PTGR2), mRNA.
ILMN_1685260	DNM1L	12	0.10305	7.60492	1.82504	0.079614	0.999734	-4.08405	Homo sapiens dynamin 1-like (DNM1L), transcript variant 1, mRNA.
ILMN_1727194	CALU	7	0.159866	6.81908	1.82471	0.0796659	0.999734	-4.0844	Homo sapiens calumenin (CALU), mRNA.
ILMN_1787539	ZNF177	19	0.105851	6.11302	1.8246	0.0796827	0.999734	-4.08451	Homo sapiens zinc finger protein 177 (ZNF177), mRNA.
ILMN_1780334	KCNJ2	17	0.174802	9.37325	1.82435	0.0797204	0.999734	-4.08477	Homo sapiens potassium inwardly-rectifying channel, subfamily J, member 2 (KCNJ2), mRNA.
ILMN_1788547	GCLM	1	0.177162	7.39562	1.82411	0.079759	0.999734	-4.08503	Homo sapiens glutamate-cysteine ligase, modifier subunit (GCLM), mRNA.
ILMN_1727051	DDX19A	16	-0.11167	7.17116	-1.82385	0.0797992	0.999734	-4.0853	Homo sapiens DEAD (Asp-Glu-Ala-As) box polypeptide 19A (DDX19A), mRNA.
ILMN_2203588	MYL5	4	-0.125229	6.35238	-1.8229	0.0799462	0.999734	-4.08629	Homo sapiens myosin, light chain 5, regulatory (MYL5), mRNA.
ILMN_1803143	SYVN1	11	0.103371	9.77336	1.8228	0.0799627	0.999734	-4.08641	Homo sapiens synovial apoptosis inhibitor 1, synoviolin (SYVN1), transcript variant 1, mRNA.
ILMN_1653652	PTPRC	1	0.166537	11.5243	1.82266	0.0799839	0.999734	-4.08655	Homo sapiens protein tyrosine phosphatase, receptor type, C (PTPRC), transcript variant 4, mRNA.
ILMN_1685493	TMCC3	12	-0.116034	8.08886	-1.82217	0.0800611	0.999734	-4.08707	Homo sapiens transmembrane and coiled-coil domain family 3 (TMCC3), mRNA.
ILMN_1725471	GK	X	0.125774	8.6986	1.82152	0.0801624	0.999734	-4.08775	Homo sapiens glycerol kinase (GK), transcript variant 2, mRNA.
ILMN_1783610	HELLS	10	0.113292	5.93205	1.82114	0.0802212	0.999734	-4.08815	Homo sapiens helicase, lymphoid-specific (HELLS), mRNA.
ILMN_2231911	AUH	9	0.114233	6.74528	1.82086	0.0802647	0.999734	-4.08844	Homo sapiens AU RNA binding protein/enoyl-Coenzyme A hydratase (AUH), nuclear gene encoding mitochondrial protein, mRNA.
ILMN_1770824	ARHGAP4	X	-0.101798	11.2764	-1.82073	0.0802854	0.999734	-4.08858	Homo sapiens Rho GTPase activating protein 4 (ARHGAP4), mRNA.
ILMN_1695797	NCOA6	20	0.132747	9.71681	1.8197	0.0804474	0.999734	-4.08967	Homo sapiens nuclear receptor coactivator 6 (NCOA6), mRNA.
ILMN_1747162	DDX47	12	0.150436	7.86466	1.81955	0.080471	0.999734	-4.08983	Homo sapiens DEAD (Asp-Glu-Ala-Asp) box polypeptide 47 (DDX47), transcript variant 1, mRNA.
ILMN_2051381	ALDH16A1	19	-0.14999	7.32673	-1.81902	0.0805534	0.999734	-4.09038	Homo sapiens aldehyde dehydrogenase 16 family, member A1 (ALDH16A1), mRNA.
ILMN_2110496	C21orf91	21	-0.138075	6.43848	-1.81873	0.0805994	0.999734	-4.09069	Homo sapiens chromosome 21 open reading frame 91 (C21orf91), mRNA.
ILMN_3237579	ZNF845	19	-0.118509	6.98944	-1.81847	0.0806405	0.999734	-4.09096	Homo sapiens zinc finger protein 845 (ZNF845), mRNA. XM_039908
ILMN_1658121	CFP	X	-0.181314	9.0843	-1.81837	0.0806557	0.999734	-4.09107	Homo sapiens complement factor properdin (CFP), mRNA.
ILMN_1656196	E2F6	2	0.123935	6.91471	1.8182	0.0806815	0.999734	-4.09124	Homo sapiens E2F transcription factor 6 (E2F6), mRNA.
ILMN_1659255	RP2	X	0.184709	7.23352	1.81674	0.0809111	0.999734	-4.09277	Homo sapiens retinitis pigmentosa 2 (X-linked recessive) (RP2), mRNA.
ILMN_1801584	CXCR4	2	0.196915	10.8365	1.81628	0.0809836	0.999734	-4.09326	Homo sapiens chemokine (C-X-C motif) receptor 4 (CXCR4), transcript variant 2, mRNA.
ILMN_1719749	PTGES3	12	-0.228445	7.66987	-1.81592	0.0810413	0.999734	-4.09364	Homo sapiens prostaglandin E synthase 3 (cytosolic) (PTGES3), mRNA.
ILMN_1789618	FER	5	0.114661	6.06407	1.81555	0.0811001	0.999734	-4.09403	Homo sapiens fer (fps/fes related) tyrosine kinase (FER), mRNA.
ILMN_1797793	BLVRB		-0.272832	9.52668	-1.8155	0.081107	0.999734	-4.09408	Homo sapiens biliverdin reductase B (flavin reductase (NADPH)) (BLVRB), mRNA.
ILMN_1741356	PRICKLE1	12	-0.123145	8.09176	-1.81385	0.0813683	0.999734	-4.09581	Homo sapiens prickle homolog 1 (Drosophila) (PRICKLE1), mRNA.
ILMN_1776464	PARP4	13	0.109563	11.1466	1.81379	0.081378	0.999734	-4.09588	Homo sapiens poly (ADP-ribose) polymerase family, member 4 (PARP4), mRNA.
ILMN_3246315	LOC100133697		-0.126808	6.2399	-1.81373	0.0813877	0.999734	-4.09594	PREDICTED: Homo sapiens similar to hCG2040254 (LOC100133697), mRNA.
ILMN_2120340	RUVBL2	19	-0.127133	8.34108	-1.81361	0.0814056	0.999734	-4.09606	Homo sapiens RuvB-like 2 (E. coli) (RUVBL2), mRNA.
ILMN_3237627	LOC154761	7	0.154917	6.6779	1.81247	0.0815861	0.999734	-4.09726	Homo sapiens hypothetical LOC154761 (LOC154761), non-coding RNA.
ILMN_2410826	OAS1	12	0.192942	8.56076	1.81105	0.0818127	0.999734	-4.09875	Homo sapiens 2',5'-oligoadenylate synthetase 1, 40/46kDa (OAS1), transcript variant 3, mRNA.
ILMN_1857335		9	-0.115929	6.75551	-1.80997	0.0819845	0.999734	-4.09988	Homo sapiens cDNA FLJ35432 fis, clone SMINT2002311
ILMN_1726025	ASXL1	20	0.110126	8.03586	1.8096	0.082043	0.999734	-4.10027	Homo sapiens additional sex combs like 1 (Drosophila) (ASXL1), mRNA.
ILMN_2380740	MTO1	6	0.154058	8.17929	1.8093	0.0820913	0.999734	-4.10059	Homo sapiens mitochondrial translation optimization 1 homolog (S. cerevisiae) (MTO1), nuclear gene encoding mitochondrial protein, transcript variant 2, mRNA.
ILMN_3210171	LOC389156		-0.228994	8.31347	-1.80884	0.0821644	0.999734	-4.10107	PREDICTED: Homo sapiens misc_RNA (LOC389156), miscRNA.
ILMN_1747580	NF2	22	0.111942	5.99657	1.80851	0.0822163	0.999734	-4.10141	Homo sapiens neurofibromin 2 (bilateral acoustic neuroma) (NF2), transcript variant 12, mRNA.
ILMN_1776640	MPL	1	0.225932	8.00813	1.8084	0.0822349	0.999734	-4.10153	Homo sapiens myeloproliferative leukemia virus oncogene (MPL), mRNA.
ILMN_1673023	EP400	12	0.102226	8.98251	1.80825	0.0822577	0.999734	-4.10168	Homo sapiens E1A binding protein p400 (EP400), mRNA.
ILMN_1797301	C1orf183	1	0.125754	6.36734	1.80784	0.082324	0.999734	-4.10211	Homo sapiens chromosome 1 open reading frame 183 (C1orf183), transcript variant 1, mRNA.
ILMN_1798467	FRYL	4	0.109975	6.05815	1.80733	0.0824049	0.999734	-4.10264	Homo sapiens FRY-like (FRYL), mRNA.
ILMN_1713966	MRPL52	14	0.0946318	7.82072	1.80637	0.0825591	0.999734	-4.10365	Homo sapiens mitochondrial ribosomal protein L52 (MRPL52), nuclear gene encoding mitochondrial protein, transcript variant 2, mRNA.
ILMN_1800512	HMOX1	22	-0.189441	6.93549	-1.80573	0.0826613	0.999734	-4.10432	Homo sapiens heme oxygenase (decycling) 1 (HMOX1), mRNA.
ILMN_2247664	SON	21	0.168598	10.4664	1.80511	0.0827616	0.999734	-4.10497	Homo sapiens SON DNA binding protein (SON), transcript variant f, mRNA.
ILMN_1727249	FAM21C	10	0.101118	6.56746	1.80502	0.0827762	0.999734	-4.10507	Homo sapiens family with sequence similarity 21, member C (FAM21C), mRNA.
ILMN_1746243	TES	7	-0.133459	7.04856	-1.80494	0.0827885	0.999734	-4.10515	Homo sapiens testis derived transcript (3 LIM domains) (TES), transcript variant 1, mRNA.
ILMN_2393169	THOC5	22	-0.11541	9.23798	-1.80429	0.0828926	0.999734	-4.10582	Homo sapiens THO complex 5 (THOC5), transcript variant 1, mRNA.
ILMN_1786211	HERC1	15	0.0952626	9.05587	1.80368	0.0829912	0.999734	-4.10647	Homo sapiens hect (homologous to the E6-AP (UBE3A) carboxyl terminus) domain and RCC1 (CHC1)-like domain (RLD) 1 (HERC1), mRNA.
ILMN_2384188	NFATC1	18	-0.142986	6.31912	-1.80336	0.083042	0.999734	-4.1068	Homo sapiens nuclear factor of activated T-cells, cytoplasmic, calcineurin-dependent 1 (NFATC1), transcript variant 4, mRNA.
ILMN_1758674	TMEM93	17	-0.0957255	9.18853	-1.80333	0.083047	0.999734	-4.10683	Homo sapiens transmembrane protein 93 (TMEM93), transcript variant 2, mRNA.
ILMN_1807894	SLC7A8	14	-0.121312	6.0137	-1.80189	0.0832792	0.999734	-4.10833	Homo sapiens solute carrier family 7 (cationic amino acid transporter, y+ system), member 8 (SLC7A8), transcript variant 2, mRNA.
ILMN_1720889	SC4MOL	4	-0.150922	6.77832	-1.80178	0.083297	0.999734	-4.10845	Homo sapiens sterol-C4-methyl oxidase-like (SC4MOL), transcript variant 2, mRNA.
ILMN_1652955	LOC648622		-0.266699	8.93601	-1.80138	0.0833623	0.999734	-4.10887	PREDICTED: Homo sapiens similar to ribosomal protein S27 (LOC648622), mRNA.
ILMN_1686626	BAT1	6	-0.105583	10.6098	-1.79947	0.0836705	0.999734	-4.11086	Homo sapiens HLA-B associated transcript 1 (BAT1), transcript variant 2, mRNA.
ILMN_2145250	NACAP1	8	-0.183799	6.66481	-1.79921	0.0837124	0.999734	-4.11113	Homo sapiens nascent-polypeptide-associated complex alpha polypeptide pseudogene 1 (NACAP1), non-coding RNA.
ILMN_3236498	LOC253039	9	0.192776	7.79249	1.79877	0.0837838	0.999734	-4.11159	Homo sapiens hypothetical LOC253039 (LOC253039), non-coding RNA.
ILMN_1702198	LOC643790	15	-0.140966	6.48359	-1.79817	0.083882	0.999734	-4.11222	PREDICTED: Homo sapiens similar to Nonhistone chromosomal protein HMG-14 (High-mobility group nucleosome-binding domain-containing protein 1) (LOC643790), mRNA.
ILMN_1669940	TMEM38B	9	0.129893	6.16013	1.79791	0.0839239	0.999734	-4.11249	Homo sapiens transmembrane protein 38B (TMEM38B), mRNA.
ILMN_1694233	ACYP1	14	0.176341	7.38561	1.79777	0.0839461	0.999734	-4.11263	Homo sapiens acylphosphatase 1, erythrocyte (common) type (ACYP1), transcript variant 1, mRNA.
ILMN_1791415	LOC651073		-0.142736	6.15938	-1.7973	0.0840233	0.999734	-4.11313	PREDICTED: Homo sapiens hypothetical protein LOC651073 (LOC651073), mRNA.
ILMN_3237941	LOC645159	1	0.134815	8.49996	1.79702	0.0840686	0.999734	-4.11342	PREDICTED: Homo sapiens similar to ALR-like protein (LOC645159), mRNA.
ILMN_1757186	GIMAP1	7	-0.215319	7.72159	-1.79623	0.0841966	0.999734	-4.11423	Homo sapiens GTPase, IMAP family member 1 (GIMAP1), mRNA.
ILMN_1678097	KIAA2010	14	0.128759	7.19603	1.7962	0.0842014	0.999734	-4.11427	Homo sapiens KIAA2010 (KIAA2010), transcript variant 2, mRNA.
ILMN_1793371	KIAA0430	16	0.113386	11.5049	1.79603	0.0842292	0.999734	-4.11444	Homo sapiens KIAA0430 (KIAA0430), mRNA.
ILMN_1778079	2004-09-01	17	0.132846	6.05606	1.79599	0.0842367	0.999734	-4.11449	Homo sapiens septin 4 (SEPT4), transcript variant 4, mRNA.
ILMN_2329114	COLQ		-0.135591	7.41362	-1.79575	0.0842761	0.999734	-4.11474	Homo sapiens collagen-like tail subunit (single strand of homotrimer) of asymmetric acetylcholinesterase (COLQ), transcript variant III, mRNA.
ILMN_1803180	PRDX6	1	0.125741	10.4858	1.79479	0.0844318	0.999734	-4.11574	Homo sapiens peroxiredoxin 6 (PRDX6), mRNA.
ILMN_1655194	PHF17	4	0.116393	8.56	1.79448	0.0844828	0.999734	-4.11606	Homo sapiens PHD finger protein 17 (PHF17), transcript variant L, mRNA.
ILMN_1759670	AMACR	5	-0.0978337	6.23721	-1.79353	0.0846384	0.999734	-4.11705	Homo sapiens alpha-methylacyl-CoA racemase (AMACR), transcript variant 1, mRNA.
ILMN_1763452	EVI2B	17	0.156457	12.1838	1.79296	0.0847323	0.999734	-4.11765	Homo sapiens ecotropic viral integration site 2B (EVI2B), mRNA.
ILMN_2207419	DDX26B	X	0.118257	6.37994	1.79186	0.0849126	0.999734	-4.11879	Homo sapiens DEAD/H (Asp-Glu-Ala-Asp/His) box polypeptide 26B (DDX26B), mRNA.
ILMN_1658053	DYNLRB1	20	0.100458	10.4942	1.79056	0.0851263	0.999734	-4.12015	Homo sapiens dynein, light chain, roadblock-type 1 (DYNLRB1), mRNA.
ILMN_1788356	C11orf17	11	-0.105785	6.70476	-1.79037	0.0851567	0.999734	-4.12034	Homo sapiens chromosome 11 open reading frame 17 (C11orf17), transcript variant 1, mRNA.
ILMN_1732516	KNTC1	12	0.164455	7.3751	1.78964	0.0852772	0.999734	-4.1211	Homo sapiens kinetochore associated 1 (KNTC1), mRNA.
ILMN_1891312			-0.118962	6.04898	-1.78783	0.0855754	0.999734	-4.12298	ak25f01.s1 Soares_testis_NHT Homo sapiens cDNA clone IMAGE:1407001 3, mRNA sequence
ILMN_1707591	TNIP3	4	-0.118086	6.43423	-1.78775	0.0855882	0.999734	-4.12306	Homo sapiens TNFAIP3 interacting protein 3 (TNIP3), mRNA.
ILMN_1749867	MGC71805		0.12424	5.91279	1.78763	0.0856086	0.999734	-4.12319	Homo sapiens protein for MGC71805 (MGC71805), mRNA.
ILMN_3200597	LOC441154		-0.121233	7.96967	-1.78742	0.0856425	0.999734	-4.1234	PREDICTED: Homo sapiens misc_RNA (LOC441154), miscRNA.
ILMN_1688479	LRRC42	1	0.125387	7.24148	1.78657	0.0857835	0.999734	-4.12429	Homo sapiens leucine rich repeat containing 42 (LRRC42), mRNA.
ILMN_2110829	LOC441743		-0.160029	7.50188	-1.78631	0.0858275	0.999734	-4.12456	Homo sapiens similar to C367G8.3 (novel protein similar to RPL23A (60S ribosomal protein L23A)) (LOC441743), mRNA.
ILMN_3305475	LOC729708		-0.15176	7.83816	-1.78616	0.0858512	0.999734	-4.12471	PREDICTED: Homo sapiens similar to rcTPI1, transcript variant 1 (LOC729708), mRNA.
ILMN_1794825	ALDH3A2	17	0.112232	8.50485	1.78605	0.0858701	0.999734	-4.12483	Homo sapiens aldehyde dehydrogenase 3 family, member A2 (ALDH3A2), transcript variant 2, mRNA.
ILMN_3249172	NCRNA00092	9	-0.123273	6.43754	-1.78519	0.0860131	0.999734	-4.12572	Homo sapiens non-protein coding RNA 92 (NCRNA00092), non-coding RNA.
ILMN_1809467	VAMP5	2	-0.150923	9.14252	-1.78449	0.0861284	0.999734	-4.12645	Homo sapiens vesicle-associated membrane protein 5 (myobrevin) (VAMP5), mRNA.
ILMN_1692464	FLJ20699	22	-0.143913	8.949	-1.78425	0.086168	0.999734	-4.12669	Homo sapiens hypothetical protein FLJ20699 (FLJ20699), mRNA.
ILMN_1704063	KCNH3	12	-0.154844	6.83731	-1.78344	0.0863028	0.999734	-4.12753	Homo sapiens potassium voltage-gated channel, subfamily H (eag-related), member 3 (KCNH3), mRNA.
ILMN_1797822	SEL1L3	4	0.215245	8.98321	1.78338	0.0863127	0.999734	-4.1276	Homo sapiens sel-1 suppressor of lin-12-like 3 (C. elegans) (SEL1L3), mRNA.
ILMN_1748092	F8A3	X	0.139192	5.96147	1.78293	0.0863884	0.999734	-4.12807	Homo sapiens coagulation factor VIII-associated (intronic transcript) 3 (F8A3), mRNA.
ILMN_1878265		3	0.121231	6.2382	1.78292	0.0863898	0.999734	-4.12808	qf55c01.x1 Soares_testis_NHT Homo sapiens cDNA clone IMAGE:1753920 3, mRNA sequence
ILMN_1753243	DNAJB11	3	0.159074	9.32603	1.78223	0.0865045	0.999734	-4.12879	Homo sapiens DnaJ (Hsp40) homolog, subfamily B, member 11 (DNAJB11), mRNA.
ILMN_3242603	GTF2H2B	5	0.122406	7.45898	1.78213	0.0865209	0.999734	-4.12889	Homo sapiens general transcription factor IIH, polypeptide 2B (GTF2H2B), mRNA.
ILMN_3244065	C9orf69	9	-0.106555	9.51673	-1.78134	0.086653	0.999734	-4.12971	Homo sapiens chromosome 9 open reading frame 69 (C9orf69), mRNA.
ILMN_3247533	LOC100133840		0.264882	9.10013	1.78085	0.0867355	0.999734	-4.13022	PREDICTED: Homo sapiens similar to hCG1994151 (LOC100133840), mRNA.
ILMN_2411731	HPS5	11	0.128443	7.24705	1.78059	0.0867788	0.999734	-4.13049	Homo sapiens Hermansky-Pudlak syndrome 5 (HPS5), transcript variant 2, mRNA.
ILMN_1737211	ZNF585A	19	-0.107746	7.77788	-1.78044	0.0868046	0.999734	-4.13065	Homo sapiens zinc finger protein 585A (ZNF585A), transcript variant 2, mRNA.
ILMN_2359601	CAMK2G	10	0.105546	8.20912	1.78031	0.0868249	0.999734	-4.13078	Homo sapiens calcium/calmodulin-dependent protein kinase (CaM kinase) II gamma (CAMK2G), transcript variant 5, mRNA.
ILMN_1771627	ZMIZ1	10	0.119552	10.828	1.77971	0.0869267	0.999734	-4.13141	Homo sapiens zinc finger, MIZ-type containing 1 (ZMIZ1), mRNA.
ILMN_2386205	C21orf33	21	0.140298	7.01638	1.77926	0.087002	0.999734	-4.13187	Homo sapiens chromosome 21 open reading frame 33 (C21orf33), nuclear gene encoding mitochondrial protein, transcript variant 2, mRNA.
ILMN_1659843	DNAJC3	13	0.13963	6.69413	1.77917	0.0870163	0.999734	-4.13196	Homo sapiens DnaJ (Hsp40) homolog, subfamily C, member 3 (DNAJC3), mRNA.
ILMN_3244646	RNU1G2	1	-0.16201	7.82021	-1.77826	0.0871697	0.999734	-4.13291	Homo sapiens RNA, U1G2 small nuclear (RNU1G2), small nuclear RNA.
ILMN_2357062	IL1RAP	3	0.114617	7.36372	1.77761	0.0872776	0.999734	-4.13357	Homo sapiens interleukin 1 receptor accessory protein (IL1RAP), transcript variant 2, mRNA.
ILMN_1718990	NFRKB	11	0.110411	6.43859	1.77726	0.0873365	0.999734	-4.13393	Homo sapiens nuclear factor related to kappaB binding protein (NFRKB), mRNA.
ILMN_1764764	MUM1	19	-0.110094	8.16369	-1.77704	0.0873746	0.999734	-4.13417	Homo sapiens melanoma associated antigen (mutated) 1 (MUM1), mRNA.
ILMN_1681899	NSUN5C	7	0.118401	6.88485	1.77679	0.087416	0.999734	-4.13442	Homo sapiens NOP2/Sun domain family, member 5C (NSUN5C), transcript variant 1, mRNA.
ILMN_1711899	ANXA2	15	0.108346	8.76192	1.77678	0.0874183	0.999734	-4.13444	Homo sapiens annexin A2 (ANXA2), transcript variant 2, mRNA.
ILMN_1665761	BCL11B	14	0.145755	9.94742	1.77666	0.0874377	0.999734	-4.13456	Homo sapiens B-cell CLL/lymphoma 11B (zinc finger protein) (BCL11B), transcript variant 1, mRNA.
ILMN_1688775	METRNL		-0.137547	9.35708	-1.77561	0.0876153	0.999734	-4.13565	PREDICTED: Homo sapiens meteorin, glial cell differentiation regulator-like (METRNL), mRNA.
ILMN_1672605	C7orf41	7	0.122955	10.3768	1.77542	0.087647	0.999734	-4.13584	Homo sapiens chromosome 7 open reading frame 41 (C7orf41), mRNA.
ILMN_1705907	NUP153	6	0.129809	8.16163	1.77516	0.08769	0.999734	-4.13611	Homo sapiens nucleoporin 153kDa (NUP153), mRNA.
ILMN_3246409	HNRNPH1	5	0.190909	10.2348	1.77477	0.0877574	0.999734	-4.13652	Homo sapiens heterogeneous nuclear ribonucleoprotein H1 (H) (HNRNPH1), mRNA.
ILMN_1786039	RNF34	12	0.09495	10.0242	1.77344	0.087982	0.999734	-4.13789	Homo sapiens ring finger protein 34 (RNF34), transcript variant 2, mRNA.
ILMN_1746396	CTNNB1	3	0.13223	8.23394	1.77328	0.0880077	0.999734	-4.13805	Homo sapiens catenin (cadherin-associated protein), beta 1, 88kDa (CTNNB1), transcript variant 2, mRNA.
ILMN_1661875	ANK3	10	0.0849741	6.38394	1.77306	0.0880451	0.999734	-4.13828	Homo sapiens ankyrin 3, node of Ranvier (ankyrin G) (ANK3), transcript variant 2, mRNA.
ILMN_1823231		8	-0.100949	6.43079	-1.77278	0.0880931	0.999734	-4.13857	full-length cDNA clone CS0DM012YE14 of Fetal liver of Homo sapiens (human)
ILMN_1761138	C9orf142	9	-0.135838	9.94745	-1.77226	0.0881807	0.999734	-4.1391	Homo sapiens chromosome 9 open reading frame 142 (C9orf142), mRNA.
ILMN_1717420	UBE2W	8	-0.13709	6.7123	-1.77018	0.0885345	0.999734	-4.14125	Homo sapiens ubiquitin-conjugating enzyme E2W (putative) (UBE2W), transcript variant 2, mRNA.
ILMN_1686152	GGA2	16	-0.094008	9.16253	-1.76995	0.0885741	0.999734	-4.14149	Homo sapiens golgi associated, gamma adaptin ear containing, ARF binding protein 2 (GGA2), mRNA.
ILMN_1761996	SFRS5	14	0.133311	11.4117	1.76837	0.0888422	0.999734	-4.14312	Homo sapiens splicing factor, arginine/serine-rich 5 (SFRS5), transcript variant 2, mRNA.
ILMN_1770085	BTG2	1	0.122857	9.224	1.76818	0.0888749	0.999734	-4.14331	Homo sapiens BTG family, member 2 (BTG2), mRNA.
ILMN_1655935	ADCY7	16	0.138957	8.7787	1.7681	0.0888885	0.999734	-4.1434	Homo sapiens adenylate cyclase 7 (ADCY7), mRNA.
ILMN_1656676	ZYG11B	1	-0.123993	10.8506	-1.76801	0.0889046	0.999734	-4.14349	Homo sapiens zyg-11 homolog B (C. elegans) (ZYG11B), mRNA.
ILMN_3240222	PRAGMIN	8	0.106474	10.287	1.76788	0.0889261	0.999734	-4.14362	Homo sapiens homolog of rat pragma of Rnd2 (PRAGMIN), mRNA.
ILMN_1697472	TM2D3	15	0.125064	6.41654	1.76787	0.0889277	0.999734	-4.14363	Homo sapiens TM2 domain containing 3 (TM2D3), transcript variant 1, mRNA.
ILMN_1795181	DDX60	4	0.182324	6.95812	1.76723	0.0890375	0.999734	-4.1443	Homo sapiens DEAD (Asp-Glu-Ala-Asp) box polypeptide 60 (DDX60), mRNA.
ILMN_3292448	LOC653117	5	-0.12618	6.84938	-1.76716	0.0890486	0.999734	-4.14436	PREDICTED: Homo sapiens similar to B7h.4 (LOC653117), mRNA.
ILMN_2388363	IMPDH1	7	-0.124192	6.64011	-1.76646	0.0891682	0.999734	-4.14508	Homo sapiens IMP (inosine monophosphate) dehydrogenase 1 (IMPDH1), transcript variant 2, mRNA.
ILMN_1712755	LRRC41	1	0.118743	8.75766	1.76639	0.0891801	0.999734	-4.14516	Homo sapiens leucine rich repeat containing 41 (LRRC41), mRNA.
ILMN_1807833	HM13	20	0.152462	7.99641	1.76632	0.0891929	0.999734	-4.14523	Homo sapiens histocompatibility (minor) 13 (HM13), transcript variant 2, mRNA.
ILMN_1815734	FCHSD2	11	0.143816	8.10573	1.76567	0.0893038	0.999734	-4.1459	Homo sapiens FCH and double SH3 domains 2 (FCHSD2), mRNA.
ILMN_1706434	LOC440359	16	0.116123	13.0291	1.76556	0.0893226	0.999734	-4.14601	PREDICTED: Homo sapiens similar to muscle Y-box protein YB2 (LOC440359), mRNA.
ILMN_1689318	NUAK1	12	-0.169944	6.597	-1.76537	0.089355	0.999734	-4.14621	Homo sapiens NUAK family, SNF1-like kinase, 1 (NUAK1), mRNA.
ILMN_2152502	MGC72080	7	-0.13299	6.38077	-1.76474	0.0894635	0.999734	-4.14686	Homo sapiens MGC72080 pseudogene (MGC72080) on chromosome 7.
ILMN_1712673	SASH1	6	0.122476	6.15539	1.76437	0.0895267	0.999734	-4.14724	Homo sapiens SAM and SH3 domain containing 1 (SASH1), mRNA.
ILMN_1662328	CNNM3	2	-0.128682	10.4886	-1.76422	0.0895531	0.999734	-4.1474	Homo sapiens cyclin M3 (CNNM3), transcript variant 1, mRNA.
ILMN_1911007		2	0.119919	6.05961	1.7642	0.0895556	0.999734	-4.14741	zx11g05.r1 Soares_total_fetus_Nb2HF8_9w Homo sapiens cDNA clone IMAGE:786200 5, mRNA sequence
ILMN_1887008		15	0.104407	6.14155	1.76406	0.0895804	0.999734	-4.14756	BX105017 Soares_fetal_heart_NbHH19W Homo sapiens cDNA clone IMAGp998A20842, mRNA sequence
ILMN_2348788	CD44	11	0.124269	9.44709	1.7636	0.0896588	0.999734	-4.14803	Homo sapiens CD44 molecule (Indian blood group) (CD44), transcript variant 5, mRNA.
ILMN_1698185	WDR90	16	-0.116701	6.18972	-1.76208	0.0899211	0.999734	-4.1496	Homo sapiens WD repeat domain 90 (WDR90), mRNA.
ILMN_3201290	LOC100132896	9	-0.147111	6.0927	-1.76136	0.0900451	0.999734	-4.15034	PREDICTED: Homo sapiens misc_RNA (LOC100132896), miscRNA.
ILMN_1671478	CKB	14	-0.151429	6.06885	-1.76111	0.0900892	0.999734	-4.1506	Homo sapiens creatine kinase, brain (CKB), mRNA.
ILMN_3308961	MIR1974		-0.295896	6.75712	-1.75993	0.0902917	0.999734	-4.1518	Homo sapiens microRNA 1974 (MIR1974), microRNA.
ILMN_1904628		1	-0.108183	6.31659	-1.75985	0.090307	0.999734	-4.15189	PM0-ST0264-161199-001-b06 ST0264 Homo sapiens cDNA, mRNA sequence
ILMN_2358783	ASB3	2	0.129021	7.67272	1.75963	0.090345	0.999734	-4.15212	Homo sapiens ankyrin repeat and SOCS box-containing 3 (ASB3), transcript variant 2, mRNA.
ILMN_2220403	C6orf72	6	0.107963	7.12902	1.75831	0.0905738	0.999734	-4.15348	Homo sapiens chromosome 6 open reading frame 72 (C6orf72), mRNA.
ILMN_1696946	LOC654174		0.139613	6.20158	1.7583	0.0905743	0.999734	-4.15348	PREDICTED: Homo sapiens similar to lethal (2) k00619 CG4775-PA (LOC654174), mRNA.
ILMN_1725881	LOC23117	16	-0.125975	6.24108	-1.75783	0.0906565	0.999734	-4.15396	PREDICTED: Homo sapiens KIAA0220-like protein, transcript variant 11 (LOC23117), mRNA.
ILMN_3280579	LOC100133740		0.140655	6.10367	1.75709	0.0907845	0.999734	-4.15472	PREDICTED: Homo sapiens misc_RNA (LOC100133740), miscRNA.
ILMN_2182120	SF3B14	2	-0.133784	6.22741	-1.75665	0.090862	0.999734	-4.15518	Homo sapiens splicing factor 3B, 14 kDa subunit (SF3B14), mRNA.
ILMN_1771921	HSCB	22	0.124115	6.88272	1.75609	0.0909582	0.999734	-4.15575	Homo sapiens HscB iron-sulfur cluster co-chaperone homolog (E. coli) (HSCB), mRNA.
ILMN_3228037	LOC729389		-0.127877	7.49373	-1.75606	0.0909645	0.999734	-4.15578	PREDICTED: Homo sapiens misc_RNA (LOC729389), miscRNA.
ILMN_2072598	LOC401357	7	0.142935	11.3159	1.75585	0.0909998	0.999734	-4.15599	Homo sapiens hypothetical LOC401357 (LOC401357), mRNA.
ILMN_1659470	PBRM1	3	0.128554	6.6084	1.75533	0.0910918	0.999734	-4.15653	Homo sapiens polybromo 1 (PBRM1), transcript variant 4, mRNA.
ILMN_2319414	BTF3	5	0.12271	12.8436	1.75373	0.0913694	0.999734	-4.15816	Homo sapiens basic transcription factor 3 (BTF3), transcript variant 1, mRNA.
ILMN_1727458	HDAC1	1	0.110195	11.3464	1.75362	0.0913903	0.999734	-4.15829	Homo sapiens histone deacetylase 1 (HDAC1), mRNA.
ILMN_1751636	ANKS3	16	-0.123906	5.96404	-1.753	0.091498	0.999734	-4.15892	Homo sapiens ankyrin repeat and sterile alpha motif domain containing 3 (ANKS3), mRNA.
ILMN_2049293	CD84	1	-0.134849	6.97389	-1.75282	0.09153	0.999734	-4.15911	Homo sapiens CD84 molecule (CD84), mRNA.
ILMN_1799614	PNPLA6	19	-0.134022	10.4163	-1.75225	0.0916299	0.999734	-4.15969	Homo sapiens patatin-like phospholipase domain containing 6 (PNPLA6), mRNA.
ILMN_3291472	LOC442727	7	-0.162344	8.60371	-1.75079	0.0918848	0.999734	-4.16118	PREDICTED: Homo sapiens misc_RNA (LOC442727), miscRNA.
ILMN_1815951	PCYOX1L	5	-0.138884	6.55008	-1.74883	0.0922297	0.999734	-4.16319	Homo sapiens prenylcysteine oxidase 1 like (PCYOX1L), mRNA.
ILMN_1672417	PTPRCAP	11	-0.118681	9.03381	-1.74812	0.0923556	0.999734	-4.16392	Homo sapiens protein tyrosine phosphatase, receptor type, C-associated protein (PTPRCAP), mRNA.
ILMN_1764628	LYPLA2	1	-0.136638	7.05087	-1.74696	0.092559	0.999734	-4.16509	Homo sapiens lysophospholipase II (LYPLA2), mRNA.
ILMN_1803479	LOC650546		0.132055	7.83097	1.74688	0.0925736	0.999734	-4.16518	PREDICTED: Homo sapiens similar to ubiquitin specific protease 32, transcript variant 1 (LOC650546), mRNA.
ILMN_1679614	SGSM3	22	-0.142078	6.71924	-1.74673	0.0926006	0.999734	-4.16534	Homo sapiens small G protein signaling modulator 3 (SGSM3), mRNA.
ILMN_1780861	LOC653506	17	-0.125359	9.94028	-1.7467	0.0926057	0.999734	-4.16537	PREDICTED: Homo sapiens similar to meteorin, glial cell differentiation regulator-like (LOC653506), mRNA.
ILMN_1804735	CBS	21	0.159268	6.62724	1.74658	0.0926261	0.999734	-4.16548	Homo sapiens cystathionine-beta-synthase (CBS), mRNA.
ILMN_3289655	LOC643960		0.113744	6.26945	1.74633	0.0926716	0.999734	-4.16575	PREDICTED: Homo sapiens misc_RNA (LOC643960), miscRNA.
ILMN_3263918	LOC100129201		-0.195979	7.28198	-1.74608	0.0927151	0.999734	-4.166	PREDICTED: Homo sapiens hypothetical protein LOC100129201 (LOC100129201), mRNA.
ILMN_1655444	LOC728492	5	0.0963221	7.49768	1.74515	0.09288	0.999734	-4.16695	PREDICTED: Homo sapiens similar to small EDRK-rich factor 1A, telomeric, transcript variant 4 (LOC728492), mRNA.
ILMN_1676632	DISC1	1	0.112598	8.30125	1.7429	0.0932792	0.999734	-4.16924	Homo sapiens disrupted in schizophrenia 1 (DISC1), transcript variant S, mRNA.
ILMN_1758293	UBR7	14	0.0986668	6.4523	1.74234	0.0933779	0.999734	-4.16981	Homo sapiens ubiquitin protein ligase E3 component n-recognin 7 (putative) (UBR7), transcript variant 3, mRNA.
ILMN_2077858	SIRT7	17	0.106462	7.93173	1.74177	0.09348	0.999734	-4.1704	Homo sapiens sirtuin (silent mating type information regulation 2 homolog) 7 (S. cerevisiae) (SIRT7), mRNA.
ILMN_3214256	LOC128192		-0.175898	7.28105	-1.74174	0.0934864	0.999734	-4.17043	PREDICTED: Homo sapiens hypothetical LOC128192 (LOC128192), mRNA.
ILMN_1688279	PVRIG	7	-0.115653	9.77717	-1.74156	0.093518	0.999734	-4.17061	Homo sapiens poliovirus receptor related immunoglobulin domain containing (PVRIG), mRNA.
ILMN_3247608	LOC100132289	15	0.098021	5.99933	1.74139	0.0935489	0.999734	-4.17079	PREDICTED: Homo sapiens misc_RNA (LOC100132289), miscRNA.
ILMN_1806040	TYMS	18	0.144557	6.50153	1.74135	0.0935549	0.999734	-4.17082	Homo sapiens thymidylate synthetase (TYMS), mRNA.
ILMN_2153373	LRBA	4	0.105019	8.17555	1.74006	0.0937848	0.999734	-4.17214	Homo sapiens LPS-responsive vesicle trafficking, beach and anchor containing (LRBA), mRNA.
ILMN_1753862	SRP54		0.126295	9.70204	1.74005	0.093787	0.999734	-4.17215	PREDICTED: Homo sapiens signal recognition particle 54kDa (SRP54), mRNA.
ILMN_1698491	MBD3	19	-0.136156	6.90547	-1.73962	0.0938635	0.999734	-4.17259	Homo sapiens methyl-CpG binding domain protein 3 (MBD3), mRNA.
ILMN_2053567	FASTKD2	2	0.110856	6.5382	1.73957	0.0938723	0.999734	-4.17264	Homo sapiens FAST kinase domains 2 (FASTKD2), mRNA.
ILMN_1713668	TSNAX	1	0.15045	7.97415	1.73841	0.0940801	0.999734	-4.17382	Homo sapiens translin-associated factor X (TSNAX), mRNA.
ILMN_1726306	HMBS	11	-0.128931	9.2734	-1.73801	0.0941516	0.999734	-4.17423	Homo sapiens hydroxymethylbilane synthase (HMBS), transcript variant 1, mRNA.
ILMN_1853693		2	0.12147	6.40777	1.73795	0.0941628	0.999734	-4.17429	qf56b03.x1 Soares_testis_NHT Homo sapiens cDNA clone IMAGE:1753997 3, mRNA sequence
ILMN_1891677		1	-0.152313	6.18712	-1.7379	0.094172	0.999734	-4.17434	xc38b09.x1 NCI_CGAP_Co20 Homo sapiens cDNA clone IMAGE:2586521 3, mRNA sequence
ILMN_1870668		13	0.100845	6.17227	1.73772	0.0942048	0.999734	-4.17453	NISC_gj03f04.y1 NCI_CGAP_Pr28 Homo sapiens cDNA clone IMAGE:3270678 5, mRNA sequence
ILMN_2364088	GEMIN8	X	0.0960779	6.43952	1.73753	0.0942375	0.999734	-4.17471	Homo sapiens gem (nuclear organelle) associated protein 8 (GEMIN8), transcript variant 1, mRNA.
ILMN_1780774	NPCDR1	3	0.157637	8.13404	1.73711	0.0943132	0.999734	-4.17514	PREDICTED: Homo sapiens nasopharyngeal carcinoma, down-regulated 1 (NPCDR1), misc RNA.
ILMN_1678833	CCR1	3	-0.136287	8.87063	-1.73682	0.0943651	0.999734	-4.17544	Homo sapiens chemokine (C-C motif) receptor 1 (CCR1), mRNA.
ILMN_1699989	BNIPL	1	-0.103463	6.79563	-1.73671	0.0943849	0.999734	-4.17555	Homo sapiens BCL2/adenovirus E1B 19kD interacting protein like (BNIPL), mRNA.
ILMN_1730731	ERLIN1	10	0.125843	6.11919	1.73616	0.0944848	0.999734	-4.17612	Homo sapiens ER lipid raft associated 1 (ERLIN1), mRNA.
ILMN_2205211	LOC134997	6	-0.199481	9.71366	-1.73615	0.0944864	0.999734	-4.17613	Homo sapiens peptidylprolyl isomerase A processed pseudogene (LOC134997) on chromosome 6.
ILMN_1679800	BRIX1	5	0.129149	7.61651	1.73504	0.0946853	0.999734	-4.17725	Homo sapiens BRX1, biogenesis of ribosomes, homolog (S. cerevisiae) (BRIX1), mRNA.
ILMN_2366473	ABCC9	12	0.118689	6.0194	1.73499	0.0946954	0.999734	-4.17731	Homo sapiens ATP-binding cassette, sub-family C (CFTR/MRP), member 9 (ABCC9), transcript variant SUR2A-delta-14, mRNA.
ILMN_2148497	C20orf107	20	0.113934	6.41563	1.73494	0.0947043	0.999734	-4.17736	Homo sapiens chromosome 20 open reading frame 107 (C20orf107), mRNA.
ILMN_1773865	HSPA5	9	0.101428	7.83934	1.73465	0.0947557	0.999734	-4.17765	Homo sapiens heat shock 70kDa protein 5 (glucose-regulated protein, 78kDa) (HSPA5), mRNA.
ILMN_2125017	TIGIT	3	0.120412	6.33773	1.73374	0.0949193	0.999734	-4.17857	Homo sapiens T cell immunoreceptor with Ig and ITIM domains (TIGIT), mRNA.
ILMN_1694240	MAP2K1	15	0.137564	9.87564	1.73203	0.0952292	0.999734	-4.18031	Homo sapiens mitogen-activated protein kinase kinase 1 (MAP2K1), mRNA.
ILMN_1710906	RNF145	5	0.175113	8.4203	1.73179	0.0952731	0.999734	-4.18056	Homo sapiens ring finger protein 145 (RNF145), mRNA.
ILMN_2385178	MIB2	1	-0.141546	7.88821	-1.73165	0.0952988	0.999734	-4.1807	Homo sapiens mindbomb homolog 2 (Drosophila) (MIB2), mRNA.
ILMN_2280731	C17orf95	17	0.14574	6.94081	1.73149	0.095326	0.999734	-4.18086	Homo sapiens chromosome 17 open reading frame 95 (C17orf95), mRNA.
ILMN_1846799		11	-0.140835	6.11143	-1.73136	0.0953501	0.999734	-4.18099	zo26g12.x5 Stratagene colon (#937204) Homo sapiens cDNA clone IMAGE:588070 3, mRNA sequence
ILMN_2391976	SLC45A4	8	0.108336	7.50913	1.73122	0.0953752	0.999734	-4.18113	Homo sapiens solute carrier family 45, member 4 (SLC45A4), mRNA.
ILMN_1712719	MAP7	6	-0.121007	6.63898	-1.73105	0.0954074	0.999734	-4.18131	Homo sapiens microtubule-associated protein 7 (MAP7), mRNA.
ILMN_1698512	LOC730063	5	0.125539	6.21061	1.73007	0.0955842	0.999734	-4.1823	PREDICTED: Homo sapiens hypothetical protein LOC730063 (LOC730063), mRNA.
ILMN_1767592	LOC649379		0.127443	6.02026	1.72836	0.0958954	0.999734	-4.18404	PREDICTED: Homo sapiens similar to zinc finger and BTB domain containing 36 (LOC649379), mRNA.
ILMN_2129927	EXT1	8	-0.142528	7.68537	-1.72826	0.095914	0.999734	-4.18414	Homo sapiens exostoses (multiple) 1 (EXT1), mRNA.
ILMN_1764489	TBL2	7	0.0959999	6.69987	1.72793	0.0959733	0.999734	-4.18447	Homo sapiens transducin (beta)-like 2 (TBL2), mRNA.
ILMN_2395974	PRDX3	10	0.15735	9.55386	1.72678	0.0961841	0.999734	-4.18564	Homo sapiens peroxiredoxin 3 (PRDX3), nuclear gene encoding mitochondrial protein, transcript variant 1, mRNA.
ILMN_1706426	DSTN	20	0.147972	8.98505	1.72646	0.0962409	0.999734	-4.18596	Homo sapiens destrin (actin depolymerizing factor) (DSTN), transcript variant 2, mRNA.
ILMN_1792837	CIAO1	2	0.11623	8.4877	1.72546	0.0964252	0.999734	-4.18698	Homo sapiens cytosolic iron-sulfur protein assembly 1 homolog (S. cerevisiae) (CIAO1), mRNA.
ILMN_1896448		2	-0.0998586	6.05173	-1.72532	0.0964495	0.999734	-4.18712	yg59f10.r1 Soares infant brain 1NIB Homo sapiens cDNA clone IMAGE:36955 5, mRNA sequence
ILMN_2410772	KEAP1	19	0.0927235	8.06634	1.7244	0.096618	0.999734	-4.18805	Homo sapiens kelch-like ECH-associated protein 1 (KEAP1), transcript variant 2, mRNA.
ILMN_1741684	SMPD1	11	0.137261	6.82564	1.72428	0.0966406	0.999734	-4.18817	Homo sapiens sphingomyelin phosphodiesterase 1, acid lysosomal (SMPD1), transcript variant ASM-1, mRNA.
ILMN_1810374	TMEM156	4	0.13789	6.20959	1.72332	0.0968168	0.999734	-4.18915	Homo sapiens transmembrane protein 156 (TMEM156), mRNA.
ILMN_1840036		11	0.120046	6.47145	1.72305	0.0968663	0.999734	-4.18942	UI-E-CL1-ael-a-08-0-UI.s1 UI-E-CL1 Homo sapiens cDNA clone UI-E-CL1-ael-a-08-0-UI 3, mRNA sequence
ILMN_1804562	SLC31A1	9	-0.119369	8.11141	-1.72287	0.0968994	0.999734	-4.1896	Homo sapiens solute carrier family 31 (copper transporters), member 1 (SLC31A1), mRNA.
ILMN_1783909	COL6A2	21	-0.148675	6.30389	-1.72272	0.0969274	0.999734	-4.18976	Homo sapiens collagen, type VI, alpha 2 (COL6A2), transcript variant 2C2, mRNA.
ILMN_1704236	MAX	14	0.114897	6.06325	1.72258	0.0969522	0.999734	-4.18989	Homo sapiens MYC associated factor X (MAX), transcript variant 2, mRNA.
ILMN_1707720	SLC1A5	19	-0.173709	8.03345	-1.72239	0.0969866	0.999734	-4.19008	Homo sapiens solute carrier family 1 (neutral amino acid transporter), member 5 (SLC1A5), mRNA.
ILMN_1656292	LOC388532		-0.205234	9.13664	-1.72234	0.0969973	0.999734	-4.19014	PREDICTED: Homo sapiens similar to ribosomal protein L21 (LOC388532), mRNA.
ILMN_3246514	LOC100134182		-0.133209	7.03857	-1.72232	0.0970008	0.999734	-4.19016	PREDICTED: Homo sapiens similar to hCG1793095 (LOC100134182), mRNA.
ILMN_1777982	USF1	1	-0.112101	8.89933	-1.72181	0.0970943	0.999734	-4.19067	Homo sapiens upstream transcription factor 1 (USF1), transcript variant 2, mRNA.
ILMN_1807181	BACH1	21	0.134343	6.51714	1.72174	0.0971065	0.999734	-4.19074	Homo sapiens BTB and CNC homology 1, basic leucine zipper transcription factor 1 (BACH1), transcript variant 3, mRNA.
ILMN_1742521	GRB2	17	-0.11786	9.83842	-1.72116	0.0972128	0.999734	-4.19133	Homo sapiens growth factor receptor-bound protein 2 (GRB2), transcript variant 1, mRNA.
ILMN_1658807	HMOX2	16	-0.12816	6.39686	-1.72053	0.0973299	0.999734	-4.19197	Homo sapiens heme oxygenase (decycling) 2 (HMOX2), mRNA.
ILMN_1685445	NOTCH2NL	1	-0.16348	6.17098	-1.72035	0.097363	0.999734	-4.19215	Homo sapiens Notch homolog 2 (Drosophila) N-terminal like (NOTCH2NL), mRNA.
ILMN_1750518	THOC4		0.126807	8.67648	1.71947	0.0975252	0.999734	-4.19304	PREDICTED: Homo sapiens THO complex 4 (THOC4), mRNA.
ILMN_2284998	SP100	2	0.0954315	7.99819	1.71807	0.0977837	0.999734	-4.19445	Homo sapiens SP100 nuclear antigen (SP100), transcript variant 1, mRNA.
ILMN_3244457	EHBP1L1	11	-0.138936	10.9549	-1.71759	0.0978734	0.999734	-4.19494	Homo sapiens EH domain binding protein 1-like 1 (EHBP1L1), mRNA.
ILMN_2352293	PRDM10	11	0.15348	7.38349	1.71758	0.0978742	0.999734	-4.19495	Homo sapiens PR domain containing 10 (PRDM10), transcript variant 1, mRNA.
ILMN_1783247	C10orf11	10	-0.125948	7.11237	-1.71747	0.0978945	0.999734	-4.19506	Homo sapiens chromosome 10 open reading frame 11 (C10orf11), mRNA.
ILMN_1799796	DIS3	13	0.113474	6.24546	1.71743	0.0979029	0.999734	-4.1951	Homo sapiens DIS3 mitotic control homolog (S. cerevisiae) (DIS3), mRNA.
ILMN_1733799	FAM195B	17	-0.135896	7.39057	-1.71733	0.0979205	0.999734	-4.1952	Homo sapiens family with sequence similarity 195, member B (FAM195B), transcript variant 1, mRNA.
ILMN_1721423	LOC646223	Y	-0.105076	5.97407	-1.71732	0.0979233	0.999734	-4.19521	PREDICTED: Homo sapiens hypothetical protein LOC646223 (LOC646223), mRNA.
ILMN_1701753	LOC644063	3	0.146043	8.79221	1.71717	0.0979506	0.999734	-4.19536	PREDICTED: Homo sapiens similar to heterogeneous nuclear ribonucleoprotein K (LOC644063), mRNA.
ILMN_1915090			-0.121963	6.52036	-1.71686	0.098009	0.999734	-4.19568	UI-E-EJ0-ahs-k-21-0-UI.s1 UI-E-EJ0 Homo sapiens cDNA clone UI-E-EJ0-ahs-k-21-0-UI 3, mRNA sequence
ILMN_3273491	LOC100130332		-0.138851	6.72052	-1.71629	0.0981131	0.999734	-4.19625	PREDICTED: Homo sapiens similar to PRO2474 (LOC100130332), mRNA.
ILMN_1682792	BYSL	6	0.116816	6.57371	1.71498	0.0983568	0.999734	-4.19757	Homo sapiens bystin-like (BYSL), mRNA.
ILMN_1806500	CPNE5	6	0.156233	6.22492	1.71475	0.0983994	0.999734	-4.1978	Homo sapiens copine V (CPNE5), mRNA.
ILMN_1739454	USP34	2	0.113621	8.50451	1.71397	0.0985455	0.999734	-4.19859	Homo sapiens ubiquitin specific peptidase 34 (USP34), mRNA.
ILMN_1692650	WBSCR16	7	0.106584	6.05005	1.71326	0.0986775	0.999734	-4.19931	Homo sapiens Williams-Beuren syndrome chromosome region 16 (WBSCR16), transcript variant 2, mRNA.
ILMN_2119692	CSAD	12	0.140227	9.25547	1.71315	0.0986985	0.999734	-4.19942	Homo sapiens cysteine sulfinic acid decarboxylase (CSAD), mRNA.
ILMN_1667322	ZNF577	19	0.12881	6.11545	1.7129	0.0987444	0.999734	-4.19967	Homo sapiens zinc finger protein 577 (ZNF577), mRNA.
ILMN_1685327	SON	21	0.137389	6.16216	1.71278	0.0987677	0.999734	-4.19979	Homo sapiens SON DNA binding protein (SON), transcript variant c, mRNA.
ILMN_2094776	CCNL1	3	0.182318	9.22663	1.71233	0.0988515	0.999734	-4.20024	Homo sapiens cyclin L1 (CCNL1), mRNA.
ILMN_1916822		10	-0.114285	6.12591	-1.71229	0.0988579	0.999734	-4.20028	BX111977 Soares_fetal_heart_NbHH19W Homo sapiens cDNA clone IMAGp998E15839, mRNA sequence
ILMN_1652989	NUP160	11	0.145519	7.90543	1.71171	0.0989663	0.999734	-4.20086	Homo sapiens nucleoporin 160kDa (NUP160), mRNA.
ILMN_1707945	HELB	12	0.12616	6.46494	1.71104	0.0990917	0.999734	-4.20154	Homo sapiens helicase (DNA) B (HELB), mRNA.
ILMN_2290808	RPL21	13	-0.208298	10.9311	-1.71075	0.0991471	0.999734	-4.20184	Homo sapiens ribosomal protein L21 (RPL21), mRNA.
ILMN_1780698	ZFYVE19	15	-0.0994047	8.13251	-1.71045	0.0992027	0.999734	-4.20214	Homo sapiens zinc finger, FYVE domain containing 19 (ZFYVE19), mRNA.
ILMN_1706273	HCCA2	11	-0.132249	8.66022	-1.71016	0.0992575	0.999734	-4.20243	Homo sapiens HCCA2 protein (HCCA2), mRNA.
ILMN_1668847	WWP2	16	-0.117241	6.26338	-1.7098	0.0993247	0.999734	-4.20279	Homo sapiens WW domain containing E3 ubiquitin protein ligase 2 (WWP2), transcript variant 2, mRNA.
ILMN_3307854	PART1	5	0.140883	6.07346	1.70976	0.0993326	0.999734	-4.20283	Homo sapiens prostate androgen-regulated transcript 1 (non-protein coding) (PART1), transcript variant 1, non-coding RNA.
ILMN_1715702	LOC653171	6	0.114057	7.96429	1.7094	0.0993997	0.999734	-4.20319	PREDICTED: Homo sapiens similar to MAPK-interacting and spindle-stabilizing protein (LOC653171), mRNA.
ILMN_1738272	DHX36	3	0.147719	7.06198	1.70914	0.0994494	0.999734	-4.20346	Homo sapiens DEAH (Asp-Glu-Ala-His) box polypeptide 36 (DHX36), mRNA.
ILMN_1672547	MYO9B	19	-0.132912	10.3078	-1.70904	0.0994674	0.999734	-4.20356	Homo sapiens myosin IXB (MYO9B), mRNA.
ILMN_1796075	VPS41	7	0.110656	6.11639	1.7083	0.0996058	0.999734	-4.2043	Homo sapiens vacuolar protein sorting 41 homolog (S. cerevisiae) (VPS41), transcript variant 1, mRNA.
ILMN_1811692	FTSJ3	17	-0.109862	7.29076	-1.70801	0.0996602	0.999734	-4.20459	Homo sapiens FtsJ homolog 3 (E. coli) (FTSJ3), mRNA.
ILMN_1786972	SARS	1	-0.11016	8.90625	-1.70797	0.0996677	0.999734	-4.20463	Homo sapiens seryl-tRNA synthetase (SARS), mRNA.
ILMN_1667408	EPB41	1	0.160035	8.44147	1.70715	0.0998231	0.999734	-4.20546	Homo sapiens erythrocyte membrane protein band 4.1 (elliptocytosis 1, RH-linked) (EPB41), transcript variant 3, mRNA.
ILMN_2415162	2001-09-01	16	-0.119663	6.96913	-1.70713	0.0998262	0.999734	-4.20548	Homo sapiens septin 1 (SEPT1), mRNA. XM_944608 XM_944610
ILMN_3300471	LOC730255		-0.253707	6.84835	-1.70708	0.0998363	0.999734	-4.20553	PREDICTED: Homo sapiens misc_RNA (LOC730255), miscRNA.
ILMN_2235137	FANCD2	3	0.0860486	7.25729	1.70678	0.0998922	0.999734	-4.20583	Homo sapiens Fanconi anemia, complementation group D2 (FANCD2), transcript variant 2, mRNA.
ILMN_1719204	PRPF31	19	-0.0926609	9.33136	-1.70676	0.0998967	0.999734	-4.20585	Homo sapiens PRP31 pre-mRNA processing factor 31 homolog (S. cerevisiae) (PRPF31), mRNA.
ILMN_1703718	CCT7	2	-0.116774	8.58123	-1.70654	0.0999378	0.999734	-4.20607	Homo sapiens chaperonin containing TCP1, subunit 7 (eta) (CCT7), transcript variant 1, mRNA.
ILMN_2302118	CCDC50	3	0.128034	8.21162	1.70614	0.100012	0.999734	-4.20647	Homo sapiens coiled-coil domain containing 50 (CCDC50), transcript variant 1, mRNA.
ILMN_2323302	SON	21	0.124833	7.32416	1.70613	0.100016	0.999734	-4.20649	Homo sapiens SON DNA binding protein (SON), transcript variant f, mRNA.
ILMN_3255389	LOC100049716		-0.119965	6.35991	-1.70579	0.100079	0.999734	-4.20682	PREDICTED: Homo sapiens hypothetical protein LOC100049716 (LOC100049716), miscRNA.
ILMN_1659610	TJP3	19	0.108614	6.5352	1.70412	0.100395	0.999734	-4.2085	Homo sapiens tight junction protein 3 (zona occludens 3) (TJP3), mRNA.
ILMN_2382505	SLC22A18	11	-0.140768	8.33621	-1.70404	0.100409	0.999734	-4.20858	Homo sapiens solute carrier family 22 (organic cation transporter), member 18 (SLC22A18), transcript variant 1, mRNA.
ILMN_2395969	PRDX3	10	0.141723	9.28185	1.7039	0.100437	0.999734	-4.20872	Homo sapiens peroxiredoxin 3 (PRDX3), nuclear gene encoding mitochondrial protein, transcript variant 1, mRNA.
ILMN_1733560	SPG21	15	0.137709	7.58633	1.70384	0.100448	0.999734	-4.20878	Homo sapiens spastic paraplegia 21 (autosomal recessive, Mast syndrome) (SPG21), transcript variant 1, mRNA. XM_945612 XM_945613 XM_945615 XM_945617 XM_945619 XM_945622
ILMN_1746492	RABL4	22	-0.0969853	7.12002	-1.7035	0.100511	0.999734	-4.20912	Homo sapiens RAB, member of RAS oncogene family-like 4 (RABL4), mRNA.
ILMN_1698745	CLRN1	3	0.116058	7.18944	1.70342	0.100526	0.999734	-4.2092	Homo sapiens clarin 1 (CLRN1), transcript variant 4, mRNA.
ILMN_1882764	LOC730358		0.138066	6.62443	1.70304	0.1006	0.999734	-4.20959	PREDICTED: Homo sapiens hypothetical protein LOC730358 (LOC730358), mRNA.
ILMN_2328813	DMAP1	1	-0.121488	9.23995	-1.70188	0.100819	0.999734	-4.21075	Homo sapiens DNA methyltransferase 1 associated protein 1 (DMAP1), transcript variant 3, mRNA.
ILMN_1812474	TFG	3	0.110537	9.18772	1.70067	0.101049	0.999734	-4.21196	Homo sapiens TRK-fused gene (TFG), transcript variant 2, mRNA.
ILMN_2160160	SNORD36C	9	-0.15064	6.48132	-1.70065	0.101053	0.999734	-4.21198	Homo sapiens small nucleolar RNA, C/D box 36C (SNORD36C), small nucleolar RNA.
ILMN_1775304	DNAJB1	19	-0.101055	8.92082	-1.70057	0.101069	0.999734	-4.21207	Homo sapiens DnaJ (Hsp40) homolog, subfamily B, member 1 (DNAJB1), mRNA.
ILMN_1815874	NANS	9	-0.12551	7.08217	-1.7004	0.101101	0.999734	-4.21223	Homo sapiens N-acetylneuraminic acid synthase (sialic acid synthase) (NANS), mRNA.
ILMN_1762990	KIAA0141	5	-0.0908778	8.23003	-1.69969	0.101235	0.999734	-4.21294	Homo sapiens KIAA0141 (KIAA0141), mRNA.
ILMN_1731181	TEX2	17	0.0974204	7.62237	1.69845	0.101473	0.999734	-4.21419	Homo sapiens testis expressed 2 (TEX2), mRNA.
ILMN_1668039	GYPC	2	-0.0886823	13.8932	-1.69813	0.101533	0.999734	-4.21451	Homo sapiens glycophorin C (Gerbich blood group) (GYPC), transcript variant 2, mRNA.
ILMN_1757978	FLJ20309	2	-0.120211	6.14121	-1.69776	0.101605	0.999734	-4.21488	Homo sapiens hypothetical protein FLJ20309 (FLJ20309), mRNA.
ILMN_1660568	LOC401622	X	0.0976474	6.21302	1.69742	0.10167	0.999734	-4.21522	Homo sapiens similar to LINE-1 reverse transcriptase homolog (LOC401622), mRNA.
ILMN_3293114	LOC727821		-0.143604	6.29076	-1.69718	0.101715	0.999734	-4.21546	PREDICTED: Homo sapiens misc_RNA (LOC727821), miscRNA.
ILMN_1701711	BRD8	5	0.106635	8.22804	1.69702	0.101747	0.999734	-4.21562	Homo sapiens bromodomain containing 8 (BRD8), transcript variant 3, mRNA.
ILMN_3238326	RNF144A	2	0.126537	8.00346	1.69693	0.101762	0.999734	-4.21571	Homo sapiens ring finger protein 144A (RNF144A), mRNA.
ILMN_1736730	LRRC16	6	0.1077	6.05594	1.69672	0.101804	0.999734	-4.21592	Homo sapiens leucine rich repeat containing 16 (LRRC16), mRNA.
ILMN_1730728	OR2B2	6	-0.108575	6.07123	-1.69633	0.101878	0.999734	-4.21631	Homo sapiens olfactory receptor, family 2, subfamily B, member 2 (OR2B2), mRNA.
ILMN_1667222	MTX1	1	-0.10437	9.2998	-1.69591	0.101959	0.999734	-4.21673	Homo sapiens metaxin 1 (MTX1), nuclear gene encoding mitochondrial protein, transcript variant 2, mRNA.
ILMN_3246279	LOC100134229	7	-0.148625	5.98883	-1.69539	0.102058	0.999734	-4.21725	Homo sapiens hypothetical protein LOC100134229 (LOC100134229), non-coding RNA.
ILMN_1890614		1	-0.132385	10.9554	-1.69537	0.102062	0.999734	-4.21727	Homo sapiens cDNA FLJ34755 fis, clone NHNPC1000034
ILMN_2090351	OR7E156P	13	0.0976526	6.36374	1.69528	0.102079	0.999734	-4.21736	Homo sapiens olfactory receptor, family 7, subfamily E, member 156 pseudogene (OR7E156P), non-coding RNA.
ILMN_2286014	CATSPER2	15	-0.168762	12.9706	-1.6952	0.102094	0.999734	-4.21744	Homo sapiens cation channel, sperm associated 2 (CATSPER2), transcript variant 4, mRNA.
ILMN_2331544	MBP	18	0.092564	10.9714	1.69485	0.102161	0.999734	-4.21779	Homo sapiens myelin basic protein (MBP), transcript variant 7, mRNA.
ILMN_1659845	KIAA0355	19	0.108867	8.98208	1.69421	0.102285	0.999734	-4.21843	Homo sapiens KIAA0355 (KIAA0355), mRNA.
ILMN_1704713	CSNK1G1	15	0.0934127	8.09241	1.69419	0.10229	0.999734	-4.21846	Homo sapiens casein kinase 1, gamma 1 (CSNK1G1), mRNA.
ILMN_1675640	OAS1	12	0.179724	8.74747	1.6936	0.102403	0.999734	-4.21904	Homo sapiens 2',5'-oligoadenylate synthetase 1, 40/46kDa (OAS1), transcript variant 3, mRNA.
ILMN_1677887	PMS2	7	0.114803	6.28817	1.69326	0.102467	0.999734	-4.21938	Homo sapiens PMS2 postmeiotic segregation increased 2 (S. cerevisiae) (PMS2), transcript variant 2, transcribed RNA.
ILMN_2388090	MAPK14	6	0.150326	6.55941	1.69303	0.102512	0.999734	-4.21961	Homo sapiens mitogen-activated protein kinase 14 (MAPK14), transcript variant 3, mRNA.
ILMN_1651574	AQP3	9	0.151729	6.22182	1.69254	0.102607	0.999734	-4.2201	Homo sapiens aquaporin 3 (Gill blood group) (AQP3), mRNA.
ILMN_1726417	MRPL33	2	-0.108455	8.35783	-1.69127	0.102851	0.999734	-4.22137	Homo sapiens mitochondrial ribosomal protein L33 (MRPL33), nuclear gene encoding mitochondrial protein, transcript variant 1, mRNA.
ILMN_1680693	ZNF419	19	0.0947004	8.4151	1.69115	0.102875	0.999734	-4.22149	Homo sapiens zinc finger protein 419 (ZNF419), transcript variant 6, mRNA.
ILMN_1656938	LOC731486		-0.133652	7.6096	-1.69083	0.102937	0.999734	-4.22181	PREDICTED: Homo sapiens hypothetical protein LOC731486 (LOC731486), mRNA.
ILMN_1713458	HBZ	16	-0.248488	6.94227	-1.69046	0.103009	0.999734	-4.22218	Homo sapiens hemoglobin, zeta (HBZ), mRNA.
ILMN_2374164	HERPUD1	16	0.122303	10.6088	1.68999	0.103098	0.999734	-4.22264	Homo sapiens homocysteine-inducible, endoplasmic reticulum stress-inducible, ubiquitin-like domain member 1 (HERPUD1), transcript variant 3, mRNA.
ILMN_1659536	FAM24B	10	0.101786	6.02096	1.6896	0.103175	0.999734	-4.22304	Homo sapiens family with sequence similarity 24, member B (FAM24B), mRNA.
ILMN_1796595	C5orf22	5	0.126967	6.02802	1.68873	0.103342	0.999734	-4.2239	Homo sapiens chromosome 5 open reading frame 22 (C5orf22), mRNA.
ILMN_1689585	C20orf194	20	-0.109515	6.05309	-1.68844	0.103399	0.999734	-4.22419	Homo sapiens chromosome 20 open reading frame 194 (C20orf194), mRNA.
ILMN_1684982	PDK4	7	-0.216102	6.47312	-1.68815	0.103456	0.999734	-4.22449	Homo sapiens pyruvate dehydrogenase kinase, isozyme 4 (PDK4), mRNA.
ILMN_1740487	CMTM7	3	0.0988909	8.77856	1.68806	0.103474	0.999734	-4.22458	Homo sapiens CKLF-like MARVEL transmembrane domain containing 7 (CMTM7), transcript variant 1, mRNA.
ILMN_3178252	LOC100129379	9	-0.24551	8.41174	-1.688	0.103484	0.999734	-4.22463	PREDICTED: Homo sapiens misc_RNA (LOC100129379), miscRNA.
ILMN_1709227	CCDC84	11	0.113545	8.54542	1.68793	0.103498	0.999734	-4.2247	Homo sapiens coiled-coil domain containing 84 (CCDC84), mRNA.
ILMN_1671935	LOC646103	5	0.0993022	6.612	1.68766	0.103551	0.999734	-4.22497	PREDICTED: Homo sapiens similar to TBP-associated factor 11 (LOC646103), mRNA.
ILMN_3259223	LOC100129685		-0.236623	8.89472	-1.6864	0.103795	0.999734	-4.22622	PREDICTED: Homo sapiens hypothetical protein LOC100129685 (LOC100129685), mRNA.
ILMN_1703108	UBE2L6	11	0.120665	9.53862	1.68605	0.103864	0.999734	-4.22658	Homo sapiens ubiquitin-conjugating enzyme E2L 6 (UBE2L6), transcript variant 1, mRNA.
ILMN_1692295	MYO1G	7	-0.159421	11.1128	-1.6855	0.10397	0.999734	-4.22712	Homo sapiens myosin IG (MYO1G), mRNA.
ILMN_1652006	SMC1A	X	0.107906	6.92247	1.68507	0.104055	0.999734	-4.22755	Homo sapiens structural maintenance of chromosomes 1A (SMC1A), mRNA.
ILMN_2224031	CETN3	5	-0.143465	6.89545	-1.68465	0.104138	0.999734	-4.22797	Homo sapiens centrin, EF-hand protein, 3 (CDC31 homolog, yeast) (CETN3), mRNA.
ILMN_1770994	LOC440900	2	0.102916	6.69039	1.68455	0.104156	0.999734	-4.22807	PREDICTED: Homo sapiens hypothetical LOC440900 (LOC440900), mRNA.
ILMN_1777565	TAP2	6	0.110225	9.0729	1.68432	0.104202	0.999734	-4.2283	Homo sapiens transporter 2, ATP-binding cassette, sub-family B (MDR/TAP) (TAP2), transcript variant 1, mRNA.
ILMN_1742031	IFRD2	3	0.0983686	7.04703	1.68402	0.104259	0.999734	-4.2286	Homo sapiens interferon-related developmental regulator 2 (IFRD2), mRNA.
ILMN_2388112	CR1	1	0.119801	7.10797	1.68387	0.104289	0.999734	-4.22875	Homo sapiens complement component (3b/4b) receptor 1 (Knops blood group) (CR1), transcript variant F, mRNA.
ILMN_2217661	SREBF2	22	0.133259	6.23691	1.68364	0.104334	0.999734	-4.22897	Homo sapiens sterol regulatory element binding transcription factor 2 (SREBF2), mRNA.
ILMN_2371724	CEACAM1	19	0.125634	8.31026	1.68301	0.104456	0.999734	-4.2296	Homo sapiens carcinoembryonic antigen-related cell adhesion molecule 1 (biliary glycoprotein) (CEACAM1), transcript variant 2, mRNA.
ILMN_1747627	ABCA2	9	-0.11553	6.06158	-1.68264	0.10453	0.999734	-4.22997	Homo sapiens ATP-binding cassette, sub-family A (ABC1), member 2 (ABCA2), transcript variant 2, mRNA.
ILMN_1717154	AQR	15	0.104959	7.98285	1.68252	0.104553	0.999734	-4.23009	Homo sapiens aquarius homolog (mouse) (AQR), mRNA.
ILMN_1856861		2	0.109301	7.94882	1.68239	0.104579	0.999734	-4.23022	Homo sapiens mRNA; cDNA DKFZp686D22106 (from clone DKFZp686D22106)
ILMN_1779492	SMURF1	7	0.116069	5.94558	1.68226	0.104605	0.999734	-4.23035	Homo sapiens SMAD specific E3 ubiquitin protein ligase 1 (SMURF1), transcript variant 2, mRNA.
ILMN_1715718	ZNF784	19	-0.114004	7.02402	-1.68218	0.10462	0.999734	-4.23043	Homo sapiens zinc finger protein 784 (ZNF784), mRNA.
ILMN_3180294	LOC100128994		-0.122309	6.51595	-1.68195	0.104665	0.999734	-4.23066	PREDICTED: Homo sapiens hypothetical protein LOC100128994 (LOC100128994), mRNA.
ILMN_2371147	BCL7C	16	-0.128883	7.91196	-1.68195	0.104665	0.999734	-4.23066	Homo sapiens B-cell CLL/lymphoma 7C (BCL7C), mRNA.
ILMN_3214579	LOC100131733	12	0.170599	6.214	1.68177	0.1047	0.999734	-4.23083	PREDICTED: Homo sapiens hypothetical LOC100131733 (LOC100131733), mRNA.
ILMN_1719906	HADH	4	0.128	8.05494	1.68172	0.104709	0.999734	-4.23088	Homo sapiens hydroxyacyl-Coenzyme A dehydrogenase (HADH), nuclear gene encoding mitochondrial protein, mRNA.
ILMN_1713322	C7orf28B	7	0.123715	7.46229	1.68128	0.104795	0.999734	-4.23132	Homo sapiens chromosome 7 open reading frame 28B (C7orf28B), mRNA.
ILMN_1811430	SAPS2		-0.0997723	6.14368	-1.68115	0.104821	0.999734	-4.23145	PREDICTED: Homo sapiens SAPS domain family, member 2, transcript variant 6 (SAPS2), mRNA.
ILMN_1744138	CHCHD7	8	0.154208	8.29099	1.68102	0.104846	0.999734	-4.23158	Homo sapiens coiled-coil-helix-coiled-coil-helix domain containing 7 (CHCHD7), transcript variant 6, mRNA.
ILMN_1763723	PTDSS2	11	-0.105987	7.18201	-1.68079	0.104892	0.999734	-4.23181	Homo sapiens phosphatidylserine synthase 2 (PTDSS2), mRNA.
ILMN_1799467	SAMD9L	7	0.133265	9.4209	1.68045	0.10496	0.999734	-4.23215	Homo sapiens sterile alpha motif domain containing 9-like (SAMD9L), mRNA.
ILMN_1806845	ALG3	3	0.123248	6.09637	1.68026	0.104997	0.999734	-4.23234	Homo sapiens asparagine-linked glycosylation 3 homolog (yeast, alpha-1,3-mannosyltransferase) (ALG3), transcript variant 3, mRNA.
ILMN_1696432	IDH1	2	0.124827	7.23751	1.68002	0.105044	0.999734	-4.23258	Homo sapiens isocitrate dehydrogenase 1 (NADP+), soluble (IDH1), mRNA.
ILMN_2103841	AIP	11	-0.123672	9.34547	-1.6799	0.105067	0.999734	-4.2327	Homo sapiens aryl hydrocarbon receptor interacting protein (AIP), mRNA.
ILMN_1670028	LPIN2	18	0.102858	10.1693	1.67949	0.105147	0.999734	-4.2331	Homo sapiens lipin 2 (LPIN2), mRNA.
ILMN_1738093	TMEM118		0.128514	6.93314	1.67906	0.105233	0.999734	-4.23353	Homo sapiens transmembrane protein 118 (TMEM118), mRNA.
ILMN_2351611	UBQLN1	9	0.111206	8.00536	1.67896	0.105253	0.999734	-4.23363	Homo sapiens ubiquilin 1 (UBQLN1), transcript variant 2, mRNA.
ILMN_1765222	CARS2	13	-0.107651	8.37376	-1.67849	0.105344	0.999734	-4.23409	Homo sapiens cysteinyl-tRNA synthetase 2, mitochondrial (putative) (CARS2), nuclear gene encoding mitochondrial protein, mRNA.
ILMN_1677953	OGFOD1	16	0.102965	8.451	1.67839	0.105365	0.999734	-4.2342	Homo sapiens 2-oxoglutarate and iron-dependent oxygenase domain containing 1 (OGFOD1), mRNA.
ILMN_3203515	LOC401717	12	-0.143016	6.93299	-1.67828	0.105387	0.999734	-4.23431	PREDICTED: Homo sapiens misc_RNA (LOC401717), miscRNA.
ILMN_1771757	LOC441773	16	-0.152425	6.22263	-1.67782	0.105476	0.999734	-4.23476	PREDICTED: Homo sapiens similar to Group X secretory phospholipase A2 precursor (Phosphatidylcholine 2-acylhydrolase GX) (GX sPLA2) (sPLA2-X) (LOC441773), mRNA.
ILMN_2332250	ACOT7	1	0.124889	6.71589	1.67637	0.105764	0.999734	-4.23621	Homo sapiens acyl-CoA thioesterase 7 (ACOT7), transcript variant hBACHa, mRNA.
ILMN_1660017	PRR5	22	0.135208	6.93882	1.67628	0.10578	0.999734	-4.23629	Homo sapiens proline rich 5 (renal) (PRR5), transcript variant 5, mRNA.
ILMN_1802971	FAM160B2	8	-0.124702	7.50419	-1.67579	0.105878	0.999734	-4.23678	Homo sapiens family with sequence similarity 160, member B2 (FAM160B2), mRNA.
ILMN_1770850	PNMA1	14	0.14482	6.21763	1.67541	0.105953	0.999734	-4.23715	Homo sapiens paraneoplastic antigen MA1 (PNMA1), mRNA.
ILMN_1731922	LOC644931	17	0.114562	9.76601	1.67489	0.106056	0.999734	-4.23767	PREDICTED: Homo sapiens hypothetical LOC644931 (LOC644931), mRNA.
ILMN_2320330	MAL	2	0.103276	9.83397	1.67426	0.106182	0.999734	-4.2383	Homo sapiens mal, T-cell differentiation protein (MAL), transcript variant a, mRNA.
ILMN_1860911		20	0.103956	6.04698	1.67423	0.106187	0.999734	-4.23832	hg12h07.x1 Soares_NFL_T_GBC_S1 Homo sapiens cDNA clone IMAGE:2945437 3, mRNA sequence
ILMN_2191436	POLA1	X	-0.0971322	6.62049	-1.6738	0.106273	0.999734	-4.23875	Homo sapiens polymerase (DNA directed), alpha 1, catalytic subunit (POLA1), mRNA.
ILMN_1665736	LOC648024		0.117906	9.70724	1.67361	0.106309	0.999734	-4.23893	PREDICTED: Homo sapiens similar to eukaryotic translation initiation factor 4A, isoform 1 (LOC648024), mRNA.
ILMN_2319913	DGKA	12	0.110583	9.75203	1.67321	0.10639	0.999734	-4.23934	Homo sapiens diacylglycerol kinase, alpha 80kDa (DGKA), transcript variant 4, mRNA.
ILMN_1717973	TMEM1	21	-0.188111	8.23614	-1.67293	0.106444	0.999734	-4.23961	Homo sapiens transmembrane protein 1 (TMEM1), transcript variant 2, mRNA.
ILMN_3243899	C8orf83	8	-0.112391	6.424	-1.67278	0.106475	0.999734	-4.23976	Homo sapiens chromosome 8 open reading frame 83 (C8orf83), non-coding RNA.
ILMN_1654945	DNMT3A	2	0.114898	6.81574	1.67278	0.106476	0.999734	-4.23976	Homo sapiens DNA (cytosine-5-)-methyltransferase 3 alpha (DNMT3A), transcript variant 2, mRNA.
ILMN_1734276	PMEPA1	20	0.0949246	6.24445	1.67209	0.106612	0.999734	-4.24044	Homo sapiens prostate transmembrane protein, androgen induced 1 (PMEPA1), transcript variant 2, mRNA.
ILMN_3247895	LOC728188	X	0.145002	8.33018	1.67125	0.106779	0.999734	-4.24127	PREDICTED: Homo sapiens similar to phosphoglycerate mutase processed protein (LOC728188), mRNA.
ILMN_1706539	KDM3B	5	0.136243	9.3867	1.67079	0.106871	0.999734	-4.24173	Homo sapiens lysine (K)-specific demethylase 3B (KDM3B), mRNA.
ILMN_2323992	CLEC7A	12	0.182278	7.2035	1.67064	0.106902	0.999734	-4.24188	Homo sapiens C-type lectin domain family 7, member A (CLEC7A), transcript variant 5, mRNA.
ILMN_1658678	SAAL1	11	0.100334	7.46008	1.66938	0.107153	0.999734	-4.24312	Homo sapiens serum amyloid A-like 1 (SAAL1), mRNA.
ILMN_2306692	MINK1	17	-0.109431	5.95488	-1.66934	0.107161	0.999734	-4.24316	Homo sapiens misshapen-like kinase 1 (zebrafish) (MINK1), transcript variant 3, mRNA.
ILMN_1763634	PEX14	1	-0.110906	6.46544	-1.66934	0.107162	0.999734	-4.24317	Homo sapiens peroxisomal biogenesis factor 14 (PEX14), mRNA.
ILMN_3248764	KIAA1908		0.108722	6.16689	1.669	0.10723	0.999734	-4.24351	Homo sapiens KIAA1908 protein (KIAA1908), non-coding RNA.
ILMN_1755589	DIP2B	12	0.124888	8.43354	1.66884	0.107261	0.999734	-4.24366	Homo sapiens DIP2 disco-interacting protein 2 homolog B (Drosophila) (DIP2B), mRNA.
ILMN_1760509	EOMES	3	-0.116995	10.4538	-1.66831	0.107367	0.999734	-4.24418	Homo sapiens eomesodermin homolog (Xenopus laevis) (EOMES), mRNA.
ILMN_1731180	EXOC2	6	0.100917	7.05246	1.66826	0.107377	0.999734	-4.24423	Homo sapiens exocyst complex component 2 (EXOC2), mRNA.
ILMN_1734660	ICAM4	19	-0.139156	6.23066	-1.66783	0.107464	0.999734	-4.24466	Homo sapiens intercellular adhesion molecule 4 (Landsteiner-Wiener blood group) (ICAM4), transcript variant 2, mRNA.
ILMN_1690077	PPM1A	14	0.115761	7.25682	1.6677	0.10749	0.999734	-4.24479	Homo sapiens protein phosphatase 1A (formerly 2C), magnesium-dependent, alpha isoform (PPM1A), transcript variant 2, mRNA.
ILMN_1764207	RPRD1A	18	0.126489	7.0787	1.66745	0.107539	0.999734	-4.24503	Homo sapiens regulation of nuclear pre-mRNA domain containing 1A (RPRD1A), mRNA.
ILMN_1856039		8	0.116833	6.21918	1.66739	0.107551	0.999734	-4.24509	wd31g02.x1 Soares_NFL_T_GBC_S1 Homo sapiens cDNA clone IMAGE:2329778 3, mRNA sequence
ILMN_1784352	CCM2	7	-0.0811124	11.938	-1.66706	0.107618	0.999734	-4.24542	Homo sapiens cerebral cavernous malformation 2 (CCM2), transcript variant 1, mRNA.
ILMN_1711904	MXD3	5	-0.136476	6.76137	-1.6666	0.107711	0.999734	-4.24588	Homo sapiens MAX dimerization protein 3 (MXD3), mRNA.
ILMN_2311518	TROVE2	1	0.108225	10.896	1.66634	0.107763	0.999734	-4.24613	Homo sapiens TROVE domain family, member 2 (TROVE2), transcript variant 1, mRNA.
ILMN_1713380	EIF2B2	14	0.0786621	8.3461	1.66599	0.107831	0.999734	-4.24647	Homo sapiens eukaryotic translation initiation factor 2B, subunit 2 beta, 39kDa (EIF2B2), mRNA.
ILMN_1672302	STK32C	10	-0.147055	6.07582	-1.66565	0.1079	0.999734	-4.24681	Homo sapiens serine/threonine kinase 32C (STK32C), mRNA.
ILMN_3245458	SNORA61	1	0.118193	7.76313	1.66548	0.107936	0.999734	-4.24698	Homo sapiens small nucleolar RNA, H/ACA box 61 (SNORA61), small nucleolar RNA.
ILMN_2275803	LRRC45	17	-0.163837	6.45296	-1.66521	0.10799	0.999734	-4.24725	Homo sapiens leucine rich repeat containing 45 (LRRC45), mRNA.
ILMN_2406410	RHBDD2	7	-0.115835	9.54387	-1.66519	0.107994	0.999734	-4.24727	Homo sapiens rhomboid domain containing 2 (RHBDD2), transcript variant 1, mRNA.
ILMN_2407464	FASTK	7	-0.175294	8.59831	-1.66464	0.108104	0.999734	-4.24781	Homo sapiens Fas-activated serine/threonine kinase (FASTK), transcript variant 4, mRNA.
ILMN_1772706	C10orf32	10	-0.118532	8.02497	-1.66406	0.108221	0.999734	-4.24838	Homo sapiens chromosome 10 open reading frame 32 (C10orf32), mRNA.
ILMN_1805330	KLHL26	19	-0.115669	6.2461	-1.66387	0.108259	0.999734	-4.24857	Homo sapiens kelch-like 26 (Drosophila) (KLHL26), mRNA.
ILMN_1782116	LOC442132	5	-0.122028	6.16742	-1.66367	0.1083	0.999734	-4.24877	PREDICTED: Homo sapiens similar to hypothetical protein FLJ36144 (LOC442132), mRNA.
ILMN_2112402	PHF5A	22	-0.102862	7.36168	-1.663	0.108435	0.999734	-4.24943	Homo sapiens PHD finger protein 5A (PHF5A), mRNA.
ILMN_3249574	CHRNB4	15	-0.125295	6.13156	-1.66281	0.108473	0.999734	-4.24962	Homo sapiens cholinergic receptor, nicotinic, beta 4 (CHRNB4), mRNA.
ILMN_1692177	TSC22D1	13	0.164449	7.92221	1.66276	0.108484	0.999734	-4.24967	Homo sapiens TSC22 domain family, member 1 (TSC22D1), transcript variant 2, mRNA.
ILMN_1811574	MAPK8IP3	16	-0.103974	8.64908	-1.66212	0.108613	0.999734	-4.2503	Homo sapiens mitogen-activated protein kinase 8 interacting protein 3 (MAPK8IP3), transcript variant 2, mRNA.
ILMN_3275345	LOC100132291		-0.274497	8.78951	-1.66129	0.108781	0.999734	-4.25111	PREDICTED: Homo sapiens similar to hCG2027326 (LOC100132291), mRNA.
ILMN_1774375	LOC284422	19	-0.150504	8.46779	-1.66095	0.108849	0.999734	-4.25145	PREDICTED: Homo sapiens similar to HSPC323 (LOC284422), mRNA.
ILMN_1736015	PHF17	4	-0.0897294	7.85598	-1.66078	0.108884	0.999734	-4.25162	Homo sapiens PHD finger protein 17 (PHF17), transcript variant S, mRNA.
ILMN_2400644	SRGAP3	3	0.0866307	6.37061	1.66043	0.108955	0.999734	-4.25196	Homo sapiens SLIT-ROBO Rho GTPase activating protein 3 (SRGAP3), transcript variant 2, mRNA.
ILMN_3241446	ODF3B	22	-0.155982	7.08942	-1.65961	0.109121	0.999734	-4.25277	Homo sapiens outer dense fiber of sperm tails 3B (ODF3B), mRNA.
ILMN_1777759	LOC401720	12	-0.102975	6.39289	-1.65959	0.109125	0.999734	-4.25279	Homo sapiens similar to fidgetin (LOC401720), mRNA.
ILMN_1676792	LOC645138	16	-0.188885	10.8835	-1.65871	0.109304	0.999734	-4.25366	PREDICTED: Homo sapiens similar to ribosomal protein S11 (LOC645138), mRNA.
ILMN_2402972	GGA3	17	-0.147828	9.46852	-1.65868	0.10931	0.999734	-4.25369	Homo sapiens golgi associated, gamma adaptin ear containing, ARF binding protein 3 (GGA3), transcript variant short, mRNA.
ILMN_1742269	LOC642726	4	-0.12845	6.08041	-1.65853	0.10934	0.999734	-4.25383	PREDICTED: Homo sapiens hypothetical protein LOC642725, transcript variant 1 (LOC642726), mRNA.
ILMN_1753639	MTAP	9	0.0994143	7.39938	1.65799	0.109451	0.999734	-4.25437	Homo sapiens methylthioadenosine phosphorylase (MTAP), mRNA.
ILMN_3202093	LOC642446		0.128917	7.13223	1.65742	0.109567	0.999734	-4.25493	PREDICTED: Homo sapiens similar to hCG1795201 (LOC642446), mRNA.
ILMN_1699606	ASB3	2	0.112278	6.35314	1.65553	0.109951	0.999734	-4.25678	Homo sapiens ankyrin repeat and SOCS box-containing 3 (ASB3), transcript variant 1, mRNA.
ILMN_1651950	TPST1	7	0.121239	7.24464	1.65527	0.110005	0.999734	-4.25704	Homo sapiens tyrosylprotein sulfotransferase 1 (TPST1), mRNA.
ILMN_3311165	NCRNA00173		-0.148639	6.13003	-1.65522	0.110016	0.999734	-4.25709	Homo sapiens non-protein coding RNA 173 (NCRNA00173), transcript variant 1, non-coding RNA.
ILMN_1652580	POLD1	19	-0.130629	6.56371	-1.65517	0.110025	0.999734	-4.25713	Homo sapiens polymerase (DNA directed), delta 1, catalytic subunit 125kDa (POLD1), mRNA.
ILMN_1754772	LOC650698		-0.102877	5.9909	-1.65431	0.1102	0.999734	-4.25798	PREDICTED: Homo sapiens similar to SH3/ankyrin domain gene 2 isoform a (LOC650698), mRNA.
ILMN_3204734	LOC100134648	7	0.12865	10.9224	1.65424	0.110215	0.999734	-4.25805	PREDICTED: Homo sapiens similar to hCG2024106, transcript variant 2 (LOC100134648), mRNA.
ILMN_1699049	PMS2L3	7	0.107875	7.4828	1.65413	0.110238	0.999734	-4.25816	Homo sapiens postmeiotic segregation increased 2-like 3 (PMS2L3), transcript variant 1, mRNA.
ILMN_1821473		15	-0.0985604	8.12295	-1.65316	0.110436	0.999734	-4.25911	Homo sapiens cDNA FLJ11554 fis, clone HEMBA1003037
ILMN_1862018	ATXN7L3	17	-0.124222	8.86304	-1.65307	0.110455	0.999734	-4.2592	Homo sapiens ataxin 7-like 3 (ATXN7L3), transcript variant 2, mRNA.
ILMN_3235832	LOC728835	17	-0.113388	8.13549	-1.65295	0.11048	0.999734	-4.25932	PREDICTED: Homo sapiens similar to cytokine, transcript variant 3 (LOC728835), mRNA.
ILMN_3248575	SNORA42	1	-0.0956437	6.55937	-1.65219	0.110635	0.999734	-4.26006	Homo sapiens small nucleolar RNA, H/ACA box 42 (SNORA42), small nucleolar RNA.
ILMN_1732404	C2orf15	2	0.145174	6.0259	1.6521	0.110655	0.999734	-4.26016	Homo sapiens chromosome 2 open reading frame 15 (C2orf15), mRNA.
ILMN_1813314	HIST1H2BK	6	0.102662	9.90629	1.65126	0.110826	0.999734	-4.26098	Homo sapiens histone cluster 1, H2bk (HIST1H2BK), mRNA.
ILMN_3306440	TMEM194A	12	0.190859	6.9823	1.65122	0.110834	0.999734	-4.26101	Homo sapiens transmembrane protein 194A (TMEM194A), transcript variant 1, mRNA.
ILMN_3204686	LOC440459		-0.123542	6.17108	-1.65023	0.111039	0.999734	-4.26199	PREDICTED: Homo sapiens similar to solute carrier family 16, member 6 (LOC440459), miscRNA.
ILMN_1682054	SRI	7	0.125346	7.77838	1.64978	0.111131	0.999734	-4.26243	Homo sapiens sorcin (SRI), transcript variant 1, mRNA.
ILMN_1671191	UQCRC1	3	-0.10372	9.774	-1.64977	0.111135	0.999734	-4.26244	Homo sapiens ubiquinol-cytochrome c reductase core protein I (UQCRC1), mRNA.
ILMN_1666019	ADNP	20	0.152229	7.78664	1.64962	0.111166	0.999734	-4.26259	Homo sapiens activity-dependent neuroprotector homeobox (ADNP), transcript variant 1, mRNA.
ILMN_1807613	GPR34		-0.100155	6.11937	-1.64908	0.111276	0.999734	-4.26312	Homo sapiens G protein-coupled receptor 34 (GPR34), transcript variant 2, mRNA.
ILMN_1746206	AZI1	17	-0.107297	7.58471	-1.64894	0.111306	0.999734	-4.26326	Homo sapiens 5-azacytidine induced 1 (AZI1), transcript variant 1, mRNA.
ILMN_2101526	GGCT	7	0.109264	6.72536	1.64832	0.111433	0.999734	-4.26386	Homo sapiens gamma-glutamyl cyclotransferase (GGCT), mRNA.
ILMN_1690519	DHX34	19	0.123841	6.08577	1.64826	0.111445	0.999734	-4.26392	Homo sapiens DEAH (Asp-Glu-Ala-His) box polypeptide 34 (DHX34), transcript variant 2, mRNA.
ILMN_2109489	GZMB	14	-0.166481	10.9349	-1.64785	0.11153	0.999734	-4.26432	Homo sapiens granzyme B (granzyme 2, cytotoxic T-lymphocyte-associated serine esterase 1) (GZMB), mRNA.
ILMN_3237396	AAGAB	15	-0.11466	7.62081	-1.64784	0.111533	0.999734	-4.26433	Homo sapiens alpha- and gamma-adaptin binding protein (AAGAB), mRNA.
ILMN_1769665	RAB5C	17	-0.151811	7.58722	-1.64736	0.11163	0.999734	-4.2648	Homo sapiens RAB5C, member RAS oncogene family (RAB5C), transcript variant 1, mRNA.
ILMN_1667657	TPP2	13	0.143829	6.45955	1.64731	0.111643	0.999734	-4.26485	Homo sapiens tripeptidyl peptidase II (TPP2), mRNA.
ILMN_2382309	TCL1B	14	-0.162694	7.30033	-1.64712	0.111681	0.999734	-4.26504	Homo sapiens T-cell leukemia/lymphoma 1B (TCL1B), transcript variant 1, mRNA.
ILMN_1657554	TSPYL2	X	-0.132178	6.87663	-1.64698	0.111711	0.999734	-4.26518	Homo sapiens TSPY-like 2 (TSPYL2), mRNA.
ILMN_1703379	VPS41	7	0.0944666	9.79753	1.64643	0.111823	0.999734	-4.26571	Homo sapiens vacuolar protein sorting 41 (yeast) (VPS41), transcript variant 1, mRNA.
ILMN_1724066	PLCB2	15	-0.139906	10.9626	-1.64539	0.11204	0.999734	-4.26673	Homo sapiens phospholipase C, beta 2 (PLCB2), mRNA.
ILMN_2405628	TOP1MT	8	-0.108094	7.73955	-1.64494	0.112132	0.999734	-4.26717	Homo sapiens topoisomerase (DNA) I, mitochondrial (TOP1MT), nuclear gene encoding mitochondrial protein, mRNA.
ILMN_2338197	LINS1	15	0.101393	7.75418	1.64478	0.112167	0.999734	-4.26733	Homo sapiens lines homolog 1 (Drosophila) (LINS1), transcript variant 4, mRNA.
ILMN_2408877	MLL3	7	0.154886	6.91024	1.64463	0.112197	0.999734	-4.26747	Homo sapiens myeloid/lymphoid or mixed-lineage leukemia 3 (MLL3), mRNA.
ILMN_1748425	LOC646348	10	0.134054	6.65077	1.64431	0.112264	0.999734	-4.26779	PREDICTED: Homo sapiens hypothetical LOC646348 (LOC646348), mRNA.
ILMN_1756999	RBL2	16	0.138251	10.2963	1.644	0.112329	0.999734	-4.26809	Homo sapiens retinoblastoma-like 2 (p130) (RBL2), mRNA.
ILMN_1662364	AARS	16	0.100141	10.4779	1.64354	0.112424	0.999734	-4.26854	Homo sapiens alanyl-tRNA synthetase (AARS), mRNA.
ILMN_2340217	PTPRC	1	0.169018	11.224	1.64345	0.112443	0.999734	-4.26863	Homo sapiens protein tyrosine phosphatase, receptor type, C (PTPRC), transcript variant 2, mRNA.
ILMN_1764087	SYPL1	7	0.113359	9.24775	1.64309	0.112517	0.999734	-4.26898	Homo sapiens synaptophysin-like 1 (SYPL1), transcript variant 1, mRNA.
ILMN_1814856	C9orf7	9	-0.13282	6.46226	-1.64301	0.112534	0.999734	-4.26906	Homo sapiens chromosome 9 open reading frame 7 (C9orf7), mRNA.
ILMN_1688959	CD27	12	0.114347	9.83838	1.64241	0.112659	0.999734	-4.26964	Homo sapiens CD27 molecule (CD27), mRNA.
ILMN_2362911	CLK2	1	0.0825181	8.26281	1.64226	0.11269	0.999734	-4.26979	Homo sapiens CDC-like kinase 2 (CLK2), transcript variant 2, mRNA.
ILMN_1715908	NCAPH2	22	-0.119566	7.21667	-1.64209	0.112727	0.999734	-4.26996	Homo sapiens non-SMC condensin II complex, subunit H2 (NCAPH2), transcript variant 2, mRNA.
ILMN_2374159	HERPUD1	16	0.133124	9.89306	1.64157	0.112835	0.999734	-4.27047	Homo sapiens homocysteine-inducible, endoplasmic reticulum stress-inducible, ubiquitin-like domain member 1 (HERPUD1), transcript variant 3, mRNA.
ILMN_1763127	CCBP2	3	-0.133462	6.28714	-1.64155	0.112839	0.999734	-4.27049	Homo sapiens chemokine binding protein 2 (CCBP2), mRNA.
ILMN_1753719	GTF2A2	15	0.11554	9.84367	1.64096	0.112962	0.999734	-4.27106	Homo sapiens general transcription factor IIA, 2, 12kDa (GTF2A2), mRNA.
ILMN_1663437	NECAB2	16	-0.142005	6.76647	-1.64095	0.112963	0.999734	-4.27107	Homo sapiens N-terminal EF-hand calcium binding protein 2 (NECAB2), mRNA.
ILMN_2316386	GPBAR1	2	-0.118692	9.74566	-1.63976	0.113212	0.999734	-4.27223	Homo sapiens G protein-coupled bile acid receptor 1 (GPBAR1), transcript variant 1, mRNA.
ILMN_1657547	CCDC34	11	-0.146411	7.04158	-1.63944	0.11328	0.999734	-4.27255	Homo sapiens coiled-coil domain containing 34 (CCDC34), transcript variant 1, mRNA.
ILMN_1660193	ZNF529	19	0.124676	7.52027	1.63922	0.113327	0.999734	-4.27276	Homo sapiens zinc finger protein 529 (ZNF529), mRNA.
ILMN_1696320	LOC652673		0.0907934	5.96129	1.63908	0.113354	0.999734	-4.27289	PREDICTED: Homo sapiens similar to tripartite motif protein 15 isoform alpha (LOC652673), mRNA.
ILMN_2363231	SMAP1	6	0.0852425	6.78584	1.63893	0.113386	0.999734	-4.27304	Homo sapiens small ArfGAP 1 (SMAP1), transcript variant 2, mRNA.
ILMN_2374076	C14orf102	14	-0.0937898	7.98806	-1.63803	0.113576	0.999734	-4.27392	Homo sapiens chromosome 14 open reading frame 102 (C14orf102), transcript variant 2, mRNA.
ILMN_1708946	VPS4A	16	-0.115906	7.12229	-1.63791	0.113601	0.999734	-4.27404	Homo sapiens vacuolar protein sorting 4 homolog A (S. cerevisiae) (VPS4A), mRNA.
ILMN_1671992	LOC650128		-0.186467	7.92875	-1.63781	0.113622	0.999734	-4.27414	PREDICTED: Homo sapiens similar to CG1486-PA, isoform A, transcript variant 4 (LOC650128), mRNA.
ILMN_1756439	SCRN1	7	-0.104705	8.33484	-1.63764	0.113657	0.999734	-4.2743	Homo sapiens secernin 1 (SCRN1), mRNA.
ILMN_1795933	CHMP7	8	-0.143963	7.06734	-1.63711	0.113768	0.999734	-4.27481	Homo sapiens CHMP family, member 7 (CHMP7), mRNA.
ILMN_3271587	LOC100129907		-0.0955937	7.99565	-1.63681	0.113831	0.999734	-4.27511	PREDICTED: Homo sapiens hypothetical protein LOC100129907 (LOC100129907), mRNA.
ILMN_1694502	PRIM1	12	0.127494	6.97666	1.63541	0.114127	0.999734	-4.27648	Homo sapiens primase, DNA, polypeptide 1 (49kDa) (PRIM1), mRNA.
ILMN_2203463	SPATS2	12	0.114173	6.39126	1.63524	0.114161	0.999734	-4.27664	Homo sapiens spermatogenesis associated, serine-rich 2 (SPATS2), mRNA.
ILMN_2391551	C13orf23	13	0.155	7.90167	1.63515	0.11418	0.999734	-4.27672	Homo sapiens chromosome 13 open reading frame 23 (C13orf23), transcript variant 1, mRNA.
ILMN_2406313	RBCK1		-0.105544	8.18702	-1.6349	0.114233	0.999734	-4.27697	Homo sapiens RanBP-type and C3HC4-type zinc finger containing 1 (RBCK1), transcript variant 1, mRNA.
ILMN_1693630	C16orf7	16	-0.137277	8.63908	-1.63451	0.114316	0.999734	-4.27735	Homo sapiens chromosome 16 open reading frame 7 (C16orf7), mRNA.
ILMN_1705922	BAIAP2	17	-0.154989	6.56508	-1.63439	0.114342	0.999734	-4.27747	Homo sapiens BAI1-associated protein 2 (BAIAP2), transcript variant 3, mRNA.
ILMN_3247006	LOC100134300		0.11791	6.93586	1.63382	0.114462	0.999734	-4.27803	PREDICTED: Homo sapiens misc_RNA (LOC100134300), miscRNA.
ILMN_3305993	LOC728602		-0.210124	8.84787	-1.63372	0.114483	0.999734	-4.27812	PREDICTED: Homo sapiens misc_RNA (LOC728602), partial miscRNA.
ILMN_1680274	LOC652694		0.342408	8.48318	1.63369	0.114489	0.999734	-4.27815	PREDICTED: Homo sapiens similar to Ig kappa chain V-I region HK102 precursor (LOC652694), mRNA.
ILMN_2309926	ZDHHC14	6	-0.0892921	7.57603	-1.63366	0.114495	0.999734	-4.27818	Homo sapiens zinc finger, DHHC-type containing 14 (ZDHHC14), transcript variant 1, mRNA.
ILMN_1805828	VRK1	14	0.107274	6.2017	1.63356	0.114516	0.999734	-4.27827	Homo sapiens vaccinia related kinase 1 (VRK1), mRNA.
ILMN_2220283	HNRPA1L-2	19	-0.17739	7.04206	-1.63331	0.114569	0.999734	-4.27852	Homo sapiens heterogeneous nuclear ribonucleoprotein A1 pseudogene (HNRPA1L-2), non-coding RNA.
ILMN_1798654	MCM6	2	0.117617	8.83599	1.63308	0.114618	0.999734	-4.27874	Homo sapiens minichromosome maintenance complex component 6 (MCM6), mRNA.
ILMN_1793430	LOC441426	9	0.115955	6.15934	1.63263	0.114713	0.999734	-4.27918	Homo sapiens hypothetical gene supported by AK126863 (LOC441426), mRNA.
ILMN_1669286	YWHAZ	8	0.122493	6.3209	1.63209	0.114827	0.999734	-4.2797	Homo sapiens tyrosine 3-monooxygenase/tryptophan 5-monooxygenase activation protein, zeta polypeptide (YWHAZ), transcript variant 1, mRNA.
ILMN_1687842	PGA3	11	-0.119366	5.93831	-1.63202	0.114842	0.999734	-4.27977	Homo sapiens pepsinogen 3, group I (pepsinogen A) (PGA3), mRNA.
ILMN_3247639	C14orf64	14	0.10667	6.35293	1.63189	0.114869	0.999734	-4.2799	Homo sapiens chromosome 14 open reading frame 64 (C14orf64), non-coding RNA.
ILMN_3259146	LOC100129681	19	-0.208654	8.44827	-1.63075	0.115111	0.999734	-4.28101	PREDICTED: Homo sapiens similar to NPC-A-7 (LOC100129681), mRNA.
ILMN_1778629	RTEL1	20	0.118498	5.95841	1.63074	0.115114	0.999734	-4.28102	Homo sapiens regulator of telomere elongation helicase 1 (RTEL1), transcript variant 2, mRNA.
ILMN_1764945	AP3D1	19	0.0941861	8.60456	1.63057	0.11515	0.999734	-4.28119	Homo sapiens adaptor-related protein complex 3, delta 1 subunit (AP3D1), transcript variant 2, mRNA.
ILMN_2414826	VPS13A	9	0.098543	7.81581	1.62985	0.115304	0.999734	-4.28189	Homo sapiens vacuolar protein sorting 13 homolog A (S. cerevisiae) (VPS13A), transcript variant A, mRNA.
ILMN_2392546	PAICS	4	0.0997582	8.82354	1.62982	0.11531	0.999734	-4.28192	Homo sapiens phosphoribosylaminoimidazole carboxylase, phosphoribosylaminoimidazole succinocarboxamide synthetase (PAICS), transcript variant 2, mRNA.
ILMN_2222991	ETF1	5	-0.100058	6.44397	-1.6297	0.115334	0.999734	-4.28203	Homo sapiens eukaryotic translation termination factor 1 (ETF1), mRNA.
ILMN_3243664	LOC440353	16	0.0838648	13.1563	1.62909	0.115465	0.999734	-4.28263	Homo sapiens nuclear pore complex interacting protein pseudogene (LOC440353), non-coding RNA.
ILMN_1661777	NR3C2	4	0.118374	6.06902	1.62877	0.115532	0.999734	-4.28293	Homo sapiens nuclear receptor subfamily 3, group C, member 2 (NR3C2), mRNA.
ILMN_1805973	GPR19	12	0.106821	6.3349	1.62864	0.11556	0.999734	-4.28306	Homo sapiens G protein-coupled receptor 19 (GPR19), mRNA.
ILMN_2356574	GTF3C2	2	0.0900666	8.64601	1.62822	0.115649	0.999734	-4.28346	Homo sapiens general transcription factor IIIC, polypeptide 2, beta 110kDa (GTF3C2), transcript variant 2, mRNA.
ILMN_1801633	C20orf52	20	-0.118188	10.1124	-1.62752	0.115798	0.999734	-4.28415	Homo sapiens chromosome 20 open reading frame 52 (C20orf52), mRNA.
ILMN_1797107	SCLT1	4	0.122187	8.21828	1.6273	0.115846	0.999734	-4.28436	Homo sapiens sodium channel and clathrin linker 1 (SCLT1), mRNA.
ILMN_2049642	RPA1	17	0.108624	9.99563	1.62709	0.115891	0.999734	-4.28457	Homo sapiens replication protein A1, 70kDa (RPA1), mRNA.
ILMN_2278850	RAB24	5	0.104938	7.11056	1.62702	0.115906	0.999734	-4.28464	Homo sapiens RAB24, member RAS oncogene family (RAB24), transcript variant 1, mRNA.
ILMN_1780601	EMR1	19	-0.130023	8.01408	-1.62684	0.115944	0.999734	-4.28481	Homo sapiens egf-like module containing, mucin-like, hormone receptor-like 1 (EMR1), mRNA.
ILMN_1659437	TXNDC17	17	-0.121874	8.68652	-1.62677	0.115959	0.999734	-4.28487	Homo sapiens thioredoxin domain containing 17 (TXNDC17), mRNA.
ILMN_1735552	KIF1B	1	0.106028	8.96488	1.62598	0.116128	0.999734	-4.28564	Homo sapiens kinesin family member 1B (KIF1B), transcript variant 1, mRNA.
ILMN_1785570	SUSD3	9	0.103613	9.04781	1.62512	0.116312	0.999734	-4.28648	Homo sapiens sushi domain containing 3 (SUSD3), mRNA.
ILMN_1712918	NQO2		-0.141735	8.74175	-1.62466	0.116411	0.999734	-4.28693	Homo sapiens NAD(P)H dehydrogenase, quinone 2 (NQO2), mRNA.
ILMN_2312296	PCBP2	12	0.0982855	13.0336	1.62457	0.116429	0.999734	-4.28701	Homo sapiens poly(rC) binding protein 2 (PCBP2), transcript variant 1, mRNA.
ILMN_1777156	GTPBP3	19	-0.123671	6.72429	-1.62436	0.116474	0.999734	-4.28721	Homo sapiens GTP binding protein 3 (mitochondrial) (GTPBP3), nuclear gene encoding mitochondrial protein, transcript variant IV, mRNA.
ILMN_1815895	LOC649143		-0.528551	10.9556	-1.62431	0.116486	0.999734	-4.28727	PREDICTED: Homo sapiens similar to HLA class II histocompatibility antigen, DRB1-9 beta chain precursor (MHC class I antigen DRB1*9) (DR-9) (DR9), transcript variant 2 (LOC649143), mRNA.
ILMN_1729691	SLC16A6	17	0.118232	6.3443	1.6237	0.116615	0.999734	-4.28785	Homo sapiens solute carrier family 16, member 6 (monocarboxylic acid transporter 7) (SLC16A6), mRNA.
ILMN_1798372	ANXA2P3	10	-0.121179	6.17125	-1.6237	0.116616	0.999734	-4.28785	Homo sapiens annexin A2 pseudogene 3 (ANXA2P3), non-coding RNA.
ILMN_1715407	LOC644404	1	0.124145	6.21676	1.62369	0.116618	0.999734	-4.28786	PREDICTED: Homo sapiens hypothetical protein LOC644404 (LOC644404), mRNA.
ILMN_1727271	WARS	14	-0.108203	10.5526	-1.62341	0.116679	0.999734	-4.28814	Homo sapiens tryptophanyl-tRNA synthetase (WARS), transcript variant 2, mRNA.
ILMN_1796855	TIAL1	10	0.0954018	9.12477	1.62334	0.116693	0.999734	-4.2882	Homo sapiens TIA1 cytotoxic granule-associated RNA binding protein-like 1 (TIAL1), transcript variant 2, mRNA.
ILMN_1704362	ZNF174	16	0.12568	6.33488	1.62234	0.116909	0.999734	-4.28917	Homo sapiens zinc finger protein 174 (ZNF174), transcript variant 1, mRNA.
ILMN_1716488	PACS1	11	-0.157785	8.14989	-1.62207	0.116966	0.999734	-4.28943	Homo sapiens phosphofurin acidic cluster sorting protein 1 (PACS1), mRNA.
ILMN_1663035	SREBF1	17	-0.0855321	8.06685	-1.62174	0.117037	0.999734	-4.28975	Homo sapiens sterol regulatory element binding transcription factor 1 (SREBF1), transcript variant 1, mRNA.
ILMN_2380605	MTMR3	22	0.104821	8.74468	1.62105	0.117186	0.999734	-4.29042	Homo sapiens myotubularin related protein 3 (MTMR3), transcript variant 1, mRNA.
ILMN_2146657	FAHD2B	2	0.14037	7.5081	1.62097	0.117204	0.999734	-4.2905	Homo sapiens fumarylacetoacetate hydrolase domain containing 2B (FAHD2B), mRNA.
ILMN_1731174	LOC647856		-0.161477	11.7424	-1.62086	0.117227	0.999734	-4.2906	PREDICTED: Homo sapiens similar to 40S ribosomal protein SA (p40) (34/67 kDa laminin receptor) (Colon carcinoma laminin-binding protein) (NEM/1CHD4) (Multidrug resistance-associated protein MGr1-Ag) (LOC647856), mRNA.
ILMN_3245688	DGCR6L	22	-0.113566	8.31469	-1.62081	0.117237	0.999734	-4.29065	Homo sapiens DiGeorge syndrome critical region gene 6-like (DGCR6L), mRNA.
ILMN_2298365	PPP2R2B	5	-0.145365	7.69633	-1.62074	0.117253	0.999734	-4.29072	Homo sapiens protein phosphatase 2 (formerly 2A), regulatory subunit B, beta isoform (PPP2R2B), transcript variant 5, mRNA.
ILMN_2415144	SP110	2	0.0877285	11.4827	1.62013	0.117384	0.999734	-4.29131	Homo sapiens SP110 nuclear body protein (SP110), transcript variant b, mRNA.
ILMN_1893764	LOC732172		-0.120924	6.5978	-1.61932	0.11756	0.999734	-4.2921	PREDICTED: Homo sapiens hypothetical protein LOC732172 (LOC732172), mRNA.
ILMN_1676099	SPON2	4	-0.151916	6.54294	-1.61909	0.117608	0.999734	-4.29231	Homo sapiens spondin 2, extracellular matrix protein (SPON2), mRNA.
ILMN_1681415	SIGLEC7	19	-0.125483	6.82515	-1.61906	0.117615	0.999734	-4.29234	Homo sapiens sialic acid binding Ig-like lectin 7 (SIGLEC7), transcript variant 2, mRNA.
ILMN_2158594	C10orf28	10	-0.119224	7.25535	-1.61893	0.117643	0.999734	-4.29247	Homo sapiens chromosome 10 open reading frame 28 (C10orf28), mRNA.
ILMN_3251207	TMEM19	12	0.128094	6.80707	1.61803	0.117839	0.999734	-4.29334	Homo sapiens transmembrane protein 19 (TMEM19), mRNA.
ILMN_1765649	IRF3	19	-0.159249	8.86826	-1.61799	0.117847	0.999734	-4.29338	Homo sapiens interferon regulatory factor 3 (IRF3), mRNA.
ILMN_1790249	F8A1	X	-0.108321	7.90721	-1.61743	0.117967	0.999734	-4.29392	Homo sapiens coagulation factor VIII-associated (intronic transcript) 1 (F8A1), mRNA.
ILMN_1720542	POLR2I	19	-0.119333	8.63608	-1.61716	0.118026	0.999734	-4.29418	Homo sapiens polymerase (RNA) II (DNA directed) polypeptide I, 14.5kDa (POLR2I), mRNA.
ILMN_1775373	CMTM5	14	0.171356	7.10103	1.61709	0.118041	0.999734	-4.29425	Homo sapiens CKLF-like MARVEL transmembrane domain containing 5 (CMTM5), transcript variant 3, mRNA.
ILMN_1746883	SAT2	17	-0.103332	8.57701	-1.61667	0.118133	0.999734	-4.29466	Homo sapiens spermidine/spermine N1-acetyltransferase family member 2 (SAT2), mRNA.
ILMN_1771862	TXNDC11	16	0.13323	7.44073	1.61656	0.118156	0.999734	-4.29476	Homo sapiens thioredoxin domain containing 11 (TXNDC11), mRNA.
ILMN_3241441	MEGF6	1	0.113169	7.7195	1.61558	0.118369	0.999734	-4.29571	Homo sapiens multiple EGF-like-domains 6 (MEGF6), mRNA.
ILMN_1789001	SLC35B2	6	0.0833448	7.84675	1.61537	0.118415	0.999734	-4.29591	Homo sapiens solute carrier family 35, member B2 (SLC35B2), mRNA.
ILMN_1755658	ABI3	17	-0.103137	8.94438	-1.61518	0.118456	0.999734	-4.2961	Homo sapiens ABI family, member 3 (ABI3), transcript variant 1, mRNA.
ILMN_1815283	SULT1A3	16	0.119024	8.50895	1.61404	0.118703	0.999734	-4.29719	Homo sapiens sulfotransferase family, cytosolic, 1A, phenol-preferring, member 3 (SULT1A3), transcript variant 1, mRNA.
ILMN_2232936	UQCRH	1	0.107335	9.9799	1.61393	0.118729	0.999734	-4.2973	Homo sapiens ubiquinol-cytochrome c reductase hinge protein (UQCRH), mRNA.
ILMN_1752665	ELMO3	16	-0.117133	6.12143	-1.61378	0.118761	0.999734	-4.29745	Homo sapiens engulfment and cell motility 3 (ELMO3), mRNA.
ILMN_1856564		6	0.0916437	6.03636	1.61364	0.118792	0.999734	-4.29758	603254821F1 NIH_MGC_97 Homo sapiens cDNA clone IMAGE:5297356 5, mRNA sequence
ILMN_3197767	LOC645691	2	-0.156701	7.35857	-1.61362	0.118796	0.999734	-4.2976	PREDICTED: Homo sapiens similar to heterogeneous nuclear ribonucleoprotein A1 (LOC645691), mRNA.
ILMN_3242176	UBR3	2	0.114868	7.85699	1.61326	0.118875	0.999734	-4.29795	Homo sapiens ubiquitin protein ligase E3 component n-recognin 3 (putative) (UBR3), mRNA.
ILMN_1756204	RPS6KA4	11	-0.156153	8.68447	-1.61316	0.118896	0.999734	-4.29804	Homo sapiens ribosomal protein S6 kinase, 90kDa, polypeptide 4 (RPS6KA4), transcript variant 2, mRNA.
ILMN_1664993	GIYD2	16	-0.133208	6.83403	-1.61231	0.119082	0.999734	-4.29886	Homo sapiens GIY-YIG domain containing 2 (GIYD2), transcript variant 1, mRNA.
ILMN_1838863		14	0.102714	6.69681	1.61178	0.119197	0.999734	-4.29937	Homo sapiens cDNA FLJ41846 fis, clone NT2RI3003162
ILMN_1795139	S100Z	5	-0.132699	7.96427	-1.61175	0.119205	0.999734	-4.29941	Homo sapiens S100 calcium binding protein Z (S100Z), mRNA.
ILMN_1799062	NFKB2	10	-0.161107	7.42542	-1.61116	0.119333	0.999734	-4.29997	Homo sapiens nuclear factor of kappa light polypeptide gene enhancer in B-cells 2 (p49/p100) (NFKB2), transcript variant 3, mRNA.
ILMN_3289100	LOC647285		-0.13347	9.56926	-1.61098	0.119373	0.999734	-4.30015	PREDICTED: Homo sapiens misc_RNA (LOC647285), miscRNA.
ILMN_2267135	ST3GAL1	8	0.112694	6.84431	1.61049	0.11948	0.999734	-4.30062	Homo sapiens ST3 beta-galactoside alpha-2,3-sialyltransferase 1 (ST3GAL1), transcript variant 1, mRNA.
ILMN_3299407	LOC728553		-0.125106	10.3694	-1.61048	0.119482	0.999734	-4.30063	PREDICTED: Homo sapiens misc_RNA (LOC728553), miscRNA.
ILMN_1742003	RHPN1	8	-0.125316	6.15186	-1.6104	0.119499	0.999734	-4.3007	Homo sapiens rhophilin, Rho GTPase binding protein 1 (RHPN1), mRNA.
ILMN_3221156	NBPF8	1	0.0915641	6.5006	1.60982	0.119626	0.999734	-4.30126	PREDICTED: Homo sapiens neuroblastoma breakpoint family, member 8 (NBPF8), mRNA.
ILMN_1804642	SMUG1	12	-0.086831	8.0701	-1.6089	0.119828	0.999734	-4.30215	Homo sapiens single-strand-selective monofunctional uracil-DNA glycosylase 1 (SMUG1), mRNA.
ILMN_1769550	SLFN5	17	0.194446	8.21248	1.60824	0.119972	0.999734	-4.30278	Homo sapiens schlafen family member 5 (SLFN5), mRNA.
ILMN_1733155	GIT1	17	-0.125417	7.08469	-1.60775	0.12008	0.999734	-4.30325	Homo sapiens G protein-coupled receptor kinase interacting ArfGAP 1 (GIT1), transcript variant 2, mRNA.
ILMN_1763007	HIAT1	1	0.15088	8.53479	1.60774	0.120081	0.999734	-4.30326	Homo sapiens hippocampus abundant transcript 1 (HIAT1), mRNA.
ILMN_1664543	IFIT3	10	0.21108	7.84582	1.60649	0.120358	0.999734	-4.30447	Homo sapiens interferon-induced protein with tetratricopeptide repeats 3 (IFIT3), mRNA.
ILMN_1755749	PGK1	X	0.0909281	12.0725	1.60632	0.120394	0.999734	-4.30462	Homo sapiens phosphoglycerate kinase 1 (PGK1), mRNA.
ILMN_2408450	UBE1DC1	3	0.166572	6.93762	1.60599	0.120469	0.999734	-4.30495	Homo sapiens ubiquitin-activating enzyme E1-domain containing 1 (UBE1DC1), transcript variant 1, mRNA.
ILMN_1787265	ZNF503	10	-0.144284	6.51088	-1.60585	0.120499	0.999734	-4.30508	Homo sapiens zinc finger protein 503 (ZNF503), mRNA.
ILMN_1701127	CC2D1A	19	-0.110998	6.36398	-1.60412	0.120881	0.999734	-4.30674	Homo sapiens coiled-coil and C2 domain containing 1A (CC2D1A), mRNA.
ILMN_1729976	ZNF828	13	0.0883209	8.51595	1.60408	0.12089	0.999734	-4.30678	Homo sapiens zinc finger protein 828 (ZNF828), mRNA.
ILMN_1655429	TNFAIP1	17	-0.0858431	7.55771	-1.6031	0.121107	0.999734	-4.30773	Homo sapiens tumor necrosis factor, alpha-induced protein 1 (endothelial) (TNFAIP1), mRNA.
ILMN_1689734	IL1RN	2	0.152694	8.47311	1.60307	0.121113	0.999734	-4.30775	Homo sapiens interleukin 1 receptor antagonist (IL1RN), transcript variant 1, mRNA.
ILMN_1810235	ATP6V1E2	2	0.0987641	6.86574	1.60303	0.121122	0.999734	-4.30779	Homo sapiens ATPase, H+ transporting, lysosomal 31kDa, V1 subunit E2 (ATP6V1E2), mRNA.
ILMN_1780308	LOC729533	1	-0.112873	5.92376	-1.60245	0.12125	0.999734	-4.30835	PREDICTED: Homo sapiens similar to family with sequence similarity 72, member A, transcript variant 1 (LOC729533), mRNA.
ILMN_1766346	ZNF512B	20	0.114632	6.04349	1.60197	0.121357	0.999734	-4.30881	Homo sapiens zinc finger protein 512B (ZNF512B), mRNA.
ILMN_2340721	TMEM134	11	-0.133059	7.98076	-1.60149	0.121462	0.999734	-4.30926	Homo sapiens transmembrane protein 134 (TMEM134), transcript variant 3, mRNA.
ILMN_2365176	ALDH8A1	6	-0.130425	8.01351	-1.60134	0.121497	0.999734	-4.30941	Homo sapiens aldehyde dehydrogenase 8 family, member A1 (ALDH8A1), transcript variant 1, mRNA.
ILMN_1795474	LOC644131		-0.171628	7.2127	-1.60099	0.121573	0.999734	-4.30974	PREDICTED: Homo sapiens similar to chaperonin containing TCP1, subunit 8 (theta) (LOC644131), mRNA.
ILMN_1777528	NCBP1	9	0.101529	8.34583	1.60094	0.121584	0.999734	-4.30979	Homo sapiens nuclear cap binding protein subunit 1, 80kDa (NCBP1), mRNA.
ILMN_1769787	SELO	22	-0.122184	8.28517	-1.6007	0.121639	0.999734	-4.31003	Homo sapiens selenoprotein O (SELO), mRNA.
ILMN_2074575	LOC652838		-0.0982775	6.15343	-1.60061	0.121659	0.999734	-4.31011	PREDICTED: Homo sapiens similar to lethal giant larvae homolog 2 isoform a (LOC652838), mRNA.
ILMN_1731014	HEMK1	3	0.103966	7.16023	1.60028	0.121731	0.999734	-4.31042	Homo sapiens HemK methyltransferase family member 1 (HEMK1), mRNA.
ILMN_2091792	ENTPD6	20	-0.109975	7.90258	-1.60006	0.121781	0.999734	-4.31064	Homo sapiens ectonucleoside triphosphate diphosphohydrolase 6 (putative function) (ENTPD6), mRNA.
ILMN_1839422	JRK	8	-0.0937563	6.95713	-1.59994	0.121807	0.999734	-4.31075	Homo sapiens jerky homolog (mouse) (JRK), transcript variant 1, mRNA.
ILMN_1729112	CHPT1	12	0.138658	10.1452	1.59971	0.121858	0.999734	-4.31097	Homo sapiens choline phosphotransferase 1 (CHPT1), mRNA.
ILMN_1812580	YDJC	22	0.102156	6.63338	1.59959	0.121885	0.999734	-4.31109	Homo sapiens YdjC homolog (bacterial) (YDJC), mRNA.
ILMN_1782938	SLC16A10	6	0.147633	6.12086	1.59955	0.121894	0.999734	-4.31113	Homo sapiens solute carrier family 16, member 10 (aromatic amino acid transporter) (SLC16A10), mRNA.
ILMN_1807106	LDHA	11	0.123478	11.1623	1.59932	0.121946	0.999734	-4.31135	Homo sapiens lactate dehydrogenase A (LDHA), mRNA.
ILMN_3286925	LOC648665		-0.149398	6.00041	-1.59913	0.121987	0.999734	-4.31153	PREDICTED: Homo sapiens misc_RNA (LOC648665), miscRNA.
ILMN_1703263	SP140	2	0.127244	7.58545	1.59886	0.122047	0.999734	-4.31179	Homo sapiens SP140 nuclear body protein (SP140), transcript variant 2, mRNA.
ILMN_1708580	PDZK1IP1	1	-0.211236	10.0445	-1.59873	0.122076	0.999734	-4.31191	Homo sapiens PDZK1 interacting protein 1 (PDZK1IP1), mRNA.
ILMN_1698554	AACS	12	0.103056	6.30505	1.5981	0.122217	0.999734	-4.31251	Homo sapiens acetoacetyl-CoA synthetase (AACS), mRNA.
ILMN_1764617	GPATCH8	17	0.107812	6.1281	1.59804	0.122231	0.999734	-4.31257	Homo sapiens G patch domain containing 8 (GPATCH8), mRNA.
ILMN_1718034	LOC441454		-0.114458	7.25554	-1.59725	0.122408	0.999734	-4.31333	PREDICTED: Homo sapiens hypothetical LOC441454 (LOC441454), mRNA.
ILMN_3224856	LOC729660		0.130773	11.8464	1.59712	0.122436	0.999734	-4.31346	PREDICTED: Homo sapiens misc_RNA (LOC729660), miscRNA.
ILMN_1751492	FAM18B	17	0.136756	6.51604	1.59594	0.122699	0.999734	-4.31458	Homo sapiens family with sequence similarity 18, member B (FAM18B), mRNA.
ILMN_1690085	STK11IP	2	-0.118946	7.82238	-1.59568	0.122757	0.999734	-4.31483	Homo sapiens serine/threonine kinase 11 interacting protein (STK11IP), mRNA.
ILMN_1709237	EPHX2	8	0.111981	7.85279	1.59557	0.122783	0.999734	-4.31494	Homo sapiens epoxide hydrolase 2, cytoplasmic (EPHX2), mRNA.
ILMN_1876838		20	-0.0984958	5.91709	-1.59544	0.122812	0.999734	-4.31506	wp91d10.x1 NCI_CGAP_Brn25 Homo sapiens cDNA clone IMAGE:2469139 3, mRNA sequence
ILMN_1651610	LOC730525		-0.121388	6.7376	-1.59531	0.122841	0.999734	-4.31519	PREDICTED: Homo sapiens hypothetical protein LOC730525 (LOC730525), mRNA.
ILMN_1729591	LOC642701	18	-0.172103	6.07806	-1.59517	0.122871	0.999734	-4.31532	PREDICTED: Homo sapiens hypothetical protein LOC642701 (LOC642701), mRNA.
ILMN_1710280	TUBB1	20	0.186681	11.3212	1.59512	0.122884	0.999734	-4.31537	Homo sapiens tubulin, beta 1 (TUBB1), mRNA.
ILMN_1768396	AURKAIP1	1	-0.119798	11.0159	-1.5941	0.123111	0.999734	-4.31634	Homo sapiens aurora kinase A interacting protein 1 (AURKAIP1), mRNA.
ILMN_1751431	WIBG	12	-0.0996982	6.74209	-1.59375	0.123191	0.999734	-4.31668	Homo sapiens within bgcn homolog (Drosophila) (WIBG), mRNA.
ILMN_3247592	ZNF830	17	-0.117584	6.56572	-1.59284	0.123395	0.999734	-4.31755	Homo sapiens zinc finger protein 830 (ZNF830), mRNA.
ILMN_1706825	PKN2	1	-0.16757	8.73967	-1.59252	0.123468	0.999734	-4.31785	Homo sapiens protein kinase N2 (PKN2), mRNA.
ILMN_1679232	KIDINS220	2	0.169831	8.69131	1.59239	0.123497	0.999734	-4.31798	Homo sapiens kinase D-interacting substrate of 220 kDa (KIDINS220), mRNA.
ILMN_2168933	TNIP2	4	-0.113338	7.07203	-1.59216	0.123549	0.999734	-4.3182	Homo sapiens TNFAIP3 interacting protein 2 (TNIP2), mRNA.
ILMN_1768483	KCNK3	2	0.0948256	6.55789	1.59148	0.123701	0.999734	-4.31884	Homo sapiens potassium channel, subfamily K, member 3 (KCNK3), mRNA.
ILMN_2402766	AFTPH	2	-0.108437	9.50856	-1.59144	0.12371	0.999734	-4.31888	Homo sapiens aftiphilin (AFTPH), transcript variant 2, mRNA.
ILMN_1828197		1	0.130261	7.23825	1.59124	0.123755	0.999734	-4.31907	AGENCOURT_14360380 NIH_MGC_186 Homo sapiens cDNA clone IMAGE:30406177 5, mRNA sequence
ILMN_1793349	MOBKL1A	4	0.105803	6.03345	1.59086	0.123841	0.999734	-4.31944	Homo sapiens MOB1, Mps One Binder kinase activator-like 1A (yeast) (MOBKL1A), mRNA.
ILMN_1715864	NHS	X	0.130467	6.22256	1.59074	0.123867	0.999734	-4.31955	Homo sapiens Nance-Horan syndrome (congenital cataracts and dental anomalies) (NHS), transcript variant 1, mRNA.
ILMN_3246042	LOC100134147		-0.11978	6.01448	-1.59058	0.123903	0.999734	-4.3197	PREDICTED: Homo sapiens hypothetical LOC100134147 (LOC100134147), mRNA.
ILMN_1689172	BOAT	16	-0.15311	6.83008	-1.59054	0.123913	0.999734	-4.31974	PREDICTED: Homo sapiens brother of ataxin-1 (BOAT), mRNA.
ILMN_1739161	PPAP2A	5	0.108385	6.23915	1.59048	0.123927	0.999734	-4.3198	Homo sapiens phosphatidic acid phosphatase type 2A (PPAP2A), transcript variant 1, mRNA.
ILMN_3205271	LOC100132863		-0.196716	8.06631	-1.5894	0.124171	0.999734	-4.32083	PREDICTED: Homo sapiens misc_RNA (LOC100132863), miscRNA.
ILMN_1736548	PHACTR4	1	0.104264	8.99716	1.58936	0.124179	0.999734	-4.32087	Homo sapiens phosphatase and actin regulator 4 (PHACTR4), transcript variant 1, mRNA.
ILMN_1733811	JUP	17	-0.114499	7.55698	-1.5892	0.124215	0.999734	-4.32102	Homo sapiens junction plakoglobin (JUP), transcript variant 1, mRNA.
ILMN_1693804	LOC652675		-0.163405	6.53375	-1.58887	0.12429	0.999734	-4.32133	PREDICTED: Homo sapiens similar to Recombining binding protein suppressor of hairless (J kappa-recombination signal-binding protein) (RBP-J kappa) (RBP-J) (RBP-JK) (CBF-1) (NY-REN-30 antigen) (LOC652675), mRNA.
ILMN_1825880		1	-0.127282	6.38444	-1.58885	0.124296	0.999734	-4.32136	AGENCOURT_10407585 NIH_MGC_82 Homo sapiens cDNA clone IMAGE:6620990 5, mRNA sequence
ILMN_1730454	FOLR3	11	-0.259127	10.9035	-1.5887	0.124329	0.999734	-4.3215	Homo sapiens folate receptor 3 (gamma) (FOLR3), mRNA.
ILMN_2339825	YME1L1	10	0.128268	8.42497	1.58865	0.124341	0.999734	-4.32155	Homo sapiens YME1-like 1 (S. cerevisiae) (YME1L1), nuclear gene encoding mitochondrial protein, transcript variant 2, mRNA.
ILMN_1910308		3	-0.116281	5.97723	-1.58849	0.124376	0.999734	-4.32169	ye74b04.s1 Soares fetal liver spleen 1NFLS Homo sapiens cDNA clone IMAGE:123439 3, mRNA sequence
ILMN_1825426		18	-0.124577	6.06132	-1.58788	0.124514	0.999734	-4.32228	UI-E-EJ1-ajy-j-05-0-UI.r1 UI-E-EJ1 Homo sapiens cDNA clone UI-E-EJ1-ajy-j-05-0-UI 5, mRNA sequence
ILMN_1860518		11	-0.12715	6.05638	-1.58663	0.124797	0.999734	-4.32347	RC4-CN0048-120200-012-c10 CN0048 Homo sapiens cDNA, mRNA sequence
ILMN_1805827	PPA1	10	0.141041	9.50526	1.58585	0.124976	0.999734	-4.32422	Homo sapiens pyrophosphatase (inorganic) 1 (PPA1), mRNA.
ILMN_1670895	ZNF207	17	0.116523	9.14016	1.58567	0.125017	0.999734	-4.32439	Homo sapiens zinc finger protein 207 (ZNF207), transcript variant 2, mRNA.
ILMN_1787680	SELS	15	0.124355	9.06288	1.58564	0.125022	0.999734	-4.32441	Homo sapiens selenoprotein S (SELS), transcript variant 2, mRNA.
ILMN_1676014	LOC728635	14	-0.104118	8.49127	-1.58452	0.125278	0.999734	-4.32548	PREDICTED: Homo sapiens similar to peroxisomal short-chain alcohol dehydrogenase, transcript variant 1 (LOC728635), mRNA.
ILMN_2066066	HLA-DRB6	6	-0.111942	11.4682	-1.58413	0.125367	0.999734	-4.32585	Homo sapiens major histocompatibility complex, class II, DR beta 6 (pseudogene) (HLA-DRB6), non-coding RNA.
ILMN_1758915	PDCD2	6	0.124196	6.78101	1.58361	0.125484	0.999734	-4.32634	Homo sapiens programmed cell death 2 (PDCD2), transcript variant 2, mRNA.
ILMN_1661596	FLVCR1	1	-0.108587	6.26265	-1.58346	0.125518	0.999734	-4.32648	Homo sapiens feline leukemia virus subgroup C cellular receptor 1 (FLVCR1), mRNA.
ILMN_1680662	SASS6	1	0.086512	6.13345	1.58325	0.125568	0.999734	-4.32669	Homo sapiens spindle assembly 6 homolog (C. elegans) (SASS6), mRNA.
ILMN_3270846	LOC100129343		0.14239	6.63478	1.58283	0.125663	0.999734	-4.32709	PREDICTED: Homo sapiens hypothetical protein LOC100129343 (LOC100129343), mRNA.
ILMN_1792389	RNF165	18	-0.14067	8.56696	-1.58247	0.125746	0.999734	-4.32743	Homo sapiens ring finger protein 165 (RNF165), mRNA.
ILMN_1671142	GPR68	14	-0.0894723	6.96163	-1.58208	0.125833	0.999734	-4.32779	Homo sapiens G protein-coupled receptor 68 (GPR68), mRNA.
ILMN_1746716	LOC643035	1	-0.124067	8.29105	-1.58184	0.125889	0.999734	-4.32803	PREDICTED: Homo sapiens similar to CG33096-PB, isoform B, transcript variant 2 (LOC643035), mRNA.
ILMN_1803811	TRIB1	8	0.11148	9.49362	1.58178	0.125902	0.999734	-4.32808	Homo sapiens tribbles homolog 1 (Drosophila) (TRIB1), mRNA.
ILMN_1733248	NRBP2	8	0.102223	7.76109	1.58175	0.125909	0.999734	-4.32811	Homo sapiens nuclear receptor binding protein 2 (NRBP2), mRNA.
ILMN_1786734	EIF5	14	0.0915859	6.29966	1.58169	0.125923	0.999734	-4.32817	Homo sapiens eukaryotic translation initiation factor 5 (EIF5), transcript variant 1, mRNA.
ILMN_2355665	MTP18	22	-0.114461	7.92461	-1.58154	0.125957	0.999734	-4.32831	Homo sapiens mitochondrial protein 18 kDa (MTP18), nuclear gene encoding mitochondrial protein, transcript variant 1, mRNA.
ILMN_1858486		18	0.122412	5.95897	1.58126	0.126022	0.999734	-4.32858	7d33a07.x1 NCI_CGAP_Pr28 Homo sapiens cDNA clone IMAGE:3249012 3 similar to contains element TAR1 repetitive element ;, mRNA sequence
ILMN_1658992	DPM1	20	0.121465	8.04132	1.58126	0.126022	0.999734	-4.32858	Homo sapiens dolichyl-phosphate mannosyltransferase polypeptide 1, catalytic subunit (DPM1), mRNA.
ILMN_3243135	SNORA37	18	-0.12587	6.09798	-1.58123	0.126029	0.999734	-4.32861	Homo sapiens small nucleolar RNA, H/ACA box 37 (SNORA37), small nucleolar RNA.
ILMN_1798172	IPO4	14	0.0977671	6.6673	1.58121	0.126033	0.999734	-4.32862	Homo sapiens importin 4 (IPO4), mRNA.
ILMN_1685948	GCET2	3	0.11981	7.20929	1.58053	0.126189	0.999734	-4.32927	Homo sapiens germinal center expressed transcript 2 (GCET2), transcript variant 2, mRNA.
ILMN_1734476	KIF2A	5	0.167489	7.56989	1.57972	0.126374	0.999734	-4.33004	Homo sapiens kinesin heavy chain member 2A (KIF2A), mRNA.
ILMN_3244803	RAD54L2	3	-0.154345	8.93022	-1.57971	0.126377	0.999734	-4.33005	Homo sapiens RAD54-like 2 (S. cerevisiae) (RAD54L2), mRNA.
ILMN_1682717	IER3	6	-0.149336	8.84175	-1.57948	0.126429	0.999734	-4.33027	Homo sapiens immediate early response 3 (IER3), mRNA.
ILMN_1694075	GADD45A	1	0.137958	6.73089	1.57937	0.126454	0.999734	-4.33037	Homo sapiens growth arrest and DNA-damage-inducible, alpha (GADD45A), mRNA.
ILMN_2398432	BRMS1	11	-0.0971445	10.5475	-1.57919	0.126495	0.999734	-4.33054	Homo sapiens breast cancer metastasis suppressor 1 (BRMS1), transcript variant 3, mRNA.
ILMN_1700633	ABHD4	14	-0.112173	6.80756	-1.57913	0.12651	0.999734	-4.3306	Homo sapiens abhydrolase domain containing 4 (ABHD4), mRNA.
ILMN_2402463	SHMT1	17	0.0913709	6.03047	1.57894	0.126554	0.999734	-4.33078	Homo sapiens serine hydroxymethyltransferase 1 (soluble) (SHMT1), transcript variant 2, mRNA.
ILMN_1785141	MICAL2	11	0.129571	7.59267	1.57879	0.126589	0.999734	-4.33093	Homo sapiens microtubule associated monoxygenase, calponin and LIM domain containing 2 (MICAL2), mRNA.
ILMN_2122952	CISD1	10	-0.0968562	8.50295	-1.57878	0.126589	0.999734	-4.33093	Homo sapiens CDGSH iron sulfur domain 1 (CISD1), mRNA.
ILMN_2377430	AGPAT2	9	-0.128317	7.79179	-1.57821	0.126722	0.999734	-4.33148	Homo sapiens 1-acylglycerol-3-phosphate O-acyltransferase 2 (lysophosphatidic acid acyltransferase, beta) (AGPAT2), transcript variant 2, mRNA.
ILMN_1717163	F13A1	6	0.157337	9.94056	1.57749	0.126887	0.999734	-4.33216	Homo sapiens coagulation factor XIII, A1 polypeptide (F13A1), mRNA.
ILMN_2073543	C15orf63	15	-0.142066	13.0967	-1.57683	0.127037	0.999734	-4.33278	Homo sapiens chromosome 15 open reading frame 63 (C15orf63), mRNA.
ILMN_1670398	BCR	22	0.129942	6.61159	1.57655	0.127102	0.999734	-4.33304	Homo sapiens breakpoint cluster region (BCR), transcript variant 1, mRNA.
ILMN_3226291	LOC728820		-0.157221	9.53705	-1.57644	0.127128	0.999734	-4.33315	PREDICTED: Homo sapiens misc_RNA (LOC728820), miscRNA.
ILMN_1737498	MLKL		0.0950846	7.91282	1.5763	0.127161	0.999734	-4.33328	PREDICTED: Homo sapiens mixed lineage kinase domain-like (MLKL), mRNA.
ILMN_3244192	LOC729439	6	0.0799683	14.1559	1.57604	0.127219	0.999734	-4.33353	PREDICTED: Homo sapiens similar to HGC6.4 (LOC729439), mRNA.
ILMN_3243928	DDX60L	4	0.142979	7.52546	1.57571	0.127296	0.999734	-4.33384	Homo sapiens DEAD (Asp-Glu-Ala-Asp) box polypeptide 60-like (DDX60L), mRNA.
ILMN_1802888	ZNF185	X	0.0985117	9.64852	1.57548	0.12735	0.999734	-4.33406	Homo sapiens zinc finger protein 185 (LIM domain) (ZNF185), mRNA.
ILMN_1720270	CDR2	16	0.138579	8.54491	1.57547	0.127352	0.999734	-4.33407	Homo sapiens cerebellar degeneration-related protein 2, 62kDa (CDR2), mRNA.
ILMN_2360229	MAPKAP1	9	0.0919411	8.03642	1.57519	0.127416	0.999734	-4.33433	Homo sapiens mitogen-activated protein kinase associated protein 1 (MAPKAP1), transcript variant 6, mRNA.
ILMN_2211800	HMGB1L1	20	-0.129083	7.43084	-1.57462	0.127548	0.999734	-4.33488	Homo sapiens high-mobility group box 1-like 1 (HMGB1L1), mRNA.
ILMN_1716026	ARMCX6	X	0.10119	7.53474	1.57446	0.127584	0.999734	-4.33502	Homo sapiens armadillo repeat containing, X-linked 6 (ARMCX6), transcript variant 1, mRNA.
ILMN_1729515	PIN4	X	0.0998041	6.61999	1.57434	0.127613	0.999734	-4.33514	Homo sapiens protein (peptidylprolyl cis/trans isomerase) NIMA-interacting, 4 (parvulin) (PIN4), mRNA.
ILMN_1867588		12	0.175488	7.0603	1.57386	0.127725	0.999734	-4.3356	BX100504 Soares_fetal_heart_NbHH19W Homo sapiens cDNA clone IMAGp998D19788, mRNA sequence
ILMN_2379375	PPP1R12B	1	0.108012	6.14336	1.57382	0.127732	0.999734	-4.33563	Homo sapiens protein phosphatase 1, regulatory (inhibitor) subunit 12B (PPP1R12B), transcript variant 3, mRNA.
ILMN_1742167	TUBA1C	12	0.087871	11.421	1.57331	0.127852	0.999734	-4.33612	Homo sapiens tubulin, alpha 1c (TUBA1C), mRNA.
ILMN_1741143	TXK	4	0.150974	8.46218	1.57329	0.127856	0.999734	-4.33614	Homo sapiens TXK tyrosine kinase (TXK), mRNA.
ILMN_1695792	CUL4A	13	0.0980469	8.65668	1.57247	0.128046	0.999734	-4.33691	Homo sapiens cullin 4A (CUL4A), transcript variant 2, mRNA.
ILMN_1773567	LAMA5	20	0.170628	7.33986	1.5723	0.128086	0.999734	-4.33707	Homo sapiens laminin, alpha 5 (LAMA5), mRNA.
ILMN_1697959	SLC35B4	7	0.111732	6.3313	1.57218	0.128113	0.999734	-4.33718	Homo sapiens solute carrier family 35, member B4 (SLC35B4), mRNA.
ILMN_1661664	SRRM1L		0.0989823	7.04724	1.57197	0.128162	0.999734	-4.33739	PREDICTED: Homo sapiens serine/arginine repetitive matrix 1-like (SRRM1L), mRNA.
ILMN_2387636	ITGB4BP	20	-0.091243	10.2312	-1.57172	0.128219	0.999734	-4.33762	Homo sapiens integrin beta 4 binding protein (ITGB4BP), transcript variant 3, mRNA.
ILMN_3295494	LOC389386		0.123705	7.55211	1.57164	0.128239	0.999734	-4.3377	PREDICTED: Homo sapiens misc_RNA (LOC389386), partial miscRNA.
ILMN_2279339	WTAP	6	-0.128678	8.73064	-1.57145	0.128282	0.999734	-4.33787	Homo sapiens Wilms tumor 1 associated protein (WTAP), transcript variant 1, mRNA.
ILMN_1754042	LOC400955	2	-0.122056	6.03934	-1.57127	0.128324	0.999734	-4.33804	PREDICTED: Homo sapiens hypothetical LOC400955, transcript variant 2 (LOC400955), mRNA.
ILMN_1670145	DFNA5	7	-0.11447	6.15688	-1.57078	0.128438	0.999734	-4.33851	Homo sapiens deafness, autosomal dominant 5 (DFNA5), transcript variant 1, mRNA.
ILMN_1812688	C2orf18	2	0.125671	6.39705	1.56928	0.128787	0.999734	-4.33992	Homo sapiens chromosome 2 open reading frame 18 (C2orf18), mRNA.
ILMN_1685631	KIAA0892	19	0.0957859	8.63294	1.56924	0.128797	0.999734	-4.33997	Homo sapiens KIAA0892 (KIAA0892), mRNA.
ILMN_3235013	LOC730288	7	-0.169578	8.20641	-1.5691	0.128828	0.999734	-4.34009	PREDICTED: Homo sapiens similar to 40S ribosomal protein S28 (LOC730288), mRNA.
ILMN_2194828	C16orf53	16	-0.0835683	8.43981	-1.56884	0.128891	0.999734	-4.34034	Homo sapiens chromosome 16 open reading frame 53 (C16orf53), mRNA.
ILMN_1683113	LOC653319	16	0.0945545	5.99079	1.56815	0.12905	0.999734	-4.34099	PREDICTED: Homo sapiens similar to hypothetical protein LOC283849, transcript variant 8 (LOC653319), mRNA.
ILMN_2412849	SLC5A10	17	0.136489	6.61686	1.5679	0.129109	0.999734	-4.34123	Homo sapiens solute carrier family 5 (sodium/glucose cotransporter), member 10 (SLC5A10), transcript variant 2, mRNA.
ILMN_1737205	MCM4	8	0.101659	6.73146	1.56786	0.129118	0.999734	-4.34127	Homo sapiens minichromosome maintenance complex component 4 (MCM4), transcript variant 1, mRNA.
ILMN_1752647	KLRC1	12	0.0959228	6.09127	1.56754	0.129193	0.999734	-4.34157	Homo sapiens killer cell lectin-like receptor subfamily C, member 1 (KLRC1), transcript variant 4, mRNA.
ILMN_2227533	ABHD14B	3	-0.108574	6.93266	-1.56692	0.129337	0.999734	-4.34215	Homo sapiens abhydrolase domain containing 14B (ABHD14B), mRNA.
ILMN_1718924	ETFA	15	0.104242	9.51248	1.56647	0.129443	0.999734	-4.34258	Homo sapiens electron-transfer-flavoprotein, alpha polypeptide (glutaric aciduria II) (ETFA), nuclear gene encoding mitochondrial protein, mRNA.
ILMN_2339284	CHD2	15	0.095864	7.27045	1.56645	0.129449	0.999734	-4.3426	Homo sapiens chromodomain helicase DNA binding protein 2 (CHD2), transcript variant 2, mRNA.
ILMN_3238401	LOC100132519	9	0.113817	6.11982	1.56611	0.129527	0.999734	-4.34292	PREDICTED: Homo sapiens misc_RNA (LOC100132519), miscRNA.
ILMN_1778668	TAGLN	11	-0.126723	9.6374	-1.56578	0.129604	0.999734	-4.34323	Homo sapiens transgelin (TAGLN), transcript variant 2, mRNA.
ILMN_1742163	LOC441087	5	-0.114832	13.7388	-1.56563	0.12964	0.999734	-4.34337	Homo sapiens hypothetical gene supported by AK125735 (LOC441087), mRNA.
ILMN_1699598	AP2M1	3	-0.113823	9.86093	-1.56528	0.129722	0.999734	-4.3437	Homo sapiens adaptor-related protein complex 2, mu 1 subunit (AP2M1), transcript variant 1, mRNA.
ILMN_1768488	TERF2	16	-0.10337	8.28142	-1.56517	0.129747	0.999734	-4.3438	Homo sapiens telomeric repeat binding factor 2 (TERF2), mRNA.
ILMN_1664010	ELF1	13	0.148468	10.107	1.5651	0.129763	0.999734	-4.34387	Homo sapiens E74-like factor 1 (ets domain transcription factor) (ELF1), mRNA.
ILMN_2248112	TBX1	22	-0.122917	5.90558	-1.56493	0.129804	0.999734	-4.34403	Homo sapiens T-box 1 (TBX1), transcript variant A, mRNA.
ILMN_3265237	FLJ44342	17	0.0886175	7.44134	1.56483	0.129827	0.999734	-4.34412	PREDICTED: Homo sapiens hypothetical LOC645460 (FLJ44342), miscRNA.
ILMN_1680397	IL8RB	2	0.119451	12.8411	1.56377	0.130077	0.999734	-4.34513	Homo sapiens interleukin 8 receptor, beta (IL8RB), mRNA.
ILMN_1682953	PGAM4	X	-0.116001	7.76232	-1.56348	0.130145	0.999734	-4.3454	Homo sapiens phosphoglycerate mutase family member 4 (PGAM4), mRNA.
ILMN_2204664	NBPF14	1	-0.160455	6.68828	-1.56331	0.130184	0.999734	-4.34556	Homo sapiens neuroblastoma breakpoint family, member 14 (NBPF14), mRNA.
ILMN_1876064		7	0.113447	6.02711	1.56321	0.130207	0.999734	-4.34565	DB298926 BRACE3 Homo sapiens cDNA clone BRACE3009497 3, mRNA sequence
ILMN_2341690	C17orf81	17	0.112107	7.0029	1.56253	0.130366	0.999734	-4.34629	Homo sapiens chromosome 17 open reading frame 81 (C17orf81), transcript variant 1, mRNA.
ILMN_1798475	CSF2RB	22	0.112558	6.90025	1.56227	0.130428	0.999734	-4.34653	Homo sapiens colony stimulating factor 2 receptor, beta, low-affinity (granulocyte-macrophage) (CSF2RB), mRNA.
ILMN_2214734	FRRS1	1	0.111061	7.07506	1.56223	0.130437	0.999734	-4.34657	Homo sapiens ferric-chelate reductase 1 (FRRS1), mRNA.
ILMN_1736700	ALDOA	16	0.12337	11.73	1.56219	0.130446	0.999734	-4.34661	Homo sapiens aldolase A, fructose-bisphosphate (ALDOA), transcript variant 2, mRNA.
ILMN_2133534	SMA4		0.116784	8.64738	1.56192	0.13051	0.999734	-4.34686	Homo sapiens SMA4 (SMA4), mRNA.
ILMN_1750664	PPT2	6	-0.0956736	6.0691	-1.56191	0.130512	0.999734	-4.34687	Homo sapiens palmitoyl-protein thioesterase 2 (PPT2), transcript variant 2, mRNA.
ILMN_1759792	CLIP4	2	0.139719	6.49285	1.56189	0.130518	0.999734	-4.34689	Homo sapiens CAP-GLY domain containing linker protein family, member 4 (CLIP4), mRNA.
ILMN_3282292	LOC646316	4	-0.108242	7.37704	-1.56185	0.130526	0.999734	-4.34693	PREDICTED: Homo sapiens misc_RNA (LOC646316), miscRNA.
ILMN_1764163	LOC644330	19	-0.108192	8.17373	-1.56183	0.130532	0.999734	-4.34695	PREDICTED: Homo sapiens similar to tropomyosin 3 isoform 2 (LOC644330), mRNA.
ILMN_1698209	AGPS	2	0.1055	6.89972	1.56137	0.130639	0.999734	-4.34738	Homo sapiens alkylglycerone phosphate synthase (AGPS), mRNA.
ILMN_1711089	DNAJC21	5	0.103236	5.99574	1.56135	0.130646	0.999734	-4.3474	Homo sapiens DnaJ (Hsp40) homolog, subfamily C, member 21 (DNAJC21), transcript variant 1, mRNA.
ILMN_1710354	KIFC3	16	-0.139866	6.24578	-1.55927	0.131135	0.999734	-4.34935	Homo sapiens kinesin family member C3 (KIFC3), mRNA.
ILMN_1711853	MED24	17	-0.115967	7.63989	-1.55901	0.131197	0.999734	-4.3496	Homo sapiens mediator complex subunit 24 (MED24), transcript variant 1, mRNA.
ILMN_1721316	TNFRSF10A	8	0.131179	7.65499	1.55898	0.131205	0.999734	-4.34963	Homo sapiens tumor necrosis factor receptor superfamily, member 10a (TNFRSF10A), mRNA.
ILMN_1658083	ABT1	6	-0.0936151	6.14879	-1.55897	0.131206	0.999734	-4.34963	Homo sapiens activator of basal transcription 1 (ABT1), mRNA.
ILMN_1690122	CRKL	22	0.0796809	10.8937	1.55885	0.131235	0.999734	-4.34975	Homo sapiens v-crk sarcoma virus CT10 oncogene homolog (avian)-like (CRKL), mRNA.
ILMN_1788489	HIST1H3F	6	0.134141	8.36735	1.5581	0.131412	0.999734	-4.35045	Homo sapiens histone cluster 1, H3f (HIST1H3F), mRNA.
ILMN_1709583	LOC644019	9	0.145549	6.18689	1.55745	0.131567	0.999734	-4.35107	PREDICTED: Homo sapiens similar to COBW domain containing 3, transcript variant 5 (LOC644019), mRNA.
ILMN_1712312	RAB11A	15	0.106286	9.81827	1.55695	0.131684	0.999734	-4.35153	Homo sapiens RAB11A, member RAS oncogene family (RAB11A), mRNA.
ILMN_1753440	DCAF16	4	0.110485	7.13428	1.5569	0.131697	0.999734	-4.35158	Homo sapiens DDB1 and CUL4 associated factor 16 (DCAF16), mRNA.
ILMN_3260501	C21orf96		0.154406	7.95836	1.55618	0.131868	0.999734	-4.35226	PREDICTED: Homo sapiens misc_RNA (C21orf96), miscRNA.
ILMN_1799488	ZNF383	19	-0.109084	6.07546	-1.55592	0.131929	0.999734	-4.3525	Homo sapiens zinc finger protein 383 (ZNF383), mRNA.
ILMN_1781952	MGST1	12	0.116473	6.09159	1.55557	0.132014	0.999734	-4.35283	Homo sapiens microsomal glutathione S-transferase 1 (MGST1), transcript variant 1b, mRNA.
ILMN_1729801	S100A8	1	-0.17158	12.9266	-1.55555	0.132017	0.999734	-4.35285	Homo sapiens S100 calcium binding protein A8 (S100A8), mRNA.
ILMN_1659257	TNFRSF8	1	-0.109212	7.96446	-1.55552	0.132025	0.999734	-4.35288	Homo sapiens tumor necrosis factor receptor superfamily, member 8 (TNFRSF8), transcript variant 2, mRNA.
ILMN_1684114	LOC286016	7	-0.122065	7.76291	-1.555	0.132149	0.999734	-4.35337	Homo sapiens triosephosphate isomerase 1 pseudogene (LOC286016), non-coding RNA.
ILMN_1732269	GP6	19	0.140674	7.31745	1.55451	0.132265	0.999734	-4.35383	Homo sapiens glycoprotein VI (platelet) (GP6), transcript variant 1, mRNA.
ILMN_1690259	RAE1	20	0.0870843	6.53297	1.55432	0.13231	0.999734	-4.354	Homo sapiens RAE1 RNA export 1 homolog (S. pombe) (RAE1), transcript variant 1, mRNA.
ILMN_1713406	FAM39DP		-0.107205	11.3045	-1.55418	0.132344	0.999734	-4.35414	Homo sapiens family with sequence similarity 39, member D pseudogene (FAM39DP) on chromosome 15.
ILMN_1782741	CD300LB	17	-0.128627	7.51731	-1.55393	0.132404	0.999734	-4.35437	Homo sapiens CD300 molecule-like family member b (CD300LB), mRNA.
ILMN_1707484	GEMIN6	2	-0.100546	6.68844	-1.55357	0.132489	0.999734	-4.35471	Homo sapiens gem (nuclear organelle) associated protein 6 (GEMIN6), mRNA.
ILMN_1696118	GTPBP10	7	-0.111339	6.42354	-1.55354	0.132496	0.999734	-4.35474	Homo sapiens GTP-binding protein 10 (putative) (GTPBP10), transcript variant 1, mRNA.
ILMN_1810147	ZNF524	19	-0.105132	8.51358	-1.55312	0.132597	0.999734	-4.35513	Homo sapiens zinc finger protein 524 (ZNF524), mRNA.
ILMN_3222462	LOC730281	7	0.162049	6.71707	1.5531	0.132601	0.999734	-4.35515	PREDICTED: Homo sapiens misc_RNA (LOC730281), miscRNA.
ILMN_1760855	OCRL	X	0.102021	6.20843	1.55252	0.132738	0.999734	-4.35569	Homo sapiens oculocerebrorenal syndrome of Lowe (OCRL), transcript variant a, mRNA.
ILMN_2193817	CLEC4G	19	-0.102647	5.99017	-1.55233	0.132786	0.999734	-4.35587	Homo sapiens C-type lectin superfamily 4, member G (CLEC4G), mRNA.
ILMN_2158781	LOC650717		0.106719	6.57022	1.55223	0.132808	0.999734	-4.35596	PREDICTED: Homo sapiens similar to double homeobox 4c (LOC650717), mRNA.
ILMN_1692191	GNA12	7	0.1386	6.82812	1.55165	0.132948	0.999734	-4.35651	Homo sapiens guanine nucleotide binding protein (G protein) alpha 12 (GNA12), mRNA.
ILMN_1797728	HMGCS1	5	0.15393	7.28678	1.55161	0.132957	0.999734	-4.35654	Homo sapiens 3-hydroxy-3-methylglutaryl-Coenzyme A synthase 1 (soluble) (HMGCS1), transcript variant 2, mRNA.
ILMN_1750974	S100A9	1	-0.0992517	14.1595	-1.55034	0.133261	0.999734	-4.35773	Homo sapiens S100 calcium binding protein A9 (calgranulin B) (S100A9), mRNA.
ILMN_2313434	TCP1	6	-0.125437	6.69925	-1.54981	0.133387	0.999734	-4.35822	Homo sapiens t-complex 1 (TCP1), transcript variant 1, mRNA.
ILMN_2367707	PKN1	19	-0.154963	7.42755	-1.54933	0.133503	0.999734	-4.35868	Homo sapiens protein kinase N1 (PKN1), transcript variant 1, mRNA.
ILMN_2187533	CSRNP2	12	0.099497	7.35503	1.5485	0.133703	0.999734	-4.35945	Homo sapiens cysteine-serine-rich nuclear protein 2 (CSRNP2), mRNA.
ILMN_1704014	LOC730256	1	0.111386	8.01094	1.5483	0.13375	0.999734	-4.35964	PREDICTED: Homo sapiens hypothetical protein LOC730256 (LOC730256), mRNA.
ILMN_1671372	LOC137107		-0.114778	6.30752	-1.54799	0.133824	0.999734	-4.35993	PREDICTED: Homo sapiens similar to ribosomal protein L10a (LOC137107), mRNA.
ILMN_1906256		12	-0.116836	6.12196	-1.54783	0.133863	0.999734	-4.36008	BX100900 Soares fetal liver spleen 1NFLS Homo sapiens cDNA clone IMAGp998C02119, mRNA sequence
ILMN_3248035	NTN5	19	0.0909219	5.96011	1.54751	0.13394	0.999734	-4.36038	Homo sapiens netrin 5 (NTN5), mRNA.
ILMN_3235808	POM121C	7	0.0956684	11.2386	1.54735	0.13398	0.999734	-4.36053	Homo sapiens POM121 membrane glycoprotein C (POM121C), mRNA.
ILMN_1685289	C16orf58	16	0.0955163	10.0078	1.54733	0.133982	0.999734	-4.36054	Homo sapiens chromosome 16 open reading frame 58 (C16orf58), mRNA.
ILMN_3231881	LOC728026	9	-0.0987219	8.24509	-1.54702	0.134057	0.999734	-4.36083	PREDICTED: Homo sapiens hypothetical LOC728026 (LOC728026), mRNA.
ILMN_1762674	NUP43	6	0.184397	6.78034	1.54688	0.134091	0.999734	-4.36096	Homo sapiens nucleoporin 43kDa (NUP43), transcript variant 1, mRNA.
ILMN_1684158	GPT2	16	0.0955881	6.31083	1.54679	0.134113	0.999734	-4.36105	Homo sapiens glutamic pyruvate transaminase (alanine aminotransferase) 2 (GPT2), mRNA.
ILMN_1784299	C19orf43	19	-0.11222	8.66244	-1.54622	0.13425	0.999734	-4.36158	Homo sapiens chromosome 19 open reading frame 43 (C19orf43), mRNA.
ILMN_1751075	SETD4	21	-0.0935926	5.95692	-1.54618	0.134261	0.999734	-4.36162	Homo sapiens SET domain containing 4 (SETD4), transcript variant 1, mRNA.
ILMN_1724266	LYPD2	8	-0.108576	6.38859	-1.54616	0.134265	0.999734	-4.36164	Homo sapiens LY6/PLAUR domain containing 2 (LYPD2), mRNA.
ILMN_1772703	OTUD6B	8	0.151412	6.42847	1.5461	0.13428	0.999734	-4.3617	Homo sapiens OTU domain containing 6B (OTUD6B), mRNA.
ILMN_1850594			-0.135865	6.10055	-1.54565	0.134388	0.999734	-4.36211	Homo sapiens mRNA; cDNA DKFZp313A1935 (from clone DKFZp313A1935)
ILMN_3245292	LOC100133567		0.0967905	6.15936	1.54548	0.134429	0.999734	-4.36227	PREDICTED: Homo sapiens similar to RAPGEF2 protein (LOC100133567), partial mRNA.
ILMN_2154671	COX6B1	19	-0.0884589	12.1027	-1.54483	0.134586	0.999734	-4.36288	Homo sapiens cytochrome c oxidase subunit Vib polypeptide 1 (ubiquitous) (COX6B1), nuclear gene encoding mitochondrial protein, mRNA.
ILMN_1664098	FASTK	7	-0.110471	7.73806	-1.54462	0.134638	0.999734	-4.36308	Homo sapiens Fas-activated serine/threonine kinase (FASTK), transcript variant 4, mRNA.
ILMN_1683774	IL2RA	10	0.0975879	6.68849	1.54455	0.134654	0.999734	-4.36314	Homo sapiens interleukin 2 receptor, alpha (IL2RA), mRNA.
ILMN_2085760	ARPC1B	7	0.11011	10.9177	1.54448	0.134671	0.999734	-4.36321	Homo sapiens actin related protein 2/3 complex, subunit 1B, 41kDa (ARPC1B), mRNA.
ILMN_1811104	KTELC1	3	-0.0894438	10.4641	-1.54444	0.134681	0.999734	-4.36325	Homo sapiens KTEL (Lys-Tyr-Glu-Leu) containing 1 (KTELC1), mRNA.
ILMN_2313079	NLRP1	17	0.0973279	8.14471	1.54431	0.134711	0.999734	-4.36336	Homo sapiens NLR family, pyrin domain containing 1 (NLRP1), transcript variant 4, mRNA.
ILMN_2189007	CTGLF1	10	-0.0946257	6.10639	-1.54374	0.134848	0.999734	-4.36389	Homo sapiens centaurin, gamma-like family, member 1 (CTGLF1), mRNA.
ILMN_1860789		2	-0.100622	6.5103	-1.54357	0.134891	0.999734	-4.36406	UI-CF-EC1-abz-d-11-0-UI.s1 UI-CF-EC1 Homo sapiens cDNA clone UI-CF-EC1-abz-d-11-0-UI 3, mRNA sequence
ILMN_1761068	MGC52000	2	-0.133553	9.66386	-1.54356	0.134894	0.999734	-4.36407	Homo sapiens CXYorf1-related protein (MGC52000), mRNA.
ILMN_3239435	HTT	4	-0.151825	7.78557	-1.54342	0.134926	0.999734	-4.36419	Homo sapiens huntingtin (HTT), mRNA.
ILMN_1659766	BAG3	10	0.0871371	8.04946	1.54299	0.135031	0.999734	-4.3646	Homo sapiens BCL2-associated athanogene 3 (BAG3), mRNA.
ILMN_1785768	PDE4A	19	-0.100332	6.27492	-1.54285	0.135064	0.999734	-4.36472	Homo sapiens phosphodiesterase 4A, cAMP-specific (phosphodiesterase E2 dunce homolog, Drosophila) (PDE4A), mRNA.
ILMN_1717099	DSCR3	21	0.102293	9.10999	1.54266	0.13511	0.999734	-4.3649	Homo sapiens Down syndrome critical region gene 3 (DSCR3), mRNA.
ILMN_1817715		5	-0.122548	6.20041	-1.54239	0.135175	0.999734	-4.36515	AGENCOURT_16379396 NIH_MGC_227 Homo sapiens cDNA clone IMAGE:30717931 5, mRNA sequence
ILMN_1743345	ARMCX4	X	0.0957914	6.23123	1.54221	0.13522	0.999734	-4.36532	Homo sapiens armadillo repeat containing, X-linked 4 (ARMCX4), mRNA.
ILMN_1690063	LOC651143		-0.0949617	8.82304	-1.54188	0.135299	0.999734	-4.36563	PREDICTED: Homo sapiens hypothetical protein LOC651143, transcript variant 1 (LOC651143), mRNA.
ILMN_1725175	FOSL2	2	-0.132009	7.22353	-1.5418	0.13532	0.999734	-4.36571	Homo sapiens FOS-like antigen 2 (FOSL2), mRNA.
ILMN_1744244	DPAGT1	11	0.091819	6.24782	1.54139	0.13542	0.999734	-4.36609	Homo sapiens dolichyl-phosphate (UDP-N-acetylglucosamine) N-acetylglucosaminephosphotransferase 1 (GlcNAc-1-P transferase) (DPAGT1), transcript variant 1, mRNA.
ILMN_1701114	GBP1	1	0.152125	8.32593	1.5413	0.13544	0.999734	-4.36617	Homo sapiens guanylate binding protein 1, interferon-inducible, 67kDa (GBP1), mRNA.
ILMN_2286334	SR140	3	0.128282	7.39172	1.54086	0.135547	0.999734	-4.36658	Homo sapiens U2-associated SR140 protein (SR140), mRNA.
ILMN_2366391	PRDX1	1	0.106362	10.1222	1.54	0.135756	0.999734	-4.36738	Homo sapiens peroxiredoxin 1 (PRDX1), transcript variant 2, mRNA.
ILMN_1659462	DUSP23	1	-0.0941017	9.7883	-1.53995	0.135769	0.999734	-4.36743	Homo sapiens dual specificity phosphatase 23 (DUSP23), mRNA.
ILMN_1849267	LOC728181	12	-0.106815	6.1614	-1.53988	0.135785	0.999734	-4.36749	PREDICTED: Homo sapiens hypothetical protein LOC728181 (LOC728181), mRNA.
ILMN_2199022	SAP30BP	17	-0.114393	7.15294	-1.53934	0.135916	0.999734	-4.36799	Homo sapiens SAP30 binding protein (SAP30BP), mRNA.
ILMN_1769720	STAU2	8	0.122051	6.17216	1.53876	0.136058	0.999734	-4.36853	Homo sapiens staufen, RNA binding protein, homolog 2 (Drosophila) (STAU2), mRNA.
ILMN_1670302	HK3	5	-0.118244	9.86585	-1.53853	0.136114	0.999734	-4.36875	Homo sapiens hexokinase 3 (white cell) (HK3), nuclear gene encoding mitochondrial protein, mRNA.
ILMN_1693226	C1orf212	1	-0.120094	6.3462	-1.53852	0.136116	0.999734	-4.36876	Homo sapiens chromosome 1 open reading frame 212 (C1orf212), mRNA.
ILMN_1732575	SEC14L1	17	0.0973631	9.23243	1.53839	0.136148	0.999734	-4.36888	Homo sapiens SEC14-like 1 (S. cerevisiae) (SEC14L1), mRNA.
ILMN_3259120	LOC100130348		0.135838	6.23609	1.53772	0.136311	0.999734	-4.3695	PREDICTED: Homo sapiens similar to rCG48429 (LOC100130348), mRNA.
ILMN_1786532	CNIH	14	0.161509	7.52277	1.53746	0.136375	0.999734	-4.36974	Homo sapiens cornichon homolog (Drosophila) (CNIH), mRNA.
ILMN_1811178	SCAPER	15	-0.0987322	7.16755	-1.53742	0.136386	0.999734	-4.36979	Homo sapiens S phase cyclin A-associated protein in the ER (SCAPER), mRNA.
ILMN_1679267	TGM2	20	-0.182049	8.37113	-1.53718	0.136444	0.999734	-4.37001	Homo sapiens transglutaminase 2 (C polypeptide, protein-glutamine-gamma-glutamyltransferase) (TGM2), transcript variant 2, mRNA.
ILMN_1805750	IFITM3	11	-0.144198	12.0295	-1.53708	0.136468	0.999734	-4.3701	Homo sapiens interferon induced transmembrane protein 3 (1-8U) (IFITM3), mRNA.
ILMN_1783771	UBE2Z		-0.168217	8.78724	-1.53682	0.136531	0.999734	-4.37034	PREDICTED: Homo sapiens ubiquitin-conjugating enzyme E2Z (putative), transcript variant 3 (UBE2Z), mRNA.
ILMN_1651949	SCYL3	1	0.140755	6.35291	1.53677	0.136543	0.999734	-4.37038	Homo sapiens SCY1-like 3 (S. cerevisiae) (SCYL3), transcript variant 1, mRNA.
ILMN_1724062	LIN54	4	0.104688	7.20839	1.53664	0.136576	0.999734	-4.37051	Homo sapiens lin-54 homolog (C. elegans) (LIN54), mRNA.
ILMN_1710923	SLAMF7	1	0.0801598	7.22662	1.53661	0.136583	0.999734	-4.37054	Homo sapiens SLAM family member 7 (SLAMF7), mRNA.
ILMN_1696702	NEO1	15	0.110979	8.57904	1.53647	0.136617	0.999734	-4.37067	Homo sapiens neogenin homolog 1 (chicken) (NEO1), mRNA.
ILMN_3298544	LOC729157		-0.11941	6.08986	-1.53558	0.136834	0.999734	-4.37149	PREDICTED: Homo sapiens misc_RNA (LOC729157), miscRNA.
ILMN_1859392		11	0.126393	6.1613	1.53545	0.136867	0.999734	-4.37161	xj22c02.x1 NCI_CGAP_Ut2 Homo sapiens cDNA clone IMAGE:2657954 3, mRNA sequence
ILMN_1697218	MED22	9	-0.0819931	10.2357	-1.53536	0.136888	0.999734	-4.37169	Homo sapiens mediator complex subunit 22 (MED22), transcript variant c, mRNA.
ILMN_1743078	LOC643031	5	0.117442	11.7995	1.53475	0.137038	0.999734	-4.37226	PREDICTED: Homo sapiens similar to NADH dehydrogenase subunit 5 (LOC643031), mRNA.
ILMN_2393296	GK	X	0.125202	9.1585	1.53429	0.137151	0.999734	-4.37269	Homo sapiens glycerol kinase (GK), transcript variant 1, mRNA.
ILMN_1687375	ATP2A2	12	0.093854	8.39016	1.53418	0.137179	0.999734	-4.3728	Homo sapiens ATPase, Ca++ transporting, cardiac muscle, slow twitch 2 (ATP2A2), transcript variant 2, mRNA.
ILMN_1849997		16	-0.10056	6.13642	-1.53414	0.137188	0.999734	-4.37283	Homo sapiens cDNA FLJ41179 fis, clone BRACE2043036
ILMN_1691393	DNPEP	2	-0.103006	7.54538	-1.53396	0.137233	0.999734	-4.373	Homo sapiens aspartyl aminopeptidase (DNPEP), mRNA.
ILMN_1857017		7	-0.0986196	7.82623	-1.53395	0.137234	0.999734	-4.37301	Homo sapiens mRNA; cDNA DKFZp761E1721 (from clone DKFZp761E1721)
ILMN_1792860	MED22	9	0.10193	6.81044	1.53334	0.137383	0.999734	-4.37357	Homo sapiens mediator complex subunit 22 (MED22), transcript variant c, mRNA.
ILMN_1786722	ZNF385A	12	-0.165778	6.80634	-1.53317	0.137426	0.999734	-4.37373	Homo sapiens zinc finger protein 385A (ZNF385A), transcript variant 3, mRNA.
ILMN_2399264	2006-09-01	X	-0.107593	11.0093	-1.53231	0.137637	0.999734	-4.37453	Homo sapiens septin 6 (SEPT6), transcript variant III, mRNA.
ILMN_1707534	NKRF	X	0.118416	7.18435	1.53196	0.137723	0.999734	-4.37485	Homo sapiens NFKB repressing factor (NKRF), mRNA.
ILMN_1726239	TBCA	5	0.118413	9.83961	1.53182	0.137758	0.999734	-4.37498	Homo sapiens tubulin folding cofactor A (TBCA), mRNA.
ILMN_1713491	VAMP2	17	-0.116662	8.80339	-1.53155	0.137824	0.999734	-4.37523	Homo sapiens vesicle-associated membrane protein 2 (synaptobrevin 2) (VAMP2), mRNA.
ILMN_2387303	SHPRH	6	0.130677	6.18714	1.53147	0.137843	0.999734	-4.3753	Homo sapiens SNF2 histone linker PHD RING helicase (SHPRH), transcript variant 2, mRNA.
ILMN_1676062	DIP2C	10	0.114331	6.13392	1.53035	0.13812	0.999734	-4.37634	Homo sapiens DIP2 disco-interacting protein 2 homolog C (Drosophila) (DIP2C), mRNA.
ILMN_2330994	NKTR	3	0.179185	7.80224	1.53007	0.138188	0.999734	-4.3766	Homo sapiens natural killer-tumor recognition sequence (NKTR), transcript variant 2, mRNA.
ILMN_1735180	NCSTN	1	0.0864928	11.0743	1.53	0.138206	0.999734	-4.37667	Homo sapiens nicastrin (NCSTN), mRNA.
ILMN_2333594	SUMO2	17	0.102482	10.6649	1.52967	0.138288	0.999734	-4.37698	Homo sapiens SMT3 suppressor of mif two 3 homolog 2 (S. cerevisiae) (SUMO2), transcript variant 2, mRNA.
ILMN_1751072	SRPRB	3	0.117685	8.30576	1.52966	0.138291	0.999734	-4.37699	Homo sapiens signal recognition particle receptor, B subunit (SRPRB), mRNA.
ILMN_2354855	OTUB1	11	-0.0996288	6.60334	-1.52956	0.138315	0.999734	-4.37708	Homo sapiens OTU domain, ubiquitin aldehyde binding 1 (OTUB1), transcript variant 2, transcribed RNA.
ILMN_1838313		1	0.106652	7.40728	1.52909	0.13843	0.999734	-4.37751	Homo sapiens cDNA clone IMAGE:5260685
ILMN_1725612	NUP50	22	0.107803	7.94642	1.52892	0.138473	0.999734	-4.37767	Homo sapiens nucleoporin 50kDa (NUP50), transcript variant 2, mRNA.
ILMN_3246273	RNU1-3	1	-0.135537	7.93535	-1.52854	0.138567	0.999734	-4.37802	Homo sapiens RNA, U1 small nuclear 3 (RNU1-3), small nuclear RNA.
ILMN_1659771	LOC645683		-0.092292	13.3143	-1.52813	0.138668	0.999734	-4.3784	PREDICTED: Homo sapiens similar to ribosomal protein L13a (LOC645683), mRNA.
ILMN_1656136	STAU1	20	0.104512	8.73962	1.52801	0.138699	0.999734	-4.37851	Homo sapiens staufen, RNA binding protein, homolog 1 (Drosophila) (STAU1), transcript variant T4, mRNA.
ILMN_3239113	LOC144438	12	-0.104205	8.56957	-1.5273	0.138875	0.999734	-4.37917	Homo sapiens hypothetical LOC144438 (LOC144438), non-coding RNA.
ILMN_3213185	LOC645452		-0.129358	13.7672	-1.52722	0.138895	0.999734	-4.37925	PREDICTED: Homo sapiens similar to hCG1782414 (LOC645452), mRNA.
ILMN_1683533	CCDC66	3	0.109287	6.5422	1.5266	0.139048	0.999734	-4.37982	Homo sapiens coiled-coil domain containing 66 (CCDC66), mRNA.
ILMN_1724309	FAM35A		-0.122107	6.60188	-1.52652	0.139067	0.999734	-4.37989	PREDICTED: Homo sapiens family with sequence similarity 35, member A (FAM35A), mRNA.
ILMN_1770356	POLRMT	19	-0.110748	8.03772	-1.52625	0.139134	0.999734	-4.38014	Homo sapiens polymerase (RNA) mitochondrial (DNA directed) (POLRMT), nuclear gene encoding mitochondrial protein, mRNA.
ILMN_2194852	FLJ46309	9	-0.118307	13.8636	-1.52604	0.139187	0.999734	-4.38033	Homo sapiens hypothetical protein LOC649598 (FLJ46309), mRNA.
ILMN_1736751	VPS26B	11	-0.125592	8.10846	-1.52575	0.139258	0.999734	-4.3806	Homo sapiens vacuolar protein sorting 26 homolog B (S. pombe) (VPS26B), mRNA.
ILMN_1806294	RPS6KA3	X	0.0865037	8.05841	1.52486	0.139479	0.999734	-4.38142	Homo sapiens ribosomal protein S6 kinase, 90kDa, polypeptide 3 (RPS6KA3), mRNA.
ILMN_3290380	LOC387703	10	-0.124752	8.36458	-1.52468	0.139524	0.999734	-4.38159	PREDICTED: Homo sapiens misc_RNA (LOC387703), miscRNA.
ILMN_1797298	ARMC7	17	-0.114812	8.01999	-1.52463	0.139537	0.999734	-4.38164	Homo sapiens armadillo repeat containing 7 (ARMC7), mRNA.
ILMN_1704672	OBFC2B	12	-0.102284	6.2368	-1.5236	0.139793	0.999734	-4.38259	Homo sapiens oligonucleotide/oligosaccharide-binding fold containing 2B (OBFC2B), mRNA.
ILMN_1704208	LOC646981	1	0.105992	5.99659	1.52354	0.139809	0.999734	-4.38265	PREDICTED: Homo sapiens similar to Tyrosine-protein phosphatase non-receptor type 2 (T-cell protein-tyrosine phosphatase) (TCPTP) (LOC646981), mRNA.
ILMN_2050023	CCDC23	1	-0.125466	10.4705	-1.52333	0.139861	0.999734	-4.38284	Homo sapiens coiled-coil domain containing 23 (CCDC23), mRNA.
ILMN_1747244	CCNG2	4	0.109443	6.47303	1.52311	0.139914	0.999734	-4.38304	Homo sapiens cyclin G2 (CCNG2), mRNA.
ILMN_1736481	SECISBP2	9	0.0824532	9.21625	1.52298	0.139948	0.999734	-4.38316	Homo sapiens SECIS binding protein 2 (SECISBP2), mRNA.
ILMN_3243714	LOC642073	6	-0.255038	8.38546	-1.52288	0.139971	0.999734	-4.38325	PREDICTED: Homo sapiens similar to MHC class II antigen (LOC642073), mRNA.
ILMN_2123119	MFSD8	4	0.112973	7.40061	1.52274	0.140007	0.999734	-4.38338	Homo sapiens major facilitator superfamily domain containing 8 (MFSD8), mRNA.
ILMN_1666564	LOC652489		0.0964122	9.39153	1.52271	0.140016	0.999734	-4.38341	PREDICTED: Homo sapiens similar to SMT3 suppressor of mif two 3 homolog 2 (LOC652489), mRNA.
ILMN_3242818	RNU105C	8	-0.134863	6.08518	-1.52205	0.140179	0.999734	-4.38401	Homo sapiens RNA, U105C small nucleolar (RNU105C), small nucleolar RNA.
ILMN_1662895	C14orf153	14	-0.15841	7.10078	-1.52147	0.140325	0.999734	-4.38455	Homo sapiens chromosome 14 open reading frame 153 (C14orf153), mRNA.
ILMN_1783350	PCNXL3	11	-0.106651	7.45426	-1.52136	0.140352	0.999734	-4.38466	PREDICTED: Homo sapiens pecanex-like 3 (Drosophila), transcript variant 1 (PCNXL3), mRNA.
ILMN_1671494	USP5	12	-0.115835	9.00074	-1.52042	0.140586	0.999734	-4.38552	Homo sapiens ubiquitin specific peptidase 5 (isopeptidase T) (USP5), transcript variant 2, mRNA.
ILMN_3274677	LOC644384		-0.11013	5.99407	-1.52033	0.140609	0.999734	-4.3856	PREDICTED: Homo sapiens misc_RNA (LOC644384), miscRNA.
ILMN_1657754	RPAP2	1	0.133571	7.50098	1.52032	0.140611	0.999734	-4.38561	Homo sapiens RNA polymerase II associated protein 2 (RPAP2), mRNA.
ILMN_1742256	LOC645253		0.121013	6.09657	1.5202	0.140641	0.999734	-4.38572	PREDICTED: Homo sapiens hypothetical LOC645253 (LOC645253), mRNA.
ILMN_3308138	RNU4-2		-0.18572	7.58415	-1.5201	0.140666	0.999734	-4.38581	Homo sapiens RNA, U4 small nuclear 2 (RNU4-2), small nuclear RNA.
ILMN_3228688	LOC730415		-0.0940895	12.7946	-1.52004	0.140683	0.999734	-4.38588	PREDICTED: Homo sapiens hypothetical LOC730415, transcript variant 2 (LOC730415), mRNA.
ILMN_1656868	LOC23117	16	0.0806933	13.8586	1.51973	0.14076	0.999734	-4.38616	PREDICTED: Homo sapiens KIAA0220-like protein, transcript variant 16 (LOC23117), mRNA.
ILMN_1751572	TLE1	9	0.0877547	6.85217	1.51957	0.140801	0.999734	-4.38631	Homo sapiens transducin-like enhancer of split 1 (E(sp1) homolog, Drosophila) (TLE1), mRNA.
ILMN_1777286	LOC388344	17	-0.129719	7.60536	-1.51943	0.140835	0.999734	-4.38643	PREDICTED: Homo sapiens similar to ribosomal protein L13, transcript variant 1 (LOC388344), mRNA.
ILMN_2120982	ALG11	13	-0.238419	6.07525	-1.51902	0.140937	0.999734	-4.38681	Homo sapiens asparagine-linked glycosylation 11, alpha-1,2-mannosyltransferase homolog (yeast) (ALG11), mRNA.
ILMN_3200867	LOC123855		0.107703	6.02231	1.51834	0.141109	0.999734	-4.38744	PREDICTED: Homo sapiens similar to hCG2042536 (LOC123855), mRNA.
ILMN_1663538	CLYBL	13	0.10119	7.50571	1.51799	0.141196	0.999734	-4.38776	Homo sapiens citrate lyase beta like (CLYBL), mRNA.
ILMN_1720857	GUSBL1	6	0.124001	10.0238	1.51737	0.141352	0.999734	-4.38833	Homo sapiens glucuronidase, beta-like 1 (GUSBL1), non-coding RNA.
ILMN_1753692	LOC647135	1	0.0985213	6.48669	1.51682	0.14149	0.999734	-4.38884	PREDICTED: Homo sapiens similar to SLIT-ROBO Rho GTPase-activating protein 2 (srGAP2) (Formin-binding protein 2), transcript variant 1 (LOC647135), mRNA.
ILMN_1747052	ITGA4	2	0.162788	7.16536	1.51641	0.141595	0.999734	-4.38922	Homo sapiens integrin, alpha 4 (antigen CD49D, alpha 4 subunit of VLA-4 receptor) (ITGA4), mRNA.
ILMN_1709451	TFPT	19	-0.109047	7.56873	-1.51601	0.141694	0.999734	-4.38958	Homo sapiens TCF3 (E2A) fusion partner (in childhood Leukemia) (TFPT), mRNA.
ILMN_3283114	LOC100131460		0.0942365	6.06417	1.51572	0.141768	0.999734	-4.38985	PREDICTED: Homo sapiens misc_RNA (LOC100131460), miscRNA.
ILMN_2165993	ITLN1	1	-0.140526	6.53303	-1.5154	0.141849	0.999734	-4.39015	Homo sapiens intelectin 1 (galactofuranose binding) (ITLN1), mRNA.
ILMN_1663631	BANP	16	0.0815651	12.216	1.51493	0.141966	0.999734	-4.39057	Homo sapiens BTG3 associated nuclear protein (BANP), transcript variant 2, mRNA.
ILMN_3235065	ZNHIT6	1	0.13588	7.13917	1.51431	0.142123	0.999734	-4.39114	Homo sapiens zinc finger, HIT type 6 (ZNHIT6), mRNA.
ILMN_1722025	CPEB4	5	0.148983	8.69046	1.51423	0.142144	0.999734	-4.39122	Homo sapiens cytoplasmic polyadenylation element binding protein 4 (CPEB4), mRNA.
ILMN_1715963	FBXO7	22	0.172762	10.5822	1.51396	0.142211	0.999734	-4.39147	Homo sapiens F-box protein 7 (FBXO7), transcript variant 2, mRNA.
ILMN_1782069	TRAK1	3	0.0979163	7.40282	1.51331	0.142375	0.999734	-4.39206	Homo sapiens trafficking protein, kinesin binding 1 (TRAK1), mRNA.
ILMN_1683883	ACY1	3	-0.107157	6.42401	-1.51302	0.14245	0.999734	-4.39233	Homo sapiens aminoacylase 1 (ACY1), mRNA.
ILMN_1859393		X	0.108755	6.2474	1.51298	0.142458	0.999734	-4.39236	qf54c05.x1 Soares_testis_NHT Homo sapiens cDNA clone IMAGE:1753832 3, mRNA sequence
ILMN_2364700	ENSA	1	0.144966	7.62424	1.51281	0.142503	0.999734	-4.39253	Homo sapiens endosulfine alpha (ENSA), transcript variant 8, mRNA.
ILMN_1788538	NCALD	8	-0.0980341	8.63938	-1.51257	0.142563	0.999734	-4.39275	Homo sapiens neurocalcin delta (NCALD), mRNA.
ILMN_1742779	CENPL	1	0.10375	6.68448	1.51199	0.142709	0.999734	-4.39327	Homo sapiens centromere protein L (CENPL), mRNA.
ILMN_1815635	C9orf62	9	-0.0949151	5.97529	-1.51195	0.142719	0.999734	-4.39331	PREDICTED: Homo sapiens chromosome 9 open reading frame 62 (C9orf62), mRNA.
ILMN_2140990	CAMK1	3	-0.139301	8.26539	-1.51192	0.142727	0.999734	-4.39334	Homo sapiens calcium/calmodulin-dependent protein kinase I (CAMK1), mRNA.
ILMN_1799814	WDR57	1	0.0996975	8.05624	1.51184	0.142748	0.999734	-4.39341	Homo sapiens WD repeat domain 57 (U5 snRNP specific) (WDR57), mRNA.
ILMN_1716907	FLJ20254	2	-0.117891	6.99709	-1.51173	0.142776	0.999734	-4.39351	Homo sapiens hypothetical protein FLJ20254 (FLJ20254), mRNA.
ILMN_1691702	ZNF775	7	-0.118821	6.53894	-1.51139	0.142861	0.999734	-4.39382	Homo sapiens zinc finger protein 775 (ZNF775), mRNA.
ILMN_1738449	STIM2	4	0.122988	7.66867	1.51123	0.142901	0.999734	-4.39397	Homo sapiens stromal interaction molecule 2 (STIM2), mRNA.
ILMN_1811927	OR2W3	1	0.172014	8.36714	1.51115	0.142923	0.999734	-4.39405	Homo sapiens olfactory receptor, family 2, subfamily W, member 3 (OR2W3), mRNA.
ILMN_1747227	ADORA1	1	0.119529	7.3608	1.51095	0.142972	0.999734	-4.39423	Homo sapiens adenosine A1 receptor (ADORA1), mRNA.
ILMN_2060652	BET1L	11	-0.128531	7.20908	-1.51086	0.142997	0.999734	-4.39432	Homo sapiens blocked early in transport 1 homolog (S. cerevisiae)-like (BET1L), mRNA.
ILMN_1762808	LOC651919		-0.110648	6.22664	-1.51043	0.143104	0.999734	-4.3947	PREDICTED: Homo sapiens similar to Ras-related C3 botulinum toxin substrate 1 (p21-Rac1) (LOC651919), mRNA.
ILMN_1758613	RAPGEFL1	17	0.170049	6.77311	1.51043	0.143105	0.999734	-4.39471	Homo sapiens Rap guanine nucleotide exchange factor (GEF)-like 1 (RAPGEFL1), mRNA.
ILMN_1786015	CTCF	16	0.0837679	8.60667	1.50991	0.143237	0.999734	-4.39518	Homo sapiens CCCTC-binding factor (zinc finger protein) (CTCF), mRNA.
ILMN_1798612	SNX20	16	0.0876514	6.68161	1.5098	0.143264	0.999734	-4.39528	Homo sapiens sorting nexin 20 (SNX20), mRNA.
ILMN_1713163	SMARCA5	4	0.0940133	6.59507	1.5094	0.143367	0.999734	-4.39565	Homo sapiens SWI/SNF related, matrix associated, actin dependent regulator of chromatin, subfamily a, member 5 (SMARCA5), mRNA.
ILMN_1916390		2	-0.0945495	6.27878	-1.50904	0.143459	0.999734	-4.39598	BX095709 Soares pineal gland 3NbHPG Homo sapiens cDNA clone IMAGp998I24464, mRNA sequence
ILMN_1798076	HOXD3	2	0.0964745	6.15293	1.50838	0.143626	0.999734	-4.39659	Homo sapiens homeobox D3 (HOXD3), mRNA.
ILMN_2375879	VEGFA	6	0.0885486	6.04096	1.50822	0.143666	0.999734	-4.39673	Homo sapiens vascular endothelial growth factor A (VEGFA), transcript variant 2, mRNA.
ILMN_1764091	R3HDM2	12	0.0922115	6.99475	1.50804	0.143714	0.999734	-4.3969	Homo sapiens R3H domain containing 2 (R3HDM2), mRNA.
ILMN_1705114	NUMB	14	0.121738	10.4297	1.50711	0.143949	0.999734	-4.39774	Homo sapiens numb homolog (Drosophila) (NUMB), transcript variant 2, mRNA.
ILMN_1682694	LOC203547	X	0.122184	8.41608	1.50693	0.143995	0.999734	-4.39791	Homo sapiens hypothetical protein LOC203547 (LOC203547), mRNA.
ILMN_2248863	ZBTB38		0.102448	6.04172	1.5069	0.144003	0.999734	-4.39794	Homo sapiens zinc finger and BTB domain containing 38 (ZBTB38), mRNA.
ILMN_1760682	STAG3L1	7	0.106982	7.82453	1.50689	0.144005	0.999734	-4.39795	Homo sapiens stromal antigen 3-like 1 (STAG3L1), transcript variant 1, mRNA.
ILMN_1793033	RBM28	7	0.0874784	6.41394	1.50622	0.144177	0.999734	-4.39856	Homo sapiens RNA binding motif protein 28 (RBM28), mRNA.
ILMN_1791642	LOC91664		0.0979271	7.60278	1.50598	0.144237	0.999734	-4.39878	PREDICTED: Homo sapiens hypothetical protein BC007307 (LOC91664), mRNA.
ILMN_1678730	NOMO1	16	0.114683	8.16227	1.50586	0.144269	0.999734	-4.39889	Homo sapiens NODAL modulator 1 (NOMO1), mRNA.
ILMN_1741159	MAP3K8	10	0.156916	7.83947	1.50582	0.14428	0.999734	-4.39893	Homo sapiens mitogen-activated protein kinase kinase kinase 8 (MAP3K8), mRNA.
ILMN_2180352	DIP2B	12	0.124652	9.55265	1.50571	0.144307	0.999734	-4.39903	Homo sapiens DIP2 disco-interacting protein 2 homolog B (Drosophila) (DIP2B), mRNA.
ILMN_1729130	C7orf42	7	0.122301	7.82162	1.50519	0.14444	0.999734	-4.3995	Homo sapiens chromosome 7 open reading frame 42 (C7orf42), mRNA.
ILMN_3213925	LOC441481		-0.116904	9.922	-1.50516	0.144448	0.999734	-4.39953	PREDICTED: Homo sapiens misc_RNA (LOC441481), miscRNA.
ILMN_1678238	ZNF683	1	-0.147866	8.58717	-1.50515	0.144451	0.999734	-4.39954	Homo sapiens zinc finger protein 683 (ZNF683), transcript variant 2, mRNA.
ILMN_1797933	MRPL17	11	0.107627	8.1085	1.50512	0.144459	0.999734	-4.39957	Homo sapiens mitochondrial ribosomal protein L17 (MRPL17), nuclear gene encoding mitochondrial protein, mRNA.
ILMN_1780189	PSMC5	17	-0.118978	10.3358	-1.50503	0.144482	0.999734	-4.39966	Homo sapiens proteasome (prosome, macropain) 26S subunit, ATPase, 5 (PSMC5), mRNA.
ILMN_2312275	SRP54	14	0.103393	9.26985	1.5048	0.14454	0.999734	-4.39986	Homo sapiens signal recognition particle 54kDa (SRP54), mRNA.
ILMN_1775692	EIF4G3	1	0.0990987	9.32932	1.50459	0.144593	0.999734	-4.40005	Homo sapiens eukaryotic translation initiation factor 4 gamma, 3 (EIF4G3), mRNA.
ILMN_2389582	HNRNPL	19	-0.0904521	8.57108	-1.50452	0.144612	0.999734	-4.40012	Homo sapiens heterogeneous nuclear ribonucleoprotein L (HNRNPL), transcript variant 2, mRNA.
ILMN_1688178	RRP7A	22	-0.120562	8.50281	-1.50417	0.144702	0.999734	-4.40044	Homo sapiens ribosomal RNA processing 7 homolog A (S. cerevisiae) (RRP7A), mRNA.
ILMN_1728256	SPAG9	17	0.126002	7.12584	1.50379	0.144799	0.999734	-4.40078	Homo sapiens sperm associated antigen 9 (SPAG9), mRNA.
ILMN_2342066	METRNL	17	-0.122136	7.13519	-1.50373	0.144815	0.999734	-4.40084	Homo sapiens meteorin, glial cell differentiation regulator-like (METRNL), mRNA.
ILMN_1688231	TREM1	6	-0.136087	9.35342	-1.50337	0.144905	0.999734	-4.40117	Homo sapiens triggering receptor expressed on myeloid cells 1 (TREM1), mRNA.
ILMN_1815238	MAP2K3	17	0.116076	8.0398	1.50325	0.144938	0.999734	-4.40128	Homo sapiens mitogen-activated protein kinase kinase 3 (MAP2K3), transcript variant A, mRNA.
ILMN_1677885	FMO4	1	0.102548	6.01526	1.50321	0.144947	0.999734	-4.40131	Homo sapiens flavin containing monooxygenase 4 (FMO4), mRNA.
ILMN_1654398	RGL1	1	0.0975311	6.45388	1.50281	0.145051	0.999734	-4.40168	Homo sapiens ral guanine nucleotide dissociation stimulator-like 1 (RGL1), mRNA.
ILMN_1673676	SNX5	20	0.116952	6.47233	1.50222	0.145202	0.999734	-4.40222	Homo sapiens sorting nexin 5 (SNX5), transcript variant 1, mRNA.
ILMN_3241996	C6orf59	6	-0.141881	7.18126	-1.50211	0.145229	0.999734	-4.40232	Homo sapiens chromosome 6 open reading frame 59 (C6orf59), non-coding RNA.
ILMN_2393243	GTPBP8	3	-0.103457	6.7764	-1.50157	0.145369	0.999734	-4.40281	Homo sapiens GTP-binding protein 8 (putative) (GTPBP8), transcript variant 1, mRNA.
ILMN_1804445	ATF7IP2	16	0.11173	7.22703	1.5014	0.145412	0.999734	-4.40297	Homo sapiens activating transcription factor 7 interacting protein 2 (ATF7IP2), mRNA.
ILMN_1684402	STXBP5	6	0.134725	7.9285	1.50136	0.145424	0.999734	-4.40301	Homo sapiens syntaxin binding protein 5 (tomosyn) (STXBP5), mRNA.
ILMN_1672356	ANKRD13D		-0.179894	10.6824	-1.50077	0.145575	0.999734	-4.40355	PREDICTED: Homo sapiens ankyrin repeat domain 13 family, member D, transcript variant 7 (ANKRD13D), mRNA.
ILMN_1802753	TSSC4	11	-0.124555	9.32758	-1.50068	0.145597	0.999734	-4.40362	Homo sapiens tumor suppressing subtransferable candidate 4 (TSSC4), mRNA.
ILMN_1724700	RIOK3	18	0.166784	10.2436	1.50063	0.14561	0.999734	-4.40367	Homo sapiens RIO kinase 3 (yeast) (RIOK3), mRNA.
ILMN_1763260	HIF1A	14	0.126928	6.9074	1.50056	0.145629	0.999734	-4.40374	Homo sapiens hypoxia-inducible factor 1, alpha subunit (basic helix-loop-helix transcription factor) (HIF1A), transcript variant 1, mRNA.
ILMN_1739155	OR9A4	7	0.114139	6.89028	1.50033	0.145687	0.999734	-4.40394	Homo sapiens olfactory receptor, family 9, subfamily A, member 4 (OR9A4), mRNA.
ILMN_1782890	SLC25A3	12	0.0805464	12.0532	1.50032	0.14569	0.999734	-4.40395	Homo sapiens solute carrier family 25 (mitochondrial carrier; phosphate carrier), member 3 (SLC25A3), nuclear gene encoding mitochondrial protein, transcript variant 2, mRNA.
ILMN_1814688	ATP8B2	1	0.101879	6.19913	1.50024	0.145711	0.999734	-4.40403	Homo sapiens ATPase, class I, type 8B, member 2 (ATP8B2), transcript variant 1, mRNA.
ILMN_1703791	ANXA7	10	0.129893	9.89777	1.50016	0.145732	0.999734	-4.4041	Homo sapiens annexin A7 (ANXA7), transcript variant 2, mRNA.
ILMN_1789505	ITPR1	3	0.1601	7.8914	1.50015	0.145734	0.999734	-4.40411	Homo sapiens inositol 1,4,5-triphosphate receptor, type 1 (ITPR1), transcript variant 2, mRNA.
ILMN_3248412	LOC730387	7	0.129959	7.63577	1.50003	0.145765	0.999734	-4.40422	PREDICTED: Homo sapiens misc_RNA (LOC730387), miscRNA.
ILMN_2082762	SNORD68	16	-0.109134	6.42154	-1.49999	0.145774	0.999734	-4.40425	Homo sapiens small nucleolar RNA, C/D box 68 (SNORD68), small nucleolar RNA.
ILMN_1770911	NRSN2	20	0.147018	6.22245	1.49998	0.145777	0.999734	-4.40426	Homo sapiens neurensin 2 (NRSN2), mRNA.
ILMN_1663532	RIC8B	12	0.0957392	7.352	1.49965	0.145864	0.999734	-4.40457	Homo sapiens resistance to inhibitors of cholinesterase 8 homolog B (C. elegans) (RIC8B), mRNA.
ILMN_3268199	LOC100129117		-0.105748	6.00993	-1.49953	0.145895	0.999734	-4.40468	PREDICTED: Homo sapiens hypothetical protein LOC100129117 (LOC100129117), mRNA.
ILMN_1687439	SLIC1	16	0.0911709	6.05929	1.49947	0.145911	0.999734	-4.40473	Homo sapiens selectin ligand interactor cytoplasmic-1 (SLIC1), transcript variant 1, mRNA.
ILMN_1717063	FBXO9	6	0.123857	8.3979	1.49939	0.14593	0.999734	-4.4048	Homo sapiens F-box protein 9 (FBXO9), transcript variant 2, mRNA.
ILMN_1770473	LOC647326	2	0.0817688	6.12957	1.49933	0.145945	0.999734	-4.40485	PREDICTED: Homo sapiens hypothetical protein LOC647326 (LOC647326), mRNA.
ILMN_1696383	POP4	19	-0.130578	6.79865	-1.49886	0.146068	0.999734	-4.40529	Homo sapiens processing of precursor 4, ribonuclease P/MRP subunit (S. cerevisiae) (POP4), mRNA.
ILMN_3307926	ADRBK1	11	-0.0902772	12.5867	-1.49886	0.146068	0.999734	-4.40529	Homo sapiens adrenergic, beta, receptor kinase 1 (ADRBK1), mRNA.
ILMN_1653601	LOC646144	7	0.119283	6.34721	1.49796	0.1463	0.999734	-4.40611	PREDICTED: Homo sapiens similar to tousled-like kinase 2, transcript variant 1 (LOC646144), mRNA.
ILMN_1736806	PAG1	8	0.102851	7.53069	1.49778	0.146346	0.999734	-4.40627	Homo sapiens phosphoprotein associated with glycosphingolipid microdomains 1 (PAG1), mRNA.
ILMN_2285141	USP48	1	-0.11131	8.03866	-1.49685	0.146588	0.999734	-4.40712	Homo sapiens ubiquitin specific peptidase 48 (USP48), transcript variant 1, mRNA.
ILMN_1849218		1	0.0997905	5.92225	1.49667	0.146634	0.999734	-4.40728	BX451947 Homo sapiens FETAL BRAIN Homo sapiens cDNA clone CS0DF008YL16 5-PRIME, mRNA sequence
ILMN_3247728	RNF115	1	0.0973028	8.22215	1.49651	0.146675	0.999734	-4.40743	Homo sapiens ring finger protein 115 (RNF115), mRNA.
ILMN_2320888	CXCR4	2	0.115977	10.2635	1.49629	0.146732	0.999734	-4.40763	Homo sapiens chemokine (C-X-C motif) receptor 4 (CXCR4), transcript variant 1, mRNA.
ILMN_2267914	CD68	17	0.100012	6.64507	1.49623	0.146748	0.999734	-4.40768	Homo sapiens CD68 molecule (CD68), transcript variant 1, mRNA.
ILMN_1790819	LOC728556	21	0.131475	8.05025	1.49608	0.146786	0.999734	-4.40782	PREDICTED: Homo sapiens similar to Protein C2orf4 (C21orf19-like protein) (LOC728556), mRNA.
ILMN_1790782	MED16	19	-0.105977	10.4721	-1.49573	0.146877	0.999734	-4.40814	Homo sapiens mediator complex subunit 16 (MED16), mRNA.
ILMN_1678494	ZNF438	10	-0.107279	7.74083	-1.49497	0.147073	0.999734	-4.40882	Homo sapiens zinc finger protein 438 (ZNF438), mRNA.
ILMN_1779572	LOC440456	17	0.126297	7.31121	1.49472	0.147139	0.999734	-4.40906	PREDICTED: Homo sapiens similar to pleckstrin homology domain containing, family M (with RUN domain) member 1; adapter protein 162, transcript variant 4 (LOC440456), mRNA.
ILMN_1684724	CR2	1	0.111764	6.07763	1.49459	0.147172	0.999734	-4.40917	Homo sapiens complement component (3d/Epstein Barr virus) receptor 2 (CR2), transcript variant 1, mRNA.
ILMN_1802414	CA13	8	-0.0870045	6.15016	-1.4944	0.147221	0.999734	-4.40934	Homo sapiens carbonic anhydrase XIII (CA13), mRNA.
ILMN_1790218	TXNL4A	18	0.102975	6.38425	1.49422	0.147269	0.999734	-4.40951	Homo sapiens thioredoxin-like 4A (TXNL4A), mRNA.
ILMN_1705047	TLR8	X	0.131739	9.23925	1.4942	0.147275	0.999734	-4.40953	Homo sapiens toll-like receptor 8 (TLR8), transcript variant 1, mRNA.
ILMN_1773125	ENTPD1	10	0.107043	8.45674	1.49393	0.147343	0.999734	-4.40977	Homo sapiens ectonucleoside triphosphate diphosphohydrolase 1 (ENTPD1), transcript variant 2, mRNA.
ILMN_1739876	RAB3GAP1	2	0.077415	9.678	1.49343	0.147475	0.999734	-4.41023	Homo sapiens RAB3 GTPase activating protein subunit 1 (catalytic) (RAB3GAP1), mRNA.
ILMN_1765872	SIPA1L3	19	-0.151363	6.72006	-1.49336	0.147493	0.999734	-4.41029	Homo sapiens signal-induced proliferation-associated 1 like 3 (SIPA1L3), mRNA.
ILMN_1723793	PALB2	16	0.0911781	6.16331	1.49328	0.147513	0.999734	-4.41036	Homo sapiens partner and localizer of BRCA2 (PALB2), mRNA.
ILMN_3301740	LOC729887	16	0.102248	6.00779	1.49284	0.147628	0.999734	-4.41077	PREDICTED: Homo sapiens misc_RNA (LOC729887), miscRNA.
ILMN_1815148	MAN2A2	15	0.0868275	8.34971	1.49262	0.147685	0.999734	-4.41097	Homo sapiens mannosidase, alpha, class 2A, member 2 (MAN2A2), mRNA.
ILMN_2074860	RN7SK	6	-0.111061	9.65736	-1.4925	0.147717	0.999734	-4.41108	Homo sapiens RNA, 7SK small nuclear (RN7SK), non-coding RNA.
ILMN_1912160	LOC729558	4	0.107325	6.08881	1.49249	0.14772	0.999734	-4.41109	PREDICTED: Homo sapiens hypothetical protein LOC729558 (LOC729558), mRNA.
ILMN_1660125	SFMBT2	10	-0.144172	7.1973	-1.4919	0.147871	0.999734	-4.41161	Homo sapiens Scm-like with four mbt domains 2 (SFMBT2), mRNA.
ILMN_1793002	C20orf196	20	-0.0826138	6.64124	-1.49185	0.147887	0.999734	-4.41167	Homo sapiens chromosome 20 open reading frame 196 (C20orf196), mRNA.
ILMN_1749419	PRKAG2	7	-0.114803	5.9435	-1.49184	0.147887	0.999734	-4.41167	Homo sapiens protein kinase, AMP-activated, gamma 2 non-catalytic subunit (PRKAG2), transcript variant a, mRNA.
ILMN_1721651	LOC646463		0.101957	8.23491	1.49169	0.147927	0.999734	-4.41181	PREDICTED: Homo sapiens similar to Ubiquitin-conjugating enzyme E2 H (Ubiquitin-protein ligase H) (Ubiquitin carrier protein H) (UBCH2) (E2-20K) (LOC646463), mRNA.
ILMN_1668092	ESAM	11	0.127037	8.15919	1.49152	0.147971	0.999734	-4.41196	Homo sapiens endothelial cell adhesion molecule (ESAM), mRNA.
ILMN_1795949	CORO7	16	-0.161774	9.39363	-1.49152	0.147973	0.999734	-4.41197	Homo sapiens coronin 7 (CORO7), mRNA.
ILMN_1799728	ADAM15		0.11368	7.41723	1.49133	0.148022	0.999734	-4.41214	PREDICTED: Homo sapiens ADAM metallopeptidase domain 15 (metargidin) (ADAM15), mRNA.
ILMN_1686623	CSF1R	5	-0.089543	11.7969	-1.49124	0.148044	0.999734	-4.41221	Homo sapiens colony stimulating factor 1 receptor, formerly McDonough feline sarcoma viral (v-fms) oncogene homolog (CSF1R), mRNA.
ILMN_2144352	LOC441251	7	0.123591	6.30103	1.49119	0.148058	0.999734	-4.41226	Homo sapiens similar to Williams Beuren syndrome chromosome region 19 (LOC441251), mRNA.
ILMN_1720344	NIPA2	15	0.085343	9.79831	1.49104	0.148097	0.999734	-4.4124	Homo sapiens non imprinted in Prader-Willi/Angelman syndrome 2 (NIPA2), transcript variant 1, mRNA.
ILMN_2406892	C19orf2	19	0.133947	7.03342	1.49078	0.148166	0.999734	-4.41264	Homo sapiens chromosome 19 open reading frame 2 (C19orf2), transcript variant 2, mRNA.
ILMN_1682449	ZNF518B	4	0.114315	8.14048	1.49069	0.148188	0.999734	-4.41272	Homo sapiens zinc finger protein 518B (ZNF518B), mRNA.
ILMN_1710000	PEX11G	19	-0.116901	6.25171	-1.49051	0.148234	0.999734	-4.41288	Homo sapiens peroxisomal biogenesis factor 11 gamma (PEX11G), mRNA.
ILMN_3200830	LOC649553	7	0.129213	9.71225	1.49002	0.148365	0.999734	-4.41333	PREDICTED: Homo sapiens misc_RNA (LOC649553), miscRNA.
ILMN_1713249	PHF19	9	-0.0847348	8.80505	-1.48998	0.148375	0.999734	-4.41336	Homo sapiens PHD finger protein 19 (PHF19), transcript variant 1, mRNA.
ILMN_1793854	INTS1		-0.130329	7.57783	-1.48959	0.148475	0.999734	-4.41371	PREDICTED: Homo sapiens integrator complex subunit 1, transcript variant 11 (INTS1), mRNA.
ILMN_1773850	FXC1	11	-0.0930574	6.98494	-1.4894	0.148525	0.999734	-4.41389	Homo sapiens fracture callus 1 homolog (rat) (FXC1), nuclear gene encoding mitochondrial protein, mRNA.
ILMN_1683903	LOC653650	16	-0.0921646	5.98311	-1.48936	0.148535	0.999734	-4.41392	PREDICTED: Homo sapiens similar to 3-phosphoinositide dependent protein kinase 1 (hPDK1), transcript variant 1 (LOC653650), mRNA.
ILMN_1803846	EIF1	17	0.100013	12.4224	1.48902	0.148625	0.999734	-4.41423	Homo sapiens eukaryotic translation initiation factor 1 (EIF1), mRNA.
ILMN_1726659	THOP1	19	-0.0997469	6.90691	-1.48851	0.148758	0.999734	-4.41469	Homo sapiens thimet oligopeptidase 1 (THOP1), mRNA.
ILMN_3236408	SCARNA5	2	-0.106232	6.11593	-1.48827	0.14882	0.999734	-4.41491	Homo sapiens small Cajal body-specific RNA 5 (SCARNA5), guide RNA.
ILMN_3212373	LOC727803		-0.0996779	7.4117	-1.48814	0.148856	0.999734	-4.41503	PREDICTED: Homo sapiens misc_RNA (LOC727803), miscRNA.
ILMN_2363591	SDCBP	8	0.140885	10.9622	1.48802	0.148887	0.999734	-4.41514	Homo sapiens syndecan binding protein (syntenin) (SDCBP), transcript variant 2, mRNA.
ILMN_1693991	UBE2J2	1	0.105148	6.15682	1.4879	0.148918	0.999734	-4.41525	Homo sapiens ubiquitin-conjugating enzyme E2, J2 (UBC6 homolog, yeast) (UBE2J2), transcript variant 5, mRNA.
ILMN_1857995		12	-0.12401	6.00741	-1.48717	0.149109	0.999734	-4.41591	hd19h02.x1 Soares_NFL_T_GBC_S1 Homo sapiens cDNA clone IMAGE:2910003 3, mRNA sequence
ILMN_3181480	FLJ36131		-0.178853	12.1103	-1.48611	0.149389	0.999734	-4.41687	PREDICTED: Homo sapiens hypothetical protein FLJ36131, transcript variant 2 (FLJ36131), mRNA.
ILMN_1671742	UPF3A	13	-0.103385	8.37468	-1.48608	0.149396	0.999734	-4.4169	Homo sapiens UPF3 regulator of nonsense transcripts homolog A (yeast) (UPF3A), transcript variant 1, mRNA.
ILMN_1724407	TACC3	4	-0.149576	9.71273	-1.48595	0.14943	0.999734	-4.41701	Homo sapiens transforming, acidic coiled-coil containing protein 3 (TACC3), mRNA.
ILMN_1729318	TOR1AIP1	1	0.149456	9.86583	1.48582	0.149466	0.999734	-4.41714	Homo sapiens torsin A interacting protein 1 (TOR1AIP1), mRNA.
ILMN_1770818	LOC642342	9	-0.119399	6.52847	-1.48538	0.149579	0.999734	-4.41753	PREDICTED: Homo sapiens similar to Contactin-associated protein-like 3 precursor (Cell recognition molecule Caspr3) (LOC642342), mRNA.
ILMN_1727281	TAF6L	11	-0.0933697	7.83451	-1.48537	0.149582	0.999734	-4.41754	Homo sapiens TAF6-like RNA polymerase II, p300/CBP-associated factor (PCAF)-associated factor, 65kDa (TAF6L), mRNA.
ILMN_2311826	USP6NL	10	0.109219	6.12082	1.48536	0.149585	0.999734	-4.41755	Homo sapiens USP6 N-terminal like (USP6NL), mRNA.
ILMN_1739274	PDHB	3	0.106036	10.5645	1.4847	0.149759	0.999734	-4.41815	Homo sapiens pyruvate dehydrogenase (lipoamide) beta (PDHB), mRNA.
ILMN_1727574	ZNF827	4	-0.115632	8.11883	-1.48441	0.149835	0.999734	-4.41841	Homo sapiens zinc finger protein 827 (ZNF827), mRNA.
ILMN_1728074	PHAX	5	0.10488	7.20812	1.48425	0.149878	0.999734	-4.41855	Homo sapiens phosphorylated adaptor for RNA export (PHAX), mRNA.
ILMN_2108709	ANKRD11	16	0.102335	9.67555	1.48409	0.14992	0.999734	-4.4187	Homo sapiens ankyrin repeat domain 11 (ANKRD11), mRNA.
ILMN_3179371	HNRNPK	9	0.141161	9.91468	1.48404	0.149932	0.999734	-4.41874	Homo sapiens heterogeneous nuclear ribonucleoprotein K (HNRNPK), transcript variant 2, mRNA.
ILMN_2285213	DNAJB2	2	-0.0918357	6.03388	-1.48402	0.149937	0.999734	-4.41876	Homo sapiens DnaJ (Hsp40) homolog, subfamily B, member 2 (DNAJB2), transcript variant 2, mRNA.
ILMN_3260070	LOC100128266		0.116777	9.42158	1.48398	0.149949	0.999734	-4.4188	PREDICTED: Homo sapiens misc_RNA (LOC100128266), miscRNA.
ILMN_1754145	CAPRIN1	11	0.100865	7.34948	1.48374	0.150012	0.999734	-4.41901	Homo sapiens cell cycle associated protein 1 (CAPRIN1), transcript variant 1, mRNA.
ILMN_3308225	MIR1282		-0.170583	6.11519	-1.48327	0.150136	0.999734	-4.41944	Homo sapiens microRNA 1282 (MIR1282), microRNA.
ILMN_3302715	LOC730134		-0.106797	6.32781	-1.48269	0.15029	0.999734	-4.41996	PREDICTED: Homo sapiens similar to hCG1815165 (LOC730134), mRNA.
ILMN_1803060	MAML1	5	0.102455	7.2198	1.48258	0.150318	0.999734	-4.42006	Homo sapiens mastermind-like 1 (Drosophila) (MAML1), mRNA.
ILMN_1677695	KIAA1530		-0.111145	6.07686	-1.48254	0.150329	0.999734	-4.4201	PREDICTED: Homo sapiens KIAA1530 protein (KIAA1530), mRNA.
ILMN_1691111	SPATA2L	16	-0.0996652	8.02269	-1.48249	0.150343	0.999734	-4.42015	Homo sapiens spermatogenesis associated 2-like (SPATA2L), mRNA.
ILMN_1669206	CNOT1	16	0.0913522	10.7561	1.48201	0.150468	0.999734	-4.42057	Homo sapiens CCR4-NOT transcription complex, subunit 1 (CNOT1), transcript variant 1, mRNA.
ILMN_1781013	CPN2		-0.111563	6.20936	-1.48116	0.150695	0.999734	-4.42135	PREDICTED: Homo sapiens carboxypeptidase N, polypeptide 2, 83kD (CPN2), mRNA.
ILMN_1774800	KTELC1	3	0.150113	7.30806	1.48091	0.150762	0.999734	-4.42158	Homo sapiens KTEL (Lys-Tyr-Glu-Leu) containing 1 (KTELC1), mRNA.
ILMN_2237746	ING3	7	0.120024	7.11516	1.48054	0.150859	0.999734	-4.42191	Homo sapiens inhibitor of growth family, member 3 (ING3), transcript variant 1, mRNA.
ILMN_1876924	WNK1	12	0.100159	10.6907	1.48045	0.150883	0.999734	-4.42199	Homo sapiens WNK lysine deficient protein kinase 1 (WNK1), mRNA.
ILMN_1757272	THAP1	8	0.119138	6.68896	1.48016	0.150958	0.999734	-4.42225	Homo sapiens THAP domain containing, apoptosis associated protein 1 (THAP1), transcript variant 1, mRNA.
ILMN_1809013	MYL6	12	-0.115594	12.7891	-1.48002	0.150997	0.999734	-4.42238	Homo sapiens myosin, light chain 6, alkali, smooth muscle and non-muscle (MYL6), transcript variant 1, mRNA.
ILMN_1679045	SBDS	7	-0.128629	6.37009	-1.47969	0.151084	0.999734	-4.42267	Homo sapiens Shwachman-Bodian-Diamond syndrome (SBDS), mRNA.
ILMN_3275696	LOC100131940		0.100743	8.52993	1.47966	0.151092	0.999734	-4.4227	PREDICTED: Homo sapiens misc_RNA (LOC100131940), miscRNA.
ILMN_3304111	LOC729978	16	0.0742005	13.9717	1.47933	0.15118	0.999734	-4.423	PREDICTED: Homo sapiens similar to LOC339047 protein, transcript variant 2 (LOC729978), mRNA.
ILMN_1788783	TRAM2	6	0.132787	6.66805	1.47927	0.151196	0.999734	-4.42305	Homo sapiens translocation associated membrane protein 2 (TRAM2), mRNA.
ILMN_3178890	LOC100130624		-0.0974638	6.76959	-1.47898	0.151273	0.999734	-4.42332	PREDICTED: Homo sapiens misc_RNA (LOC100130624), miscRNA.
ILMN_1888613		7	-0.148829	6.04077	-1.47849	0.151401	0.999734	-4.42375	qg99f01.x1 Soares_NFL_T_GBC_S1 Homo sapiens cDNA clone IMAGE:1843321 3, mRNA sequence
ILMN_3272733	LOC100129540		0.083004	6.15305	1.47812	0.151501	0.999734	-4.42409	PREDICTED: Homo sapiens hypothetical protein LOC100129540 (LOC100129540), mRNA.
ILMN_1739154	LSAMP	3	0.0934519	6	1.47776	0.151598	0.999734	-4.42442	Homo sapiens limbic system-associated membrane protein (LSAMP), mRNA.
ILMN_2278433	LOC285074	2	0.0817374	9.71852	1.47762	0.151634	0.999734	-4.42454	Homo sapiens hypothetical protein LOC285074 (LOC285074), mRNA.
ILMN_2411127	C21orf57	21	-0.132896	6.646	-1.47739	0.151696	0.999734	-4.42475	Homo sapiens chromosome 21 open reading frame 57 (C21orf57), transcript variant 1, mRNA.
ILMN_1752150	LOC648453		-0.18669	6.22932	-1.47737	0.151699	0.999734	-4.42476	PREDICTED: Homo sapiens hypothetical protein LOC648453 (LOC648453), mRNA.
ILMN_2399627	AP1G1	16	0.117155	7.95569	1.47705	0.151786	0.999734	-4.42506	Homo sapiens adaptor-related protein complex 1, gamma 1 subunit (AP1G1), transcript variant 2, mRNA.
ILMN_1730957	NBPF10	1	0.120079	6.11401	1.47683	0.151843	0.999734	-4.42525	PREDICTED: Homo sapiens neuroblastoma breakpoint family, member 10, transcript variant 4 (NBPF10), mRNA.
ILMN_1696021	KPNA6	1	-0.118647	9.69305	-1.47606	0.152048	0.999734	-4.42594	Homo sapiens karyopherin alpha 6 (importin alpha 7) (KPNA6), mRNA.
ILMN_2138435	MRPS27	5	0.0774152	8.40315	1.4757	0.152145	0.999734	-4.42627	Homo sapiens mitochondrial ribosomal protein S27 (MRPS27), nuclear gene encoding mitochondrial protein, mRNA.
ILMN_3233838	LOC399940		0.0884108	6.22843	1.47563	0.152164	0.999734	-4.42633	Homo sapiens tripartite motif-containing-like (LOC399940), mRNA.
ILMN_1686852	LOC401002		-0.109045	6.06183	-1.47517	0.152287	0.999734	-4.42675	PREDICTED: Homo sapiens similar to single-stranded DNA-binding protein isoform a (LOC401002), mRNA.
ILMN_1893633	LOC439949		0.161168	9.00541	1.47517	0.152287	0.999734	-4.42675	PREDICTED: Homo sapiens hypothetical gene supported by AY007155 (LOC439949), mRNA.
ILMN_1704537	PHGDH	1	0.130505	7.91601	1.47504	0.152321	0.999734	-4.42686	Homo sapiens phosphoglycerate dehydrogenase (PHGDH), mRNA.
ILMN_1699265	TNFRSF10B	8	0.0903759	9.56209	1.47499	0.152335	0.999734	-4.42691	Homo sapiens tumor necrosis factor receptor superfamily, member 10b (TNFRSF10B), transcript variant 1, mRNA.
ILMN_3253304	BRI3P1		-0.175746	9.37642	-1.47495	0.152346	0.999734	-4.42695	PREDICTED: Homo sapiens misc_RNA (BRI3P1), miscRNA.
ILMN_1706410	HUS1B	6	-0.121194	6.21787	-1.47443	0.152484	0.999734	-4.42741	Homo sapiens HUS1 checkpoint homolog b (S. pombe) (HUS1B), mRNA.
ILMN_2319344	APEX1	14	0.0926554	9.26232	1.47405	0.152586	0.999734	-4.42775	Homo sapiens APEX nuclease (multifunctional DNA repair enzyme) 1 (APEX1), transcript variant 1, mRNA.
ILMN_2376458	CSF2RA	XY	-0.108755	12.8184	-1.47378	0.152658	0.999734	-4.428	Homo sapiens colony stimulating factor 2 receptor, alpha, low-affinity (granulocyte-macrophage) (CSF2RA), transcript variant 6, mRNA.
ILMN_2196479	XRN2	20	-0.093966	6.02531	-1.47308	0.152846	0.999734	-4.42863	Homo sapiens 5'-3' exoribonuclease 2 (XRN2), mRNA.
ILMN_1756501	ST6GAL1	3	0.100548	10.7333	1.4726	0.152975	0.999734	-4.42906	Homo sapiens ST6 beta-galactosamide alpha-2,6-sialyltranferase 1 (ST6GAL1), transcript variant 2, mRNA.
ILMN_2164242	UBE2F	2	-0.0886651	9.91802	-1.47252	0.152996	0.999734	-4.42913	Homo sapiens ubiquitin-conjugating enzyme E2F (putative) (UBE2F), mRNA.
ILMN_1780533	RNASE6	14	-0.128467	9.09118	-1.47249	0.153004	0.999734	-4.42916	Homo sapiens ribonuclease, RNase A family, k6 (RNASE6), mRNA.
ILMN_1747251	LTB4R	14	-0.146216	8.45034	-1.47243	0.153018	0.999734	-4.42921	Homo sapiens leukotriene B4 receptor (LTB4R), mRNA.
ILMN_1699603	MRPL12	17	-0.117073	6.03788	-1.4724	0.153027	0.999734	-4.42924	Homo sapiens mitochondrial ribosomal protein L12 (MRPL12), nuclear gene encoding mitochondrial protein, mRNA.
ILMN_2052598	ARMC10	7	0.102636	7.772	1.4717	0.153216	0.999734	-4.42987	Homo sapiens armadillo repeat containing 10 (ARMC10), mRNA.
ILMN_1697585	ACTR6	12	-0.152754	6.12067	-1.47162	0.153236	0.999734	-4.42994	Homo sapiens ARP6 actin-related protein 6 homolog (yeast) (ACTR6), mRNA.
ILMN_1807767	KIAA0182	16	0.107107	8.88409	1.47162	0.153237	0.999734	-4.42994	Homo sapiens KIAA0182 (KIAA0182), mRNA.
ILMN_1803744	SELS	15	0.150233	7.12326	1.47152	0.153262	0.999734	-4.43003	Homo sapiens selenoprotein S (SELS), transcript variant 2, mRNA.
ILMN_1905725		8	-0.084188	6.06825	-1.47145	0.153283	0.999734	-4.43009	HUMCI642 Human chromosome 8 Homo sapiens cDNA 5, mRNA sequence
ILMN_1813573	SETD1B	12	0.0830037	7.48852	1.47145	0.153283	0.999734	-4.4301	PREDICTED: Homo sapiens SET domain containing 1B (SETD1B), mRNA.
ILMN_1719039	UBE2G1	17	0.0920347	7.97773	1.47133	0.153314	0.999734	-4.4302	Homo sapiens ubiquitin-conjugating enzyme E2G 1 (UBC7 homolog, yeast) (UBE2G1), mRNA.
ILMN_1770692	WDR12	2	0.112848	6.79846	1.47123	0.153341	0.999734	-4.43029	Homo sapiens WD repeat domain 12 (WDR12), mRNA.
ILMN_2415911	ENOX2	X	0.0851038	6.4172	1.47117	0.153358	0.999734	-4.43035	Homo sapiens ecto-NOX disulfide-thiol exchanger 2 (ENOX2), transcript variant 1, mRNA.
ILMN_3202734	LOC100132742	1	-0.246925	8.8165	-1.47099	0.153407	0.999734	-4.43051	PREDICTED: Homo sapiens hypothetical protein LOC100132742, transcript variant 1 (LOC100132742), mRNA.
ILMN_3272378	EZR	6	-0.0715953	12.0863	-1.47051	0.153536	0.999734	-4.43094	Homo sapiens ezrin (EZR), transcript variant 1, mRNA.
ILMN_2397028	SERPINB8	18	-0.0968581	6.8593	-1.47037	0.153573	0.999734	-4.43106	Homo sapiens serpin peptidase inhibitor, clade B (ovalbumin), member 8 (SERPINB8), transcript variant 1, mRNA.
ILMN_2401873	DUSP10	1	0.135993	6.41192	1.47022	0.153612	0.999734	-4.43119	Homo sapiens dual specificity phosphatase 10 (DUSP10), transcript variant 3, mRNA.
ILMN_1757350	CTNNB1	3	0.0958851	7.96855	1.47009	0.153649	0.999734	-4.43132	Homo sapiens catenin (cadherin-associated protein), beta 1, 88kDa (CTNNB1), transcript variant 2, mRNA.
ILMN_1706764	GOLPH3L	1	0.131593	6.83795	1.46996	0.153682	0.999734	-4.43143	Homo sapiens golgi phosphoprotein 3-like (GOLPH3L), mRNA.
ILMN_1753279	HNRNPA0	5	0.141855	9.06934	1.46962	0.153775	0.999734	-4.43174	Homo sapiens heterogeneous nuclear ribonucleoprotein A0 (HNRNPA0), mRNA.
ILMN_1758371	IL1R2	2	0.126559	7.47762	1.46945	0.153821	0.999734	-4.43189	Homo sapiens interleukin 1 receptor, type II (IL1R2), transcript variant 1, mRNA.
ILMN_1771057	XAB2	19	-0.109299	9.07861	-1.46908	0.15392	0.999734	-4.43222	Homo sapiens XPA binding protein 2 (XAB2), mRNA.
ILMN_1769876	TBC1D2	9	-0.0968136	8.54418	-1.46855	0.154062	0.999734	-4.4327	Homo sapiens TBC1 domain family, member 2 (TBC1D2), mRNA.
ILMN_1754531	AP4E1	15	0.109642	7.25901	1.4684	0.154103	0.999734	-4.43283	Homo sapiens adaptor-related protein complex 4, epsilon 1 subunit (AP4E1), mRNA.
ILMN_2117623	PLXNC1	12	0.102778	9.06094	1.46789	0.154239	0.999734	-4.43328	Homo sapiens plexin C1 (PLXNC1), mRNA.
ILMN_1675866	ARRB2	17	0.114226	6.16517	1.46749	0.154348	0.999734	-4.43365	Homo sapiens arrestin, beta 2 (ARRB2), transcript variant 2, mRNA.
ILMN_1763640	KIAA1602	12	-0.129656	7.40248	-1.46739	0.154376	0.999734	-4.43374	Homo sapiens KIAA1602 (KIAA1602), mRNA.
ILMN_1668771	LOC642946	1	-0.125744	6.76893	-1.46732	0.154394	0.999734	-4.4338	PREDICTED: Homo sapiens hypothetical protein LOC642945, transcript variant 1 (LOC642946), mRNA.
ILMN_1867439			-0.0940159	6.97468	-1.46714	0.154443	0.999734	-4.43396	Homo sapiens mRNA; cDNA DKFZp667C1617 (from clone DKFZp667C1617)
ILMN_1790311	SEC23A	14	0.108182	5.99089	1.46712	0.154447	0.999734	-4.43397	Homo sapiens Sec23 homolog A (S. cerevisiae) (SEC23A), mRNA.
ILMN_1817048		7	-0.0884331	6.19012	-1.46669	0.154565	0.999734	-4.43437	AGENCOURT_13980472 NIH_MGC_187 Homo sapiens cDNA clone IMAGE:30373500 5, mRNA sequence
ILMN_1908488		2	0.0876224	6.43442	1.46666	0.154572	0.999734	-4.43439	UI-H-DI0-auz-o-21-0-UI.s1 NCI_CGAP_DI0 Homo sapiens cDNA clone UI-H-DI0-auz-o-21-0-UI 3, mRNA sequence
ILMN_1769751	PIGG	4	0.0862984	7.27874	1.46664	0.154578	0.999734	-4.43441	Homo sapiens phosphatidylinositol glycan anchor biosynthesis, class G (PIGG), mRNA.
ILMN_1655093	LOC727773	2	-0.12239	6.12136	-1.46583	0.154796	0.999734	-4.43513	PREDICTED: Homo sapiens similar to inhibitor of growth family, member 5, transcript variant 2 (LOC727773), mRNA.
ILMN_1743770	SLC25A14	X	-0.0628788	8.48966	-1.46566	0.154842	0.999734	-4.43529	Homo sapiens solute carrier family 25 (mitochondrial carrier, brain), member 14 (SLC25A14), nuclear gene encoding mitochondrial protein, transcript variant long, mRNA.
ILMN_1906300			-0.104617	6.36943	-1.46554	0.154875	0.999734	-4.4354	BX105310 Soares_testis_NHT Homo sapiens cDNA clone IMAGp998J212640, mRNA sequence
ILMN_3244096	ZFC3H1	12	0.120251	8.61922	1.46553	0.154877	0.999734	-4.4354	Homo sapiens zinc finger, C3H1-type containing (ZFC3H1), mRNA.
ILMN_1763455	VSTM1	19	-0.128358	8.17529	-1.46496	0.155032	0.999734	-4.43591	Homo sapiens V-set and transmembrane domain containing 1 (VSTM1), mRNA.
ILMN_1746706	LOC653103	X	0.123892	8.86162	1.46469	0.155105	0.999734	-4.43616	PREDICTED: Homo sapiens similar to Ankyrin repeat domain protein 11 (Ankyrin repeat-containing cofactor 1) (LOC653103), mRNA.
ILMN_1736597	TKT	3	-0.0921555	12.5741	-1.46418	0.155243	0.999734	-4.43661	Homo sapiens transketolase (Wernicke-Korsakoff syndrome) (TKT), mRNA.
ILMN_2115340	HIST2H4A	1	-0.0973422	6.88429	-1.46361	0.155398	0.999734	-4.43712	Homo sapiens histone cluster 2, H4a (HIST2H4A), mRNA.
ILMN_1765001	NAT6	3	-0.0976412	6.4448	-1.46351	0.155425	0.999734	-4.43721	Homo sapiens N-acetyltransferase 6 (GCN5-related) (NAT6), mRNA.
ILMN_2060578	INSL5	1	-0.136159	5.96859	-1.46337	0.155464	0.999734	-4.43734	Homo sapiens insulin-like 5 (INSL5), mRNA.
ILMN_1659564	SEC61A1	3	0.0878244	10.836	1.4631	0.155537	0.999734	-4.43758	Homo sapiens Sec61 alpha 1 subunit (S. cerevisiae) (SEC61A1), mRNA.
ILMN_1783707	CYTSB	17	-0.0961628	6.05188	-1.46288	0.155595	0.999734	-4.43777	Homo sapiens cytospin B (CYTSB), transcript variant NSP5alpha3alpha, mRNA.
ILMN_1769319	CNBP	3	0.143405	10.595	1.46233	0.155745	0.999734	-4.43827	Homo sapiens CCHC-type zinc finger, nucleic acid binding protein (CNBP), mRNA.
ILMN_2400250	FAM86A	16	0.10941	6.01718	1.46209	0.155812	0.999734	-4.43848	Homo sapiens family with sequence similarity 86, member A (FAM86A), transcript variant 2, mRNA.
ILMN_1782618	C9orf16	9	-0.103285	6.7811	-1.46194	0.155852	0.999734	-4.43862	Homo sapiens chromosome 9 open reading frame 16 (C9orf16), mRNA.
ILMN_1739815	NLRP12	19	-0.139365	9.64878	-1.46149	0.155973	0.999734	-4.43901	Homo sapiens NLR family, pyrin domain containing 12 (NLRP12), transcript variant 1, mRNA.
ILMN_1782991	C1orf108		0.094361	6.63703	1.4614	0.156	0.999734	-4.4391	PREDICTED: Homo sapiens chromosome 1 open reading frame 108 (C1orf108), mRNA.
ILMN_1748105	DDB1		0.0988261	6.23264	1.46136	0.156009	0.999734	-4.43913	PREDICTED: Homo sapiens damage-specific DNA binding protein 1, 127kDa (DDB1), mRNA.
ILMN_1663627	ELMO1	7	0.0865015	6.36719	1.46123	0.156046	0.999734	-4.43925	Homo sapiens engulfment and cell motility 1 (ELMO1), transcript variant 1, mRNA.
ILMN_1784333	SECISBP2L	15	0.154078	7.38071	1.46115	0.156067	0.999734	-4.43932	Homo sapiens SECIS binding protein 2-like (SECISBP2L), mRNA.
ILMN_1677800	SGTA	19	-0.132944	6.41259	-1.46105	0.156095	0.999734	-4.43941	Homo sapiens small glutamine-rich tetratricopeptide repeat (TPR)-containing, alpha (SGTA), mRNA.
ILMN_3241979	TMEM179B	11	0.0749252	9.29666	1.46096	0.156118	0.999734	-4.43949	Homo sapiens transmembrane protein 179B (TMEM179B), mRNA.
ILMN_1653367	TAF12	1	0.088681	8.38689	1.46081	0.15616	0.999734	-4.43963	Homo sapiens TAF12 RNA polymerase II, TATA box binding protein (TBP)-associated factor, 20kDa (TAF12), mRNA.
ILMN_1671913	TRMT2A	22	0.0887658	6.09758	1.46071	0.156187	0.999734	-4.43972	Homo sapiens TRM2 tRNA methyltransferase 2 homolog A (S. cerevisiae) (TRMT2A), transcript variant 1, mRNA.
ILMN_1751598	SESN2	1	-0.098046	6.2897	-1.46064	0.156207	0.999734	-4.43978	Homo sapiens sestrin 2 (SESN2), mRNA.
ILMN_1658599	LOC647243		0.0907748	5.93765	1.46026	0.15631	0.999734	-4.44012	PREDICTED: Homo sapiens hypothetical LOC647243 (LOC647243), mRNA.
ILMN_2322375	MAFF	22	-0.186495	9.1274	-1.46012	0.156347	0.999734	-4.44024	Homo sapiens v-maf musculoaponeurotic fibrosarcoma oncogene homolog F (avian) (MAFF), transcript variant 1, mRNA.
ILMN_1846162		11	-0.0754025	6.59535	-1.46001	0.156377	0.999734	-4.44034	UI-H-CO0-ara-d-07-0-UI.s1 NCI_CGAP_Sub9 Homo sapiens cDNA clone IMAGE:3105827 3, mRNA sequence
ILMN_3187852	KIAA1310	2	0.0744703	11.01	1.45994	0.156397	0.999734	-4.4404	Homo sapiens KIAA1310 (KIAA1310), transcript variant 1, mRNA.
ILMN_1766981	UNC50	2	0.113659	9.49134	1.45983	0.156426	0.999734	-4.4405	Homo sapiens unc-50 homolog (C. elegans) (UNC50), mRNA.
ILMN_1803590	ZFC3H1	12	0.135588	7.32168	1.45948	0.156521	0.999734	-4.44081	Homo sapiens zinc finger, C3H1-type containing (ZFC3H1), mRNA.
ILMN_3206064	LOC646674	2	-0.142429	6.57035	-1.45944	0.156534	0.999734	-4.44085	PREDICTED: Homo sapiens misc_RNA (LOC646674), miscRNA.
ILMN_1715496	HTR2A	13	-0.128246	7.08606	-1.45913	0.156618	0.999734	-4.44113	Homo sapiens 5-hydroxytryptamine (serotonin) receptor 2A (HTR2A), mRNA.
ILMN_1708203	OTUD4	4	0.108567	6.96764	1.45852	0.156784	0.999734	-4.44167	Homo sapiens OTU domain containing 4 (OTUD4), transcript variant 1, mRNA.
ILMN_2191167	SLC30A4	15	-0.113449	6.64165	-1.45833	0.156836	0.999734	-4.44184	Homo sapiens solute carrier family 30 (zinc transporter), member 4 (SLC30A4), mRNA.
ILMN_2396292	ZNF655	7	0.113487	6.29943	1.45817	0.156881	0.999734	-4.44198	Homo sapiens zinc finger protein 655 (ZNF655), transcript variant 2, mRNA.
ILMN_3235404	SNORA57	11	-0.105212	6.16833	-1.45808	0.156904	0.999734	-4.44206	Homo sapiens small nucleolar RNA, H/ACA box 57 (SNORA57), small nucleolar RNA.
ILMN_3289352	LOC642828	4	-0.165462	8.4716	-1.45805	0.156912	0.999734	-4.44209	PREDICTED: Homo sapiens misc_RNA (LOC642828), miscRNA.
ILMN_1682368	LRWD1	7	-0.123728	7.68019	-1.45797	0.156936	0.999734	-4.44217	Homo sapiens leucine-rich repeats and WD repeat domain containing 1 (LRWD1), mRNA.
ILMN_3257030	FTHL16		0.0974568	8.29601	1.4579	0.156954	0.999734	-4.44222	PREDICTED: Homo sapiens misc_RNA (FTHL16), miscRNA.
ILMN_1737586	LOC653994		0.147296	8.03277	1.45765	0.157023	0.999734	-4.44245	PREDICTED: Homo sapiens similar to Eukaryotic translation initiation factor 4H (eIF-4H) (Williams-Beuren syndrome chromosome region 1 protein homolog), transcript variant 2 (LOC653994), mRNA.
ILMN_1799100	C16orf38	16	-0.100173	6.01916	-1.45761	0.157032	0.999734	-4.44248	Homo sapiens chromosome 16 open reading frame 38 (C16orf38), mRNA.
ILMN_1677305	PVR	19	-0.0966955	7.02545	-1.45728	0.157122	0.999734	-4.44277	Homo sapiens poliovirus receptor (PVR), mRNA.
ILMN_2096654	COMMD4	15	-0.0900932	8.82545	-1.45722	0.157139	0.999734	-4.44283	Homo sapiens COMM domain containing 4 (COMMD4), mRNA.
ILMN_1815570	HOXA6	7	0.137839	6.11978	1.45673	0.157275	0.999734	-4.44327	Homo sapiens homeobox A6 (HOXA6), mRNA.
ILMN_1772233	CENTD2	11	-0.108774	9.2945	-1.4564	0.157366	0.999734	-4.44356	Homo sapiens centaurin, delta 2 (CENTD2), transcript variant 3, mRNA.
ILMN_2082314	TOM1	22	-0.097717	10.8453	-1.45616	0.15743	0.999734	-4.44377	Homo sapiens target of myb1 (chicken) (TOM1), mRNA.
ILMN_1701477	CCDC101	16	-0.0974517	6.67676	-1.45569	0.157558	0.999734	-4.44419	Homo sapiens coiled-coil domain containing 101 (CCDC101), mRNA.
ILMN_1773645	GMPPB	3	0.120427	7.05246	1.45448	0.157892	0.999734	-4.44527	Homo sapiens GDP-mannose pyrophosphorylase B (GMPPB), transcript variant 2, mRNA.
ILMN_1725417	NELL2	12	0.163614	9.14622	1.45427	0.157949	0.999734	-4.44546	Homo sapiens NEL-like 2 (chicken) (NELL2), mRNA.
ILMN_1831563		10	0.111598	6.69968	1.45423	0.157959	0.999734	-4.44549	DKFZp434O1935_r1 434 (synonym: htes3) Homo sapiens cDNA clone DKFZp434O1935 5, mRNA sequence
ILMN_1751789	HNMT	2	-0.141741	6.6547	-1.4541	0.157997	0.999734	-4.44561	Homo sapiens histamine N-methyltransferase (HNMT), transcript variant 2, mRNA.
ILMN_3238554	SNORA80	21	-0.115168	7.21633	-1.45377	0.158086	0.999734	-4.4459	Homo sapiens small nucleolar RNA, H/ACA box 80 (SNORA80), small nucleolar RNA.
ILMN_1709549	PLEKHM1		-0.104795	8.87995	-1.45372	0.1581	0.999734	-4.44594	PREDICTED: Homo sapiens pleckstrin homology domain containing, family M (with RUN domain) member 1 (PLEKHM1), mRNA.
ILMN_3245346	EFR3B	2	-0.103628	6.20086	-1.45368	0.158112	0.999734	-4.44598	Homo sapiens EFR3 homolog B (S. cerevisiae) (EFR3B), mRNA.
ILMN_2192620	DCAF15	19	-0.132137	7.3374	-1.45253	0.158429	0.999734	-4.44701	Homo sapiens DDB1 and CUL4 associated factor 15 (DCAF15), mRNA.
ILMN_1665049	SPG11	15	0.116964	9.64042	1.4525	0.158438	0.999734	-4.44704	Homo sapiens spastic paraplegia 11 (autosomal recessive) (SPG11), transcript variant 1, mRNA.
ILMN_1777444	STX5	11	-0.0997225	6.36124	-1.45225	0.158507	0.999734	-4.44726	Homo sapiens syntaxin 5 (STX5), mRNA.
ILMN_3250345	LOC283788		-0.103828	7.03985	-1.4521	0.158548	0.999734	-4.44739	PREDICTED: Homo sapiens hypothetical protein LOC283788 (LOC283788), mRNA.
ILMN_1878889		5	-0.136019	6.23883	-1.45199	0.158576	0.999734	-4.44748	zv54f06.r1 Soares_testis_NHT Homo sapiens cDNA clone IMAGE:757475 5, mRNA sequence
ILMN_1709623	MAPK7	17	-0.0907105	7.20548	-1.45174	0.158645	0.999734	-4.44771	Homo sapiens mitogen-activated protein kinase 7 (MAPK7), transcript variant 2, mRNA.
ILMN_1707169	AGMAT	1	0.0904483	6.77383	1.45144	0.158729	0.999734	-4.44798	Homo sapiens agmatine ureohydrolase (agmatinase) (AGMAT), mRNA.
ILMN_2338963	SLC29A1	6	-0.119563	6.35808	-1.4513	0.158767	0.999734	-4.4481	Homo sapiens solute carrier family 29 (nucleoside transporters), member 1 (SLC29A1), nuclear gene encoding mitochondrial protein, transcript variant 4, mRNA.
ILMN_3249667	LOC100133678		-0.17304	10.6949	-1.45103	0.158843	0.999734	-4.44834	PREDICTED: Homo sapiens similar to hCG2042724 (LOC100133678), partial mRNA.
ILMN_3207764	LOC645605		0.126052	6.06543	1.45101	0.158848	0.999734	-4.44836	PREDICTED: Homo sapiens hypothetical LOC645605 (LOC645605), mRNA.
ILMN_1671028	THRAP3	1	0.0778033	6.84148	1.45077	0.158915	0.999734	-4.44857	Homo sapiens thyroid hormone receptor associated protein 3 (THRAP3), mRNA.
ILMN_2363634	ADHFE1		0.124241	6.90017	1.45048	0.158995	0.999734	-4.44883	Homo sapiens alcohol dehydrogenase, iron containing, 1 (ADHFE1), transcript variant 1, mRNA.
ILMN_1748034	KLHDC4	16	-0.132076	8.39272	-1.45009	0.159101	0.999734	-4.44917	Homo sapiens kelch domain containing 4 (KLHDC4), mRNA.
ILMN_1717357	AIFM1	X	0.0810625	6.616	1.45004	0.159116	0.999734	-4.44922	Homo sapiens apoptosis-inducing factor, mitochondrion-associated, 1 (AIFM1), nuclear gene encoding mitochondrial protein, transcript variant 1, mRNA.
ILMN_3297577	LOC729841		-0.0882246	10.9089	-1.45	0.159126	0.999734	-4.44925	PREDICTED: Homo sapiens misc_RNA (LOC729841), miscRNA.
ILMN_1746436	HCG27	6	0.0985807	9.46459	1.44987	0.159163	0.999734	-4.44937	Homo sapiens HLA complex group 27 (HCG27), mRNA.
ILMN_1758025	LOC645659	4	-0.106628	5.97633	-1.4497	0.15921	0.999734	-4.44952	PREDICTED: Homo sapiens similar to ring finger protein 185 (LOC645659), mRNA.
ILMN_1743097	XRCC6	22	-0.114367	9.28107	-1.44956	0.159248	0.999734	-4.44964	Homo sapiens X-ray repair complementing defective repair in Chinese hamster cells 6 (XRCC6), mRNA.
ILMN_1870457		X	0.147266	8.23113	1.44939	0.159297	0.999734	-4.4498	ny62g05.s1 NCI_CGAP_GCB1 Homo sapiens cDNA clone IMAGE:1282904 3, mRNA sequence
ILMN_1795927	PSPC1	13	0.0854261	6.6105	1.44871	0.159485	0.999734	-4.4504	Homo sapiens paraspeckle component 1 (PSPC1), transcript variant alpha, mRNA.
ILMN_2151818	PSMA6	14	-0.162232	9.2272	-1.4485	0.159541	0.999734	-4.45058	Homo sapiens proteasome (prosome, macropain) subunit, alpha type, 6 (PSMA6), mRNA.
ILMN_3238269	NDUFA6	22	-0.107344	7.44709	-1.44837	0.159578	0.999734	-4.4507	Homo sapiens NADH dehydrogenase (ubiquinone) 1 alpha subcomplex, 6, 14kDa (NDUFA6), nuclear gene encoding mitochondrial protein, mRNA.
ILMN_1723467	ITGB1	10	0.195614	10.3692	1.44834	0.159588	0.999734	-4.45073	Homo sapiens integrin, beta 1 (fibronectin receptor, beta polypeptide, antigen CD29 includes MDF2, MSK12) (ITGB1), transcript variant 1A, mRNA.
ILMN_1741253	UBR5	8	0.139274	7.76254	1.44789	0.159711	0.999734	-4.45113	Homo sapiens ubiquitin protein ligase E3 component n-recognin 5 (UBR5), mRNA.
ILMN_1778964	CLIC5	6	-0.113488	6.85702	-1.4474	0.159846	0.999734	-4.45156	Homo sapiens chloride intracellular channel 5 (CLIC5), mRNA.
ILMN_3310108	MIR571		0.089759	6.07291	1.4472	0.159902	0.999734	-4.45174	Homo sapiens microRNA 571 (MIR571), microRNA.
ILMN_2205882	NSUN7	4	0.119229	7.0642	1.44716	0.159913	0.999734	-4.45177	Homo sapiens NOL1/NOP2/Sun domain family, member 7 (NSUN7), mRNA.
ILMN_2170643	FLJ45032	3	-0.0867396	6.40215	-1.44701	0.159956	0.999734	-4.45191	Homo sapiens similar to F40B5.2b (FLJ45032), mRNA.
ILMN_1796464	WDR37	10	0.106184	8.2905	1.44687	0.159995	0.999734	-4.45203	Homo sapiens WD repeat domain 37 (WDR37), mRNA.
ILMN_1685580	CBLB	3	-0.094003	9.88195	-1.44633	0.160144	0.999734	-4.45251	Homo sapiens Cas-Br-M (murine) ecotropic retroviral transforming sequence b (CBLB), mRNA.
ILMN_1861376			-0.16088	9.40691	-1.44627	0.160162	0.999734	-4.45257	Homo sapiens mRNA; cDNA DKFZp564O0862 (from clone DKFZp564O0862)
ILMN_1748283	PIM2	X	0.0815897	10.2971	1.4449	0.160542	0.999734	-4.45378	Homo sapiens pim-2 oncogene (PIM2), mRNA.
ILMN_2117987	TFDP1	13	0.105006	8.74139	1.44476	0.160581	0.999734	-4.4539	Homo sapiens transcription factor Dp-1 (TFDP1), mRNA.
ILMN_1776021	EIF4H	7	0.0888391	10.651	1.44444	0.160671	0.999734	-4.45419	Homo sapiens eukaryotic translation initiation factor 4H (EIF4H), transcript variant 2, mRNA.
ILMN_1900270		11	-0.112207	9.87433	-1.4443	0.160711	0.999734	-4.45431	ta96c03.x1 NCI_CGAP_Lu26 Homo sapiens cDNA clone IMAGE:2051908 3, mRNA sequence
ILMN_1733562	TFB1M	6	0.078549	8.53537	1.44421	0.160736	0.999734	-4.45439	Homo sapiens transcription factor B1, mitochondrial (TFB1M), mRNA.
ILMN_2366246	SEC23B	20	0.0885154	9.48237	1.44409	0.160767	0.999734	-4.45449	Homo sapiens Sec23 homolog B (S. cerevisiae) (SEC23B), transcript variant 2, mRNA.
ILMN_1797744	TPPP3	16	-0.125822	6.39194	-1.44399	0.160797	0.999734	-4.45459	Homo sapiens tubulin polymerization-promoting protein family member 3 (TPPP3), mRNA.
ILMN_2367165	ABTB1	3	-0.102474	9.89914	-1.44346	0.160944	0.999734	-4.45505	Homo sapiens ankyrin repeat and BTB (POZ) domain containing 1 (ABTB1), transcript variant 3, mRNA.
ILMN_1733937	MMD	17	0.195377	9.45183	1.44328	0.160995	0.999734	-4.45521	Homo sapiens monocyte to macrophage differentiation-associated (MMD), mRNA.
ILMN_1795865	FGFRL1	4	-0.103045	7.38425	-1.44326	0.160999	0.999734	-4.45523	Homo sapiens fibroblast growth factor receptor-like 1 (FGFRL1), transcript variant 3, mRNA.
ILMN_1757872	DKFZp761P0423	8	0.0799625	8.88195	1.44311	0.161043	0.999734	-4.45537	PREDICTED: Homo sapiens hypothetical protein DKFZp761P0423 (DKFZp761P0423), mRNA.
[truncated: 14,383 more rows]
