# Supplementary material for: High-dimensional assessment of B-cell responses to quadrivalent meningococcal conjugate and plain polysaccharide vaccine
Source: Genome Med. 2017 Jan 30;9:11. doi: 10.1186/s13073-017-0400-x (PMC5282650; doi:10.1186/s13073-017-0400-x)
Supplement: Additional file 4: Table S3. — Gene set enrichment analysis of gene expression data 7 days after an initial dose of MenACWY vaccine. (XLS 36 kb) [file 13073_2017_400_MOESM4_ESM.xls]

## Sheet: Supplementary table 3
Supplementary table 3: Gene set enrichment analysis of gene expression data 7 days following an initial dose of MenACWY vaccine.
Gene set MSigDB	SIZE	NES	FDR q-val
GSE29614_CTRL_VS_DAY7_TIV_FLU_VACCINE_PBMC_DN	98	2.96614	< 1x10E-04
GSE29614_DAY3_VS_DAY7_TIV_FLU_VACCINE_PBMC_DN	98	2.91877	< 1x10E-04
GSE29164_CD8_TCELL_VS_CD8_TCELL_AND_IL12_TREATED_MELANOMA_DAY7_DN	102	2.36717	< 1x10E-04
GSE6674_CPG_VS_PL2_3_STIM_BCELL_DN	156	2.27537	< 1x10E-04
GSE22886_NAIVE_BCELL_VS_BLOOD_PLASMA_CELL_DN	151	2.24752	< 1x10E-04
GSE32901_TH1_VS_TH17_NEG_CD4_TCELL_UP	73	2.23526	< 1x10E-04
GSE29617_CTRL_VS_DAY7_TIV_FLU_VACCINE_PBMC_2008_DN	139	2.20951	< 1x10E-04
GSE27241_WT_VS_RORGT_KO_TH17_POLARIZED_CD4_TCELL_TREATED_WITH_DIGOXIN_UP	119	2.2093	< 1x10E-04
GSE41867_MEMORY_VS_EXHAUSTED_CD8_TCELL_DAY30_LCMV_DN	143	2.20736	< 1x10E-04
GSE36527_CD69_NEG_VS_POS_TREG_CD62L_LOS_KLRG1_NEG_UP	142	2.15485	0.000143991
GSE3982_NEUTROPHIL_VS_BASOPHIL_DN	157	2.14988	0.000259111
GSE16755_CTRL_VS_IFNA_TREATED_MAC_DN	145	2.12166	0.000327693
GSE13411_PLASMA_CELL_VS_MEMORY_BCELL_UP	87	2.12544	0.000355001
GSE29617_DAY3_VS_DAY7_TIV_FLU_VACCINE_PBMC_2008_DN	127	2.10567	0.00037841
GSE10239_MEMORY_VS_DAY4.5_EFF_CD8_TCELL_DN	152	2.10818	0.000405439
GSE13485_DAY3_VS_DAY7_YF17D_VACCINE_PBMC_DN	128	2.08549	0.000713583
GSE7348_UNSTIM_VS_TOLERIZED_AND_LPS_STIM_MACROPHAGE_DN	116	2.07907	0.000756179
GSE6674_ANTI_IGM_VS_PL2_3_STIM_BCELL_DN	153	2.0754	0.000795153
GSE18804_SPLEEN_MACROPHAGE_VS_TUMORAL_MACROPHAGE_UP	108	2.05534	0.00097901
GSE37534_GW1929_VS_PIOGLITAZONE_TREATED_CD4_TCELL_PPARG1_FOXP3_TRANSDUCED_DN	141	2.01809	0.00130754
GSE32423_MEMORY_VS_NAIVE_CD8_TCELL_IL7_IL4_DN	140	2.02359	0.00136698
GSE13484_UNSTIM_VS_YF17D_VACCINE_STIM_PBMC_DN	155	2.03255	0.00143198
GSE39556_UNTREATED_VS_3H_POLYIC_INJ_MOUSE_NK_CELL_DN	151	2.02542	0.00143207
GSE29949_MICROGLIA_BRAIN_VS_CD8_POS_DC_SPLEEN_UP	137	2.00157	0.00154206
GSE21360_NAIVE_VS_QUATERNARY_MEMORY_CD8_TCELL_DN	161	2.00658	0.00160375
GSE14000_TRANSLATED_RNA_VS_MRNA_4H_LPS_DC_UP	154	2.00716	0.00167057
GSE20727_CTRL_VS_ROS_INH_AND_DNFB_ALLERGEN_TREATED_DC_DN	143	1.96778	0.0018783
GSE21678_WT_VS_FOXO1_FOXO3_KO_TREG_UP	124	1.97875	0.001907
GSE1791_CTRL_VS_NEUROMEDINU_IN_T_CELL_LINE_6H_DN	163	1.97398	0.00192414
GSE34006_A2AR_KO_VS_A2AR_AGONIST_TREATED_TREG_UP	158	1.96837	0.00193889
GSE11057_EFF_MEM_VS_CENT_MEM_CD4_TCELL_DN	129	1.97427	0.00194109
GSE41867_DAY15_EFFECTOR_VS_DAY30_EXHAUSTED_CD8_TCELL_LCMV_CLONE13_DN	145	1.9714	0.00195474
GSE42021_TCONV_PLN_VS_CD24HI_TCONV_THYMUS_UP	163	1.95294	0.00218673
GSE1432_1H_VS_24H_IFNG_MICROGLIA_UP	144	1.95082	0.00224699
GSE20715_0H_VS_48H_OZONE_LUNG_DN	126	1.95395	0.00225299
GSE41867_DAY6_VS_DAY8_LCMV_CLONE13_EFFECTOR_CD8_TCELL_DN	144	1.91886	0.00261242
GSE19888_ADENOSINE_A3R_INH_VS_TCELL_MEMBRANES_ACT_MAST_CELL_UP	138	1.91616	0.00261756
GSE22601_DOUBLE_NEGATIVE_VS_DOUBLE_POSITIVE_THYMOCYTE_DN	164	1.93928	0.00261897
GSE17721_0.5H_VS_12H_GARDIQUIMOD_BMDC_DN	145	1.91923	0.00266921
GSE3982_BASOPHIL_VS_NKCELL_UP	138	1.91969	0.00272852
GSE11961_MARGINAL_ZONE_BCELL_VS_GERMINAL_CENTER_BCELL_DAY40_UP	133	1.9204	0.00279053
GSE22886_NAIVE_CD8_TCELL_VS_NEUTROPHIL_UP	178	1.92076	0.00282236
GSE19825_CD24LOW_VS_IL2RA_HIGH_DAY3_EFF_CD8_TCELL_DN	154	1.9305	0.00285666
GSE41867_NAIVE_VS_DAY6_LCMV_ARMSTRONG_EFFECTOR_CD8_TCELL_UP	130	1.90819	0.0028857
GSE29617_CTRL_VS_DAY3_TIV_FLU_VACCINE_PBMC_2008_UP	127	1.92099	0.00288956
GSE1460_CD4_THYMOCYTE_VS_NAIVE_CD4_TCELL_CORD_BLOOD_UP	170	1.92464	0.00289124
GSE45365_HEALTHY_VS_MCMV_INFECTION_CD11B_DC_DN	52	1.92548	0.00292785
GSE15139_GMCSF_TREATED_VS_UNTREATED_NEUTROPHILS_DN	140	1.92118	0.00296004
GSE24634_TEFF_VS_TCONV_DAY10_IN_CULTURE_UP	117	1.89935	0.00299126
GSE18804_BRAIN_VS_COLON_TUMORAL_MACROPHAGE_UP	85	1.92701	0.0030049
GSE19401_UNSTIM_VS_PAM2CSK4_STIM_FOLLICULAR_DC_UP	117	1.89943	0.00304878
GSE21927_UNTREATED_VS_GMCSF_IL6_TREATED_BONE_MARROW_DN	109	1.9005	0.00305251
GSE18791_CTRL_VS_NEWCASTLE_VIRUS_DC_6H_DN	146	1.90231	0.00308523
GSE21927_SPLEEN_C57BL6_VS_EL4_TUMOR_BALBC_MONOCYTES_UP	179	1.89669	0.00322676
GSE7400_CTRL_VS_CSF3_IN_VIVO_TREATED_PBMC_UP	160	1.88338	0.00392501
GSE13485_CTRL_VS_DAY1_YF17D_VACCINE_PBMC_UP	147	1.88165	0.00403332
GSE14699_NAIVE_VS_DELETIONAL_TOLERANCE_CD8_TCELL_DN	127	1.86901	0.00428983
GSE21927_SPLEEN_VS_C26GM_TUMOR_MONOCYTE_BALBC_DN	113	1.87062	0.00429098
GSE22886_TH1_VS_TH2_48H_ACT_DN	161	1.86921	0.00431401
GSE21774_CD56_BRIGHT_VS_DIM_CD62L_POSITIVE_NK_CELL_UP	126	1.86682	0.00435833
GSE12845_IGD_POS_VS_NEG_BLOOD_BCELL_DN	165	1.87171	0.00436371
GSE43863_NAIVE_VS_LY6C_INT_CXCR5POS_CD4_EFF_TCELL_D6_LCMV_UP	103	1.87329	0.00436449
GSE21927_C26GM_VS_4T1_TUMOR_MONOCYTE_BALBC_DN	174	1.87348	0.00444106
GSE22501_PERIPHERAL_BLOOD_VS_CORD_BLOOD_TREG_DN	121	1.86399	0.00446781
GSE21380_NON_TFH_VS_GERMINAL_CENTER_TFH_CD4_TCELL_DN	143	1.85429	0.00478694
GSE21927_BALBC_VS_C57BL6_MONOCYTE_SPLEEN_UP	121	1.85482	0.00479461
GSE21033_CTRL_VS_POLYIC_STIM_DC_6H_DN	85	1.856	0.00480253
GSE33424_CD161_INT_VS_NEG_CD8_TCELL_UP	150	1.85729	0.00483201
GSE19198_1H_VS_6H_IL21_TREATED_TCELL_DN	148	1.85783	0.00484028
GSE22886_UNSTIM_VS_IL2_STIM_NKCELL_DN	155	1.8517	0.00490168
GSE37301_COMMON_LYMPHOID_PROGENITOR_VS_GRAN_MONO_PROGENITOR_UP	131	1.84793	0.00497593
GSE17721_0.5H_VS_24H_PAM3CSK4_BMDC_DN	153	1.84995	0.00499422
GSE37301_MULTIPOTENT_PROGENITOR_VS_LYMPHOID_PRIMED_MPP_DN	112	1.84936	0.00500495
GSE10239_MEMORY_VS_KLRG1HIGH_EFF_CD8_TCELL_DN	146	1.84473	0.00514008
GSE339_EX_VIVO_VS_IN_CULTURE_CD4POS_DC_DN	136	1.83183	0.00558096
GSE21927_SPLEEN_VS_TUMOR_MONOCYTE_C57BL6_DN	85	1.82993	0.00560052
GSE43956_WT_VS_SGK1_KO_TH17_DIFFERENTIATED_CD4_TCELL_DN	154	1.83206	0.00563209
GSE10211_UV_INACT_SENDAI_VS_LIVE_SENDAI_VIRUS_TRACHEAL_EPITHELIAL_CELLS_UP	95	1.82775	0.00563692
GSE40273_GATA1_KO_VS_WT_TREG_UP	148	1.83505	0.00564642
GSE6259_BCELL_VS_CD8_TCELL_DN	137	1.83743	0.00566139
GSE29614_CTRL_VS_TIV_FLU_VACCINE_PBMC_2007_DN	53	1.83653	0.0056633
GSE35825_UNTREATED_VS_IFNG_STIM_MACROPHAGE_UP	128	1.83388	0.00566672
GSE3982_CENT_MEMORY_CD4_TCELL_VS_NKCELL_UP	120	1.83564	0.00568269
GSE42724_NAIVE_VS_MEMORY_BCELL_DN	138	1.83227	0.00568502
GSE10325_LUPUS_BCELL_VS_LUPUS_MYELOID_UP	167	1.82818	0.00568693
GSE41867_LCMV_ARMSTRONG_VS_CLONE13_DAY8_EFFECTOR_CD8_TCELL_UP	163	1.82303	0.00585173
GSE9006_TYPE_1_VS_TYPE_2_DIABETES_PBMC_AT_DX_DN	154	1.824	0.00585318
GSE17974_IL4_AND_ANTI_IL12_VS_UNTREATED_72H_ACT_CD4_TCELL_DN	132	1.81877	0.00617309
GSE16385_ROSIGLITAZONE_IFNG_TNF_VS_IL4_STIM_MACROPHAGE_DN	140	1.81599	0.00634287
GSE21360_NAIVE_VS_QUATERNARY_MEMORY_CD8_TCELL_UP	155	1.81319	0.00638433
GSE1460_INTRATHYMIC_T_PROGENITOR_VS_NAIVE_CD4_TCELL_CORD_BLOOD_UP	158	1.81341	0.00643892
GSE5099_MONOCYTE_VS_ALTERNATIVE_M2_MACROPHAGE_DN	113	1.81346	0.0064946
GSE32901_NAIVE_VS_TH17_ENRICHED_CD4_TCELL_DN	121	1.8111	0.00653215
GSE26488_WT_VS_VP16_TRANSGENIC_HDAC7_KO_DOUBLE_POSITIVE_THYMOCYTE_DN	122	1.80832	0.00655238
GSE10239_NAIVE_VS_DAY4.5_EFF_CD8_TCELL_DN	132	1.80954	0.00661516
GSE45739_UNSTIM_VS_ACD3_ACD28_STIM_WT_CD4_TCELL_UP	133	1.80929	0.00662135
GSE37532_VISCERAL_ADIPOSE_TISSUE_VS_LN_DERIVED_PPARG_KO_TREG_CD4_TCELL_UP	128	1.80606	0.00674886
GSE28737_WT_VS_BCL6_HET_MARGINAL_ZONE_BCELL_DN	131	1.80253	0.00707221
GSE12366_GC_VS_NAIVE_BCELL_UP	128	1.80052	0.0070898
GSE46606_UNSTIM_VS_CD40L_IL2_IL5_DAY1_STIMULATED_BCELL_UP	124	1.80104	0.00710342
GSE44649_NAIVE_VS_ACTIVATED_CD8_TCELL_MIR155_KO_DN	133	1.80152	0.00711751
GSE22886_NAIVE_TCELL_VS_NEUTROPHIL_UP	175	1.79833	0.00719992
GSE40274_FOXP3_VS_FOXP3_AND_EOS_TRANSDUCED_ACTIVATED_CD4_TCELL_DN	109	1.79854	0.00724259
GSE40273_EOS_KO_VS_WT_TREG_UP	166	1.79525	0.00737561
GSE2128_C57BL6_VS_NOD_CD4CD8_DP_THYMOCYTE_UP	133	1.79552	0.00740516
GSE24142_DN2_VS_DN3_THYMOCYTE_ADULT_DN	149	1.7938	0.00757518
GSE3720_VD1_VS_VD2_GAMMADELTA_TCELL_WITH_PMA_STIM_UP	134	1.79303	0.00758465
GSE10239_NAIVE_VS_KLRG1HIGH_EFF_CD8_TCELL_DN	123	1.79013	0.00759468
GSE6674_UNSTIM_VS_ANTI_IGM_AND_CPG_STIM_BCELL_DN	150	1.79029	0.00765076
GSE27434_WT_VS_DNMT1_KO_TREG_DN	151	1.79111	0.00765505
GSE21033_1H_VS_12H_POLYIC_STIM_DC_DN	92	1.79175	0.00765964
GSE32423_IL7_VS_IL7_IL4_MEMORY_CD8_TCELL_UP	136	1.78761	0.00767505
GSE23398_WT_VS_IL2_KO_CD4_TCELL_SCURFY_MOUSE_DN	164	1.78883	0.00767906
GSE3982_MAC_VS_NKCELL_UP	146	1.7856	0.00775254
GSE14000_UNSTIM_VS_4H_LPS_DC_TRANSLATED_RNA_DN	115	1.78567	0.00782055
GSE9946_IMMATURE_VS_LISTERIA_INF_MATURE_DC_DN	55	1.78331	0.00793191
GSE2770_TGFB_AND_IL4_VS_TGFB_AND_IL12_TREATED_ACT_CD4_TCELL_6H_DN	131	1.77992	0.00819312
GSE18791_UNSTIM_VS_NEWCATSLE_VIRUS_DC_18H_DN	111	1.77892	0.00824445
GSE25146_UNSTIM_VS_HELIOBACTER_PYLORI_LPS_STIM_AGS_CELL_DN	128	1.77616	0.00838146
GSE29615_CTRL_VS_DAY3_LAIV_IFLU_VACCINE_PBMC_DN	104	1.77697	0.00842765
GSE1925_CTRL_VS_IFNG_PRIMED_MACROPHAGE_3H_IFNG_STIM_UP	145	1.77209	0.00864283
GSE17974_IL4_AND_ANTI_IL12_VS_UNTREATED_48H_ACT_CD4_TCELL_DN	109	1.76896	0.00881585
GSE37532_TREG_VS_TCONV_CD4_TCELL_FROM_VISCERAL_ADIPOSE_TISSUE_DN	116	1.76925	0.00882947
GSE22886_NAIVE_CD4_TCELL_VS_NKCELL_DN	173	1.76378	0.00905169
GSE22886_UNSTIM_VS_IL15_STIM_NKCELL_DN	166	1.76323	0.00905892
GSE12366_PLASMA_CELL_VS_NAIVE_BCELL_UP	114	1.76396	0.00910018
GSE22886_IGG_IGA_MEMORY_BCELL_VS_BLOOD_PLASMA_CELL_DN	155	1.76567	0.00911326
GSE22886_NAIVE_CD4_TCELL_VS_48H_ACT_TH1_DN	160	1.76416	0.00912721
GSE17721_CTRL_VS_POLYIC_4H_BMDC_DN	127	1.76459	0.00914304
GSE24142_ADULT_VS_FETAL_EARLY_THYMIC_PROGENITOR_DN	132	1.76004	0.00936251
GSE28726_NAIVE_VS_ACTIVATED_CD4_TCELL_DN	140	1.75891	0.00945461
GSE37532_WT_VS_PPARG_KO_LN_TCONV_UP	132	1.75763	0.00950642
GSE18791_UNSTIM_VS_NEWCATSLE_VIRUS_DC_10H_DN	139	1.75801	0.0095457
GSE2770_IL12_AND_TGFB_ACT_VS_ACT_CD4_TCELL_6H_DN	155	1.75652	0.00955308
GSE33292_WT_VS_TCF1_KO_DN3_THYMOCYTE_UP	139	1.75267	0.00960058
GSE22886_NAIVE_VS_IGG_IGA_MEMORY_BCELL_DN	172	1.75318	0.00961897
GSE41176_UNSTIM_VS_ANTI_IGM_STIM_BCELL_6H_DN	140	1.75333	0.009658
GSE16450_CTRL_VS_IFNA_6H_STIM_IMMATURE_NEURON_CELL_LINE_UP	123	1.75413	0.00967597
GSE7852_TREG_VS_TCONV_FAT_DN	151	1.7542	0.00974764
GSE32423_CTRL_VS_IL7_IL4_MEMORY_CD8_TCELL_UP	128	1.75097	0.00984862
GSE20715_0H_VS_48H_OZONE_TLR4_KO_LUNG_DN	132	1.74975	0.00997144
GSE4590_SMALL_VS_LARGE_PRE_BCELL_DN	92	1.74777	0.00999092
GSE36527_CD62L_HIGH_VS_CD62L_LOW_TREG_CD69_NEG_KLRG1_NEG_UP	157	1.7472	0.00999109
GSE39820_TGFBETA1_VS_TGFBETA3_IN_IL6_TREATED_CD4_TCELL_UP	146	1.74206	0.0100201
GSE18893_TCONV_VS_TREG_2H_CULTURE_DN	155	1.74623	0.0100303
GSE4748_CTRL_VS_LPS_AND_CYANOBACTERIUM_LPSLIKE_STIM_DC_3H_UP	119	1.74791	0.0100307
GSE11864_UNTREATED_VS_CSF1_IFNG_IN_MAC_DN	143	1.74829	0.0100509
GSE17721_CTRL_VS_GARDIQUIMOD_0.5H_BMDC_UP	152	1.74227	0.0100672
GSE2706_2H_VS_8H_R848_AND_LPS_STIM_DC_DN	125	1.74309	0.0100675
GSE39820_CTRL_VS_TGFBETA1_IL6_CD4_TCELL_UP	139	1.74488	0.0100786
GSE17721_CTRL_VS_LPS_2H_BMDC_DN	114	1.74832	0.0101018
GSE17721_CTRL_VS_GARDIQUIMOD_24H_BMDC_DN	140	1.7431	0.0101251
GSE43863_TFH_VS_LY6C_INT_CXCR5POS_MEMORY_CD4_TCELL_UP	122	1.74315	0.0101931
GSE360_L_DONOVANI_VS_M_TUBERCULOSIS_DC_DN	140	1.73544	0.010829
GSE2706_UNSTIM_VS_8H_R848_DC_DN	127	1.73425	0.0109275
GSE45365_NK_CELL_VS_BCELL_UP	142	1.73441	0.0109703
GSE34156_UNTREATED_VS_6H_NOD2_AND_TLR1_TLR2_LIGAND_TREATED_MONOCYTE_DN	114	1.73047	0.0113588
GSE29164_DAY3_VS_DAY7_UNTREATED_MELANOMA_DN	152	1.73083	0.0113857
GSE7348_LPS_VS_TOLERIZED_AND_LPS_STIM_MACROPHAGE_DN	125	1.72584	0.0116407
GSE13485_CTRL_VS_DAY7_YF17D_VACCINE_PBMC_DN	160	1.72797	0.0116469
GSE29618_PDC_VS_MDC_DAY7_FLU_VACCINE_UP	144	1.72732	0.0116902
GSE8515_CTRL_VS_IL1_4H_STIM_MAC_UP	115	1.72587	0.0117038
GSE21063_WT_VS_NFATC1_KO_8H_ANTI_IGM_STIM_BCELL_UP	114	1.726	0.0117765
GSE18791_CTRL_VS_NEWCASTLE_VIRUS_DC_18H_DN	109	1.72411	0.0117786
GSE9006_HEALTHY_VS_TYPE_2_DIABETES_PBMC_AT_DX_DN	134	1.72315	0.0118288
GSE21927_SPLENIC_C26GM_TUMOROUS_VS_4T1_TUMOR_MONOCYTES_DN	131	1.721	0.0121197
GSE9006_TYPE_1_VS_TYPE_2_DIABETES_PBMC_AT_DX_UP	184	-1.97964	0.0123256
GSE24634_NAIVE_CD4_TCELL_VS_DAY3_IL4_CONV_TREG_DN	153	1.71928	0.0123633
GSE32533_WT_VS_MIR17_KO_ACT_CD4_TCELL_DN	164	1.71781	0.01248
GSE25088_CTRL_VS_IL4_AND_ROSIGLITAZONE_STIM_STAT6_KO_MACROPHAGE_DN	120	1.7181	0.0125289
GSE14350_TREG_VS_TEFF_UP	157	1.71704	0.0125326
GSE26030_UNSTIM_VS_RESTIM_TH1_DAY5_POST_POLARIZATION_UP	143	1.71598	0.0126754
GSE28737_WT_VS_BCL6_KO_MARGINAL_ZONE_BCELL_DN	115	1.71363	0.0129664
GSE42724_NAIVE_BCELL_VS_PLASMABLAST_UP	149	1.71316	0.0129819
GSE9601_UNTREATED_VS_NFKB_INHIBITOR_TREATED_HCMV_INF_MONOCYTE_DN	138	1.71401	0.0129836
GSE37534_UNTREATED_VS_ROSIGLITAZONE_TREATED_CD4_TCELL_PPARG1_AND_FOXP3_TRASDUCED_DN	138	1.71213	0.0130471
GSE12963_ENV_NEF_VS_ENV_NEF_AND_VPR_DEFICIENT_HIV1_INF_CD4_TCELL_UP	81	1.70971	0.0133671
GSE24634_NAIVE_CD4_TCELL_VS_DAY7_IL4_CONV_TREG_DN	159	1.71003	0.0133942
GSE25088_CTRL_VS_ROSIGLITAZONE_STIM_STAT6_KO_MACROPHAGE_UP	94	1.70877	0.0134686
GSE3982_CENT_MEMORY_CD4_TCELL_VS_TH2_DN	140	1.70806	0.0134893
GSE15330_LYMPHOID_MULTIPOTENT_VS_GRANULOCYTE_MONOCYTE_PROGENITOR_IKAROS_KO_UP	146	1.7068	0.0136208
GSE42021_TREG_PLN_VS_CD24LO_TREG_THYMUS_DN	142	1.70641	0.0136249
GSE29949_MICROGLIA_BRAIN_VS_MONOCYTE_BONE_MARROW_DN	139	1.70485	0.0138171
GSE46606_IRF4_KO_VS_WT_CD40L_IL2_IL5_3DAY_STIMULATED_BCELL_UP	118	1.70277	0.0141318
GSE13484_12H_VS_3H_YF17D_VACCINE_STIM_PBMC_DN	155	1.70283	0.014193
GSE11961_MEMORY_BCELL_DAY7_VS_PLASMA_CELL_DAY7_DN	121	1.70223	0.0142098
GSE22886_NAIVE_CD4_TCELL_VS_48H_ACT_TH2_DN	156	1.70143	0.0142719
GSE36476_CTRL_VS_TSST_ACT_72H_MEMORY_CD4_TCELL_OLD_DN	134	1.70101	0.0142795
GSE18791_CTRL_VS_NEWCASTLE_VIRUS_DC_12H_DN	125	1.70035	0.0143246
GSE18791_UNSTIM_VS_NEWCATSLE_VIRUS_DC_2H_DN	86	1.69902	0.0144533
GSE19401_PLN_VS_PEYERS_PATCH_FOLLICULAR_DC_DN	156	1.69748	0.0145866
GSE17721_PAM3CSK4_VS_CPG_2H_BMDC_UP	101	1.69755	0.0146259
GSE7548_NAIVE_VS_DAY28_PCC_IMMUNIZATION_CD4_TCELL_UP	131	1.69637	0.0147337
GSE1460_CORD_VS_ADULT_BLOOD_NAIVE_CD4_TCELL_DN	170	1.69484	0.0148545
GSE3920_UNTREATED_VS_IFNG_TREATED_FIBROBLAST_DN	112	1.69509	0.0148871
GSE21927_SPLEEN_C57BL6_VS_4T1_TUMOR_BALBC_MONOCYTES_DN	168	1.69254	0.0150569
GSE5463_CTRL_VS_DEXAMETHASONE_TREATED_THYMOCYTE_DN	133	1.69277	0.0151189
GSE14350_IL2RB_KO_VS_WT_TEFF_DN	129	1.69302	0.015145
GSE45881_CXCR6HI_VS_CXCR1LO_COLONIC_LAMINA_PROPRIA_UP	164	1.69113	0.0152556
GSE40274_CTRL_VS_FOXP3_TRANSDUCED_ACTIVATED_CD4_TCELL_UP	106	1.69067	0.0152652
GSE21774_CD62L_POS_CD56_BRIGHT_VS_CD62L_NEG_CD56_DIM_NK_CELL_DN	123	1.68862	0.0155058
GSE22886_NAIVE_BCELL_VS_MONOCYTE_UP	95	1.68895	0.0155116
GSE3982_MEMORY_CD4_TCELL_VS_TH2_DN	142	1.68629	0.0155723
GSE36476_CTRL_VS_TSST_ACT_72H_MEMORY_CD4_TCELL_YOUNG_DN	127	1.68767	0.015627
GSE369_IFNG_KO_VS_WT_LIVER_UP	139	1.6864	0.0156344
GSE40274_CTRL_VS_FOXP3_AND_HELIOS_TRANSDUCED_ACTIVATED_CD4_TCELL_DN	151	1.68654	0.0157041
GSE43863_NAIVE_VS_TFH_CD4_EFF_TCELL_D6_LCMV_UP	119	1.68657	0.0157814
GSE12366_GC_BCELL_VS_PLASMA_CELL_DN	127	1.68461	0.0158005
GSE3982_DC_VS_BASOPHIL_DN	156	1.68479	0.0158492
GSE3982_EOSINOPHIL_VS_NKCELL_UP	141	1.68353	0.0159296
GSE7768_OVA_ALONE_VS_OVA_WITH_MPL_IMMUNIZED_MOUSE_WHOLE_SPLEEN_6H_DN	111	1.68146	0.0162819
GSE22886_NAIVE_BCELL_VS_BM_PLASMA_CELL_DN	141	1.68022	0.0163074
GSE7568_IL4_VS_IL4_AND_TGFB_TREATED_MACROPHAGE_24H_UP	128	1.68094	0.0163337
GSE41176_UNSTIM_VS_ANTI_IGM_STIM_BCELL_24H_DN	156	1.68042	0.0163573
GSE36009_WT_VS_NLRP10_KO_DC_UP	140	1.67761	0.0168063
GSE5503_MLN_DC_VS_PLN_DC_ACTIVATED_ALLOGENIC_TCELL_DN	138	1.67653	0.016884
GSE17721_0.5H_VS_4H_LPS_BMDC_DN	119	1.67666	0.0169155
GSE28737_FOLLICULAR_VS_MARGINAL_ZONE_BCELL_DN	90	1.67676	0.0169744
GSE18791_CTRL_VS_NEWCASTLE_VIRUS_DC_8H_DN	131	1.67537	0.0171147
GSE22886_NEUTROPHIL_VS_DC_DN	181	1.67344	0.0172757
GSE34156_NOD2_LIGAND_VS_NOD2_AND_TLR1_TLR2_LIGAND_24H_TREATED_MONOCYTE_DN	140	1.67361	0.0172961
GSE30083_SP1_VS_SP4_THYMOCYTE_DN	152	1.67366	0.0173552
GSE17721_LPS_VS_CPG_12H_BMDC_UP	143	1.67397	0.0173565
GSE39556_UNTREATED_VS_3H_POLYIC_INJ_MOUSE_CD8A_DC_DN	157	1.67148	0.0175877
GSE3920_IFNA_VS_IFNG_TREATED_ENDOTHELIAL_CELL_UP	114	1.67109	0.017624
GSE45739_NRAS_KO_VS_WT_ACD3_ACD28_STIM_CD4_TCELL_DN	135	1.67016	0.0177616
GSE45365_WT_VS_IFNAR_KO_CD11B_DC_MCMV_INFECTION_DN	42	1.66957	0.0177904
GSE26669_CTRL_VS_COSTIM_BLOCK_MLR_CD4_TCELL_UP	138	1.66816	0.0178854
GSE43863_DAY6_EFF_VS_DAY150_MEM_TFH_CD4_TCELL_UP	145	1.66872	0.0179453
GSE20715_0H_VS_6H_OZONE_TLR4_KO_LUNG_DN	131	1.66817	0.0179635
GSE37301_MULTIPOTENT_PROGENITOR_VS_PRO_BCELL_DN	117	1.66833	0.0179921
GSE21546_WT_VS_SAP1A_KO_AND_ELK1_KO_ANTI_CD3_STIM_DP_THYMOCYTES_UP	116	1.66667	0.0181418
GSE21546_UNSTIM_VS_ANTI_CD3_STIM_SAP1A_KO_DP_THYMOCYTES_UP	112	1.666	0.01823
GSE14415_FOXP3_KO_NATURAL_TREG_VS_TCONV_DN	113	1.66411	0.0183373
GSE16385_IFNG_TNF_VS_UNSTIM_MACROPHAGE_ROSIGLITAZONE_TREATED_DN	166	1.66414	0.0183913
GSE24574_BCL6_HIGH_VS_LOW_TFH_CD4_TCELL_DN	150	1.66312	0.0183932
GSE21033_CTRL_VS_POLYIC_STIM_DC_12H_DN	151	1.66479	0.018415
GSE17721_CTRL_VS_PAM3CSK4_0.5H_BMDC_UP	137	1.66323	0.0184347
GSE39820_TGFBETA3_IL6_VS_TGFBETA3_IL6_IL23A_TREATED_CD4_TCELL_UP	129	1.66417	0.0184699
GSE17580_TREG_VS_TEFF_S_MANSONI_INF_DN	140	1.66233	0.0184721
GSE37301_MULTIPOTENT_PROGENITOR_VS_CD4_TCELL_UP	118	1.66264	0.0184896
GSE20500_RETINOIC_ACID_VS_RARA_ANTAGONIST_TREATED_CD4_TCELL_DN	135	1.66153	0.0185318
GSE10147_IL3_VS_IL3_AND_CPG_STIM_PDC_DN	108	1.66048	0.0185679
GSE16266_CTRL_VS_HEATSHOCK_AND_LPS_STIM_MEF_UP	168	1.6617	0.0185732
GSE33425_CD161_INT_VS_NEG_CD8_TCELL_UP	162	1.66069	0.0185733
GSE3982_EOSINOPHIL_VS_TH2_DN	156	1.66088	0.0186141
GSE27241_WT_CTRL_VS_DIGOXIN_TREATED_RORGT_KO_CD4_TCELL_IN_TH17_POLARIZING_CONDITIONS_UP	111	1.65784	0.0191083
GSE17721_0.5H_VS_8H_LPS_BMDC_DN	136	1.65582	0.0195633
GSE40274_CTRL_VS_FOXP3_TRANSDUCED_ACTIVATED_CD4_TCELL_DN	161	1.65536	0.019611
GSE21360_PRIMARY_VS_TERTIARY_MEMORY_CD8_TCELL_DN	158	1.65495	0.0196529
GSE17974_1.5H_VS_72H_IL4_AND_ANTI_IL12_ACT_CD4_TCELL_UP	150	1.65368	0.0197307
GSE1460_CD4_THYMOCYTE_VS_NAIVE_CD4_TCELL_ADULT_BLOOD_UP	146	1.65394	0.0197755
GSE17721_0.5H_VS_4H_POLYIC_BMDC_DN	144	1.65416	0.0198029
GSE3920_UNTREATED_VS_IFNB_TREATED_ENDOTHELIAL_CELL_DN	117	1.65287	0.019884
GSE45739_UNSTIM_VS_ACD3_ACD28_STIM_NRAS_KO_CD4_TCELL_UP	168	1.65261	0.0199014
GSE17721_CPG_VS_GARDIQUIMOD_6H_BMDC_UP	128	1.65181	0.0200526
GSE3982_BASOPHIL_VS_TH2_UP	148	1.65106	0.0202414
GSE9006_HEALTHY_VS_TYPE_2_DIABETES_PBMC_AT_DX_UP	185	-1.90729	0.0204505
GSE37534_UNTREATED_VS_GW1929_TREATED_CD4_TCELL_PPARG1_AND_FOXP3_TRASDUCED_UP	137	1.64895	0.0207956
GSE1791_CTRL_VS_NEUROMEDINU_IN_T_CELL_LINE_6H_UP	150	1.64852	0.0208429
GSE22886_IGG_IGA_MEMORY_BCELL_VS_BM_PLASMA_CELL_UP	162	1.6467	0.020936
GSE21546_WT_VS_SAP1A_KO_ANTI_CD3_STIM_DP_THYMOCYTES_DN	136	1.64701	0.0209502
GSE39820_CTRL_VS_TGFBETA1_IL6_IL23A_CD4_TCELL_UP	144	1.6472	0.0209702
GSE13493_DP_VS_CD4INTCD8POS_THYMOCYTE_DN	129	1.64765	0.0209723
GSE36476_CTRL_VS_TSST_ACT_72H_MEMORY_CD4_TCELL_YOUNG_UP	170	1.64726	0.0210345
GSE3982_EOSINOPHIL_VS_BASOPHIL_DN	163	1.64518	0.0213113
GSE36009_WT_VS_NLRP10_KO_DC_DN	162	1.64475	0.0213281
GSE21546_WT_VS_SAP1A_KO_DP_THYMOCYTES_UP	153	1.64419	0.0213618
GSE7509_DC_VS_MONOCYTE_WITH_FCGRIIB_STIM_DN	153	1.64422	0.0214314
GSE27291_6H_VS_7D_STIM_GAMMADELTA_TCELL_DN	100	1.6436	0.0214621
GSE1432_6H_VS_24H_IFNG_MICROGLIA_UP	150	1.64308	0.0215207
GSE16450_IMMATURE_VS_MATURE_NEURON_CELL_LINE_UP	165	1.64232	0.0215785
GSE3982_BASOPHIL_VS_CENT_MEMORY_CD4_TCELL_UP	168	1.64128	0.0217676
GSE3982_NKCELL_VS_TH2_DN	132	1.64057	0.0219291
GSE17721_0.5H_VS_12H_PAM3CSK4_BMDC_DN	151	1.63989	0.0220427
GSE24972_WT_VS_IRF8_KO_MARGINAL_ZONE_SPLEEN_BCELL_DN	68	1.63895	0.0222278
GSE35435_RESTING_VS_IL4_TREATED_MACROPHAGE_UP	148	1.6385	0.0222561
GSE14000_TRANSLATED_RNA_VS_MRNA_DC_UP	162	1.6369	0.0223819
GSE35685_CD34POS_CD38NEG_VS_CD34POS_CD10POS_BONE_MARROW_DN	159	1.63709	0.0223953
GSE3400_UNTREATED_VS_IFNB_TREATED_MEF_UP	150	1.63753	0.0224283
GSE12392_IFNAR_KO_VS_IFNB_KO_CD8_NEG_SPLEEN_DC_UP	129	1.6363	0.022445
GSE3982_BASOPHIL_VS_TH1_UP	151	1.6372	0.0224452
GSE28408_LY6G_POS_VS_NEG_DC_UP	162	1.63524	0.0224999
GSE20366_TREG_VS_NAIVE_CD4_TCELL_DEC205_CONVERSION_DN	97	1.63553	0.022514
GSE360_HIGH_VS_LOW_DOSE_B_MALAYI_DC_UP	119	1.6356	0.0225738
GSE9960_HEALTHY_VS_GRAM_NEG_AND_POS_SEPSIS_PBMC_DN	133	1.63361	0.0228583
GSE21670_UNTREATED_VS_TGFB_IL6_TREATED_STAT3_KO_CD4_TCELL_UP	127	1.63142	0.0233841
GSE17721_CTRL_VS_LPS_8H_BMDC_DN	118	1.6316	0.0233961
GSE13738_TCR_VS_BYSTANDER_ACTIVATED_CD4_TCELL_DN	152	1.63071	0.023532
GSE12845_IGD_NEG_BLOOD_VS_NAIVE_TONSIL_BCELL_UP	172	1.62838	0.0241248
GSE22601_IMMATURE_CD4_SINGLE_POSITIVE_VS_DOUBLE_POSITIVE_THYMOCYTE_DN	156	1.62763	0.0241946
GSE17721_POLYIC_VS_CPG_6H_BMDC_UP	145	1.62701	0.0242404
GSE37533_PPARG1_FOXP3_VS_PPARG2_FOXP3_TRANSDUCED_CD4_TCELL_PIOGLITAZONE_TREATED_DN	159	1.62714	0.0242644
GSE2770_UNTREATED_VS_IL12_TREATED_ACT_CD4_TCELL_48H_DN	139	1.62652	0.0243923
GSE22611_UNSTIM_VS_6H_MDP_STIM_NOD2_TRANSDUCED_HEK293T_CELL_UP	101	1.6257	0.0245147
GSE12707_AT16L1_HYPOMORPH_VS_WT_THYMUS_UP	61	1.62527	0.024582
GSE17721_POLYIC_VS_CPG_8H_BMDC_DN	153	1.62466	0.0246774
GSE14308_TH17_VS_INDUCED_TREG_UP	136	1.62326	0.0250815
GSE13738_RESTING_VS_BYSTANDER_ACTIVATED_CD4_TCELL_DN	160	1.62205	0.0252531
GSE1460_DP_THYMOCYTE_VS_NAIVE_CD4_TCELL_CORD_BLOOD_UP	140	1.62208	0.0253333
GSE3982_NKCELL_VS_TH1_DN	121	1.6198	0.025943
GSE32164_ALTERNATIVELY_ACT_M2_VS_CMYC_INHIBITED_MACROPHAGE_DN	142	1.61932	0.0259949
GSE17721_0.5H_VS_8H_POLYIC_BMDC_DN	130	1.61899	0.0260079
GSE13887_HEALTHY_VS_LUPUS_RESTING_CD4_TCELL_DN	66	1.61841	0.026078
GSE18791_UNSTIM_VS_NEWCATSLE_VIRUS_DC_6H_DN	144	1.61715	0.0261829
GSE24634_NAIVE_CD4_TCELL_VS_DAY10_IL4_CONV_TREG_DN	165	1.61664	0.0261891
GSE13738_TCR_VS_BYSTANDER_ACTIVATED_CD4_TCELL_UP	131	1.61736	0.026194
GSE29164_CD8_TCELL_VS_CD8_TCELL_AND_IL12_TREATED_MELANOMA_DAY3_UP	162	1.61765	0.0262097
GSE7460_TREG_VS_TCONV_ACT_UP	122	1.61635	0.0262112
GSE17721_LPS_VS_CPG_8H_BMDC_UP	129	1.61683	0.0262138
GSE15930_STIM_VS_STIM_AND_TRICHOSTATINA_24H_CD8_T_CELL_DN	144	1.61571	0.0262449
GSE22601_DOUBLE_POSITIVE_VS_CD8_SINGLE_POSITIVE_THYMOCYTE_UP	167	1.61601	0.0262788
GSE29618_BCELL_VS_MONOCYTE_UP	143	1.61338	0.0266963
GSE17721_CTRL_VS_PAM3CSK4_6H_BMDC_DN	128	1.61356	0.0267131
GSE9988_ANTI_TREM1_VS_LPS_MONOCYTE_DN	139	1.61381	0.0267345
GSE2770_TGFB_AND_IL4_ACT_VS_ACT_CD4_TCELL_6H_DN	142	1.61233	0.0267549
GSE24634_TREG_VS_TCONV_POST_DAY10_IL4_CONVERSION_UP	147	1.61246	0.0267946
GSE3982_MAST_CELL_VS_BASOPHIL_DN	153	1.61188	0.0268054
GSE24574_BCL6_LOW_TFH_VS_TCONV_CD4_TCELL_UP	90	1.61264	0.026839
GSE32164_RESTING_DIFFERENTIATED_VS_ALTERNATIVELY_ACT_M2_MACROPHAGE_DN	174	1.61028	0.0272561
GSE7460_TCONV_VS_TREG_LN_DN	130	1.61003	0.0272646
GSE40273_XBP1_KO_VS_WT_TREG_DN	130	1.60912	0.0272681
GSE19888_CTRL_VS_TCELL_MEMBRANES_ACT_MAST_CELL_PRETREAT_A3R_INH_DN	143	1.60917	0.0273352
GSE7218_UNSTIM_VS_ANTIGEN_STIM_THROUGH_IGM_BCELL_DN	48	1.60853	0.0273743
GSE23114_WT_VS_SLE2C1_MOUSE_SPLEEN_B1A_BCELL_UP	171	1.60918	0.0274073
GSE26890_CXCR1_NEG_VS_POS_EFFECTOR_CD8_TCELL_UP	161	1.60777	0.0275543
GSE32423_CTRL_VS_IL4_MEMORY_CD8_TCELL_UP	119	1.60696	0.0275828
GSE20727_H2O2_VS_ROS_INHIBITOR_TREATED_DC_UP	138	1.6071	0.0276368
GSE25088_IL4_VS_IL4_AND_ROSIGLITAZONE_STIM_STAT6_KO_MACROPHAGE_DAY10_DN	143	1.60638	0.0276864
GSE22611_UNSTIM_VS_2H_MDP_STIM_MUTANT_NOD2_TRANSDUCED_HEK293T_CELL_DN	162	1.6062	0.0276982
GSE25088_ROSIGLITAZONE_VS_IL4_AND_ROSIGLITAZONE_STIM_MACROPHAGE_DAY10_DN	125	1.60555	0.0278399
GSE3982_MEMORY_CD4_TCELL_VS_TH2_UP	147	1.60528	0.0278419
GSE3982_CENT_MEMORY_CD4_TCELL_VS_TH1_UP	121	1.60431	0.0281378
GSE17721_PAM3CSK4_VS_CPG_8H_BMDC_DN	149	1.60349	0.0282944
GSE29164_UNTREATED_VS_CD8_TCELL_AND_IL12_TREATED_MELANOMA_DAY7_UP	158	1.60193	0.0284094
GSE17721_LPS_VS_POLYIC_12H_BMDC_DN	136	1.60211	0.0284133
GSE37533_PPARG2_FOXP3_VS_FOXP3_TRANSDUCED_CD4_TCELL_PIOGLITAZONE_TREATED_UP	111	1.60244	0.0284634
GSE29949_MICROGLIA_VS_DC_BRAIN_UP	130	1.60218	0.0284725
GSE4590_LARGE_PRE_BCELL_VS_VPREB_POS_LARGE_PRE_BCELL_UP	118	1.60254	0.0285101
GSE24142_EARLY_THYMIC_PROGENITOR_VS_DN3_THYMOCYTE_DN	135	1.60122	0.0285913
GSE10240_CTRL_VS_IL17_AND_IL22_STIM_PRIMARY_BRONCHIAL_EPITHELIAL_CELLS_DN	124	1.60017	0.0288182
GSE6269_E_COLI_VS_STAPH_AUREUS_INF_PBMC_UP	111	1.60035	0.0288276
GSE5455_HEALTHY_VS_TUMOR_BEARING_MOUSE_SPLEEN_MONOCYTE_24H_INCUBATION_DN	133	1.6	0.0288345
GSE12963_UNINF_VS_ENV_AND_NEF_AND_VPR_DEFICIENT_HIV1_INF_CD4_TCELL_UP	78	1.59975	0.0288629
GSE21546_UNSTIM_VS_ANTI_CD3_STIM_DP_THYMOCYTES_UP	118	1.59761	0.0295288
GSE7219_WT_VS_NIK_NFKB2_KO_DC_DN	128	1.59779	0.029536
GSE12366_GC_VS_MEMORY_BCELL_UP	129	1.59683	0.0297818
GSE40274_FOXP3_VS_FOXP3_AND_EOS_TRANSDUCED_ACTIVATED_CD4_TCELL_UP	159	1.5958	0.0299809
GSE36009_WT_VS_NLRP10_KO_DC_LPS_STIM_DN	134	1.59434	0.030429
GSE37301_RAG2_KO_VS_RAG2_AND_ETS1_KO_NK_CELL_UP	135	1.59386	0.0304429
GSE11924_TFH_VS_TH2_CD4_TCELL_DN	115	1.59412	0.0304568
GSE30971_CTRL_VS_LPS_STIM_MACROPHAGE_WBP7_HET_4H_UP	138	1.5935	0.0305026
GSE5679_CTRL_VS_PPARG_LIGAND_ROSIGLITAZONE_AND_RARA_AGONIST_AM580_TREATED_DC_DN	137	1.59316	0.0305257
GSE16385_ROSIGLITAZONE_IL4_VS_IL4_ALONE_STIM_MACROPHAGE_12H_DN	136	1.59092	0.0313288
GSE25088_WT_VS_STAT6_KO_MACROPHAGE_IL4_STIM_DN	97	1.59004	0.0315475
GSE11057_NAIVE_VS_MEMORY_CD4_TCELL_DN	172	1.58896	0.0315699
GSE40274_LEF1_VS_FOXP3_AND_LEF1_TRANSDUCED_ACTIVATED_CD4_TCELL_UP	142	1.58908	0.0316262
GSE7219_UNSTIM_VS_LPS_AND_ANTI_CD40_STIM_DC_UP	122	1.58842	0.0316369
GSE41867_DAY6_VS_DAY8_LCMV_ARMSTRONG_EFFECTOR_CD8_TCELL_UP	151	1.58926	0.0316789
GSE28737_FOLLICULAR_VS_MARGINAL_ZONE_BCELL_BCL6_HET_DN	112	1.58937	0.0317324
GSE25085_FETAL_LIVER_VS_FETAL_BM_SP4_THYMIC_IMPLANT_UP	158	1.58649	0.0321324
GSE25088_CTRL_VS_IL4_AND_ROSIGLITAZONE_STIM_STAT6_KO_MACROPHAGE_UP	134	1.58623	0.0321464
GSE6259_DEC205_POS_DC_VS_CD4_TCELL_UP	123	1.58657	0.0321864
GSE39556_CD8A_DC_VS_NK_CELL_UP	143	1.58582	0.0322196
GSE9509_LPS_VS_LPS_AND_IL10_STIM_IL10_KO_MACROPHAGE_30MIN_DN	119	1.58515	0.0323827
GSE14699_NAIVE_VS_ACT_CD8_TCELL_DN	120	1.58466	0.0324127
GSE3982_DC_VS_TH1_DN	123	1.58483	0.0324193
GSE19772_HCMV_INFL_VS_HCMV_INF_MONOCYTES_AND_PI3K_INHIBITION_DN	154	1.58427	0.0324765
GSE39820_TGFBETA1_IL6_VS_TGFBETA1_IL6_IL23A_TREATED_CD4_TCELL_UP	150	1.58369	0.0326404
GSE46606_UNSTIM_VS_CD40L_IL2_IL5_DAY3_STIMULATED_BCELL_UP	118	1.58238	0.0326885
GSE11864_CSF1_IFNG_VS_CSF1_PAM3CYS_IN_MAC_DN	124	1.58273	0.0327531
GSE36476_CTRL_VS_TSST_ACT_40H_MEMORY_CD4_TCELL_YOUNG_DN	130	1.5824	0.0327728
GSE24634_TEFF_VS_TCONV_DAY7_IN_CULTURE_UP	126	1.58282	0.0328072
GSE10325_CD4_TCELL_VS_LUPUS_CD4_TCELL_DN	143	1.58288	0.0328579
GSE45365_NK_CELL_VS_CD8_TCELL_MCMV_INFECTION_UP	164	1.58071	0.0332297
GSE25123_WT_VS_PPARG_KO_MACROPHAGE_IL4_STIM_DN	116	1.58044	0.0332936
GSE25087_FETAL_VS_ADULT_TREG_UP	155	1.57954	0.0334967
GSE43863_TH1_VS_TFH_EFFECTOR_CD4_TCELL_UP	79	1.57977	0.0335023
GSE26669_CTRL_VS_COSTIM_BLOCK_MLR_CD4_TCELL_DN	139	1.57821	0.0336748
GSE5542_IFNG_VS_IFNA_TREATED_EPITHELIAL_CELLS_24H_UP	145	1.57834	0.0336847
GSE23502_WT_VS_HDC_KO_MYELOID_DERIVED_SUPPRESSOR_CELL_BM_UP	154	1.57844	0.0337172
GSE22886_IGM_MEMORY_BCELL_VS_BLOOD_PLASMA_CELL_DN	177	1.57862	0.0337189
GSE7852_TREG_VS_TCONV_LN_UP	134	1.57577	0.034412
GSE6674_PL2_3_VS_ANTI_IGM_AND_CPG_STIM_BCELL_DN	159	1.57589	0.0344647
GSE13485_DAY1_VS_DAY3_YF17D_VACCINE_PBMC_UP	28	-1.82159	0.0346098
GSE39556_CD8A_DC_VS_NK_CELL_MOUSE_3H_POST_POLYIC_INJ_UP	108	1.57514	0.0346136
GSE21063_3H_VS_16H_ANTI_IGM_STIM_NFATC1_KOBCELL_UP	112	1.57452	0.0346824
GSE17721_CTRL_VS_POLYIC_6H_BMDC_DN	122	1.57396	0.0346988
GSE24634_NAIVE_CD4_TCELL_VS_DAY5_IL4_CONV_TREG_DN	169	1.57465	0.0347059
GSE17974_CTRL_VS_ACT_IL4_AND_ANTI_IL12_2H_CD4_TCELL_DN	151	1.57352	0.0347604
GSE5099_UNSTIM_VS_MCSF_TREATED_MONOCYTE_DAY7_UP	143	1.57402	0.0347702
GSE5503_LIVER_DC_VS_PLN_DC_ACTIVATED_ALLOGENIC_TCELL_DN	141	1.57302	0.0348803
GSE13411_SWITCHED_MEMORY_BCELL_VS_PLASMA_CELL_UP	173	1.57225	0.035114
GSE21063_CTRL_VS_ANTI_IGM_STIM_BCELL_NFATC1_KO_16H_DN	145	1.57035	0.0355296
GSE369_PRE_VS_POST_IL6_INJECTION_SOCS3_KO_LIVER_DN	175	-1.8416	0.0356023
GSE21927_UNTREATED_VS_GMCSF_GCSF_TREATED_BONE_MARROW_UP	120	1.57038	0.0356162
GSE10325_MYELOID_VS_LUPUS_MYELOID_DN	173	1.56984	0.0356241
GSE25088_CTRL_VS_ROSIGLITAZONE_STIM_MACROPHAGE_DN	79	1.57083	0.0356709
GSE7509_UNSTIM_VS_IFNA_STIM_IMMATURE_DC_UP	88	1.57042	0.0356744
GSE2706_UNSTIM_VS_8H_LPS_AND_R848_DC_DN	130	1.57055	0.0357107
GSE27786_BCELL_VS_NKCELL_UP	121	1.56931	0.0357612
GSE2706_R848_VS_R848_AND_LPS_8H_STIM_DC_DN	104	1.56865	0.0359365
GSE12366_PLASMA_CELL_VS_MEMORY_BCELL_UP	125	1.56808	0.036108
GSE46606_IRF4HIGH_VS_WT_CD40L_IL2_IL5_DAY3_STIMULATED_BCELL_UP	151	1.5671	0.0361469
GSE9037_CTRL_VS_LPS_4H_STIM_BMDM_DN	131	1.56687	0.0361529
GSE411_100MIN_VS_400MIN_IL6_STIM_MACROPHAGE_DN	162	1.56747	0.036206
GSE1460_INTRATHYMIC_T_PROGENITOR_VS_DP_THYMOCYTE_UP	124	1.56712	0.0362368
GSE28783_ANTI_MIR33_VS_UNTREATED_ATHEROSCLEROSIS_MACROPHAGE_DN	112	1.56753	0.0362607
GSE2770_TGFB_AND_IL4_VS_TGFB_AND_IL12_TREATED_ACT_CD4_TCELL_2H_DN	136	1.56602	0.0362728
GSE37532_VISCERAL_ADIPOSE_TISSUE_VS_LN_DERIVED_PPARG_KO_TCONV_CD4_TCELL_UP	134	1.56625	0.0362879
GSE41978_ID2_KO_VS_BIM_KO_KLRG1_LOW_EFFECTOR_CD8_TCELL_UP	159	1.56641	0.0362965
GSE8515_CTRL_VS_IL6_4H_STIM_MAC_UP	108	1.56516	0.0363904
GSE2770_IL12_ACT_VS_ACT_CD4_TCELL_2H_DN	153	1.56452	0.0364635
GSE45365_WT_VS_IFNAR_KO_BCELL_MCMV_INFECTION_DN	73	1.56517	0.036469
GSE369_PRE_VS_POST_IL6_INJECTION_SOCS3_KO_LIVER_UP	157	1.56467	0.0365034
GSE21379_TFH_VS_NON_TFH_SAP_KO_CD4_TCELL_UP	134	1.56522	0.0365342
GSE20727_CTRL_VS_ROS_INHIBITOR_TREATED_DC_UP	142	1.56364	0.0367482
GSE18791_UNSTIM_VS_NEWCATSLE_VIRUS_DC_1H_DN	93	1.56277	0.0369051
GSE3982_EFF_MEMORY_CD4_TCELL_VS_TH2_DN	139	1.56246	0.0369433
GSE42021_TCONV_PLN_VS_TREG_PRECURSORS_THYMUS_DN	153	1.56292	0.036953
GSE14413_UNSTIM_VS_IFNB_STIM_NIH3T3_CELLS_DN	104	1.56209	0.0369845
GSE3982_MEMORY_CD4_TCELL_VS_TH1_DN	139	1.56181	0.0370022
GSE6269_HEALTHY_VS_E_COLI_INF_PBMC_DN	82	1.56138	0.037098
GSE42021_CD24HI_VS_CD24LOW_TCONV_THYMUS_DN	158	1.56111	0.0371729
GSE3920_UNTREATED_VS_IFNB_TREATED_ENDOTHELIAL_CELL_UP	141	1.56056	0.0373316
GSE7348_UNSTIM_VS_LPS_STIM_MACROPHAGE_DN	122	1.55794	0.0380448
GSE42021_TREG_PLN_VS_CD24INT_TREG_THYMUS_DN	171	1.55872	0.0380745
GSE14000_UNSTIM_VS_4H_LPS_DC_DN	141	1.55801	0.0381106
GSE6259_BCELL_VS_CD4_TCELL_UP	129	-1.79138	0.0381677
GSE2585_CTEC_VS_THYMIC_MACROPHAGE_DN	126	1.55821	0.0381936
GSE17974_0.5H_VS_72H_IL4_AND_ANTI_IL12_ACT_CD4_TCELL_UP	154	1.55801	0.0382005
GSE13522_CTRL_VS_T_CRUZI_Y_STRAIN_INF_SKIN_IFNAR_KO_DN	137	1.5563	0.0385501
GSE339_EX_VIVO_VS_IN_CULTURE_CD4CD8DN_DC_DN	145	1.55639	0.0385934
GSE25088_WT_VS_STAT6_KO_MACROPHAGE_ROSIGLITAZONE_STIM_UP	139	1.55598	0.03861
GSE18791_CTRL_VS_NEWCASTLE_VIRUS_DC_10H_DN	138	1.5555	0.0387566
GSE6674_ANTI_IGM_VS_CPG_STIM_BCELL_DN	154	1.55454	0.0390303
GSE17812_WT_VS_THPOK_KO_MEMORY_CD8_TCELL_DN	133	1.55456	0.0391142
GSE37416_0H_VS_3H_F_TULARENSIS_LVS_NEUTROPHIL_DN	153	1.55244	0.03957
GSE3920_UNTREATED_VS_IFNA_TREATED_ENDOTHELIAL_CELL_DN	121	1.55264	0.0395755
GSE2770_IL12_VS_TGFB_AND_IL12_TREATED_ACT_CD4_TCELL_48H_DN	111	1.55297	0.0396192
GSE17974_1H_VS_72H_UNTREATED_IN_VITRO_CD4_TCELL_UP	156	1.55275	0.0396237
GSE7548_DAY7_VS_DAY28_PCC_IMMUNIZATION_CD4_TCELL_UP	125	1.55113	0.0399703
GSE22025_PROGESTERONE_VS_TGFB1_AND_PROGESTERONE_TREATED_CD4_TCELL_UP	139	1.55128	0.0399995
GSE3982_BASOPHIL_VS_EFF_MEMORY_CD4_TCELL_UP	161	1.5505	0.0400975
GSE2770_TGFB_AND_IL4_ACT_VS_ACT_CD4_TCELL_2H_DN	165	1.55057	0.0401499
GSE23321_EFFECTOR_MEMORY_VS_NAIVE_CD8_TCELL_DN	136	1.55005	0.0401975
GSE17721_LPS_VS_POLYIC_1H_BMDC_DN	147	1.54946	0.0403814
GSE22229_RENAL_TRANSPLANT_IMMUNOSUPP_THERAPY_VS_HEALTHY_PBMC_UP	133	1.5492	0.0403968
GSE13229_IMM_VS_INTMATURE_NKCELL_DN	155	1.54718	0.0409898
GSE40273_GATA1_KO_VS_WT_TREG_DN	157	1.54658	0.0410299
GSE3203_INFLUENZA_INF_VS_IFNB_TREATED_LN_BCELL_UP	93	1.54721	0.0410595
GSE28726_NAIVE_CD4_TCELL_VS_NAIVE_VA24NEG_NKTCELL_UP	139	1.54661	0.0411152
GSE17186_CD21LOW_VS_CD21HIGH_TRANSITIONAL_BCELL_UP	133	1.54722	0.0411456
GSE3982_CTRL_VS_LPS_4H_MAC_DN	149	1.54581	0.04126
GSE37605_FOXP3_FUSION_GFP_VS_IRES_GFP_TREG_NOD_DN	98	1.54528	0.0414096
GSE20727_CTRL_VS_ROS_INHIBITOR_TREATED_DC_DN	149	1.54377	0.0420714
GSE45739_UNSTIM_VS_ACD3_ACD28_STIM_NRAS_KO_CD4_TCELL_DN	140	-1.79705	0.0422477
GSE10325_BCELL_VS_LUPUS_BCELL_DN	168	1.54306	0.0423707
GSE36476_YOUNG_VS_OLD_DONOR_MEMORY_CD4_TCELL_16H_TSST_ACT_DN	103	1.54257	0.0425068
GSE15750_DAY6_VS_DAY10_EFF_CD8_TCELL_UP	95	1.54175	0.042725
GSE17974_CTRL_VS_ACT_IL4_AND_ANTI_IL12_24H_CD4_TCELL_UP	148	1.54189	0.0427341
GSE25088_CTRL_VS_IL4_STIM_STAT6_KO_MACROPHAGE_UP	93	1.54119	0.0428789
GSE33425_CD161_HIGH_VS_NEG_CD8_TCELL_DN	154	1.53935	0.0435853
GSE40277_GATA1_AND_SATB1_TRANSDUCED_VS_CTRL_CD4_TCELL_UP	140	1.53936	0.0436744
GSE22886_NAIVE_VS_IGM_MEMORY_BCELL_DN	176	1.53753	0.0444531
GSE39864_WT_VS_GATA3_KO_TREG_UP	116	1.53687	0.044676
GSE26495_NAIVE_VS_PD1LOW_CD8_TCELL_UP	120	1.536	0.0448126
GSE38681_WT_VS_LYL1_KO_LYMPHOID_PRIMED_MULTIPOTENT_PROGENITOR_DN	151	1.53606	0.0448724
GSE29618_BCELL_VS_MDC_UP	152	1.53567	0.0449221
GSE27896_HDAC6_KO_VS_WT_TREG_DN	116	1.53611	0.0449451
GSE3982_BCELL_VS_CENT_MEMORY_CD4_TCELL_UP	154	1.5352	0.0450773
GSE1925_CTRL_VS_IFNG_PRIMED_MACROPHAGE_24H_IFNG_STIM_DN	148	1.53436	0.0454679
GSE7852_LN_VS_THYMUS_TREG_DN	133	1.53372	0.0454911
GSE13485_PRE_VS_POST_YF17D_VACCINATION_PBMC_DN	167	1.53409	0.0455418
GSE21360_NAIVE_VS_SECONDARY_MEMORY_CD8_TCELL_DN	132	1.53376	0.0455702
GSE37416_CTRL_VS_24H_F_TULARENSIS_LVS_NEUTROPHIL_UP	155	1.53232	0.0459622
GSE2706_2H_VS_8H_R848_STIM_DC_DN	115	1.53258	0.0459628
GSE24634_TREG_VS_TCONV_POST_DAY5_IL4_CONVERSION_UP	142	1.53194	0.0459974
GSE19941_IL10_KO_VS_IL10_KO_AND_NFKBP50_KO_LPS_AND_IL10_STIM_MACROPHAGE_DN	110	1.53205	0.0460249
GSE32255_WT_VS_JMJD2D_KNOCKDOWN_4H_LPS_STIM_DC_UP	98	1.53118	0.046374
GSE17721_LPS_VS_GARDIQUIMOD_16H_BMDC_DN	151	1.52965	0.0468734
GSE36476_CTRL_VS_TSST_ACT_40H_MEMORY_CD4_TCELL_YOUNG_UP	169	1.52989	0.0469023
GSE17721_CTRL_VS_CPG_4H_BMDC_DN	118	1.5294	0.0469248
GSE7852_LN_VS_THYMUS_TCONV_DN	127	1.5297	0.0469327
GSE17721_POLYIC_VS_CPG_2H_BMDC_UP	152	1.52837	0.0473426
GSE9006_HEALTHY_VS_TYPE_1_DIABETES_PBMC_AT_DX_UP	167	1.52847	0.0473667
GSE41176_WT_VS_TAK1_KO_ANTI_IGM_STIM_BCELL_1H_UP	97	1.52769	0.0475344
GSE33425_CD161_HIGH_VS_INT_CD8_TCELL_DN	160	1.5278	0.0475763
GSE23321_CD8_STEM_CELL_MEMORY_VS_EFFECTOR_MEMORY_CD8_TCELL_DN	161	1.52715	0.0477019
GSE24634_IL4_VS_CTRL_TREATED_NAIVE_CD4_TCELL_DAY5_DN	155	1.52631	0.0477893
GSE3982_EOSINOPHIL_VS_MAC_DN	154	1.52641	0.047823
GSE17721_POLYIC_VS_GARDIQUIMOD_4H_BMDC_DN	147	1.52657	0.047863
GSE23695_CD57_POS_VS_NEG_NK_CELL_DN	154	1.52556	0.0479727
GSE8621_UNSTIM_VS_LPS_PRIMED_AND_LPS_STIM_MACROPHAGE_DN	142	1.52564	0.0480154
GSE1448_CTRL_VS_ANTI_VBETA5_DP_THYMOCYTE_UP	147	1.52526	0.048061
GSE16385_IL4_VS_ROSIGLITAZONE_STIM_MACROPHAGE_UP	144	1.52565	0.048114
GSE28237_FOLLICULAR_VS_EARLY_GC_BCELL_DN	134	1.52479	0.0482189
GSE7460_CTRL_VS_TGFB_TREATED_ACT_TREG_UP	129	1.52454	0.0482516
GSE339_CD4POS_VS_CD8POS_DC_DN	144	1.52355	0.0483328
GSE37301_LYMPHOID_PRIMED_MPP_VS_GRAN_MONO_PROGENITOR_UP	139	1.52406	0.0484205
GSE21546_UNSTIM_VS_ANTI_CD3_STIM_ELK1_KO_DP_THYMOCYTES_DN	66	1.52358	0.0484216
GSE15330_LYMPHOID_MULTIPOTENT_VS_PRO_BCELL_DN	154	1.52359	0.048511
GSE41867_NAIVE_VS_DAY30_LCMV_CLONE13_EXHAUSTED_CD8_TCELL_DN	151	1.52371	0.0485367
GSE16385_IFNG_TNF_VS_IL4_STIM_MACROPHAGE_ROSIGLITAZONE_TREATED_UP	92	1.52179	0.0488544
GSE14000_4H_VS_16H_LPS_DC_TRANSLATED_RNA_DN	135	1.52229	0.0488761
GSE36476_CTRL_VS_TSST_ACT_16H_MEMORY_CD4_TCELL_OLD_UP	145	1.52188	0.0489007
GSE18791_CTRL_VS_NEWCASTLE_VIRUS_DC_4H_DN	125	1.5212	0.0489157
GSE27670_CTRL_VS_BLIMP1_TRANSDUCED_GC_BCELL_DN	94	1.52136	0.0489162
GSE9316_CD4_TCELL_BALBC_VS_TH17_ENRI_CD4_TCELL_SKG_PMA_IONO_STIM_FR4NEG_DN	128	1.52089	0.0489424
GSE36476_CTRL_VS_TSST_ACT_40H_MEMORY_CD4_TCELL_OLD_DN	141	1.52054	0.0489608
GSE14000_UNSTIM_VS_16H_LPS_DC_TRANSLATED_RNA_DN	122	1.52071	0.0489611
GSE22140_GERMFREE_VS_SPF_ARTHRITIC_MOUSE_CD4_TCELL_UP	144	1.52192	0.0489673
GSE24142_DN2_VS_DN3_THYMOCYTE_DN	138	1.52139	0.049008
GSE42021_TREG_PLN_VS_CD24INT_TREG_THYMUS_UP	155	1.52091	0.0490167
GSE13306_TREG_RA_VS_TCONV_RA_UP	112	1.51944	0.049479
GSE3982_BCELL_VS_BASOPHIL_DN	129	1.5184	0.049567
GSE12845_NAIVE_VS_PRE_GC_TONSIL_BCELL_DN	165	1.51879	0.049623
GSE17721_CTRL_VS_CPG_6H_BMDC_DN	125	1.51897	0.0496308
GSE41978_KLRG1_HIGH_VS_LOW_EFFECTOR_CD8_TCELL_UP	104	1.51843	0.0496413
GSE9650_GP33_VS_GP276_LCMV_SPECIFIC_EXHAUSTED_CD8_TCELL_DN	167	1.51857	0.0496629
