# Supplementary material for: High-dimensional assessment of B-cell responses to quadrivalent meningococcal conjugate and plain polysaccharide vaccine
Source: Genome Med. 2017 Jan 30;9:11. doi: 10.1186/s13073-017-0400-x (PMC5282650; doi:10.1186/s13073-017-0400-x)
Supplement: Additional file 5: Table S4. — Comparison of transcript fold changes 7 days after vaccination with MenACWY-CRM or MenACWY-PS. (XLS 2331 kb) [file 13073_2017_400_MOESM5_ESM.xls]

## Sheet: Supplementary table 4 
Supplementary table 4: Comparison of transcript fold-changes 7 days after vaccination with MenACWY-CRM or MenACWY-PS.
Probe_ID	SYMBOL	CHROMOSOME	logFC	AveExpr	t	P.Value	adj.P.Val	B	DEFINITION
ILMN_2387919	PRKAG2	7	0.426889	7.13448	3.71005	0.000554112	1	-3.30727	Homo sapiens protein kinase, AMP-activated, gamma 2 non-catalytic subunit (PRKAG2), transcript variant c, mRNA.
ILMN_1688666	HIST1H2BH	6	-0.564425	6.4073	-3.2866	0.00193909	1	-3.56434	Homo sapiens histone cluster 1, H2bh (HIST1H2BH), mRNA.
ILMN_2089656	C1orf107	1	0.347585	6.71034	3.01424	0.00417021	1	-3.72441	Homo sapiens chromosome 1 open reading frame 107 (C1orf107), mRNA.
ILMN_1792635	LOC654253		-0.475214	6.05603	-2.88381	0.00594359	1	-3.79906	PREDICTED: Homo sapiens similar to rhophilin-like protein (LOC654253), mRNA.
ILMN_1765773	FLJ16686		0.421643	6.1881	2.83217	0.00682264	1	-3.8282	PREDICTED: Homo sapiens FLJ16686 protein (FLJ16686), mRNA.
ILMN_3239298	OTUD7B	1	-0.473129	6.11851	-2.78183	0.00779464	1	-3.85636	Homo sapiens OTU domain containing 7B (OTUD7B), mRNA.
ILMN_1824192		12	-0.428669	6.03643	-2.75825	0.00829242	1	-3.86947	wd36e06.x1 Soares_NFL_T_GBC_S1 Homo sapiens cDNA clone IMAGE:2330242 3 similar to contains L1.t1 L1 repetitive element ;, mRNA sequence
ILMN_2359029	C11orf17	11	-0.391624	6.34683	-2.75434	0.00837784	1	-3.87164	Homo sapiens chromosome 11 open reading frame 17 (C11orf17), transcript variant 2, mRNA.
ILMN_1776640	MPL	1	-0.817266	7.98395	-2.75381	0.00838955	1	-3.87193	Homo sapiens myeloproliferative leukemia virus oncogene (MPL), mRNA.
ILMN_1698185	WDR90	16	0.387668	6.19385	2.7519	0.00843148	1	-3.87299	Homo sapiens WD repeat domain 90 (WDR90), mRNA.
ILMN_1779897	NPR1	1	-0.339976	6.14933	-2.71352	0.00931867	1	-3.89418	Homo sapiens natriuretic peptide receptor A/guanylate cyclase A (atrionatriuretic peptide receptor A) (NPR1), mRNA.
ILMN_1901506			-0.502325	6.15289	-2.6411	0.0112307	1	-3.93373	UI-H-BI1-aec-h-01-0-UI.s1 NCI_CGAP_Sub3 Homo sapiens cDNA clone IMAGE:2718960 3, mRNA sequence
ILMN_3212373	LOC727803		0.3254	7.4692	2.62206	0.01179	1	-3.94404	PREDICTED: Homo sapiens misc_RNA (LOC727803), miscRNA.
ILMN_1875380		8	0.452472	6.3771	2.62103	0.0118209	1	-3.9446	AGENCOURT_10371337 NIH_MGC_141 Homo sapiens cDNA clone IMAGE:6601887 5, mRNA sequence
ILMN_2314208	S100PBP	1	-0.418961	6.30404	-2.60729	0.0122414	1	-3.95201	Homo sapiens S100P binding protein (S100PBP), transcript variant 2, mRNA.
ILMN_1697626	LOC641819		-0.367006	6.04349	-2.60524	0.0123052	1	-3.95311	PREDICTED: Homo sapiens hypothetical protein LOC641819 (LOC641819), mRNA.
ILMN_2392189	CTDSPL	3	-0.72631	8.03812	-2.5836	0.0129982	1	-3.96474	Homo sapiens CTD (carboxy-terminal domain, RNA polymerase II, polypeptide A) small phosphatase-like (CTDSPL), transcript variant 2, mRNA.
ILMN_1672605	C7orf41	7	-0.427154	10.399	-2.56729	0.0135437	1	-3.97346	Homo sapiens chromosome 7 open reading frame 41 (C7orf41), mRNA.
ILMN_1866216		15	0.295405	9.03353	2.56071	0.0137699	1	-3.97697	BX114974 NCI_CGAP_Kid3 Homo sapiens cDNA clone IMAGp998C023886, mRNA sequence
ILMN_1813344	C20orf7	20	0.420407	6.78943	2.55906	0.0138271	1	-3.97785	Homo sapiens chromosome 20 open reading frame 7 (C20orf7), transcript variant 1, mRNA.
ILMN_1760479	MOS	8	0.360127	6.23998	2.55822	0.0138561	1	-3.97829	Homo sapiens v-mos Moloney murine sarcoma viral oncogene homolog (MOS), mRNA.
ILMN_1866337		7	-0.405242	6.12611	-2.53647	0.0146325	1	-3.98986	Homo sapiens cDNA FLJ36668 fis, clone UTERU2003926
ILMN_1789627	SEPT5	22	-0.534513	13.4567	-2.48744	0.016529	1	-4.01572	Homo sapiens septin 5 (SEPT5), mRNA.
ILMN_1895164		5	-0.417232	5.96206	-2.48652	0.0165668	1	-4.0162	UI-H-FL1-bgw-g-15-0-UI.s1 NCI_CGAP_FL1 Homo sapiens cDNA clone UI-H-FL1-bgw-g-15-0-UI 3, mRNA sequence
ILMN_1693333	TMEM19	12	0.367313	6.12899	2.45663	0.0178321	1	-4.03181	Homo sapiens transmembrane protein 19 (TMEM19), mRNA.
ILMN_2311166	ITGB5	3	-0.691882	8.58749	-2.45475	0.0179147	1	-4.03279	Homo sapiens integrin, beta 5 (ITGB5), mRNA. XM_944688 XM_944693
ILMN_2290089	UBN1	16	-0.541518	6.40473	-2.44709	0.0182543	1	-4.03678	Homo sapiens ubinuclein 1 (UBN1), transcript variant 2, mRNA.
ILMN_2310968	RUFY1	5	-0.368806	8.35601	-2.44639	0.0182855	1	-4.03714	Homo sapiens RUN and FYVE domain containing 1 (RUFY1), transcript variant 2, mRNA.
ILMN_1788489	HIST1H3F	6	-0.462297	8.33374	-2.44473	0.0183601	1	-4.038	Homo sapiens histone cluster 1, H3f (HIST1H3F), mRNA.
ILMN_1818205		6	0.375117	6.14424	2.44299	0.0184382	1	-4.0389	qf55h11.x1 Soares_testis_NHT Homo sapiens cDNA clone IMAGE:1753989 3, mRNA sequence
ILMN_1775330	C15orf52	15	-0.402059	8.22453	-2.43278	0.0189043	1	-4.04419	Homo sapiens chromosome 15 open reading frame 52 (C15orf52), mRNA.
ILMN_1788955	PDLIM1	10	-0.430486	8.95652	-2.43054	0.019008	1	-4.04536	Homo sapiens PDZ and LIM domain 1 (PDLIM1), mRNA.
ILMN_1808590	GUCY1A3	4	-0.520471	8.27062	-2.42303	0.0193589	1	-4.04923	Homo sapiens guanylate cyclase 1, soluble, alpha 3 (GUCY1A3), mRNA.
ILMN_1807359	CLEC11A	19	-0.487239	6.13307	-2.41792	0.0196011	1	-4.05187	Homo sapiens C-type lectin domain family 11, member A (CLEC11A), mRNA.
ILMN_3208542	LOC643894	X	0.306665	6.1401	2.41596	0.0196947	1	-4.05288	PREDICTED: Homo sapiens similar to hCG1744064 (LOC643894), mRNA.
ILMN_3245148	LOC100134436		-0.432552	6.40911	-2.40788	0.0200852	1	-4.05704	PREDICTED: Homo sapiens hypothetical protein LOC100134436 (LOC100134436), mRNA.
ILMN_2160160	SNORD36C	9	0.323801	6.48207	2.4053	0.0202113	1	-4.05837	Homo sapiens small nucleolar RNA, C/D box 36C (SNORD36C), small nucleolar RNA.
ILMN_1681644	BIRC3	11	0.583804	7.03375	2.3986	0.0205419	1	-4.06181	Homo sapiens baculoviral IAP repeat-containing 3 (BIRC3), transcript variant 1, mRNA.
ILMN_1714397	CRYL1	13	-0.303263	7.20874	-2.39762	0.0205905	1	-4.06231	Homo sapiens crystallin, lambda 1 (CRYL1), mRNA.
ILMN_1783158	LY6G6F	6	-0.700666	7.21289	-2.39024	0.0209616	1	-4.0661	Homo sapiens lymphocyte antigen 6 complex, locus G6F (LY6G6F), mRNA.
ILMN_1901666		1	-0.365099	6.37196	-2.3899	0.0209786	1	-4.06627	tj30g08.x1 NCI_CGAP_Pan1 Homo sapiens cDNA clone IMAGE:2143070 3, mRNA sequence
ILMN_1694569	LOC645100		0.31066	6.13709	2.38902	0.0210233	1	-4.06672	PREDICTED: Homo sapiens hCG1820764 (LOC645100), mRNA.
ILMN_1894484		5	-0.352419	6.26396	-2.38432	0.0212629	1	-4.06912	BX111257 Soares fetal liver spleen 1NFLS Homo sapiens cDNA clone IMAGp998B19536, mRNA sequence
ILMN_3199772	LOC100131253		0.362178	6.76136	2.37233	0.0218862	1	-4.07524	PREDICTED: Homo sapiens misc_RNA (LOC100131253), miscRNA.
ILMN_1870668		13	-0.324069	6.1531	-2.37161	0.0219242	1	-4.07561	NISC_gj03f04.y1 NCI_CGAP_Pr28 Homo sapiens cDNA clone IMAGE:3270678 5, mRNA sequence
ILMN_1775085	ZNF232	17	-0.339172	7.02952	-2.362	0.0224359	1	-4.0805	Homo sapiens zinc finger protein 232 (ZNF232), mRNA.
ILMN_1760102	ZNF550	19	0.438086	6.28625	2.34745	0.023232	1	-4.08789	Homo sapiens zinc finger protein 550 (ZNF550), mRNA.
ILMN_1793673	ZNF766	19	0.27907	7.3369	2.34732	0.023239	1	-4.08795	Homo sapiens zinc finger protein 766 (ZNF766), mRNA.
ILMN_1766675	CDH6	5	-0.53019	6.29556	-2.34611	0.0233065	1	-4.08856	Homo sapiens cadherin 6, type 2, K-cadherin (fetal kidney) (CDH6), mRNA.
ILMN_1668834	RSF1	11	0.381688	6.29851	2.32796	0.0243369	1	-4.09772	Homo sapiens remodeling and spacing factor 1 (RSF1), mRNA.
ILMN_1730957	NBPF10	1	-0.417457	6.09018	-2.32728	0.0243767	1	-4.09807	PREDICTED: Homo sapiens neuroblastoma breakpoint family, member 10, transcript variant 4 (NBPF10), mRNA.
ILMN_1783337	DECR2	16	0.36886	6.80709	2.32305	0.0246231	1	-4.1002	Homo sapiens 2,4-dienoyl CoA reductase 2, peroxisomal (DECR2), mRNA.
ILMN_3204874	LOC100131009		-0.333335	6.51124	-2.32287	0.0246336	1	-4.10029	PREDICTED: Homo sapiens hypothetical protein LOC100131009 (LOC100131009), mRNA.
ILMN_3296884	LOC100133232		-0.283173	6.05558	-2.30936	0.0254358	1	-4.10707	PREDICTED: Homo sapiens hypothetical protein LOC100133232 (LOC100133232), mRNA.
ILMN_1784602	CDKN1A	6	-0.504549	10.4908	-2.2967	0.0262087	1	-4.11341	Homo sapiens cyclin-dependent kinase inhibitor 1A (p21, Cip1) (CDKN1A), transcript variant 1, mRNA.
ILMN_1729208	NGFRAP1	X	-0.432188	7.75244	-2.29076	0.0265782	1	-4.11637	Homo sapiens nerve growth factor receptor (TNFRSF16) associated protein 1 (NGFRAP1), transcript variant 1, mRNA.
ILMN_1915971		16	-0.311882	6.16069	-2.2794	0.0272982	1	-4.12202	UI-E-EJ1-ajp-k-17-0-UI.s1 UI-E-EJ1 Homo sapiens cDNA clone UI-E-EJ1-ajp-k-17-0-UI 3, mRNA sequence
ILMN_1890063		14	-0.337655	5.98099	-2.27899	0.0273244	1	-4.12223	oz40h01.s1 Soares_NhHMPu_S1 Homo sapiens cDNA clone IMAGE:1677841 3, mRNA sequence
ILMN_1800530	CENTG2	2	0.460507	6.93314	2.27809	0.0273826	1	-4.12268	Homo sapiens centaurin, gamma 2 (CENTG2), mRNA.
ILMN_1821127		15	0.475061	6.05089	2.27681	0.0274647	1	-4.12331	ih21b02.y5 Human insulinoma Homo sapiens cDNA clone IMAGE:5614779 5, mRNA sequence
ILMN_1810199	ASRGL1	11	-0.334809	6.42369	-2.2764	0.0274912	1	-4.12351	Homo sapiens asparaginase like 1 (ASRGL1), mRNA.
ILMN_1793241	SRD5A1	5	-0.294173	6.60355	-2.27333	0.0276899	1	-4.12504	Homo sapiens steroid-5-alpha-reductase, alpha polypeptide 1 (3-oxo-5 alpha-steroid delta 4-dehydrogenase alpha 1) (SRD5A1), mRNA.
ILMN_1794056	DNAJB5	9	-0.34088	6.06122	-2.27035	0.0278845	1	-4.12652	Homo sapiens DnaJ (Hsp40) homolog, subfamily B, member 5 (DNAJB5), mRNA.
ILMN_3307409	RREB1	6	-0.343412	6.3749	-2.26749	0.0280718	1	-4.12793	Homo sapiens ras responsive element binding protein 1 (RREB1), transcript variant 1, mRNA.
ILMN_2389273	FXR1	3	-0.329132	7.17846	-2.26455	0.0282658	1	-4.12939	Homo sapiens fragile X mental retardation, autosomal homolog 1 (FXR1), transcript variant 1, mRNA.
ILMN_1729453	TSPAN9	12	-0.694364	9.02483	-2.25278	0.0290541	1	-4.1352	Homo sapiens tetraspanin 9 (TSPAN9), mRNA.
ILMN_1742276	DKFZP564O0523	7	0.275125	6.8214	2.2478	0.0293937	1	-4.13766	Homo sapiens hypothetical protein DKFZp564O0523 (DKFZP564O0523), mRNA.
ILMN_1668374	ITGB5	3	-0.671528	8.70558	-2.24484	0.0295972	1	-4.13911	Homo sapiens integrin, beta 5 (ITGB5), mRNA. XM_944688 XM_944693
ILMN_1665100	PTGS1	9	-0.382315	6.68367	-2.2438	0.0296693	1	-4.13963	Homo sapiens prostaglandin-endoperoxide synthase 1 (prostaglandin G/H synthase and cyclooxygenase) (PTGS1), transcript variant 1, mRNA.
ILMN_3211746	LOC100131166		0.303954	6.71236	2.23292	0.0304289	1	-4.14497	PREDICTED: Homo sapiens misc_RNA (LOC100131166), miscRNA.
ILMN_1711450	TH1L	20	0.305725	9.24331	2.22501	0.030993	1	-4.14885	Homo sapiens TH1-like (Drosophila) (TH1L), transcript variant 2, mRNA.
ILMN_1753575	GP1BA	17	-0.462567	7.36539	-2.22232	0.0311861	1	-4.15016	Homo sapiens glycoprotein Ib (platelet), alpha polypeptide (GP1BA), mRNA.
ILMN_1675387	LIMS1	2	-0.468998	9.91215	-2.22194	0.031214	1	-4.15035	Homo sapiens LIM and senescent cell antigen-like domains 1 (LIMS1), mRNA.
ILMN_3257030	FTHL16		-0.340414	8.24244	-2.22193	0.0312145	1	-4.15035	PREDICTED: Homo sapiens misc_RNA (FTHL16), miscRNA.
ILMN_1773603	MGC40170	12	-0.422833	6.09009	-2.22071	0.0313029	1	-4.15095	PREDICTED: Homo sapiens hypothetical LOC253128 (MGC40170), misc RNA.
ILMN_1690783	TREML1	6	-0.630288	7.82065	-2.21544	0.0316864	1	-4.15352	Homo sapiens triggering receptor expressed on myeloid cells-like 1 (TREML1), mRNA.
ILMN_1695959	C21orf63	21	0.317258	6.76666	2.20587	0.0323944	1	-4.15818	Homo sapiens chromosome 21 open reading frame 63 (C21orf63), mRNA.
ILMN_1749410	PKP4	2	0.364366	7.01817	2.20582	0.0323983	1	-4.15821	Homo sapiens plakophilin 4 (PKP4), transcript variant 1, mRNA.
ILMN_1849267	LOC728181	12	0.348321	6.1849	2.20215	0.0326731	1	-4.15999	PREDICTED: Homo sapiens hypothetical protein LOC728181 (LOC728181), mRNA.
ILMN_1866480		9	-0.310157	6.51095	-2.20137	0.0327317	1	-4.16037	AV730797 HTF Homo sapiens cDNA clone HTFAAE05 5, mRNA sequence
ILMN_2389935	FYTTD1	3	-0.291189	6.44005	-2.20054	0.0327949	1	-4.16077	Homo sapiens forty-two-three domain containing 1 (FYTTD1), transcript variant 1, mRNA.
ILMN_3238353	LOC100130818		-0.488181	6.13476	-2.19853	0.0329469	1	-4.16175	PREDICTED: Homo sapiens hypothetical protein LOC100130818 (LOC100130818), mRNA.
ILMN_1849794		7	0.253282	6.01811	2.19812	0.0329774	1	-4.16195	BX119501 Soares_pregnant_uterus_NbHPU Homo sapiens cDNA clone IMAGp998A084374 ; IMAGE:1721743, mRNA sequence
ILMN_1866389		6	-0.321267	5.99713	-2.19677	0.0330804	1	-4.1626	UI-H-EU0-azk-k-10-0-UI.s1 NCI_CGAP_Car1 Homo sapiens cDNA clone IMAGE: 5849985 3, mRNA sequence
ILMN_1713486	RNF25	2	-0.349594	6.5032	-2.19536	0.0331874	1	-4.16328	Homo sapiens ring finger protein 25 (RNF25), mRNA.
ILMN_1780924	SLC43A1	11	-0.348848	6.30148	-2.19287	0.0333785	1	-4.1645	Homo sapiens solute carrier family 43, member 1 (SLC43A1), mRNA.
ILMN_1865013		1	-0.293314	6.65446	-2.18547	0.0339501	1	-4.16808	17000600023745 GRN_PRENEU Homo sapiens cDNA 5, mRNA sequence
ILMN_1671473	EHD3	2	-0.424709	6.42409	-2.17489	0.0347822	1	-4.17318	Homo sapiens EH-domain containing 3 (EHD3), mRNA.
ILMN_1733324	ITGB3	17	-0.550418	7.17077	-2.17358	0.0348865	1	-4.17381	Homo sapiens integrin, beta 3 (platelet glycoprotein IIIa, antigen CD61) (ITGB3), mRNA.
ILMN_1899903		5	0.305041	8.5305	2.17318	0.0349183	1	-4.174	BX093763 Soares_fetal_heart_NbHH19W Homo sapiens cDNA clone IMAGp998N10870, mRNA sequence
ILMN_1700419	HSPC171		0.255899	7.82973	2.17118	0.0350783	1	-4.17497	Homo sapiens HSPC171 protein (HSPC171), mRNA.
ILMN_1904853		2	-0.332024	6.10296	-2.17003	0.0351709	1	-4.17552	hd43d10.x1 Soares_NFL_T_GBC_S1 Homo sapiens cDNA clone IMAGE:2912275 3, mRNA sequence
ILMN_1759549	SRGAP2	1	-0.289472	6.94815	-2.16924	0.0352343	1	-4.1759	Homo sapiens SLIT-ROBO Rho GTPase activating protein 2 (SRGAP2), transcript variant 1, mRNA.
ILMN_1692026	SUV420H1	11	0.342269	8.16605	2.16492	0.0355831	1	-4.17798	Homo sapiens suppressor of variegation 4-20 homolog 1 (Drosophila) (SUV420H1), transcript variant 2, mRNA.
ILMN_1746485	LOC645899		0.210483	14.2558	2.16145	0.0358657	1	-4.17964	PREDICTED: Homo sapiens similar to 40S ribosomal protein S28 (LOC645899), mRNA.
ILMN_1739161	PPAP2A	5	-0.321932	6.18038	-2.16061	0.0359344	1	-4.18005	Homo sapiens phosphatidic acid phosphatase type 2A (PPAP2A), transcript variant 1, mRNA.
ILMN_1678730	NOMO1	16	-0.304387	8.1778	-2.1602	0.0359681	1	-4.18024	Homo sapiens NODAL modulator 1 (NOMO1), mRNA.
ILMN_1656254	NOTCH2NL	1	-0.454082	7.79219	-2.15708	0.0362239	1	-4.18174	Homo sapiens Notch homolog 2 (Drosophila) N-terminal like (NOTCH2NL), mRNA.
ILMN_1695745	DISP1	1	0.282059	6.21427	2.15126	0.0367067	1	-4.18452	Homo sapiens dispatched homolog 1 (Drosophila) (DISP1), mRNA.
ILMN_2410965	MRI1	19	0.312464	8.91514	2.15125	0.0367079	1	-4.18453	Homo sapiens methylthioribose-1-phosphate isomerase homolog (S. cerevisiae) (MRI1), transcript variant 2, mRNA.
ILMN_1663054	LOC653199		-0.339427	6.05213	-2.14525	0.037211	1	-4.1874	PREDICTED: Homo sapiens hypothetical LOC653199 (LOC653199), mRNA.
ILMN_1782419	GNG11	7	-0.640328	9.41991	-2.14478	0.0372505	1	-4.18762	Homo sapiens guanine nucleotide binding protein (G protein), gamma 11 (GNG11), mRNA.
ILMN_1784203	ACRBP	12	-0.547693	9.46167	-2.14126	0.0375487	1	-4.1893	Homo sapiens acrosin binding protein (ACRBP), mRNA.
ILMN_3310336	MIR450A1		-0.320813	6.17206	-2.13634	0.0379696	1	-4.19165	Homo sapiens microRNA 450a-1 (MIR450A1), microRNA.
ILMN_1767281	PPBP	4	-0.759133	11.4686	-2.13459	0.0381201	1	-4.19248	Homo sapiens pro-platelet basic protein (chemokine (C-X-C motif) ligand 7) (PPBP), mRNA.
ILMN_3244434	ARAP2	4	0.43398	6.83979	2.13241	0.0383086	1	-4.19352	Homo sapiens ArfGAP with RhoGAP domain, ankyrin repeat and PH domain 2 (ARAP2), mRNA.
ILMN_1819158		21	-0.44829	6.10692	-2.1321	0.0383353	1	-4.19366	Human clone pLSB8 chromosome 21 STS
ILMN_1750029	GABPA	21	0.583573	6.17143	2.12958	0.0385537	1	-4.19486	Homo sapiens GA binding protein transcription factor, alpha subunit 60kDa (GABPA), mRNA.
ILMN_1912197		14	0.383632	6.03901	2.12662	0.0388125	1	-4.19626	full-length cDNA clone CS0CAP004YG21 of Thymus of Homo sapiens (human)
ILMN_1882868		14	-0.350625	6.24019	-2.12246	0.0391785	1	-4.19824	xn75h05.x1 Soares_NFL_T_GBC_S1 Homo sapiens cDNA clone IMAGE:2700345 3, mRNA sequence
ILMN_2119793	ANKRD34A	1	0.278472	6.21678	2.11193	0.0401176	1	-4.20322	Homo sapiens ankyrin repeat domain 34A (ANKRD34A), mRNA.
ILMN_2382121	OCRL	X	-0.350983	7.43138	-2.11087	0.0402133	1	-4.20372	Homo sapiens oculocerebrorenal syndrome of Lowe (OCRL), transcript variant b, mRNA.
ILMN_1695418	IQGAP3	1	-0.307286	6.07754	-2.10749	0.04052	1	-4.20532	Homo sapiens IQ motif containing GTPase activating protein 3 (IQGAP3), mRNA.
ILMN_2285141	USP48	1	0.269983	8.04699	2.10742	0.0405259	1	-4.20535	Homo sapiens ubiquitin specific peptidase 48 (USP48), transcript variant 1, mRNA.
ILMN_1792589	PMCHL1		-0.276986	6.06604	-2.1065	0.0406098	1	-4.20578	PREDICTED: Homo sapiens pro-melanin-concentrating hormone-like 1 (PMCHL1), misc RNA.
ILMN_1794740	CD151	11	-0.460839	6.50039	-2.10362	0.0408727	1	-4.20714	Homo sapiens CD151 molecule (Raph blood group) (CD151), transcript variant 5, mRNA.
ILMN_1769575	JAM3	11	-0.55117	8.30754	-2.09803	0.0413884	1	-4.20977	Homo sapiens junctional adhesion molecule 3 (JAM3), mRNA.
ILMN_1651209	SLC35E2	1	-0.455993	6.53931	-2.09623	0.0415549	1	-4.21061	Homo sapiens solute carrier family 35, member E2 (SLC35E2), mRNA.
ILMN_1732127	RBKS	2	-0.21986	6.16479	-2.08995	0.0421422	1	-4.21356	Homo sapiens ribokinase (RBKS), mRNA.
ILMN_3201517	LOC389101		0.231599	14.063	2.0882	0.042308	1	-4.21438	PREDICTED: Homo sapiens similar to ribosomal protein L23a (LOC389101), mRNA.
ILMN_1705407	NOP56	20	0.338359	7.23853	2.08654	0.042465	1	-4.21516	Homo sapiens NOP56 ribonucleoprotein homolog (yeast) (NOP56), transcript variant 1, mRNA.
ILMN_2162989	TMEM189	20	-0.23522	8.949	-2.08258	0.042841	1	-4.21701	Homo sapiens transmembrane protein 189 (TMEM189), mRNA.
ILMN_1713174	TCP11L1	11	-0.247381	6.58475	-2.07673	0.0434028	1	-4.21975	Homo sapiens t-complex 11 (mouse)-like 1 (TCP11L1), mRNA.
ILMN_2115125	CTGF	6	-0.321538	6.32153	-2.07241	0.0438216	1	-4.22176	Homo sapiens connective tissue growth factor (CTGF), mRNA.
ILMN_1777024	PCDHAC2	5	-0.267141	5.97633	-2.07113	0.0439464	1	-4.22236	Homo sapiens protocadherin alpha subfamily C, 2 (PCDHAC2), transcript variant 2, mRNA.
ILMN_1752832	LOC729602	18	-0.756016	7.79659	-2.07046	0.0440124	1	-4.22267	PREDICTED: Homo sapiens similar to nuclear pore complex interacting protein (LOC729602), mRNA.
ILMN_1849124		5	0.286176	6.04111	2.07001	0.044056	1	-4.22288	ap14f06.x1 Schiller oligodendroglioma Homo sapiens cDNA clone IMAGE:1955363 3, mRNA sequence
ILMN_2379931	PIGO	9	-0.258978	7.30026	-2.0695	0.0441055	1	-4.22312	Homo sapiens phosphatidylinositol glycan anchor biosynthesis, class O (PIGO), transcript variant 2, mRNA.
ILMN_1805842	FHL1	X	-0.493805	7.48013	-2.0693	0.0441258	1	-4.22321	Homo sapiens four and a half LIM domains 1 (FHL1), mRNA.
ILMN_1736563	LOC730050	1	-0.313449	6.535	-2.06722	0.0443294	1	-4.22418	PREDICTED: Homo sapiens similar to heat shock 70kDa protein 6 (HSP70B) (LOC730050), mRNA.
ILMN_1730575	GCLC	6	-0.302331	6.63802	-2.06629	0.0444213	1	-4.22461	Homo sapiens glutamate-cysteine ligase, catalytic subunit (GCLC), mRNA.
ILMN_1808238	RBPMS2	15	-0.701566	7.45585	-2.06483	0.0445654	1	-4.22529	Homo sapiens RNA binding protein with multiple splicing 2 (RBPMS2), mRNA.
ILMN_1743290	GP9	3	-0.613784	11.5357	-2.06111	0.0449344	1	-4.22702	Homo sapiens glycoprotein IX (platelet) (GP9), mRNA.
ILMN_1679838	WBP5	X	-0.319002	6.3154	-2.05991	0.0450537	1	-4.22758	Homo sapiens WW domain binding protein 5 (WBP5), transcript variant 2, mRNA.
ILMN_1700541	FBLN1	22	-0.457519	6.14568	-2.05804	0.045241	1	-4.22845	Homo sapiens fibulin 1 (FBLN1), transcript variant C, mRNA.
ILMN_1662010	DLK2	6	0.457177	6.38055	2.05503	0.0455429	1	-4.22984	Homo sapiens delta-like 2 homolog (Drosophila) (DLK2), transcript variant 1, mRNA.
ILMN_1765633	FAM10A7	7	-0.28422	6.47323	-2.05012	0.0460393	1	-4.23211	Homo sapiens family with sequence similarity 10, member A7 (pseudogene) (FAM10A7), non-coding RNA.
ILMN_1803673	LOC113230	19	-0.372063	6.12386	-2.04878	0.0461762	1	-4.23273	PREDICTED: Homo sapiens hypothetical protein LOC113230 (LOC113230), mRNA.
ILMN_1769634	STRA13	17	0.225609	8.66805	2.04856	0.0461987	1	-4.23283	Homo sapiens stimulated by retinoic acid 13 homolog (mouse) (STRA13), mRNA.
ILMN_1707945	HELB	12	-0.393658	6.39386	-2.04557	0.0465046	1	-4.23422	Homo sapiens helicase (DNA) B (HELB), mRNA.
ILMN_1749409	LOC649864		-0.311447	6.84967	-2.03878	0.0472047	1	-4.23735	PREDICTED: Homo sapiens similar to HLA class I histocompatibility antigen, A-29 alpha chain precursor (MHC class I antigen A*29) (Aw-19), transcript variant 1 (LOC649864), mRNA.
ILMN_1772627	D4S234E	4	0.742354	8.05102	2.03847	0.0472372	1	-4.23749	Homo sapiens DNA segment on chromosome 4 (unique) 234 expressed sequence (D4S234E), transcript variant 2, mRNA.
ILMN_1726873	TPCN2		-0.307803	7.71064	-2.03717	0.0473723	1	-4.23809	Homo sapiens two pore segment channel 2 (TPCN2), mRNA.
ILMN_1749868	FAM171A1	10	0.259395	7.42238	2.03665	0.0474266	1	-4.23833	Homo sapiens family with sequence similarity 171, member A1 (FAM171A1), mRNA.
ILMN_1809944	TRMT12		0.266048	7.29323	2.03644	0.0474487	1	-4.23843	Homo sapiens tRNA methyltransferase 12 homolog (S. cerevisiae) (TRMT12), mRNA.
ILMN_2081645	RSPO2	8	0.281059	6.02145	2.03357	0.0477492	1	-4.23975	Homo sapiens R-spondin 2 homolog (Xenopus laevis) (RSPO2), mRNA.
ILMN_1846242			0.325863	6.26885	2.03318	0.0477904	1	-4.23993	PREDICTED: Homo sapiens hypothetical LOC389071 (LOC389071), mRNA
ILMN_3231979	LOC100130178		-0.355584	6.27061	-2.03308	0.0478003	1	-4.23997	PREDICTED: Homo sapiens misc_RNA (LOC100130178), miscRNA.
ILMN_2171384	CXCL5	4	-0.439438	6.4588	-2.03188	0.0479264	1	-4.24052	Homo sapiens chemokine (C-X-C motif) ligand 5 (CXCL5), mRNA.
ILMN_1673966	POLR3F	20	-0.352611	6.13344	-2.02886	0.0482457	1	-4.24191	Homo sapiens polymerase (RNA) III (DNA directed) polypeptide F, 39 kDa (POLR3F), mRNA.
ILMN_1704139	DHRSX	Y	0.423341	7.15646	2.02686	0.0484579	1	-4.24283	Homo sapiens dehydrogenase/reductase (SDR family) X-linked (DHRSX), mRNA.
ILMN_1886969		2	-0.286049	6.04702	-2.02477	0.0486808	1	-4.24379	BX115082 Soares_NFL_T_GBC_S1 Homo sapiens cDNA clone IMAGp998J194538, mRNA sequence
ILMN_1773312	INADL	1	0.42766	6.19221	2.02393	0.0487705	1	-4.24417	Homo sapiens InaD-like (Drosophila) (INADL), mRNA.
ILMN_1675062	MYL9	20	-0.590901	6.7768	-2.02368	0.0487968	1	-4.24429	Homo sapiens myosin, light chain 9, regulatory (MYL9), transcript variant 1, mRNA.
ILMN_1667322	ZNF577	19	-0.311426	6.08738	-2.02338	0.048829	1	-4.24443	Homo sapiens zinc finger protein 577 (ZNF577), mRNA.
ILMN_1700477	MRPL43	10	0.274974	8.33876	2.01658	0.0495616	1	-4.24754	Homo sapiens mitochondrial ribosomal protein L43 (MRPL43), nuclear gene encoding mitochondrial protein, transcript variant 1, mRNA.
ILMN_1682544	CLUL1	18	-0.286011	6.18988	-2.01575	0.0496513	1	-4.24792	Homo sapiens clusterin-like 1 (retinal) (CLUL1), transcript variant 1, mRNA.
ILMN_1735360	SDAD1	4	0.279827	9.3424	2.0149	0.0497431	1	-4.2483	Homo sapiens SDA1 domain containing 1 (SDAD1), mRNA.
ILMN_1689318	NUAK1	12	0.464123	6.61827	2.01477	0.049757	1	-4.24836	Homo sapiens NUAK family, SNF1-like kinase, 1 (NUAK1), mRNA.
ILMN_1705297	MYBPH	1	-0.383984	6.8691	-2.01112	0.0501562	1	-4.25003	Homo sapiens myosin binding protein H (MYBPH), mRNA.
ILMN_1765779	ADAM17	2	-0.243105	6.16328	-2.01037	0.0502382	1	-4.25037	Homo sapiens ADAM metallopeptidase domain 17 (ADAM17), mRNA.
ILMN_3289655	LOC643960		-0.312627	6.31755	-2.01036	0.0502389	1	-4.25038	PREDICTED: Homo sapiens misc_RNA (LOC643960), miscRNA.
ILMN_3246292	LOC647099	3	0.187143	13.7332	2.00928	0.0503579	1	-4.25087	Homo sapiens similar to ribosomal protein L23A (LOC647099), mRNA.
ILMN_1745103	CLEC1B	12	-0.597818	7.47391	-2.00204	0.0511591	1	-4.25417	Homo sapiens C-type lectin domain family 1, member B (CLEC1B), transcript variant 1, mRNA.
ILMN_1797107	SCLT1	4	-0.321662	8.18845	-2.00091	0.0512851	1	-4.25468	Homo sapiens sodium channel and clathrin linker 1 (SCLT1), mRNA.
ILMN_3237319	LOC678655	12	-0.29696	7.23097	-2.00027	0.0513559	1	-4.25497	Homo sapiens hypothetical locus LOC678655 (LOC678655), non-coding RNA.
ILMN_1772821	KIAA1671	22	0.396527	7.15545	1.99369	0.0520963	1	-4.25796	PREDICTED: Homo sapiens KIAA1671 protein (KIAA1671), mRNA.
ILMN_1690965	DHX9	1	0.281132	6.98241	1.98862	0.0526729	1	-4.26026	Homo sapiens DEAH (Asp-Glu-Ala-His) box polypeptide 9 (DHX9), transcript variant 1, mRNA.
ILMN_1756696	USF2	19	-0.511899	9.0418	-1.98674	0.0528879	1	-4.26111	Homo sapiens upstream transcription factor 2, c-fos interacting (USF2), transcript variant 2, mRNA.
ILMN_1656940	ABLIM3	5	-0.42931	6.28753	-1.98608	0.0529629	1	-4.2614	Homo sapiens actin binding LIM protein family, member 3 (ABLIM3), mRNA.
ILMN_1690646	SATB1	3	-0.252674	7.17791	-1.98594	0.0529788	1	-4.26147	Homo sapiens SATB homeobox 1 (SATB1), mRNA.
ILMN_3246869	SCARNA21	17	-0.422908	6.14073	-1.98388	0.0532162	1	-4.2624	Homo sapiens small Cajal body-specific RNA 21 (SCARNA21), guide RNA.
ILMN_1767691	VPS25	17	-0.270361	7.53607	-1.98224	0.0534058	1	-4.26314	Homo sapiens vacuolar protein sorting 25 homolog (S. cerevisiae) (VPS25), mRNA.
ILMN_1815283	SULT1A3	16	-0.339207	8.51494	-1.97743	0.0539647	1	-4.26531	Homo sapiens sulfotransferase family, cytosolic, 1A, phenol-preferring, member 3 (SULT1A3), transcript variant 1, mRNA.
ILMN_1699082	MAPKAPK5	12	0.278661	6.39883	1.97352	0.0544221	1	-4.26707	Homo sapiens mitogen-activated protein kinase-activated protein kinase 5 (MAPKAPK5), transcript variant 2, mRNA.
ILMN_1756849	HIST1H2AE	6	-0.367866	6.37442	-1.97255	0.0545361	1	-4.26751	Homo sapiens histone cluster 1, H2ae (HIST1H2AE), mRNA.
ILMN_1780268	C1orf56	1	0.441516	6.53977	1.96747	0.0551368	1	-4.26979	Homo sapiens chromosome 1 open reading frame 56 (C1orf56), mRNA.
ILMN_1689972	RRP9	3	0.329854	6.0131	1.96491	0.0554419	1	-4.27094	Homo sapiens ribosomal RNA processing 9, small subunit (SSU) processome component, homolog (yeast) (RRP9), mRNA.
ILMN_2400250	FAM86A	16	-0.271508	6.0378	-1.96442	0.0555	1	-4.27116	Homo sapiens family with sequence similarity 86, member A (FAM86A), transcript variant 2, mRNA.
ILMN_1722397	LOC729137	X	0.6592	6.84799	1.95963	0.0560752	1	-4.27331	PREDICTED: Homo sapiens hypothetical protein LOC729137 (LOC729137), mRNA.
ILMN_1664537	USP11	X	0.251039	7.94001	1.95691	0.0564034	1	-4.27452	Homo sapiens ubiquitin specific peptidase 11 (USP11), mRNA.
ILMN_2252705	VPS13B	8	0.273695	8.80425	1.95242	0.0569501	1	-4.27653	Homo sapiens vacuolar protein sorting 13 homolog B (yeast) (VPS13B), transcript variant 1, mRNA.
ILMN_1757827	ECOP	7	0.259992	8.07769	1.95102	0.057121	1	-4.27716	Homo sapiens EGFR-coamplified and overexpressed protein (ECOP), mRNA.
ILMN_1696151	MON1A	3	-0.348139	6.10824	-1.94897	0.0573723	1	-4.27807	Homo sapiens MON1 homolog A (yeast) (MON1A), mRNA.
ILMN_1895548		15	-0.243236	6.00092	-1.94775	0.0575235	1	-4.27862	Homo sapiens cDNA FLJ11664 fis, clone HEMBA1004632
ILMN_1793525	KIR2DS3	19	-0.298968	6.06833	-1.94519	0.0578392	1	-4.27976	Homo sapiens killer cell immunoglobulin-like receptor, two domains, short cytoplasmic tail, 3 (KIR2DS3), mRNA.
ILMN_3243593	LOC100008588		2.84193	10.5082	1.94718	0.057999	1	-4.28026	Homo sapiens 18S ribosomal RNA (LOC100008588), non-coding RNA.
ILMN_2110496	C21orf91	21	0.348433	6.38511	1.9435	0.0580488	1	-4.28051	Homo sapiens chromosome 21 open reading frame 91 (C21orf91), mRNA.
ILMN_2235975	FXYD5	19	-0.235289	5.99443	-1.94057	0.0584134	1	-4.28181	Homo sapiens FXYD domain containing ion transport regulator 5 (FXYD5), transcript variant 1, mRNA.
ILMN_1806828	MRI1	19	-0.329002	7.0908	-1.93861	0.0586591	1	-4.28269	Homo sapiens methylthioribose-1-phosphate isomerase homolog (S. cerevisiae) (MRI1), transcript variant 1, mRNA.
ILMN_1793287	LOC642755	15	0.246488	9.58757	1.9376	0.0587851	1	-4.28313	PREDICTED: Homo sapiens similar to DEXI, transcript variant 1 (LOC642755), mRNA.
ILMN_1730048	C7orf26	7	0.228608	9.51504	1.936	0.0589866	1	-4.28384	Homo sapiens chromosome 7 open reading frame 26 (C7orf26), mRNA.
ILMN_1692575	SFRS8	12	0.184361	8.4365	1.93288	0.0593809	1	-4.28523	Homo sapiens splicing factor, arginine/serine-rich 8 (suppressor-of-white-apricot homolog, Drosophila) (SFRS8), mRNA.
ILMN_1764090	AK3L1	1	0.292265	6.02977	1.93186	0.0595103	1	-4.28568	Homo sapiens adenylate kinase 3-like 1 (AK3L1), nuclear gene encoding mitochondrial protein, transcript variant 7, mRNA.
ILMN_1776703	TIRAP	11	0.225319	7.07369	1.93053	0.0596792	1	-4.28627	Homo sapiens toll-interleukin 1 receptor (TIR) domain containing adaptor protein (TIRAP), transcript variant 1, mRNA.
ILMN_1744129	DTX2	7	-0.405375	6.75943	-1.93007	0.0597379	1	-4.28647	Homo sapiens deltex homolog 2 (Drosophila) (DTX2), mRNA.
ILMN_3248026	RBM27	5	0.436425	7.02422	1.92999	0.0597482	1	-4.28651	Homo sapiens RNA binding motif protein 27 (RBM27), mRNA.
ILMN_1677814	ABCC3	17	-0.502274	8.94491	-1.92791	0.0600132	1	-4.28743	Homo sapiens ATP-binding cassette, sub-family C (CFTR/MRP), member 3 (ABCC3), mRNA.
ILMN_3237923	BEND2	X	-0.427258	6.39314	-1.92779	0.0600278	1	-4.28748	Homo sapiens BEN domain containing 2 (BEND2), mRNA.
ILMN_2112402	PHF5A	22	0.29315	7.41314	1.92686	0.0601473	1	-4.28789	Homo sapiens PHD finger protein 5A (PHF5A), mRNA.
ILMN_1801168	MGC57359		-0.322311	5.98228	-1.92518	0.0603631	1	-4.28864	PREDICTED: Homo sapiens similar to Williams Beuren syndrome chromosome region 19, transcript variant 6 (MGC57359), mRNA.
ILMN_1790202	C1orf35	1	-0.26481	7.45923	-1.92516	0.0603648	1	-4.28864	Homo sapiens chromosome 1 open reading frame 35 (C1orf35), mRNA.
ILMN_1859392		11	-0.311003	6.1801	-1.92471	0.0604227	1	-4.28884	xj22c02.x1 NCI_CGAP_Ut2 Homo sapiens cDNA clone IMAGE:2657954 3, mRNA sequence
ILMN_1761961	CCDC90A	6	-0.31126	7.60327	-1.92201	0.060771	1	-4.29004	Homo sapiens coiled-coil domain containing 90A (CCDC90A), mRNA.
ILMN_2200636	KIAA1267	17	0.230989	10.4864	1.92083	0.060924	1	-4.29056	Homo sapiens KIAA1267 (KIAA1267), mRNA.
ILMN_1696556	KIAA0133	1	0.290109	6.4103	1.91901	0.06116	1	-4.29136	Homo sapiens KIAA0133 (KIAA0133), mRNA.
ILMN_3280579	LOC100133740		-0.294578	6.10869	-1.91899	0.0611619	1	-4.29137	PREDICTED: Homo sapiens misc_RNA (LOC100133740), miscRNA.
ILMN_1902558		10	0.345897	6.13035	1.91625	0.0615193	1	-4.29258	wd35f06.x1 Soares_NFL_T_GBC_S1 Homo sapiens cDNA clone IMAGE:2330147 3, mRNA sequence
ILMN_1658807	HMOX2	16	0.300318	6.38536	1.91598	0.0615541	1	-4.29269	Homo sapiens heme oxygenase (decycling) 2 (HMOX2), mRNA.
ILMN_1859160		20	0.238097	6.70307	1.91412	0.0617981	1	-4.29352	BX110173 NCI_CGAP_GCB1 Homo sapiens cDNA clone IMAGp998L023103, mRNA sequence
ILMN_2117171	LMO4	1	0.282172	9.53924	1.91289	0.0619593	1	-4.29406	Homo sapiens LIM domain only 4 (LMO4), mRNA.
ILMN_2355463	CYFIP1	15	-0.345993	6.73309	-1.91227	0.0620396	1	-4.29433	Homo sapiens cytoplasmic FMR1 interacting protein 1 (CYFIP1), transcript variant 2, mRNA.
ILMN_1661424	THAP6	4	0.317417	6.29402	1.91189	0.06209	1	-4.29449	Homo sapiens THAP domain containing 6 (THAP6), mRNA.
ILMN_2375319	RASGRP2	11	0.269328	10.0727	1.90519	0.062977	1	-4.29744	Homo sapiens RAS guanyl releasing protein 2 (calcium and DAG-regulated) (RASGRP2), transcript variant 1, mRNA.
ILMN_1752150	LOC648453		0.581338	6.25188	1.904	0.0631362	1	-4.29796	PREDICTED: Homo sapiens hypothetical protein LOC648453 (LOC648453), mRNA.
ILMN_1755423	PTCRA	6	-0.362583	6.2604	-1.90152	0.0634673	1	-4.29905	Homo sapiens pre T-cell antigen receptor alpha (PTCRA), mRNA.
ILMN_1749403	TSPAN33	7	-0.455479	9.40147	-1.90147	0.0634738	1	-4.29907	Homo sapiens tetraspanin 33 (TSPAN33), mRNA.
ILMN_1671992	LOC650128		0.360674	7.96907	1.89995	0.0636776	1	-4.29973	PREDICTED: Homo sapiens similar to CG1486-PA, isoform A, transcript variant 4 (LOC650128), mRNA.
ILMN_1660752	LOC648997		-0.284475	6.2995	-1.89869	0.0638478	1	-4.30029	PREDICTED: Homo sapiens hypothetical protein LOC648997 (LOC648997), mRNA.
ILMN_1745522	PF4V1	4	-0.666236	7.26616	-1.89521	0.0643174	1	-4.3018	Homo sapiens platelet factor 4 variant 1 (PF4V1), mRNA.
ILMN_1671486	HOMER2	15	-0.413895	6.29915	-1.8949	0.0643594	1	-4.30194	Homo sapiens homer homolog 2 (Drosophila) (HOMER2), transcript variant 3, mRNA.
ILMN_1680419	ASB7	15	0.264941	6.28639	1.88489	0.06573	1	-4.3063	Homo sapiens ankyrin repeat and SOCS box-containing 7 (ASB7), transcript variant 1, mRNA.
ILMN_1877663		13	0.263784	5.9751	1.88364	0.0659037	1	-4.30685	zw81e07.s1 Soares_testis_NHT Homo sapiens cDNA clone IMAGE:782628 3, mRNA sequence
ILMN_1699449	MGC35361	7	-0.283607	6.24135	-1.8801	0.0663949	1	-4.30839	Homo sapiens hypothetical protein MGC35361 (MGC35361), mRNA.
ILMN_1746241	SDHC	1	0.389298	7.43193	1.87982	0.0664341	1	-4.30851	Homo sapiens succinate dehydrogenase complex, subunit C, integral membrane protein, 15kDa (SDHC), nuclear gene encoding mitochondrial protein, mRNA.
ILMN_1656297	C21orf57	21	-0.345317	6.83685	-1.87931	0.0665054	1	-4.30873	Homo sapiens chromosome 21 open reading frame 57 (C21orf57), transcript variant 1, mRNA.
ILMN_1651296	LOC143666	11	0.264723	6.57245	1.87915	0.0665275	1	-4.3088	PREDICTED: Homo sapiens hypothetical protein LOC143666 (LOC143666), mRNA.
ILMN_3182317	LOC100130921		-0.421801	6.54451	-1.87684	0.0668495	1	-4.3098	PREDICTED: Homo sapiens hypothetical protein LOC100130921 (LOC100130921), mRNA.
ILMN_2343097	NCALD	8	0.295973	8.49912	1.87401	0.0672476	1	-4.31103	Homo sapiens neurocalcin delta (NCALD), transcript variant 3, mRNA.
ILMN_1749583	KIAA1285	7	-0.274379	6.5432	-1.86794	0.0681076	1	-4.31366	Homo sapiens KIAA1285 protein (KIAA1285), mRNA.
ILMN_1793349	MOBKL1A	4	-0.30532	6.06455	-1.86713	0.0682229	1	-4.31401	Homo sapiens MOB1, Mps One Binder kinase activator-like 1A (yeast) (MOBKL1A), mRNA.
ILMN_1707503	C1orf144	1	0.226871	9.45201	1.8667	0.0682837	1	-4.31419	Homo sapiens chromosome 1 open reading frame 144 (C1orf144), mRNA.
ILMN_1699489	TUBB6		-0.292852	6.12202	-1.86663	0.068293	1	-4.31422	PREDICTED: Homo sapiens tubulin, beta 6 (TUBB6), mRNA.
ILMN_1890005			-0.287793	6.13072	-1.86025	0.0692094	1	-4.31697	UI-E-EJ1-ajs-l-10-0-UI.s1 UI-E-EJ1 Homo sapiens cDNA clone UI-E-EJ1-ajs-l-10-0-UI 3, mRNA sequence
ILMN_1780700	GUSBL1	6	-0.347641	6.55897	-1.86018	0.0692191	1	-4.317	Homo sapiens glucuronidase, beta-like 1 (GUSBL1), mRNA.
ILMN_1733443	SULT1B1	4	0.304257	6.26847	1.85797	0.0695383	1	-4.31795	Homo sapiens sulfotransferase family, cytosolic, 1B, member 1 (SULT1B1), mRNA.
ILMN_1792409	AMOT	X	0.238182	6.54045	1.85441	0.0700558	1	-4.31949	Homo sapiens angiomotin (AMOT), transcript variant 2, mRNA.
ILMN_1877039		15	-0.414796	6.09555	-1.85072	0.0705964	1	-4.32107	AGENCOURT_10425186 NIH_MGC_126 Homo sapiens cDNA clone IMAGE:6649626 5, mRNA sequence
ILMN_1657683	C1orf198	1	-0.348372	7.14313	-1.84945	0.0707824	1	-4.32162	Homo sapiens chromosome 1 open reading frame 198 (C1orf198), mRNA.
ILMN_2323007	CDH26	20	0.242933	6.1675	1.84715	0.0711221	1	-4.3226	Homo sapiens cadherin-like 26 (CDH26), transcript variant b, mRNA.
ILMN_2074575	LOC652838		0.257577	6.16459	1.84696	0.0711494	1	-4.32268	PREDICTED: Homo sapiens similar to lethal giant larvae homolog 2 isoform a (LOC652838), mRNA.
ILMN_3250032	XPR1	1	0.313281	6.34574	1.84688	0.0711619	1	-4.32272	Homo sapiens xenotropic and polytropic retrovirus receptor (XPR1), transcript variant 1, mRNA.
ILMN_1846026		12	-0.280723	6.03715	-1.84644	0.0712268	1	-4.32291	BX091766 Soares_NFL_T_GBC_S1 Homo sapiens cDNA clone IMAGp998L023711 ; IMAGE:1467409, mRNA sequence
ILMN_1810486	RAB34	17	-0.267839	7.10311	-1.84534	0.0713891	1	-4.32338	Homo sapiens RAB34, member RAS oncogene family (RAB34), mRNA.
ILMN_2415439	NAE1	16	0.383339	6.02378	1.84532	0.0713916	1	-4.32338	Homo sapiens NEDD8 activating enzyme E1 subunit 1 (NAE1), transcript variant 3, mRNA.
ILMN_1871457			0.221331	7.11787	1.84481	0.0714676	1	-4.3236	PREDICTED: Homo sapiens hypothetical LOC389089 (LOC389089), mRNA
ILMN_1812473	MLLT3	9	-0.226833	6.20909	-1.84245	0.0718186	1	-4.32462	Homo sapiens myeloid/lymphoid or mixed-lineage leukemia (trithorax homolog, Drosophila); translocated to, 3 (MLLT3), mRNA.
ILMN_3242462	UHRF1BP1	6	-0.351956	6.13134	-1.8409	0.0720501	1	-4.32528	Homo sapiens UHRF1 binding protein 1 (UHRF1BP1), mRNA.
ILMN_1745110	LAPTM4A	2	0.261535	7.77723	1.83912	0.0723159	1	-4.32604	Homo sapiens lysosomal-associated protein transmembrane 4 alpha (LAPTM4A), mRNA.
ILMN_1796755	ITGB5	3	-0.467508	6.76157	-1.83827	0.0724434	1	-4.3264	Homo sapiens integrin, beta 5 (ITGB5), mRNA. XM_944688 XM_944693
ILMN_1659156	ANKRD16	10	-0.226024	6.67382	-1.83573	0.0728252	1	-4.32749	Homo sapiens ankyrin repeat domain 16 (ANKRD16), transcript variant 1, mRNA.
ILMN_1776522	RAG1AP1	1	-0.284107	7.35063	-1.83298	0.0732401	1	-4.32866	Homo sapiens recombination activating gene 1 activating protein 1 (RAG1AP1), mRNA.
ILMN_3285611	LOC388556		-0.294625	7.05533	-1.83236	0.0733346	1	-4.32892	PREDICTED: Homo sapiens misc_RNA (LOC388556), miscRNA.
ILMN_2323992	CLEC7A	12	-0.465302	7.11047	-1.82984	0.073717	1	-4.32999	Homo sapiens C-type lectin domain family 7, member A (CLEC7A), transcript variant 5, mRNA.
ILMN_1693269	GNG8	19	-0.398953	6.46483	-1.82979	0.0737236	1	-4.33001	Homo sapiens guanine nucleotide binding protein (G protein), gamma 8 (GNG8), mRNA.
ILMN_1740764	CHD3	17	0.273626	6.13353	1.82772	0.0740397	1	-4.33089	Homo sapiens chromodomain helicase DNA binding protein 3 (CHD3), transcript variant 3, mRNA.
ILMN_1794468	QPCTL	19	-0.270847	6.10148	-1.82729	0.0741063	1	-4.33108	Homo sapiens glutaminyl-peptide cyclotransferase-like (QPCTL), mRNA.
ILMN_1761422	LOC440349	16	-0.467644	7.68722	-1.82614	0.0742817	1	-4.33157	PREDICTED: Homo sapiens similar to nuclear pore complex interacting protein, transcript variant 1 (LOC440349), mRNA.
ILMN_1791867	EPB41L4A	5	-0.277182	7.30301	-1.82428	0.0745678	1	-4.33236	Homo sapiens erythrocyte membrane protein band 4.1 like 4A (EPB41L4A), mRNA.
ILMN_1656186	SLC41A1	1	0.260771	6.1797	1.82316	0.0747388	1	-4.33283	Homo sapiens solute carrier family 41, member 1 (SLC41A1), mRNA.
ILMN_1737497	LOC649009		-0.235465	6.61643	-1.82265	0.0748179	1	-4.33305	PREDICTED: Homo sapiens similar to paraspeckle protein 1, transcript variant 1 (LOC649009), mRNA.
ILMN_1802331	NFATC2IP		-0.390118	6.95908	-1.82229	0.0748741	1	-4.3332	PREDICTED: Homo sapiens nuclear factor of activated T-cells, cytoplasmic, calcineurin-dependent 2 interacting protein, transcript variant 3 (NFATC2IP), mRNA.
ILMN_1730487	CALD1	7	-0.35214	6.13645	-1.82211	0.0749006	1	-4.33328	Homo sapiens caldesmon 1 (CALD1), transcript variant 5, mRNA.
ILMN_1814966	PIAS3	1	0.248807	6.18216	1.82201	0.074916	1	-4.33332	Homo sapiens protein inhibitor of activated STAT, 3 (PIAS3), mRNA.
ILMN_2349006	USP21	1	0.307123	6.80927	1.82184	0.0749422	1	-4.33339	Homo sapiens ubiquitin specific peptidase 21 (USP21), transcript variant 1, mRNA.
ILMN_1912619		12	-0.317001	6.41121	-1.82158	0.0749826	1	-4.3335	full-length cDNA clone CS0DF032YD19 of Fetal brain of Homo sapiens (human)
ILMN_1752027	UBE3B	12	-0.197904	7.65995	-1.81924	0.0753456	1	-4.33449	Homo sapiens ubiquitin protein ligase E3B (UBE3B), transcript variant 1, mRNA.
ILMN_1759676	HOXC13	12	-0.245406	6.26961	-1.81671	0.0757389	1	-4.33557	Homo sapiens homeobox C13 (HOXC13), mRNA.
ILMN_1738276	TMEM185A	X	-0.191853	7.65067	-1.81654	0.0757644	1	-4.33564	Homo sapiens transmembrane protein 185A (TMEM185A), mRNA.
ILMN_1786470	C1orf74	1	0.257777	6.18006	1.81406	0.076152	1	-4.33669	Homo sapiens chromosome 1 open reading frame 74 (C1orf74), mRNA.
ILMN_1750511	NT5C3L	17	-0.223636	6.23112	-1.81315	0.076295	1	-4.33707	Homo sapiens 5'-nucleotidase, cytosolic III-like (NT5C3L), mRNA.
ILMN_1812433	HP	16	-0.471613	6.7895	-1.81169	0.0765236	1	-4.33769	Homo sapiens haptoglobin (HP), mRNA.
ILMN_1732071	HIST2H2BE	1	-0.380854	9.90985	-1.81144	0.0765621	1	-4.33779	Homo sapiens histone cluster 2, H2be (HIST2H2BE), mRNA.
ILMN_1780824	PCTK2	12	0.241736	6.00534	1.80962	0.0768493	1	-4.33856	Homo sapiens PCTAIRE protein kinase 2 (PCTK2), mRNA.
ILMN_3236498	LOC253039	9	-0.554203	7.72156	-1.80812	0.0770857	1	-4.33919	Homo sapiens hypothetical LOC253039 (LOC253039), non-coding RNA.
ILMN_1663383	GEMIN5	5	0.228455	6.19899	1.80148	0.0781421	1	-4.34199	Homo sapiens gem (nuclear organelle) associated protein 5 (GEMIN5), mRNA.
ILMN_1691119	RNF122	8	0.277701	7.53562	1.80029	0.0783311	1	-4.34249	Homo sapiens ring finger protein 122 (RNF122), mRNA.
ILMN_1843621		2	-0.283708	6.15906	-1.79817	0.0786723	1	-4.34338	hf37f06.x1 Soares_NFL_T_GBC_S1 Homo sapiens cDNA clone IMAGE:2934083 3, mRNA sequence
ILMN_1878889		5	-0.345953	6.27377	-1.79703	0.0788548	1	-4.34385	zv54f06.r1 Soares_testis_NHT Homo sapiens cDNA clone IMAGE:757475 5, mRNA sequence
ILMN_1776275	LOC651777		-0.277761	6.09256	-1.79662	0.0789218	1	-4.34403	PREDICTED: Homo sapiens hypothetical protein LOC651777 (LOC651777), mRNA.
ILMN_3249001	LOC729587	1	0.198197	6.14177	1.79614	0.0789995	1	-4.34423	PREDICTED: Homo sapiens hypothetical LOC729587 (LOC729587), mRNA.
ILMN_1702279	KIF3B	20	0.194477	7.8295	1.79589	0.0790398	1	-4.34434	Homo sapiens kinesin family member 3B (KIF3B), mRNA.
ILMN_1714759	CNIH4	1	0.346422	7.82834	1.79575	0.0790627	1	-4.3444	Homo sapiens cornichon homolog 4 (Drosophila) (CNIH4), mRNA.
ILMN_1701930	EEF1B2	2	-0.340127	6.27701	-1.79487	0.0792035	1	-4.34476	Homo sapiens eukaryotic translation elongation factor 1 beta 2 (EEF1B2), transcript variant 1, mRNA.
ILMN_3247639	C14orf64	14	-0.285992	6.35916	-1.79182	0.0796981	1	-4.34604	Homo sapiens chromosome 14 open reading frame 64 (C14orf64), non-coding RNA.
ILMN_1742569	PAPD1	10	-0.302739	8.57702	-1.79116	0.0798052	1	-4.34631	Homo sapiens PAP associated domain containing 1 (PAPD1), mRNA.
ILMN_1663519	SLC24A3	20	-0.374697	6.59876	-1.78988	0.0800143	1	-4.34685	Homo sapiens solute carrier family 24 (sodium/potassium/calcium exchanger), member 3 (SLC24A3), mRNA.
ILMN_1665457	CLEC4C	12	0.386734	6.85652	1.78796	0.080328	1	-4.34765	Homo sapiens C-type lectin domain family 4, member C (CLEC4C), transcript variant 1, mRNA.
ILMN_1833695		5	-0.251606	6.05862	-1.78791	0.0803363	1	-4.34768	DB338438 TESTI2 Homo sapiens cDNA clone TESTI2038389 3, mRNA sequence
ILMN_1815124	LOC645317	1	-0.277298	11.555	-1.78729	0.0804374	1	-4.34793	PREDICTED: Homo sapiens similar to Coiled-coil-helix-coiled-coil-helix domain-containing protein 2 (HCV NS2 trans-regulated protein) (NS2TP), transcript variant 3 (LOC645317), mRNA.
ILMN_2387553	PSMA3	14	-0.280154	8.26263	-1.78662	0.0805474	1	-4.34821	Homo sapiens proteasome (prosome, macropain) subunit, alpha type, 3 (PSMA3), transcript variant 2, mRNA.
ILMN_2112580	FCGR3A	1	-0.378209	8.68288	-1.78618	0.0806192	1	-4.3484	Homo sapiens Fc fragment of IgG, low affinity IIIa, receptor (CD16a) (FCGR3A), transcript variant 1, mRNA.
ILMN_1730818	C19orf30	19	-0.271122	6.30453	-1.78114	0.0814507	1	-4.3505	Homo sapiens chromosome 19 open reading frame 30 (C19orf30), mRNA.
ILMN_1846162		11	0.213704	6.55301	1.78103	0.0814695	1	-4.35055	UI-H-CO0-ara-d-07-0-UI.s1 NCI_CGAP_Sub9 Homo sapiens cDNA clone IMAGE:3105827 3, mRNA sequence
ILMN_1899960		2	-0.329407	7.19095	-1.78	0.08164	1	-4.35098	ye15f04.x5 Stratagene lung (#937210) Homo sapiens cDNA clone IMAGE:117823 3 similar to contains element MER6 repetitive element ;, mRNA sequence
ILMN_1914284		1	0.253765	6.04639	1.77917	0.0817767	1	-4.35132	qe07b12.x1 Soares_testis_NHT Homo sapiens cDNA clone IMAGE:1738271 3, mRNA sequence
ILMN_1743621	C17orf69	17	0.327295	6.36984	1.77174	0.0830185	1	-4.35441	Homo sapiens chromosome 17 open reading frame 69 (C17orf69), mRNA.
ILMN_3219739	LOC727970		-0.326674	6.57403	-1.77092	0.0831565	1	-4.35475	PREDICTED: Homo sapiens misc_RNA (LOC727970), miscRNA.
ILMN_1715407	LOC644404	1	-0.268464	6.21364	-1.76937	0.0834192	1	-4.3554	PREDICTED: Homo sapiens hypothetical protein LOC644404 (LOC644404), mRNA.
ILMN_1750761	NCR1	19	0.312449	6.0732	1.7692	0.0834473	1	-4.35546	Homo sapiens natural cytotoxicity triggering receptor 1 (NCR1), mRNA.
ILMN_1784822	PPP1R3F	X	-0.207825	6.3375	-1.76717	0.0837908	1	-4.35631	Homo sapiens protein phosphatase 1, regulatory (inhibitor) subunit 3F (PPP1R3F), mRNA.
ILMN_1676626	ARID4A	14	0.359831	6.50905	1.76637	0.0839259	1	-4.35663	Homo sapiens AT rich interactive domain 4A (RBP1-like) (ARID4A), transcript variant 1, mRNA.
ILMN_1712023	SLC8A3	14	-0.335978	6.02817	-1.76533	0.0841028	1	-4.35707	Homo sapiens solute carrier family 8 (sodium/calcium exchanger), member 3 (SLC8A3), transcript variant f, mRNA.
ILMN_1781526	PPP1R8	1	0.283939	6.07728	1.76327	0.0844543	1	-4.35792	Homo sapiens protein phosphatase 1, regulatory (inhibitor) subunit 8 (PPP1R8), transcript variant 2, mRNA.
ILMN_1781479	SUV39H1	X	0.222649	8.4977	1.76249	0.0845877	1	-4.35824	Homo sapiens suppressor of variegation 3-9 homolog 1 (Drosophila) (SUV39H1), mRNA.
ILMN_2352380	TRPM2	21	-0.232156	6.07108	-1.7598	0.0850477	1	-4.35935	Homo sapiens transient receptor potential cation channel, subfamily M, member 2 (TRPM2), transcript variant S, mRNA.
ILMN_2359211	AP2A1	19	-0.463457	6.77089	-1.75828	0.0853089	1	-4.35998	Homo sapiens adaptor-related protein complex 2, alpha 1 subunit (AP2A1), transcript variant 2, mRNA.
ILMN_1905075		13	0.213535	6.43185	1.75755	0.0854354	1	-4.36028	Homo sapiens cDNA clone IMAGE:4812643
ILMN_3294623	LOC131185		0.287281	6.04215	1.75475	0.0859184	1	-4.36144	PREDICTED: Homo sapiens misc_RNA (LOC131185), miscRNA.
ILMN_3188984	C20orf199	20	-0.307847	10.0339	-1.74839	0.0870251	1	-4.36405	Homo sapiens chromosome 20 open reading frame 199 (C20orf199), transcript variant 3, non-coding RNA.
ILMN_1677607	SC5DL	11	0.285845	6.40546	1.74561	0.087512	1	-4.36519	Homo sapiens sterol-C5-desaturase (ERG3 delta-5-desaturase homolog, S. cerevisiae)-like (SC5DL), transcript variant 1, mRNA.
ILMN_1666609	USP22	17	0.225977	6.77071	1.74406	0.0877851	1	-4.36583	Homo sapiens ubiquitin specific peptidase 22 (USP22), mRNA.
ILMN_1762764	SH3BGRL2	6	-0.49127	8.54441	-1.7439	0.0878127	1	-4.36589	Homo sapiens SH3 domain binding glutamic acid-rich protein like 2 (SH3BGRL2), mRNA.
ILMN_1753567	ZNF451	6	-0.303493	6.99903	-1.7431	0.087955	1	-4.36622	Homo sapiens zinc finger protein 451 (ZNF451), transcript variant 1, mRNA.
ILMN_1661427	RFNG		-0.251632	6.15708	-1.74238	0.0880817	1	-4.36652	PREDICTED: Homo sapiens radical fringe homolog (Drosophila) (RFNG), mRNA.
ILMN_1742935	ZNF33B	10	0.432987	7.73121	1.74046	0.0884215	1	-4.3673	Homo sapiens zinc finger protein 33B (ZNF33B), mRNA.
ILMN_1772690	OGFOD1	16	0.239319	6.93237	1.73993	0.0885159	1	-4.36752	Homo sapiens 2-oxoglutarate and iron-dependent oxygenase domain containing 1 (OGFOD1), mRNA.
ILMN_1847950		22	-0.209472	6.00439	-1.73908	0.0886667	1	-4.36787	wq87c02.x1 NCI_CGAP_GC6 Homo sapiens cDNA clone IMAGE:2479010 3, mRNA sequence
ILMN_1732750	CHCHD8	11	0.234021	6.37967	1.73814	0.0888336	1	-4.36825	Homo sapiens coiled-coil-helix-coiled-coil-helix domain containing 8 (CHCHD8), mRNA.
ILMN_1691334	TXNDC3	7	0.349213	6.96296	1.73759	0.0889315	1	-4.36848	Homo sapiens thioredoxin domain containing 3 (spermatozoa) (TXNDC3), mRNA.
ILMN_1801905	ATG4D	19	-0.319032	6.69841	-1.7367	0.0890908	1	-4.36884	Homo sapiens ATG4 autophagy related 4 homolog D (S. cerevisiae) (ATG4D), mRNA.
ILMN_1759012	PPP1R1B	17	-0.257423	6.11253	-1.73526	0.089347	1	-4.36943	Homo sapiens protein phosphatase 1, regulatory (inhibitor) subunit 1B (dopamine and cAMP regulated phosphoprotein, DARPP-32) (PPP1R1B), transcript variant 2, mRNA.
ILMN_1689901	ZNF658B	9	-0.23266	6.06376	-1.73407	0.0895601	1	-4.36991	Homo sapiens zinc finger protein 658B (ZNF658B), mRNA.
ILMN_1698100	ANXA2P1	4	-0.22885	6.97211	-1.734	0.0895733	1	-4.36994	Homo sapiens annexin A2 pseudogene 1 (ANXA2P1) on chromosome 4.
ILMN_1662619	TFPI	2	-0.310978	6.19153	-1.73388	0.0895942	1	-4.36999	Homo sapiens tissue factor pathway inhibitor (lipoprotein-associated coagulation inhibitor) (TFPI), transcript variant 1, mRNA.
ILMN_1753498	COASY	17	-0.167157	10.411	-1.73309	0.089736	1	-4.37031	Homo sapiens Coenzyme A synthase (COASY), transcript variant 4, mRNA.
ILMN_3290232	LOC100131530		0.280971	6.16448	1.73235	0.0898696	1	-4.37062	PREDICTED: Homo sapiens hypothetical protein LOC100131530 (LOC100131530), mRNA.
ILMN_3243190	EMR4P	19	0.316481	6.13542	1.73167	0.0899916	1	-4.37089	Homo sapiens egf-like module containing, mucin-like, hormone receptor-like 4 pseudogene (EMR4P), non-coding RNA.
ILMN_1825955		10	-0.241351	6.36716	-1.73089	0.0901317	1	-4.37121	nq82a06.s1 NCI_CGAP_Co9 Homo sapiens cDNA clone IMAGE:1158802 3, mRNA sequence
ILMN_3308728	MIR635		-0.27465	6.00553	-1.73042	0.0902162	1	-4.3714	Homo sapiens microRNA 635 (MIR635), microRNA.
ILMN_1750967	ZKSCAN3	6	0.173954	6.59686	1.72916	0.090444	1	-4.37192	Homo sapiens zinc finger with KRAB and SCAN domains 3 (ZKSCAN3), mRNA.
ILMN_1784706	GABRE	X	-0.441699	6.29571	-1.72648	0.0909284	1	-4.373	Homo sapiens gamma-aminobutyric acid (GABA) A receptor, epsilon (GABRE), mRNA.
ILMN_3233050	LOC100130133		-0.287156	6.07562	-1.72598	0.0910207	1	-4.37321	PREDICTED: Homo sapiens misc_RNA (LOC100130133), miscRNA.
ILMN_1659523	USP39	2	-0.192501	8.73512	-1.72461	0.0912684	1	-4.37376	Homo sapiens ubiquitin specific peptidase 39 (USP39), mRNA.
ILMN_1687268	SEC14L5	16	-0.431408	6.94605	-1.72403	0.0913743	1	-4.374	Homo sapiens SEC14-like 5 (S. cerevisiae) (SEC14L5), mRNA.
ILMN_2091920	PTCRA	6	-0.4687	9.23583	-1.72351	0.0914685	1	-4.37421	Homo sapiens pre T-cell antigen receptor alpha (PTCRA), mRNA.
ILMN_1721888	ITGA2B	17	-0.847308	8.19461	-1.72217	0.091714	1	-4.37476	Homo sapiens integrin, alpha 2b (platelet glycoprotein IIb of IIb/IIIa complex, antigen CD41B) (ITGA2B), mRNA.
ILMN_3236404	SNORD7	17	-0.23527	6.12279	-1.72033	0.0920504	1	-4.3755	Homo sapiens small nucleolar RNA, C/D box 7 (SNORD7), small nucleolar RNA.
ILMN_1654915	LOC646786	6	0.435338	7.55946	1.71928	0.0922438	1	-4.37593	PREDICTED: Homo sapiens similar to Afadin (AF-6 protein) (LOC646786), mRNA.
ILMN_1780618	TMEM192	4	-0.217153	6.32598	-1.71834	0.0924164	1	-4.37631	Homo sapiens transmembrane protein 192 (TMEM192), mRNA.
ILMN_1793920	LOC652657		0.341735	6.32056	1.71741	0.0925873	1	-4.37669	PREDICTED: Homo sapiens similar to zinc finger protein 658 (LOC652657), mRNA.
ILMN_1789999	SLC30A7	1	0.358544	10.4122	1.71726	0.0926149	1	-4.37675	Homo sapiens solute carrier family 30 (zinc transporter), member 7 (SLC30A7), mRNA.
ILMN_1715417	SELP	1	-0.392968	6.47452	-1.7172	0.0926261	1	-4.37677	Homo sapiens selectin P (granule membrane protein 140kDa, antigen CD62) (SELP), mRNA.
ILMN_2283196	ZSWIM3	20	-0.195201	6.85521	-1.71694	0.092674	1	-4.37688	Homo sapiens zinc finger, SWIM-type containing 3 (ZSWIM3), mRNA.
ILMN_1859393		X	-0.232412	6.26423	-1.71643	0.0927689	1	-4.37709	qf54c05.x1 Soares_testis_NHT Homo sapiens cDNA clone IMAGE:1753832 3, mRNA sequence
ILMN_1716195	HIST1H2BG	6	-0.466953	6.78668	-1.71533	0.0929709	1	-4.37753	Homo sapiens histone cluster 1, H2bg (HIST1H2BG), mRNA.
ILMN_1891677		1	0.275137	6.18537	1.71466	0.0930946	1	-4.3778	xc38b09.x1 NCI_CGAP_Co20 Homo sapiens cDNA clone IMAGE:2586521 3, mRNA sequence
ILMN_1899936	TMEM99	17	-0.292707	6.03436	-1.7144	0.0931424	1	-4.3779	Homo sapiens transmembrane protein 99 (TMEM99), mRNA.
ILMN_1722583	COX4NB	16	0.232283	6.71596	1.71383	0.0932489	1	-4.37814	Homo sapiens COX4 neighbor (COX4NB), mRNA.
ILMN_1841133		3	0.259366	6.32992	1.71247	0.0935018	1	-4.37869	603074125F1 NIH_MGC_119 Homo sapiens cDNA clone IMAGE:5165863 5, mRNA sequence
ILMN_1736730	LRRC16	6	-0.271076	6.04019	-1.71148	0.0936843	1	-4.37908	Homo sapiens leucine rich repeat containing 16 (LRRC16), mRNA.
ILMN_1898691		3	0.333474	7.07704	1.71079	0.0938126	1	-4.37936	BX103476 NCI_CGAP_Lu5 Homo sapiens cDNA clone IMAGp998C053946, mRNA sequence
ILMN_1707077	SORT1	1	-0.260378	8.67443	-1.71017	0.0939295	1	-4.37962	Homo sapiens sortilin 1 (SORT1), mRNA.
ILMN_1724863	TICAM1	19	-0.27348	8.60173	-1.70888	0.0941696	1	-4.38013	Homo sapiens toll-like receptor adaptor molecule 1 (TICAM1), transcript variant 2, mRNA.
ILMN_2352042	MRPL4	19	-0.298196	6.40846	-1.70695	0.0945299	1	-4.38091	Homo sapiens mitochondrial ribosomal protein L4 (MRPL4), nuclear gene encoding mitochondrial protein, transcript variant 2, mRNA.
ILMN_1730054	GSTT1	22	-0.678398	6.7328	-1.70524	0.0948513	1	-4.3816	Homo sapiens glutathione S-transferase theta 1 (GSTT1), mRNA.
ILMN_1782178	LOC642946	1	-0.323818	7.25692	-1.70366	0.0951492	1	-4.38224	PREDICTED: Homo sapiens hypothetical protein LOC642945, transcript variant 2 (LOC642946), mRNA.
ILMN_1909247		10	-0.297928	6.19737	-1.70305	0.0952638	1	-4.38248	AGENCOURT_14250468 NIH_MGC_187 Homo sapiens cDNA clone IMAGE:30404961 5, mRNA sequence
ILMN_1692707	C2orf79	2	0.289715	6.66111	1.70304	0.0952658	1	-4.38249	Homo sapiens chromosome 2 open reading frame 79 (C2orf79), mRNA.
ILMN_1768077	C10orf61	10	0.274037	6.2954	1.70217	0.0954296	1	-4.38284	Homo sapiens chromosome 10 open reading frame 61 (C10orf61), transcript variant 1, mRNA.
ILMN_1667589	ZNF283	19	-0.213381	6.00292	-1.70079	0.0956902	1	-4.38339	Homo sapiens zinc finger protein 283 (ZNF283), mRNA.
ILMN_2339835	PTGS1	9	-0.412012	9.7102	-1.69649	0.0965079	1	-4.38512	Homo sapiens prostaglandin-endoperoxide synthase 1 (prostaglandin G/H synthase and cyclooxygenase) (PTGS1), transcript variant 2, mRNA.
ILMN_3225577	LOC729065	4	-0.309122	6.02861	-1.69636	0.0965316	1	-4.38517	PREDICTED: Homo sapiens hypothetical LOC729065 (LOC729065), mRNA.
ILMN_2385097	NDRG3	20	0.24482	7.92214	1.69354	0.0970712	1	-4.3863	Homo sapiens NDRG family member 3 (NDRG3), transcript variant 2, mRNA.
ILMN_1788841	TCL1A	14	0.639022	6.92496	1.69283	0.0972082	1	-4.38659	Homo sapiens T-cell leukemia/lymphoma 1A (TCL1A), transcript variant 2, mRNA.
ILMN_3310386	MIR345		-0.250341	6.81313	-1.69192	0.0973814	1	-4.38695	Homo sapiens microRNA 345 (MIR345), microRNA.
ILMN_1695946	TRNP1	1	-0.307337	6.02316	-1.69132	0.097497	1	-4.38719	Homo sapiens TMF1-regulated nuclear protein 1 (TRNP1), mRNA.
ILMN_1740601	LOC285033	2	-0.263219	6.3154	-1.68996	0.0977586	1	-4.38773	PREDICTED: Homo sapiens hypothetical protein LOC285033 (LOC285033), mRNA.
ILMN_1672759	CCDC109A	10	0.297253	6.52772	1.68968	0.0978127	1	-4.38784	Homo sapiens coiled-coil domain containing 109A (CCDC109A), mRNA.
ILMN_1669772	LRP1	12	-0.319881	6.21617	-1.68857	0.0980275	1	-4.38829	Homo sapiens low density lipoprotein-related protein 1 (alpha-2-macroglobulin receptor) (LRP1), mRNA.
ILMN_3238814	LOC100170939	5	-0.497162	8.93468	-1.68718	0.0982964	1	-4.38885	Homo sapiens glucuronidase, beta pseudogene (LOC100170939), non-coding RNA.
ILMN_1806003	SPEF2	5	-0.261898	6.19554	-1.68709	0.0983134	1	-4.38888	Homo sapiens sperm flagellar 2 (SPEF2), transcript variant 1, mRNA.
ILMN_1882317		7	-0.221548	6.26265	-1.6859	0.0985436	1	-4.38935	BX093254 Soares_testis_NHT Homo sapiens cDNA clone IMAGp998H181789 ; IMAGE:729281, mRNA sequence
ILMN_1807712	PILRB	7	-0.307718	6.2704	-1.68585	0.0985535	1	-4.38938	Homo sapiens paired immunoglobin-like type 2 receptor beta (PILRB), transcript variant 1, mRNA.
ILMN_1882112		14	0.225571	6.14048	1.68574	0.0985744	1	-4.38942	BX101252 NCI_CGAP_Lu24 Homo sapiens cDNA clone IMAGp998I115625, mRNA sequence
ILMN_2145153	ANKRD35	1	-0.402861	6.69397	-1.68502	0.0987154	1	-4.38971	Homo sapiens ankyrin repeat domain 35 (ANKRD35), mRNA.
ILMN_1811104	KTELC1	3	0.268335	10.4856	1.68447	0.0988225	1	-4.38993	Homo sapiens KTEL (Lys-Tyr-Glu-Leu) containing 1 (KTELC1), mRNA.
ILMN_1805826	BIVM	13	0.342287	6.09789	1.68371	0.0989699	1	-4.39023	Homo sapiens basic, immunoglobulin-like variable motif containing (BIVM), mRNA.
ILMN_1666078	HLA-H	6	-0.512105	10.8912	-1.67899	0.0998921	1	-4.39211	Homo sapiens major histocompatibility complex, class I, H (pseudogene) (HLA-H), non-coding RNA.
ILMN_1775490	LOC652684		-0.21981	6.04414	-1.67878	0.0999333	1	-4.39219	PREDICTED: Homo sapiens similar to CG6723-PA (LOC652684), mRNA.
ILMN_3247325	LOC100190939	13	-0.294616	6.83527	-1.678	0.100087	1	-4.3925	Homo sapiens hypothetical LOC100190939 (LOC100190939), non-coding RNA.
ILMN_1761083	HNRNPA3	2	0.276829	6.8468	1.67682	0.100319	1	-4.39297	Homo sapiens heterogeneous nuclear ribonucleoprotein A3 (HNRNPA3), mRNA.
ILMN_3309829	MIR373		-0.31726	6.1112	-1.67646	0.10039	1	-4.39312	Homo sapiens microRNA 373 (MIR373), microRNA.
ILMN_1739368	ZNF498	7	-0.226607	6.24277	-1.67623	0.100433	1	-4.3932	Homo sapiens zinc finger protein 498 (ZNF498), mRNA.
ILMN_1831907		1	-0.229655	6.04969	-1.67562	0.100555	1	-4.39345	wp04a05.x1 NCI_CGAP_Kid11 Homo sapiens cDNA clone IMAGE:2463824 3, mRNA sequence
ILMN_2193817	CLEC4G	19	0.247724	6.01844	1.6755	0.100578	1	-4.3935	Homo sapiens C-type lectin superfamily 4, member G (CLEC4G), mRNA.
ILMN_2221046	GM2A	5	-0.601728	7.68548	-1.67509	0.10066	1	-4.39366	Homo sapiens GM2 ganglioside activator (GM2A), mRNA.
ILMN_1812067	RER1	1	-0.163	7.60672	-1.67433	0.100809	1	-4.39396	Homo sapiens RER1 retention in endoplasmic reticulum 1 homolog (S. cerevisiae) (RER1), mRNA.
ILMN_1665601	LOC728944	2	-0.249581	6.86526	-1.67291	0.10109	1	-4.39452	PREDICTED: Homo sapiens similar to THAP domain-containing protein 4 (LOC728944), mRNA.
ILMN_3282503	LOC644101		0.272771	6.79608	1.6725	0.101172	1	-4.39469	PREDICTED: Homo sapiens misc_RNA (LOC644101), miscRNA.
ILMN_1701906	CD300C	17	-0.341703	8.40797	-1.67194	0.101283	1	-4.39491	Homo sapiens CD300c molecule (CD300C), mRNA.
ILMN_2332250	ACOT7	1	-0.308403	6.77479	-1.67118	0.101432	1	-4.39521	Homo sapiens acyl-CoA thioesterase 7 (ACOT7), transcript variant hBACHa, mRNA.
ILMN_1701230	LOC142937		-0.731281	6.9798	-1.6711	0.101449	1	-4.39524	PREDICTED: Homo sapiens hypothetical protein BC008131 (LOC142937), mRNA.
ILMN_3239103	LOC340357	8	-0.343643	6.21149	-1.67084	0.1015	1	-4.39534	Homo sapiens hypothetical LOC340357 (LOC340357), non-coding RNA.
ILMN_1738326	EIF4E2	2	-0.176892	9.65188	-1.66846	0.101975	1	-4.39629	Homo sapiens eukaryotic translation initiation factor 4E family member 2 (EIF4E2), mRNA.
ILMN_1752793	SAP18	13	0.253223	6.50649	1.66619	0.102429	1	-4.39719	Homo sapiens Sin3A-associated protein, 18kDa (SAP18), mRNA.
ILMN_1654319	HAPLN3	15	0.266631	6.77772	1.66507	0.102652	1	-4.39763	Homo sapiens hyaluronan and proteoglycan link protein 3 (HAPLN3), mRNA.
ILMN_2150465	C5orf28	5	-0.344025	12.5639	-1.66404	0.102859	1	-4.39803	Homo sapiens chromosome 5 open reading frame 28 (C5orf28), mRNA.
ILMN_2386790	KLRC3	12	0.401001	6.24043	1.6638	0.102907	1	-4.39813	Homo sapiens killer cell lectin-like receptor subfamily C, member 3 (KLRC3), transcript variant 1, mRNA.
ILMN_1745949	CEACAM21	19	-0.250725	6.33497	-1.66343	0.102982	1	-4.39828	Homo sapiens carcinoembryonic antigen-related cell adhesion molecule 21 (CEACAM21), transcript variant 1, mRNA.
ILMN_2389876	TGFB1I1	16	-0.391873	6.71114	-1.66258	0.103152	1	-4.39861	Homo sapiens transforming growth factor beta 1 induced transcript 1 (TGFB1I1), transcript variant 2, mRNA.
ILMN_1666969	TEC	4	0.256845	6.00604	1.66208	0.103254	1	-4.39881	Homo sapiens tec protein tyrosine kinase (TEC), mRNA.
ILMN_3251341	TUBA1C	12	-0.252602	10.56	-1.66195	0.103279	1	-4.39886	Homo sapiens tubulin, alpha 1c (TUBA1C), mRNA.
ILMN_1746243	TES	7	0.26721	7.01211	1.66098	0.103476	1	-4.39924	Homo sapiens testis derived transcript (3 LIM domains) (TES), transcript variant 1, mRNA.
ILMN_1670331	LOC650757		0.209615	6.02348	1.65863	0.103951	1	-4.40017	PREDICTED: Homo sapiens hypothetical protein LOC650757 (LOC650757), mRNA.
ILMN_1659752	LOC730996		0.289714	6.13393	1.65815	0.104049	1	-4.40036	PREDICTED: Homo sapiens similar to chromosome 1 open reading frame 80 (LOC730996), mRNA.
ILMN_3245351	UNC119B	12	0.219879	6.75917	1.65768	0.104143	1	-4.40054	Homo sapiens unc-119 homolog B (C. elegans) (UNC119B), mRNA.
ILMN_1703337	LOC441763	16	1.34987	7.33384	1.65617	0.10445	1	-4.40114	PREDICTED: Homo sapiens hypothetical LOC441763 (LOC441763), mRNA.
ILMN_3241798	SNORA41	2	-0.271965	6.03174	-1.65608	0.104469	1	-4.40117	Homo sapiens small nucleolar RNA, H/ACA box 41 (SNORA41), small nucleolar RNA.
ILMN_1751034	ITPRIPL2	16	-0.306983	9.702	-1.65547	0.104593	1	-4.40141	Homo sapiens inositol 1,4,5-triphosphate receptor interacting protein-like 2 (ITPRIPL2), mRNA.
ILMN_1732269	GP6	19	-0.406708	7.3057	-1.6538	0.104934	1	-4.40207	Homo sapiens glycoprotein VI (platelet) (GP6), transcript variant 1, mRNA.
ILMN_3247390	LOC100132347	X	-0.449119	7.48059	-1.65312	0.105073	1	-4.40234	PREDICTED: Homo sapiens hypothetical protein LOC100132347 (LOC100132347), mRNA.
ILMN_1659259	PRPF6	20	-0.200982	7.42832	-1.65307	0.105083	1	-4.40236	Homo sapiens PRP6 pre-mRNA processing factor 6 homolog (S. cerevisiae) (PRPF6), mRNA.
ILMN_1741684	SMPD1	11	-0.232049	6.80455	-1.6513	0.105445	1	-4.40305	Homo sapiens sphingomyelin phosphodiesterase 1, acid lysosomal (SMPD1), transcript variant ASM-1, mRNA.
ILMN_1890985		16	-0.260192	6.07611	-1.65035	0.10564	1	-4.40342	UI-H-BI3-alh-e-05-0-UI.s1 NCI_CGAP_Sub5 Homo sapiens cDNA clone IMAGE:2736849 3, mRNA sequence
ILMN_3293159	LOC100132767	16	0.306311	6.15523	1.64688	0.106355	1	-4.40479	PREDICTED: Homo sapiens hypothetical protein LOC100132767 (LOC100132767), mRNA.
ILMN_3192867	GGT2	22	-0.2061	6.13173	-1.64529	0.106683	1	-4.40541	PREDICTED: Homo sapiens gamma-glutamyltransferase 2, transcript variant 3 (GGT2), mRNA.
ILMN_1794324	CNOT4	7	0.233387	6.06439	1.64426	0.106897	1	-4.40581	Homo sapiens CCR4-NOT transcription complex, subunit 4 (CNOT4), transcript variant 2, mRNA.
ILMN_1727205	ARHGEF10L	1	-0.275623	6.16343	-1.64256	0.107249	1	-4.40647	Homo sapiens Rho guanine nucleotide exchange factor (GEF) 10-like (ARHGEF10L), transcript variant 1, mRNA.
ILMN_2399140	RAB5C	17	0.28169	6.8108	1.64105	0.107564	1	-4.40706	Homo sapiens RAB5C, member RAS oncogene family (RAB5C), transcript variant 2, mRNA.
ILMN_2097793	ZBTB4	17	0.211661	10.2361	1.64073	0.10763	1	-4.40719	Homo sapiens zinc finger and BTB domain containing 4 (ZBTB4), mRNA.
ILMN_1742827	EXOC4	7	0.182224	8.03652	1.63965	0.107855	1	-4.40761	Homo sapiens exocyst complex component 4 (EXOC4), transcript variant 1, mRNA.
ILMN_1794594	RASGRP2	11	0.244615	9.80073	1.63869	0.108057	1	-4.40799	Homo sapiens RAS guanyl releasing protein 2 (calcium and DAG-regulated) (RASGRP2), transcript variant 2, mRNA.
ILMN_1670398	BCR	22	-0.409978	6.71411	-1.63704	0.108402	1	-4.40863	Homo sapiens breakpoint cluster region (BCR), transcript variant 1, mRNA.
ILMN_1825773		1	0.270966	6.71427	1.63667	0.10848	1	-4.40877	BX115952 NCI_CGAP_Lu5 Homo sapiens cDNA clone IMAGp998F164069, mRNA sequence
ILMN_1803392	TAX1BP3	17	-0.278746	9.07476	-1.63585	0.108653	1	-4.40909	Homo sapiens Tax1 (human T-cell leukemia virus type I) binding protein 3 (TAX1BP3), mRNA.
ILMN_1695422	NCL	2	-0.302649	7.84181	-1.63574	0.108675	1	-4.40913	Homo sapiens nucleolin (NCL), mRNA.
ILMN_1747546	TSPAN1	1	-0.320917	6.03865	-1.63472	0.108889	1	-4.40953	Homo sapiens tetraspanin 1 (TSPAN1), mRNA.
ILMN_1670925	CYB5D1	17	-0.38511	6.84599	-1.63254	0.10935	1	-4.41038	Homo sapiens cytochrome b5 domain containing 1 (CYB5D1), mRNA.
ILMN_1701644	PCDHGB6	5	-0.277203	7.05972	-1.63251	0.109355	1	-4.41039	Homo sapiens protocadherin gamma subfamily B, 6 (PCDHGB6), transcript variant 1, mRNA.
ILMN_1673867	LIMD2	17	-0.204307	6.23038	-1.63121	0.109632	1	-4.4109	Homo sapiens LIM domain containing 2 (LIMD2), mRNA.
ILMN_1796484	LOC647250	1	0.226737	6.02315	1.62992	0.109903	1	-4.4114	PREDICTED: Homo sapiens hypothetical LOC647250 (LOC647250), mRNA.
ILMN_1766182	GNAZ	22	-0.341539	6.32355	-1.62807	0.110296	1	-4.41212	Homo sapiens guanine nucleotide binding protein (G protein), alpha z polypeptide (GNAZ), mRNA.
ILMN_1778557	CDC2L5	7	0.199685	8.75887	1.62632	0.110669	1	-4.4128	Homo sapiens cell division cycle 2-like 5 (cholinesterase-related cell division controller) (CDC2L5), transcript variant 1, mRNA.
ILMN_1705686	NRGN	11	-0.606021	11.4307	-1.62475	0.111006	1	-4.41341	Homo sapiens neurogranin (protein kinase C substrate, RC3) (NRGN), mRNA.
ILMN_1796734	SPARC	5	-0.421514	7.03269	-1.62434	0.111092	1	-4.41356	Homo sapiens secreted protein, acidic, cysteine-rich (osteonectin) (SPARC), mRNA.
ILMN_2175659	NUDT8	11	-0.375258	6.04048	-1.62205	0.111585	1	-4.41445	Homo sapiens nudix (nucleoside diphosphate linked moiety X)-type motif 8 (NUDT8), mRNA.
ILMN_1761968	PPP1R14A	19	-0.336512	6.94573	-1.62186	0.111625	1	-4.41452	Homo sapiens protein phosphatase 1, regulatory (inhibitor) subunit 14A (PPP1R14A), mRNA.
ILMN_1719286	CTSA	20	-0.37907	10.0723	-1.62	0.112025	1	-4.41524	Homo sapiens cathepsin A (CTSA), transcript variant 1, mRNA.
ILMN_1783805	PNMA3	X	0.382227	8.31545	1.61962	0.112105	1	-4.41539	Homo sapiens paraneoplastic antigen MA3 (PNMA3), mRNA.
ILMN_2337928	CXCR5	11	0.404797	9.02919	1.61807	0.112441	1	-4.41599	Homo sapiens chemokine (C-X-C motif) receptor 5 (CXCR5), transcript variant 2, mRNA.
ILMN_1702231	C1orf54	1	-0.173856	6.85824	-1.61782	0.112496	1	-4.41609	Homo sapiens chromosome 1 open reading frame 54 (C1orf54), mRNA.
ILMN_1663099	UBE2B	5	-0.325829	7.17161	-1.61487	0.113134	1	-4.41722	Homo sapiens ubiquitin-conjugating enzyme E2B (RAD6 homolog) (UBE2B), mRNA.
ILMN_3273340	LOC100130776		-0.285251	6.3474	-1.61477	0.113155	1	-4.41726	PREDICTED: Homo sapiens similar to hCG2014417 (LOC100130776), mRNA.
ILMN_1653738	INTS4	11	-0.247053	6.26154	-1.61448	0.113219	1	-4.41737	Homo sapiens integrator complex subunit 4 (INTS4), mRNA.
ILMN_2414366	KAT5	11	-0.255974	6.296	-1.61289	0.113565	1	-4.41799	Homo sapiens K(lysine) acetyltransferase 5 (KAT5), transcript variant 3, mRNA.
ILMN_1800575	LOC649260		-0.267922	6.85537	-1.61156	0.113856	1	-4.4185	PREDICTED: Homo sapiens similar to LIM and senescent cell antigen-like domains 1 (LOC649260), mRNA.
ILMN_1784352	CCM2	7	0.162749	11.97	1.61071	0.114041	1	-4.41883	Homo sapiens cerebral cavernous malformation 2 (CCM2), transcript variant 1, mRNA.
ILMN_1661809	PRRG4	11	-0.301284	7.30706	-1.60854	0.114516	1	-4.41966	Homo sapiens proline rich Gla (G-carboxyglutamic acid) 4 (transmembrane) (PRRG4), mRNA.
ILMN_2106994	RABIF	1	-0.219735	6.13885	-1.60671	0.114917	1	-4.42036	Homo sapiens RAB interacting factor (RABIF), mRNA.
ILMN_2299843	ATP5S	14	-0.287076	6.54701	-1.60624	0.115021	1	-4.42054	Homo sapiens ATP synthase, H+ transporting, mitochondrial F0 complex, subunit s (factor B) (ATP5S), nuclear gene encoding mitochondrial protein, transcript variant 3, mRNA.
ILMN_2062687	FARP2	2	0.251373	6.06077	1.60606	0.115061	1	-4.42061	Homo sapiens FERM, RhoGEF and pleckstrin domain protein 2 (FARP2), mRNA.
ILMN_1756874	FBXO42	1	-0.218101	6.90003	-1.60329	0.115673	1	-4.42168	Homo sapiens F-box protein 42 (FBXO42), mRNA.
ILMN_3245346	EFR3B	2	-0.237705	6.2151	-1.60249	0.115849	1	-4.42198	Homo sapiens EFR3 homolog B (S. cerevisiae) (EFR3B), mRNA.
ILMN_1787461	RUNX3	1	0.321154	11.6623	1.60242	0.115864	1	-4.42201	Homo sapiens runt-related transcription factor 3 (RUNX3), transcript variant 2, mRNA.
ILMN_1662065	WDR92	2	-0.221369	6.3095	-1.60196	0.115965	1	-4.42218	Homo sapiens WD repeat domain 92 (WDR92), mRNA.
ILMN_1696827	PARS2	1	0.191012	6.05981	1.60162	0.116041	1	-4.42231	Homo sapiens prolyl-tRNA synthetase 2, mitochondrial (putative) (PARS2), nuclear gene encoding mitochondrial protein, mRNA.
ILMN_1723735	KIAA0889	20	-0.190743	6.00583	-1.6009	0.116201	1	-4.42259	Homo sapiens KIAA0889 protein (KIAA0889), mRNA.
ILMN_1784749	GAS6	13	-0.263744	6.56441	-1.60053	0.116284	1	-4.42273	Homo sapiens growth arrest-specific 6 (GAS6), mRNA.
ILMN_1865604		5	0.286416	6.07167	1.60034	0.116325	1	-4.4228	602703330F1 NCI_CGAP_Skn3 Homo sapiens cDNA clone IMAGE:4800534 5, mRNA sequence
ILMN_1760027	WAS	X	0.182055	13.3652	1.59884	0.11666	1	-4.42338	Homo sapiens Wiskott-Aldrich syndrome (eczema-thrombocytopenia) (WAS), mRNA.
ILMN_3262439	FLJ46552		-0.31256	7.28323	-1.59878	0.116673	1	-4.4234	PREDICTED: Homo sapiens FLJ46552 protein (FLJ46552), mRNA.
ILMN_1701641	LOC642017		-0.188685	7.05072	-1.5985	0.116736	1	-4.42351	PREDICTED: Homo sapiens hypothetical protein LOC642017 (LOC642017), mRNA.
ILMN_2065822	MCM3APAS	21	0.293004	6.12735	1.59554	0.117395	1	-4.42464	Homo sapiens MCM3 minichromosome maintenance deficient 3 (S. cerevisiae) associated protein antisense (MCM3APAS) on chromosome 21.
ILMN_1704236	MAX	14	-0.223614	6.02047	-1.59452	0.117624	1	-4.42503	Homo sapiens MYC associated factor X (MAX), transcript variant 2, mRNA.
ILMN_1826190		4	-0.224988	6.06329	-1.58935	0.118789	1	-4.427	602544662F1 NIH_MGC_60 Homo sapiens cDNA clone IMAGE:4667270 5, mRNA sequence
ILMN_1680386	RPP38	10	-0.206064	6.05595	-1.5886	0.118957	1	-4.42728	Homo sapiens ribonuclease P/MRP 38kDa subunit (RPP38), transcript variant 3, mRNA.
ILMN_1717163	F13A1	6	-0.40166	9.84054	-1.58683	0.119359	1	-4.42796	Homo sapiens coagulation factor XIII, A1 polypeptide (F13A1), mRNA.
ILMN_1658697	LOC730953		0.343031	6.07581	1.58308	0.12021	1	-4.42938	PREDICTED: Homo sapiens hypothetical protein LOC730953 (LOC730953), mRNA.
ILMN_1661492	ARRDC1	9	-0.275947	6.35753	-1.58202	0.120452	1	-4.42978	Homo sapiens arrestin domain containing 1 (ARRDC1), mRNA.
ILMN_1679339	C3orf62	3	-0.262816	8.31642	-1.58197	0.120465	1	-4.4298	Homo sapiens chromosome 3 open reading frame 62 (C3orf62), mRNA.
ILMN_2404795	SULT1A1	16	-0.217458	13.4283	-1.58129	0.12062	1	-4.43006	Homo sapiens sulfotransferase family, cytosolic, 1A, phenol-preferring, member 1 (SULT1A1), transcript variant 3, mRNA.
ILMN_1666269	CTSZ	20	0.355886	6.95912	1.58088	0.120713	1	-4.43021	Homo sapiens cathepsin Z (CTSZ), mRNA.
ILMN_2413331	TMEM107	17	0.485761	6.20539	1.58051	0.120798	1	-4.43035	Homo sapiens transmembrane protein 107 (TMEM107), transcript variant 1, mRNA.
ILMN_1663916	ARHGAP9	12	0.191286	12.8701	1.57955	0.121019	1	-4.43072	Homo sapiens Rho GTPase activating protein 9 (ARHGAP9), transcript variant 2, mRNA.
ILMN_2062468	IGFBP7	4	0.283991	7.91397	1.5792	0.121099	1	-4.43085	Homo sapiens insulin-like growth factor binding protein 7 (IGFBP7), mRNA.
ILMN_1723165	LOC728351	22	-0.256875	6.135	-1.57799	0.121376	1	-4.43131	PREDICTED: Homo sapiens hypothetical protein LOC728351 (LOC728351), mRNA.
ILMN_1737078	LOC653059	1	-0.331787	6.49198	-1.57694	0.121618	1	-4.4317	PREDICTED: Homo sapiens similar to K07F5.15, transcript variant 2 (LOC653059), mRNA.
ILMN_1881192		14	-0.221282	6.31869	-1.57551	0.121947	1	-4.43224	602135270F1 NIH_MGC_81 Homo sapiens cDNA clone IMAGE:4290208 5, mRNA sequence
ILMN_3221828	LOC728787	3	-0.265557	7.17619	-1.5751	0.122043	1	-4.4324	PREDICTED: Homo sapiens misc_RNA (LOC728787), miscRNA.
ILMN_1655433	BCKDHB	6	0.198263	6.39182	1.57463	0.12215	1	-4.43258	Homo sapiens branched chain keto acid dehydrogenase E1, beta polypeptide (maple syrup urine disease) (BCKDHB), nuclear gene encoding mitochondrial protein, transcript variant 2, mRNA.
ILMN_3238401	LOC100132519	9	-0.278229	6.17872	-1.57345	0.122423	1	-4.43302	PREDICTED: Homo sapiens misc_RNA (LOC100132519), miscRNA.
ILMN_1739864	LOC646491	6	-0.23612	6.1715	-1.57328	0.122463	1	-4.43309	PREDICTED: Homo sapiens hypothetical protein LOC646491 (LOC646491), mRNA.
ILMN_1827840		10	0.237559	7.30207	1.5727	0.122598	1	-4.43331	AGENCOURT_6795541 NIH_MGC_47 Homo sapiens cDNA clone IMAGE:5802062 5, mRNA sequence
ILMN_1667298	LOC201229		0.213342	6.05739	1.57188	0.122788	1	-4.43362	PREDICTED: Homo sapiens hypothetical protein LOC201229, transcript variant 3 (LOC201229), mRNA.
ILMN_1761478	LOC648133		0.203461	6.3207	1.57128	0.122927	1	-4.43384	PREDICTED: Homo sapiens hypothetical protein LOC648133 (LOC648133), mRNA.
ILMN_1695025	CD2	1	0.262446	10.9018	1.57016	0.123187	1	-4.43426	Homo sapiens CD2 molecule (CD2), mRNA.
ILMN_2398711	SIRT2	19	-0.241596	6.23022	-1.56922	0.123407	1	-4.43462	Homo sapiens sirtuin (silent mating type information regulation 2 homolog) 2 (S. cerevisiae) (SIRT2), transcript variant 2, mRNA.
ILMN_1698246	MTMR11	1	-0.228363	6.0959	-1.56919	0.123413	1	-4.43463	Homo sapiens myotubularin related protein 11 (MTMR11), transcript variant 1, mRNA.
ILMN_1917338			0.231355	7.26482	1.5683	0.123621	1	-4.43496	nu88b06.s1 NCI_CGAP_Alv1 Homo sapiens cDNA clone IMAGE:1217747, mRNA sequence
ILMN_1744912	CTTN	11	-0.510196	7.98446	-1.56781	0.123734	1	-4.43515	Homo sapiens cortactin (CTTN), transcript variant 1, mRNA.
ILMN_2086064	SNRPC	6	0.215265	8.54818	1.56568	0.124234	1	-4.43595	Homo sapiens small nuclear ribonucleoprotein polypeptide C (SNRPC), mRNA.
ILMN_1695261	LOC285176		0.182063	14.4044	1.56417	0.124587	1	-4.43652	PREDICTED: Homo sapiens similar to ribosomal protein L10 (LOC285176), mRNA.
ILMN_1659000	XPNPEP3	22	-0.313094	6.07242	-1.5625	0.124979	1	-4.43714	Homo sapiens X-prolyl aminopeptidase (aminopeptidase P) 3, putative (XPNPEP3), mRNA.
ILMN_1713731	ALOX12	17	-0.481892	7.88898	-1.56233	0.125021	1	-4.43721	Homo sapiens arachidonate 12-lipoxygenase (ALOX12), mRNA.
ILMN_3233135	FAM178A	10	0.172585	8.45384	1.56187	0.125128	1	-4.43738	Homo sapiens family with sequence similarity 178, member A (FAM178A), transcript variant 1, mRNA.
ILMN_1726856	FLJ35429	6	0.244762	6.27057	1.56172	0.125164	1	-4.43744	Homo sapiens hypothetical protein FLJ35429 (FLJ35429), mRNA.
ILMN_1762204	C1orf150	1	-0.312739	6.17244	-1.56117	0.125293	1	-4.43764	Homo sapiens chromosome 1 open reading frame 150 (C1orf150), mRNA.
ILMN_1809931	NDRG1	8	0.178685	10.5015	1.561	0.125334	1	-4.43771	Homo sapiens N-myc downstream regulated gene 1 (NDRG1), mRNA.
ILMN_1888615		3	-0.224217	6.06321	-1.55865	0.12589	1	-4.43859	UI-H-FE1-bei-a-08-0-UI.s2 NCI_CGAP_FE1 Homo sapiens cDNA clone UI-H-FE1-bei-a-08-0-UI 3, mRNA sequence
ILMN_1742147	UBL4A	X	-0.248337	8.72309	-1.55848	0.125928	1	-4.43865	Homo sapiens ubiquitin-like 4A (UBL4A), mRNA.
ILMN_1838702		X	0.217492	6.2071	1.55708	0.126262	1	-4.43918	RST7186 Athersys RAGE Library Homo sapiens cDNA, mRNA sequence
ILMN_1775373	CMTM5	14	-0.464457	7.13163	-1.55567	0.126595	1	-4.4397	Homo sapiens CKLF-like MARVEL transmembrane domain containing 5 (CMTM5), transcript variant 3, mRNA.
ILMN_1713163	SMARCA5	4	-0.228149	6.58557	-1.55434	0.126913	1	-4.4402	Homo sapiens SWI/SNF related, matrix associated, actin dependent regulator of chromatin, subfamily a, member 5 (SMARCA5), mRNA.
ILMN_1694268	HES6	2	0.263694	6.39963	1.55288	0.127261	1	-4.44074	Homo sapiens hairy and enhancer of split 6 (Drosophila) (HES6), mRNA.
ILMN_3197549	FLJ77644	17	-0.187851	6.42564	-1.55269	0.127307	1	-4.44082	PREDICTED: Homo sapiens similar to transmembrane protein 106A, transcript variant 3 (FLJ77644), mRNA.
ILMN_1720137	SSBP4	19	-0.239392	6.22712	-1.55266	0.127314	1	-4.44083	Homo sapiens single stranded DNA binding protein 4 (SSBP4), transcript variant 1, mRNA.
ILMN_1705570	H2AFY2	10	0.215974	7.05144	1.55244	0.127366	1	-4.44091	Homo sapiens H2A histone family, member Y2 (H2AFY2), mRNA.
ILMN_1810832	ZNF343	20	0.234449	6.33143	1.55106	0.127697	1	-4.44142	Homo sapiens zinc finger protein 343 (ZNF343), mRNA.
ILMN_3185204	LOC100127894		-0.280517	6.81419	-1.54932	0.128115	1	-4.44207	PREDICTED: Homo sapiens hypothetical protein LOC100127894 (LOC100127894), mRNA.
ILMN_1845875		12	-0.210887	6.0218	-1.54867	0.128271	1	-4.44232	DB302094 BRAMY2 Homo sapiens cDNA clone BRAMY2019683 3, mRNA sequence
ILMN_3263601	LOC100129093		0.283347	6.34955	1.54826	0.128369	1	-4.44247	PREDICTED: Homo sapiens misc_RNA (LOC100129093), miscRNA.
ILMN_2262288	EEF1G	11	0.301612	12.0009	1.54733	0.128593	1	-4.44281	Homo sapiens eukaryotic translation elongation factor 1 gamma (EEF1G), mRNA. XM_935976 XM_935977 XM_935978 XM_935979
ILMN_1733515	LOXL3	2	-0.203973	6.16136	-1.54725	0.128612	1	-4.44284	Homo sapiens lysyl oxidase-like 3 (LOXL3), mRNA.
ILMN_1732988	KIAA1666		-0.224625	6.68087	-1.54721	0.128622	1	-4.44286	PREDICTED: Homo sapiens KIAA1666 protein (KIAA1666), mRNA.
ILMN_3298163	LOC729683		-0.25044	6.6294	-1.54676	0.128729	1	-4.44302	PREDICTED: Homo sapiens misc_RNA (LOC729683), miscRNA.
ILMN_2240221	SYTL2	11	0.311337	6.48901	1.54612	0.128885	1	-4.44326	Homo sapiens synaptotagmin-like 2 (SYTL2), transcript variant a, mRNA.
ILMN_1745946	CCDC5	18	-0.238312	6.28158	-1.5459	0.128938	1	-4.44335	Homo sapiens coiled-coil domain containing 5 (spindle associated) (CCDC5), mRNA.
ILMN_1832033		5	0.279864	5.98599	1.54505	0.129143	1	-4.44366	Homo sapiens cDNA FLJ43720 fis, clone TESOP2006068
ILMN_1679582	LOC727735	17	-0.245849	6.09993	-1.54421	0.129346	1	-4.44397	PREDICTED: Homo sapiens similar to TBC1 domain family member 3 (Rab GTPase-activating protein PRC17) (Prostate cancer gene 17 protein) (TRE17 alpha protein), transcript variant 4 (LOC727735), mRNA.
ILMN_1757237	DDEF2	2	-0.30725	6.38233	-1.54391	0.129417	1	-4.44408	Homo sapiens development and differentiation enhancing factor 2 (DDEF2), mRNA.
ILMN_1771238	CHM	X	0.44254	6.00186	1.54274	0.129702	1	-4.44452	Homo sapiens choroideremia (Rab escort protein 1) (CHM), transcript variant 1, mRNA.
ILMN_1735143	C1orf38	1	-0.20537	7.14738	-1.54208	0.129862	1	-4.44477	Homo sapiens chromosome 1 open reading frame 38 (C1orf38), transcript variant 1, mRNA.
ILMN_1768480	VGLL4	3	-0.184573	8.51534	-1.54055	0.130234	1	-4.44533	Homo sapiens vestigial like 4 (Drosophila) (VGLL4), mRNA.
ILMN_2052208	GADD45A	1	-0.227225	6.72365	-1.54053	0.130238	1	-4.44534	Homo sapiens growth arrest and DNA-damage-inducible, alpha (GADD45A), mRNA.
ILMN_1869823		3	-0.225765	6.08564	-1.54032	0.13029	1	-4.44542	ns40b05.s1 NCI_CGAP_GCB1 Homo sapiens cDNA clone IMAGE:1186065 3, mRNA sequence
ILMN_1706990	ZNF271	18	-0.19934	7.81665	-1.53974	0.130432	1	-4.44563	Homo sapiens zinc finger protein 271 (ZNF271), mRNA.
ILMN_1749676	KIAA1704	13	0.217081	6.03344	1.53965	0.130454	1	-4.44567	Homo sapiens KIAA1704 (KIAA1704), mRNA.
ILMN_1671442	WDR43		0.205346	6.62969	1.53936	0.130523	1	-4.44577	PREDICTED: Homo sapiens WD repeat domain 43, transcript variant 8 (WDR43), mRNA.
ILMN_1751773	POLD3	11	0.162319	7.18359	1.53818	0.130811	1	-4.44621	Homo sapiens polymerase (DNA-directed), delta 3, accessory subunit (POLD3), mRNA.
ILMN_1765725	SBDSP	7	0.20418	6.83697	1.53688	0.13113	1	-4.44669	Homo sapiens Shwachman-Bodian-Diamond syndrome pseudogene (SBDSP) on chromosome 7.
ILMN_1668092	ESAM	11	-0.38487	8.14583	-1.53681	0.131145	1	-4.44672	Homo sapiens endothelial cell adhesion molecule (ESAM), mRNA.
ILMN_2203544	OR2A9P	7	0.284614	6.4826	1.53674	0.131164	1	-4.44674	Homo sapiens olfactory receptor, family 2, subfamily A, member 9 pseudogene (OR2A9P), non-coding RNA.
ILMN_1794157	CATSPER2P1	15	-0.204343	6.49802	-1.53635	0.13126	1	-4.44689	Homo sapiens cation channel, sperm associated 2 pseudogene 1 (CATSPER2P1), non-coding RNA.
ILMN_1897107		9	-0.259262	6.04197	-1.53633	0.131263	1	-4.44689	oz10h11.x1 Soares_fetal_liver_spleen_1NFLS_S1 Homo sapiens cDNA clone IMAGE:1674981 3, mRNA sequence
ILMN_1704404	PSMD13	11	-0.283715	7.36754	-1.53549	0.13147	1	-4.44721	Homo sapiens proteasome (prosome, macropain) 26S subunit, non-ATPase, 13 (PSMD13), transcript variant 2, mRNA.
ILMN_1696041	CDC42	1	0.213375	6.02231	1.53451	0.131711	1	-4.44757	Homo sapiens cell division cycle 42 (GTP binding protein, 25kDa) (CDC42), transcript variant 2, mRNA.
ILMN_2369826	C16orf13	16	0.250657	6.83666	1.5345	0.131713	1	-4.44757	Homo sapiens chromosome 16 open reading frame 13 (C16orf13), transcript variant 3, mRNA.
ILMN_1782488	RNASEH2B	13	0.249676	7.01228	1.53418	0.131791	1	-4.44769	Homo sapiens ribonuclease H2, subunit B (RNASEH2B), mRNA.
ILMN_1669366	IFT88	13	-0.220184	6.52851	-1.53338	0.131988	1	-4.44799	Homo sapiens intraflagellar transport 88 homolog (Chlamydomonas) (IFT88), transcript variant 2, mRNA.
ILMN_2086077	JUNB	19	-0.343139	7.37293	-1.53316	0.132042	1	-4.44807	Homo sapiens jun B proto-oncogene (JUNB), mRNA.
ILMN_1780153	QTRT1	19	0.214704	6.17335	1.53277	0.132137	1	-4.44821	Homo sapiens queuine tRNA-ribosyltransferase 1 (QTRT1), mRNA.
ILMN_1793269	RAB37	17	-0.24886	7.66828	-1.53259	0.132182	1	-4.44828	Homo sapiens RAB37, member RAS oncogene family (RAB37), transcript variant 1, mRNA.
ILMN_1693991	UBE2J2	1	-0.239669	6.16539	-1.53168	0.132406	1	-4.44861	Homo sapiens ubiquitin-conjugating enzyme E2, J2 (UBC6 homolog, yeast) (UBE2J2), transcript variant 5, mRNA.
ILMN_1789171	EEF2K	16	0.202452	7.92577	1.53113	0.132543	1	-4.44882	Homo sapiens eukaryotic elongation factor-2 kinase (EEF2K), mRNA.
ILMN_1691572	TST	22	-0.216163	10.9062	-1.53111	0.132547	1	-4.44882	Homo sapiens thiosulfate sulfurtransferase (rhodanese) (TST), nuclear gene encoding mitochondrial protein, mRNA.
ILMN_2173835	FTHL3	2	-0.281074	9.72992	-1.53082	0.132618	1	-4.44893	Homo sapiens ferritin, heavy polypeptide-like 3 (FTHL3), non-coding RNA.
ILMN_1728724	IL17RA	22	-0.37378	10.9602	-1.53066	0.132659	1	-4.44899	Homo sapiens interleukin 17 receptor A (IL17RA), mRNA.
ILMN_1767377	LOC153561	5	-0.455652	10.1188	-1.53032	0.132741	1	-4.44912	Homo sapiens hypothetical protein LOC153561 (LOC153561), mRNA.
ILMN_1781601	LOC653421	1	-0.21643	6.40565	-1.52978	0.132875	1	-4.44931	PREDICTED: Homo sapiens similar to zinc finger protein 642 (LOC653421), mRNA.
ILMN_1690304	MGC26718	18	0.296968	6.93285	1.52807	0.133298	1	-4.44994	Homo sapiens similar to ankyrin repeat domain 20A (MGC26718), mRNA.
ILMN_2180315	ATG4D	19	-0.224795	6.4905	-1.52797	0.133324	1	-4.44998	Homo sapiens ATG4 autophagy related 4 homolog D (S. cerevisiae) (ATG4D), mRNA.
ILMN_2153280	KIAA0090	1	0.337684	6.08087	1.52776	0.133376	1	-4.45006	Homo sapiens KIAA0090 (KIAA0090), mRNA.
ILMN_1915090			0.21147	6.52392	1.52675	0.133625	1	-4.45043	UI-E-EJ0-ahs-k-21-0-UI.s1 UI-E-EJ0 Homo sapiens cDNA clone UI-E-EJ0-ahs-k-21-0-UI 3, mRNA sequence
ILMN_1666885	ATRX	X	-0.24336	6.59463	-1.52558	0.133918	1	-4.45086	Homo sapiens alpha thalassemia/mental retardation syndrome X-linked (RAD54 homolog, S. cerevisiae) (ATRX), transcript variant 1, mRNA.
ILMN_3274677	LOC644384		0.240723	5.99406	1.52441	0.134208	1	-4.45129	PREDICTED: Homo sapiens misc_RNA (LOC644384), miscRNA.
ILMN_1716086	WDR33	2	0.207649	6.96092	1.52427	0.134244	1	-4.45135	Homo sapiens WD repeat domain 33 (WDR33), transcript variant 3, mRNA.
ILMN_1727050	PPFIA1	11	-0.255505	6.9935	-1.52401	0.134307	1	-4.45144	Homo sapiens protein tyrosine phosphatase, receptor type, f polypeptide (PTPRF), interacting protein (liprin), alpha 1 (PPFIA1), transcript variant 1, mRNA.
ILMN_1776157	SEPT4	17	-0.327381	6.86163	-1.524	0.134311	1	-4.45144	Homo sapiens septin 4 (SEPT4), transcript variant 2, mRNA.
ILMN_1702009	SV2A	1	-0.266683	7.26288	-1.52391	0.134334	1	-4.45148	Homo sapiens synaptic vesicle glycoprotein 2A (SV2A), mRNA.
ILMN_1673252	AIMP2	7	-0.19232	9.30495	-1.52326	0.134495	1	-4.45171	Homo sapiens aminoacyl tRNA synthetase complex-interacting multifunctional protein 2 (AIMP2), mRNA.
ILMN_1870658		7	-0.218097	7.09991	-1.5232	0.134511	1	-4.45174	BX447862 Homo sapiens T CELLS (JURKAT CELL LINE) Homo sapiens cDNA clone CS0DH002YG04 3-PRIME, mRNA sequence
ILMN_2150196	LRRC25	19	0.403025	9.99839	1.52284	0.1346	1	-4.45187	Homo sapiens leucine rich repeat containing 25 (LRRC25), mRNA.
ILMN_1779584	UTP18	17	0.243083	6.52779	1.52266	0.134647	1	-4.45194	Homo sapiens UTP18, small subunit (SSU) processome component, homolog (yeast) (UTP18), mRNA.
ILMN_1687439	SLIC1	16	-0.173985	6.11674	-1.52196	0.13482	1	-4.45219	Homo sapiens selectin ligand interactor cytoplasmic-1 (SLIC1), transcript variant 1, mRNA.
ILMN_2410540	CASP2	7	0.158553	11.2502	1.52181	0.134857	1	-4.45225	Homo sapiens caspase 2, apoptosis-related cysteine peptidase (CASP2), transcript variant 1, mRNA.
ILMN_1707137	C17orf97	17	0.649324	6.70994	1.52142	0.134955	1	-4.45239	Homo sapiens chromosome 17 open reading frame 97 (C17orf97), mRNA.
ILMN_1661359	CXorf65	X	0.220308	6.90289	1.51815	0.135775	1	-4.45359	Homo sapiens chromosome X open reading frame 65 (CXorf65), mRNA.
ILMN_1679617	LOC654155		-0.270371	6.511	-1.51632	0.136236	1	-4.45426	PREDICTED: Homo sapiens similar to HLA class II histocompatibility antigen, DR-W53 beta chain precursor (LOC654155), mRNA.
ILMN_3282829	LOC727913	X	0.288776	7.6008	1.51417	0.13678	1	-4.45505	PREDICTED: Homo sapiens similar to iduronate 2-sulfatase (Hunter syndrome) (LOC727913), mRNA.
ILMN_3243034	LOC100134098		-0.211447	6.0203	-1.51397	0.136831	1	-4.45512	PREDICTED: Homo sapiens similar to hCG2007960 (LOC100134098), mRNA.
ILMN_1833150			-0.207942	6.10898	-1.51027	0.13777	1	-4.45647	yv15b10.s1 Soares fetal liver spleen 1NFLS Homo sapiens cDNA clone IMAGE:242779 3, mRNA sequence
ILMN_1788778	SEPT11	4	-0.277974	6.07891	-1.50981	0.137888	1	-4.45664	Homo sapiens septin 11 (SEPT11), mRNA.
ILMN_1749034	CALN1	7	-0.261565	5.9812	-1.50952	0.137962	1	-4.45675	Homo sapiens calneuron 1 (CALN1), transcript variant 2, mRNA.
ILMN_1661631	LILRA3	19	-0.646982	11.0091	-1.50931	0.138015	1	-4.45682	Homo sapiens leukocyte immunoglobulin-like receptor, subfamily A (without TM domain), member 3 (LILRA3), mRNA.
ILMN_1706571	SLC35D2	9	-0.215919	7.09899	-1.50924	0.138032	1	-4.45685	Homo sapiens solute carrier family 35, member D2 (SLC35D2), mRNA.
ILMN_1718769	ITSN1	21	-0.208438	6.90964	-1.50893	0.13811	1	-4.45696	Homo sapiens intersectin 1 (SH3 domain protein) (ITSN1), transcript variant 2, mRNA.
ILMN_2412761	MAFG	17	-0.192284	6.34099	-1.50817	0.138306	1	-4.45724	Homo sapiens v-maf musculoaponeurotic fibrosarcoma oncogene homolog G (avian) (MAFG), transcript variant 1, mRNA.
ILMN_3236080	FAM26E	6	-0.255682	6.03402	-1.50804	0.138337	1	-4.45728	Homo sapiens family with sequence similarity 26, member E (FAM26E), mRNA.
ILMN_1675222	PLXND1	3	-0.21688	6.68741	-1.50788	0.138379	1	-4.45734	Homo sapiens plexin D1 (PLXND1), mRNA.
ILMN_2150787	HLA-C	6	1.07235	7.05561	1.50773	0.138417	1	-4.4574	Homo sapiens major histocompatibility complex, class I, C (HLA-C), mRNA.
ILMN_1722059	SAFB	19	-0.185697	9.75978	-1.50738	0.138506	1	-4.45752	Homo sapiens scaffold attachment factor B (SAFB), mRNA.
ILMN_1743067	ZNF701	19	-0.187647	6.66894	-1.50735	0.138515	1	-4.45754	Homo sapiens zinc finger protein 701 (ZNF701), mRNA.
ILMN_2355953	LILRB4	19	-0.24707	7.40327	-1.50709	0.138581	1	-4.45763	Homo sapiens leukocyte immunoglobulin-like receptor, subfamily B (with TM and ITIM domains), member 4 (LILRB4), transcript variant 2, mRNA.
ILMN_1755649	SLC16A5	17	-0.162265	9.89981	-1.50555	0.138976	1	-4.45819	Homo sapiens solute carrier family 16, member 5 (monocarboxylic acid transporter 6) (SLC16A5), mRNA.
ILMN_1704342	UBE3C	7	-0.199966	7.60705	-1.50541	0.139012	1	-4.45824	Homo sapiens ubiquitin protein ligase E3C (UBE3C), mRNA.
ILMN_1674941	ANO6	12	-0.397131	8.46509	-1.50496	0.139126	1	-4.4584	Homo sapiens anoctamin 6 (ANO6), mRNA.
ILMN_2230016	HIGD1A	3	0.341697	6.37647	1.50467	0.1392	1	-4.45851	Homo sapiens HIG1 domain family, member 1A (HIGD1A), mRNA.
ILMN_1858486		18	-0.252224	5.98104	-1.50466	0.139203	1	-4.45851	7d33a07.x1 NCI_CGAP_Pr28 Homo sapiens cDNA clone IMAGE:3249012 3 similar to contains element TAR1 repetitive element ;, mRNA sequence
ILMN_1681324	MRPL49	11	-0.167695	7.1522	-1.50331	0.139549	1	-4.459	Homo sapiens mitochondrial ribosomal protein L49 (MRPL49), nuclear gene encoding mitochondrial protein, mRNA.
ILMN_2061452	ORC2L	2	0.292142	6.7461	1.5033	0.139552	1	-4.45901	Homo sapiens origin recognition complex, subunit 2-like (yeast) (ORC2L), mRNA.
ILMN_3262454	LOC100128056		-0.202778	6.27838	-1.5024	0.139784	1	-4.45934	PREDICTED: Homo sapiens similar to hCG2013701 (LOC100128056), mRNA.
ILMN_3201523	LOC100132652	6	0.253228	6.04268	1.50195	0.1399	1	-4.4595	PREDICTED: Homo sapiens misc_RNA (LOC100132652), miscRNA.
ILMN_2380588	C6orf108	6	-0.261235	7.38036	-1.50185	0.139925	1	-4.45953	Homo sapiens chromosome 6 open reading frame 108 (C6orf108), transcript variant 2, mRNA.
ILMN_3304219	RBMS2P		0.253634	6.27552	1.50117	0.140102	1	-4.45978	PREDICTED: Homo sapiens misc_RNA (RBMS2P), miscRNA.
ILMN_2278850	RAB24	5	-0.236662	7.10347	-1.50079	0.140199	1	-4.45992	Homo sapiens RAB24, member RAS oncogene family (RAB24), transcript variant 1, mRNA.
ILMN_1877209		3	-0.271648	5.91947	-1.49871	0.140736	1	-4.46067	zh18d04.s1 Soares_pineal_gland_N3HPG Homo sapiens cDNA clone IMAGE:412423 3, mRNA sequence
ILMN_1698231	RRM2B	8	0.361251	6.5296	1.49823	0.140862	1	-4.46085	Homo sapiens ribonucleotide reductase M2 B (TP53 inducible) (RRM2B), mRNA.
ILMN_1656962	LOC401019		0.141413	14.1823	1.49642	0.141329	1	-4.4615	PREDICTED: Homo sapiens similar to 40S ribosomal protein S15 (RIG protein), transcript variant 3 (LOC401019), mRNA.
ILMN_1751846	LOC651166		-0.213278	6.08437	-1.49611	0.141412	1	-4.46162	PREDICTED: Homo sapiens hypothetical protein LOC651166 (LOC651166), mRNA.
ILMN_1804479	MRPL18	6	0.213741	8.94029	1.49596	0.14145	1	-4.46167	Homo sapiens mitochondrial ribosomal protein L18 (MRPL18), nuclear gene encoding mitochondrial protein, mRNA.
ILMN_3247006	LOC100134300		-0.223952	6.90355	-1.49529	0.141624	1	-4.46191	PREDICTED: Homo sapiens misc_RNA (LOC100134300), miscRNA.
ILMN_3244592	SNORA68	19	-0.197896	6.31332	-1.49486	0.141737	1	-4.46207	Homo sapiens small nucleolar RNA, H/ACA box 68 (SNORA68), small nucleolar RNA.
ILMN_2050109	GABARAP	17	-0.255842	7.9221	-1.49175	0.142548	1	-4.46319	Homo sapiens GABA(A) receptor-associated protein (GABARAP), mRNA.
ILMN_1742400	CEP350	1	0.296558	9.97221	1.49165	0.142575	1	-4.46323	Homo sapiens centrosomal protein 350kDa (CEP350), mRNA.
ILMN_1656057	PLAU	10	-0.257053	6.01123	-1.49105	0.142731	1	-4.46345	Homo sapiens plasminogen activator, urokinase (PLAU), mRNA.
ILMN_1692486	ZNRD1	6	-0.165949	8.82719	-1.49085	0.142784	1	-4.46352	Homo sapiens zinc ribbon domain containing 1 (ZNRD1), transcript variant a, mRNA.
ILMN_3235964	HSPA7	1	-0.247582	8.71094	-1.49036	0.142912	1	-4.46369	Homo sapiens heat shock 70kDa protein 7 (HSP70B) (HSPA7), non-coding RNA.
ILMN_1737312	SLC25A17	22	0.207515	6.10913	1.48998	0.143011	1	-4.46383	Homo sapiens solute carrier family 25 (mitochondrial carrier; peroxisomal membrane protein, 34kDa), member 17 (SLC25A17), nuclear gene encoding mitochondrial protein, mRNA.
ILMN_2123431	RPS6KC1	1	0.220849	6.13402	1.48986	0.143043	1	-4.46388	Homo sapiens ribosomal protein S6 kinase, 52kDa, polypeptide 1 (RPS6KC1), mRNA.
ILMN_1715178	PYCR1	17	0.263896	5.95348	1.48963	0.143103	1	-4.46396	Homo sapiens pyrroline-5-carboxylate reductase 1 (PYCR1), transcript variant 1, mRNA.
ILMN_1778010	IL32	16	0.257174	8.23539	1.48858	0.143379	1	-4.46434	Homo sapiens interleukin 32 (IL32), transcript variant 7, mRNA.
ILMN_1905436			-0.210939	6.19751	-1.48799	0.143532	1	-4.46455	UI-H-EZ1-bba-f-06-0-UI.s1 NCI_CGAP_Ch2 Homo sapiens cDNA clone UI-H-EZ1-bba-f-06-0-UI 3, mRNA sequence
ILMN_1743933	TSHZ3	19	0.283201	7.83602	1.48731	0.143712	1	-4.46479	Homo sapiens teashirt zinc finger homeobox 3 (TSHZ3), mRNA.
ILMN_1779663	TRMT2B	X	-0.37051	7.31658	-1.48646	0.143935	1	-4.4651	Homo sapiens TRM2 tRNA methyltransferase 2 homolog B (S. cerevisiae) (TRMT2B), mRNA.
ILMN_2370907	RAD51L3	17	0.213394	6.70975	1.48635	0.143965	1	-4.46514	Homo sapiens RAD51-like 3 (S. cerevisiae) (RAD51L3), transcript variant 1, mRNA.
ILMN_1653612	KCTD9	8	0.273266	6.04959	1.48595	0.14407	1	-4.46528	Homo sapiens potassium channel tetramerisation domain containing 9 (KCTD9), mRNA.
ILMN_1700811	UBFD1	16	0.236379	6.42681	1.4859	0.144083	1	-4.4653	Homo sapiens ubiquitin family domain containing 1 (UBFD1), mRNA.
ILMN_1700610	CLEC7A	12	-0.366392	7.43356	-1.48561	0.144159	1	-4.4654	Homo sapiens C-type lectin domain family 7, member A (CLEC7A), transcript variant 3, mRNA.
ILMN_3285429	LOC727869		-0.298254	6.14328	-1.4834	0.144744	1	-4.4662	PREDICTED: Homo sapiens hypothetical LOC727869 (LOC727869), mRNA.
ILMN_2399208	SCAMP3	1	0.236938	6.09811	1.48273	0.144922	1	-4.46644	Homo sapiens secretory carrier membrane protein 3 (SCAMP3), transcript variant 1, mRNA.
ILMN_1747160	SYT15	10	0.284087	7.07011	1.48223	0.145054	1	-4.46662	Homo sapiens synaptotagmin XV (SYT15), transcript variant b, mRNA.
ILMN_3291344	LOC202227		0.224341	6.0243	1.48208	0.145094	1	-4.46667	PREDICTED: Homo sapiens misc_RNA (LOC202227), miscRNA.
ILMN_3259120	LOC100130348		-0.249189	6.2025	-1.48202	0.145111	1	-4.4667	PREDICTED: Homo sapiens similar to rCG48429 (LOC100130348), mRNA.
ILMN_3234124	C17orf101	17	-0.268558	6.43277	-1.48193	0.145135	1	-4.46673	Homo sapiens chromosome 17 open reading frame 101 (C17orf101), transcript variant 2, mRNA.
ILMN_1889329		3	-0.211263	6.25184	-1.48184	0.145157	1	-4.46676	xc23f04.x1 NCI_CGAP_Co19 Homo sapiens cDNA clone IMAGE:2585119 3, mRNA sequence
ILMN_3281627	LOC100132513	11	0.20937	6.27273	1.48173	0.145188	1	-4.4668	PREDICTED: Homo sapiens hypothetical protein LOC100132513 (LOC100132513), mRNA.
ILMN_2204754	TMX4	20	0.265549	10.7416	1.48153	0.14524	1	-4.46687	Homo sapiens thioredoxin-related transmembrane protein 4 (TMX4), mRNA.
ILMN_1792270	C10orf46	10	0.216191	6.22343	1.48124	0.145317	1	-4.46698	Homo sapiens chromosome 10 open reading frame 46 (C10orf46), mRNA.
ILMN_1798467	FRYL	4	-0.189218	5.98366	-1.48078	0.145438	1	-4.46714	Homo sapiens FRY-like (FRYL), mRNA.
ILMN_3192791	HNRNPM	19	-0.174897	10.2929	-1.48028	0.145572	1	-4.46732	Homo sapiens heterogeneous nuclear ribonucleoprotein M (HNRNPM), transcript variant 2, mRNA.
ILMN_1756049	NT5DC3	12	0.220579	6.89439	1.47976	0.14571	1	-4.46751	Homo sapiens 5'-nucleotidase domain containing 3 (NT5DC3), transcript variant 2, mRNA.
ILMN_1689070	COQ7	16	0.22022	6.17721	1.47891	0.145936	1	-4.46781	Homo sapiens coenzyme Q7 homolog, ubiquinone (yeast) (COQ7), mRNA.
ILMN_1743995	ALG12	22	-0.205725	6.20585	-1.47864	0.146008	1	-4.46791	Homo sapiens asparagine-linked glycosylation 12, alpha-1,6-mannosyltransferase homolog (S. cerevisiae) (ALG12), mRNA.
ILMN_1681695	DNASE1L1	X	-0.266236	7.10342	-1.4764	0.146607	1	-4.46871	Homo sapiens deoxyribonuclease I-like 1 (DNASE1L1), transcript variant 1, mRNA.
ILMN_1652929	POGZ	1	-0.213521	7.89799	-1.47616	0.14667	1	-4.4688	Homo sapiens pogo transposable element with ZNF domain (POGZ), transcript variant 1, mRNA.
ILMN_1748907	UBQLNL	11	0.293836	6.37561	1.47582	0.14676	1	-4.46892	Homo sapiens ubiquilin-like (UBQLNL), mRNA.
ILMN_1710136	HDHD1A	X	-0.237535	7.48234	-1.4749	0.147008	1	-4.46925	Homo sapiens haloacid dehalogenase-like hydrolase domain containing 1A (HDHD1A), mRNA.
ILMN_1805726	LOC654069		0.194925	7.74726	1.47329	0.147438	1	-4.46982	PREDICTED: Homo sapiens similar to R3H domain protein KIAA1002, transcript variant 1 (LOC654069), mRNA.
ILMN_2410428	PARG	10	0.177733	6.07268	1.47255	0.147637	1	-4.47009	Homo sapiens poly (ADP-ribose) glycohydrolase (PARG), mRNA.
ILMN_1855412		1	-0.199412	6.43776	-1.47216	0.147742	1	-4.47022	hg13f09.x1 Soares_NFL_T_GBC_S1 Homo sapiens cDNA clone IMAGE:2945513 3, mRNA sequence
ILMN_1664186	MFN1	3	0.244428	6.08478	1.47207	0.147768	1	-4.47026	Homo sapiens mitofusin 1 (MFN1), nuclear gene encoding mitochondrial protein, mRNA.
ILMN_1802834	LOC649999		-0.210914	6.14562	-1.47186	0.147825	1	-4.47033	PREDICTED: Homo sapiens hypothetical protein LOC649999 (LOC649999), mRNA.
ILMN_1673544	C1orf83	1	-0.312616	7.85762	-1.47161	0.147892	1	-4.47042	Homo sapiens chromosome 1 open reading frame 83 (C1orf83), mRNA.
ILMN_1749014	ACLY	17	0.224061	8.79312	1.47054	0.148179	1	-4.4708	Homo sapiens ATP citrate lyase (ACLY), transcript variant 1, mRNA.
ILMN_1728603	LOC643713	15	0.250094	6.20464	1.46977	0.148388	1	-4.47108	PREDICTED: Homo sapiens hypothetical protein LOC643713 (LOC643713), mRNA.
ILMN_2139351	ZNF232	17	0.237066	6.3399	1.46971	0.148402	1	-4.4711	Homo sapiens zinc finger protein 232 (ZNF232), mRNA.
ILMN_3246264	DCLK3	3	-0.204872	6.09461	-1.4693	0.148513	1	-4.47124	Homo sapiens doublecortin-like kinase 3 (DCLK3), mRNA.
ILMN_1667831	HOXB6	17	-0.193594	6.05244	-1.46897	0.148604	1	-4.47137	Homo sapiens homeobox B6 (HOXB6), mRNA.
ILMN_1810826	MAK10	9	0.171573	6.65073	1.46883	0.148642	1	-4.47141	Homo sapiens MAK10 homolog, amino-acid N-acetyltransferase subunit (S. cerevisiae) (MAK10), mRNA.
ILMN_1724315	LMTK2	7	-0.240489	6.38273	-1.46796	0.148876	1	-4.47172	Homo sapiens lemur tyrosine kinase 2 (LMTK2), mRNA.
ILMN_1719386	FLJ20209		-0.192577	6.1052	-1.46727	0.149062	1	-4.47197	PREDICTED: Homo sapiens hypothetical protein FLJ20209 (FLJ20209), mRNA.
ILMN_1676459	ZNF785	16	-0.53152	8.27207	-1.46716	0.149092	1	-4.47201	Homo sapiens zinc finger protein 785 (ZNF785), mRNA.
ILMN_1667330	LOC113386	19	0.296072	7.80627	1.46696	0.149147	1	-4.47208	Homo sapiens similar to envelope protein (LOC113386), mRNA.
ILMN_1694799	PIAS2	18	0.222321	6.62461	1.46671	0.149214	1	-4.47217	Homo sapiens protein inhibitor of activated STAT, 2 (PIAS2), transcript variant beta, mRNA.
ILMN_1839980			-0.242804	6.15303	-1.46626	0.149336	1	-4.47233	CR741628 Soares_testis_NHT Homo sapiens cDNA clone IMAGp971I22106 ; IMAGE:1376822 5, mRNA sequence
ILMN_1727495	L3MBTL3	6	0.322246	6.75925	1.46534	0.149587	1	-4.47266	Homo sapiens l(3)mbt-like 3 (Drosophila) (L3MBTL3), transcript variant 1, mRNA.
ILMN_1716728	C6orf64	6	-0.210992	6.85234	-1.46497	0.149688	1	-4.47279	Homo sapiens chromosome 6 open reading frame 64 (C6orf64), mRNA.
ILMN_1689585	C20orf194	20	0.249525	6.03661	1.46486	0.149717	1	-4.47283	Homo sapiens chromosome 20 open reading frame 194 (C20orf194), mRNA.
ILMN_1676973	CABP5	19	-0.397519	6.86417	-1.4643	0.149868	1	-4.47302	Homo sapiens calcium binding protein 5 (CABP5), mRNA.
ILMN_1668526	GVIN1	11	0.244383	12.0841	1.46317	0.150177	1	-4.47343	PREDICTED: Homo sapiens GTPase, very large interferon inducible 1 (GVIN1), mRNA.
ILMN_1750395	MBD2	18	0.236088	6.44821	1.46285	0.150264	1	-4.47354	Homo sapiens methyl-CpG binding domain protein 2 (MBD2), transcript variant 1, mRNA.
ILMN_2233878	SERF1B	5	-0.198466	6.78761	-1.46259	0.150334	1	-4.47363	Homo sapiens small EDRK-rich factor 1B (centromeric) (SERF1B), mRNA.
ILMN_2370091	NGFRAP1	X	-0.247596	9.41538	-1.46237	0.150395	1	-4.47371	Homo sapiens nerve growth factor receptor (TNFRSF16) associated protein 1 (NGFRAP1), transcript variant 1, mRNA.
ILMN_1799604	OCIAD1	4	0.258506	9.69033	1.46204	0.150485	1	-4.47383	Homo sapiens OCIA domain containing 1 (OCIAD1), mRNA.
ILMN_1795407	CRYZL1	21	0.182845	6.61502	1.46201	0.150493	1	-4.47384	Homo sapiens crystallin, zeta (quinone reductase)-like 1 (CRYZL1), transcript variant 3, mRNA.
ILMN_1862399		19	-0.188902	6.09751	-1.46181	0.150548	1	-4.47391	DB113396 THYMU2 Homo sapiens cDNA clone THYMU2018007 5, mRNA sequence
ILMN_1688279	PVRIG	7	0.262412	9.80077	1.46095	0.150784	1	-4.47422	Homo sapiens poliovirus receptor related immunoglobulin domain containing (PVRIG), mRNA.
ILMN_1811702	GRN	17	-0.208755	11.0009	-1.4605	0.150906	1	-4.47438	Homo sapiens granulin (GRN), mRNA.
ILMN_2381537	CRCP	7	-0.235179	12.9718	-1.46001	0.151041	1	-4.47455	Homo sapiens CGRP receptor component (CRCP), transcript variant 1, mRNA.
ILMN_1859942		2	0.199808	6.46685	1.45997	0.151051	1	-4.47456	RST20570 Athersys RAGE Library Homo sapiens cDNA, mRNA sequence
ILMN_1669657	LOC440345	16	-0.540901	11.4628	-1.45992	0.151065	1	-4.47458	PREDICTED: Homo sapiens hypothetical protein LOC440345, transcript variant 6 (LOC440345), mRNA.
ILMN_3187479	LOC100129982		0.193237	6.58138	1.45969	0.151129	1	-4.47466	PREDICTED: Homo sapiens misc_RNA (LOC100129982), miscRNA.
ILMN_1810719	DCUN1D1	3	0.369524	8.52353	1.45947	0.151189	1	-4.47474	Homo sapiens DCN1, defective in cullin neddylation 1, domain containing 1 (S. cerevisiae) (DCUN1D1), mRNA.
ILMN_1735930	KLF2	19	0.146614	13.7957	1.45916	0.151273	1	-4.47485	Homo sapiens Kruppel-like factor 2 (lung) (KLF2), mRNA.
ILMN_2279844	LCK	1	0.478762	6.67846	1.45907	0.151298	1	-4.47488	Homo sapiens lymphocyte-specific protein tyrosine kinase (LCK), transcript variant 2, mRNA.
ILMN_1671142	GPR68	14	0.228805	6.96539	1.45907	0.151298	1	-4.47488	Homo sapiens G protein-coupled receptor 68 (GPR68), mRNA.
ILMN_1900270		11	0.28003	9.93871	1.458	0.151591	1	-4.47526	ta96c03.x1 NCI_CGAP_Lu26 Homo sapiens cDNA clone IMAGE:2051908 3, mRNA sequence
ILMN_1669881	TSPAN13	7	0.408621	6.57389	1.45796	0.151602	1	-4.47528	Homo sapiens tetraspanin 13 (TSPAN13), mRNA.
ILMN_2341690	C17orf81	17	-0.195545	7.00572	-1.45736	0.151767	1	-4.47549	Homo sapiens chromosome 17 open reading frame 81 (C17orf81), transcript variant 1, mRNA.
ILMN_3249331	LOC100133482		-0.241246	6.08857	-1.45704	0.151854	1	-4.4756	PREDICTED: Homo sapiens hypothetical protein LOC100133482 (LOC100133482), mRNA.
ILMN_1678729	SIL1	5	-0.273664	8.28518	-1.45702	0.151861	1	-4.47561	Homo sapiens SIL1 homolog, endoplasmic reticulum chaperone (S. cerevisiae) (SIL1), transcript variant 1, mRNA.
ILMN_3284177	LOC100132425	10	-0.23021	6.46699	-1.45692	0.151889	1	-4.47565	PREDICTED: Homo sapiens hypothetical protein LOC100132425 (LOC100132425), mRNA.
ILMN_1788250	LDOC1	X	0.24529	6.48044	1.45623	0.152077	1	-4.47589	Homo sapiens leucine zipper, down-regulated in cancer 1 (LDOC1), mRNA.
ILMN_1904243		2	-0.201669	6.13078	-1.4554	0.152306	1	-4.47618	hc86a08.x2 NCI_CGAP_Kid1 Homo sapiens cDNA clone IMAGE:2899574, mRNA sequence
ILMN_3235584	TRIM66	11	-0.252071	8.94927	-1.45537	0.152314	1	-4.47619	Homo sapiens tripartite motif-containing 66 (TRIM66), mRNA.
ILMN_1801999	LOC644474	1	-0.208204	6.15327	-1.45525	0.152348	1	-4.47624	PREDICTED: Homo sapiens hypothetical protein LOC644474 (LOC644474), mRNA.
ILMN_1856039		8	-0.236711	6.23168	-1.4548	0.152471	1	-4.47639	wd31g02.x1 Soares_NFL_T_GBC_S1 Homo sapiens cDNA clone IMAGE:2329778 3, mRNA sequence
ILMN_1688672	SIGLECP3	19	0.22773	6.13847	1.45445	0.152568	1	-4.47652	Homo sapiens sialic acid binding Ig-like lectin, pseudogene 3 (SIGLECP3), non-coding RNA.
ILMN_1700344	KRT126P		-0.224946	6.25577	-1.454	0.152691	1	-4.47668	PREDICTED: Homo sapiens keratin 126 pseudogene (KRT126P), mRNA.
ILMN_1720322	PTS	11	0.17502	6.39929	1.45367	0.152784	1	-4.47679	Homo sapiens 6-pyruvoyltetrahydropterin synthase (PTS), mRNA.
ILMN_1677446	TMEM189-UBE2V1	20	-0.198204	6.56834	-1.45363	0.152794	1	-4.47681	Homo sapiens TMEM189-UBE2V1 readthrough transcript (TMEM189-UBE2V1), transcript variant 1, mRNA.
ILMN_1797425	DDX55	12	0.29653	8.95022	1.45347	0.152839	1	-4.47686	Homo sapiens DEAD (Asp-Glu-Ala-Asp) box polypeptide 55 (DDX55), mRNA.
ILMN_1790518	PHF16	X	-0.255171	6.58721	-1.45336	0.152869	1	-4.4769	Homo sapiens PHD finger protein 16 (PHF16), transcript variant 2, mRNA.
ILMN_3234783	LOC100132287	1	0.338921	6.99249	1.45328	0.152892	1	-4.47693	PREDICTED: Homo sapiens misc_RNA (LOC100132287), miscRNA.
ILMN_3283742	LOC646791		-0.223584	8.44206	-1.4519	0.153272	1	-4.47742	PREDICTED: Homo sapiens misc_RNA (LOC646791), miscRNA.
ILMN_1734736	VPS16	20	-0.231764	6.56027	-1.45161	0.153354	1	-4.47752	Homo sapiens vacuolar protein sorting 16 homolog (S. cerevisiae) (VPS16), transcript variant 1, mRNA.
ILMN_1782116	LOC442132	5	0.245847	6.22692	1.45073	0.153596	1	-4.47783	PREDICTED: Homo sapiens similar to hypothetical protein FLJ36144 (LOC442132), mRNA.
ILMN_1746561	BCL2L2	14	-0.210658	7.14473	-1.45018	0.15375	1	-4.47802	Homo sapiens BCL2-like 2 (BCL2L2), mRNA.
ILMN_3250257	ACVRL1	12	-0.271837	6.14028	-1.44952	0.153934	1	-4.47826	Homo sapiens activin A receptor type II-like 1 (ACVRL1), transcript variant 1, mRNA.
ILMN_1808196	GSTO1	10	-0.1912	10.276	-1.4487	0.15416	1	-4.47855	Homo sapiens glutathione S-transferase omega 1 (GSTO1), mRNA.
ILMN_2211728	GUCA1B	6	0.233329	6.55143	1.44853	0.154207	1	-4.4786	Homo sapiens guanylate cyclase activator 1B (retina) (GUCA1B), mRNA.
ILMN_1687275	JUB	14	-0.17733	5.9773	-1.44663	0.154737	1	-4.47927	Homo sapiens jub, ajuba homolog (Xenopus laevis) (JUB), transcript variant 1, mRNA.
ILMN_3250243	FAM119A	2	0.290034	6.72706	1.44628	0.154835	1	-4.4794	Homo sapiens family with sequence similarity 119, member A (FAM119A), transcript variant 1, mRNA.
ILMN_2218401	ZNF563	19	-0.286042	6.96736	-1.44609	0.154887	1	-4.47946	Homo sapiens zinc finger protein 563 (ZNF563), mRNA.
ILMN_1655595	SERPINE2	2	-0.32779	6.90601	-1.44597	0.154922	1	-4.47951	Homo sapiens serpin peptidase inhibitor, clade E (nexin, plasminogen activator inhibitor type 1), member 2 (SERPINE2), mRNA.
ILMN_1769886	SIRPD	20	0.208435	7.18976	1.44583	0.154961	1	-4.47956	Homo sapiens signal-regulatory protein delta (SIRPD), mRNA.
ILMN_2152502	MGC72080	7	0.243445	6.42187	1.44568	0.155003	1	-4.47961	Homo sapiens MGC72080 pseudogene (MGC72080) on chromosome 7.
ILMN_2290007	COBRA1	9	-0.232077	6.02815	-1.44318	0.155702	1	-4.48049	Homo sapiens cofactor of BRCA1 (COBRA1), mRNA.
ILMN_1669323	BACE2	21	0.223682	6.57966	1.44274	0.155826	1	-4.48064	Homo sapiens beta-site APP-cleaving enzyme 2 (BACE2), transcript variant b, mRNA.
ILMN_1762803	RFXDC2		-0.215542	5.97148	-1.44193	0.156054	1	-4.48093	Homo sapiens regulatory factor X domain containing 2 (RFXDC2), mRNA.
ILMN_1724304	NLE1	17	-0.196751	5.94457	-1.44141	0.156198	1	-4.48111	Homo sapiens notchless homolog 1 (Drosophila) (NLE1), transcript variant 2, mRNA.
ILMN_1663160	ZNF337	20	0.216372	8.89457	1.44024	0.156529	1	-4.48152	Homo sapiens zinc finger protein 337 (ZNF337), mRNA.
ILMN_1810327	HNRPUL2		0.203431	9.30929	1.4381	0.157132	1	-4.48227	PREDICTED: Homo sapiens heterogeneous nuclear ribonucleoprotein U-like 2 (HNRPUL2), mRNA.
ILMN_1662932	LCP1	13	0.148713	14.3048	1.43737	0.157336	1	-4.48252	Homo sapiens lymphocyte cytosolic protein 1 (L-plastin) (LCP1), mRNA.
ILMN_1654737	TRIM32	9	0.255909	6.31142	1.43667	0.157536	1	-4.48277	Homo sapiens tripartite motif-containing 32 (TRIM32), transcript variant 1, mRNA.
ILMN_1724581	EDC3	15	0.209929	7.02719	1.43621	0.157665	1	-4.48293	Homo sapiens enhancer of mRNA decapping 3 homolog (S. cerevisiae) (EDC3), mRNA.
ILMN_1769960	GPS1	17	-0.188806	6.35281	-1.43619	0.157671	1	-4.48294	Homo sapiens G protein pathway suppressor 1 (GPS1), transcript variant 1, mRNA.
ILMN_1800889	FIG4	6	-0.17907	8.90567	-1.4346	0.158121	1	-4.48349	Homo sapiens FIG4 homolog (S. cerevisiae) (FIG4), mRNA.
ILMN_1671678	LOC648342		-0.233707	6.17649	-1.43454	0.158138	1	-4.48351	PREDICTED: Homo sapiens hypothetical protein LOC648342 (LOC648342), mRNA.
ILMN_1672022	EPHA4	2	0.284624	6.38634	1.43442	0.158174	1	-4.48356	Homo sapiens EPH receptor A4 (EPHA4), mRNA.
ILMN_1851906		11	-0.182977	6.10038	-1.43422	0.158229	1	-4.48362	hi94g06.x1 Soares_NFL_T_GBC_S1 Homo sapiens cDNA clone IMAGE:2979994 3, mRNA sequence
ILMN_2175020	RPL32P3	3	0.32646	6.45326	1.43319	0.158523	1	-4.48399	Homo sapiens ribosomal protein L32 pseudogene 3 (RPL32P3), non-coding RNA.
ILMN_2403730	ATP6V1H	8	-0.185661	8.23764	-1.43284	0.158621	1	-4.48411	Homo sapiens ATPase, H+ transporting, lysosomal 50/57kDa, V1 subunit H (ATP6V1H), transcript variant 2, mRNA.
ILMN_3237636	C16orf67	16	-0.341797	7.12142	-1.43251	0.158716	1	-4.48422	Homo sapiens chromosome 16 open reading frame 67 (C16orf67), non-coding RNA.
ILMN_1752380	ZNF565	19	0.199334	7.4341	1.43248	0.158723	1	-4.48423	Homo sapiens zinc finger protein 565 (ZNF565), mRNA.
ILMN_1869087		4	0.285238	6.20358	1.43226	0.158786	1	-4.48431	Homo sapiens mRNA; cDNA DKFZp686I23208 (from clone DKFZp686I23208)
ILMN_1660223	CREBL2	12	-0.233472	6.10492	-1.43191	0.158887	1	-4.48443	Homo sapiens cAMP responsive element binding protein-like 2 (CREBL2), mRNA.
ILMN_1660568	LOC401622	X	-0.200781	6.21227	-1.4309	0.159175	1	-4.48478	Homo sapiens similar to LINE-1 reverse transcriptase homolog (LOC401622), mRNA.
ILMN_1805636	PGAP3	17	0.324669	8.5618	1.43036	0.159328	1	-4.48497	Homo sapiens post-GPI attachment to proteins 3 (PGAP3), mRNA.
ILMN_1911007		2	-0.258278	6.12378	-1.43033	0.159338	1	-4.48498	zx11g05.r1 Soares_total_fetus_Nb2HF8_9w Homo sapiens cDNA clone IMAGE:786200 5, mRNA sequence
ILMN_3286809	LOC100131139		0.253589	6.07785	1.42987	0.159469	1	-4.48514	PREDICTED: Homo sapiens misc_RNA (LOC100131139), miscRNA.
ILMN_1678882	KIR2DL1	19	0.321881	6.83463	1.42979	0.159491	1	-4.48517	Homo sapiens killer cell immunoglobulin-like receptor, two domains, long cytoplasmic tail, 1 (KIR2DL1), mRNA.
ILMN_1729645	BBC3	19	-0.193364	7.39372	-1.42864	0.15982	1	-4.48557	Homo sapiens BCL2 binding component 3 (BBC3), mRNA.
ILMN_1740597	CDKN2D	19	-0.249967	6.28787	-1.42845	0.159874	1	-4.48564	Homo sapiens cyclin-dependent kinase inhibitor 2D (p19, inhibits CDK4) (CDKN2D), transcript variant 1, mRNA.
ILMN_1885771			-0.206825	6.62893	-1.42768	0.160094	1	-4.4859	PREDICTED: Homo sapiens hypothetical LOC400999 (LOC400999), mRNA
ILMN_2294762	AMY1A	1	-0.19349	9.29629	-1.42657	0.160412	1	-4.48629	Homo sapiens amylase, alpha 1A (salivary) (AMY1A), transcript variant 1, mRNA.
ILMN_1785060	TSPAN14	10	0.260129	8.30068	1.42644	0.160451	1	-4.48634	Homo sapiens tetraspanin 14 (TSPAN14), mRNA.
ILMN_1676003	PNOC	8	0.216669	6.52439	1.42621	0.160516	1	-4.48642	Homo sapiens prepronociceptin (PNOC), mRNA.
ILMN_1654414	ACSL3	2	-0.248191	6.20118	-1.42568	0.160669	1	-4.4866	Homo sapiens acyl-CoA synthetase long-chain family member 3 (ACSL3), transcript variant 1, mRNA.
ILMN_1652540	RELL2	5	-0.197351	6.522	-1.42566	0.160674	1	-4.48661	Homo sapiens RELT-like 2 (RELL2), mRNA.
ILMN_1754947	TBC1D1	4	0.180483	6.03552	1.42512	0.160829	1	-4.48679	Homo sapiens TBC1 (tre-2/USP6, BUB2, cdc16) domain family, member 1 (TBC1D1), mRNA.
ILMN_1780622	GP5	3	-0.25976	6.07505	-1.42317	0.161392	1	-4.48747	Homo sapiens glycoprotein V (platelet) (GP5), mRNA.
ILMN_1660027	FCGR2B	1	-0.232703	8.34898	-1.42292	0.161464	1	-4.48756	Homo sapiens Fc fragment of IgG, low affinity IIb, receptor (CD32) (FCGR2B), transcript variant 1, mRNA.
ILMN_1739541	NMI	2	-0.315813	8.08442	-1.42184	0.161773	1	-4.48793	Homo sapiens N-myc (and STAT) interactor (NMI), mRNA.
ILMN_2140799	FAM24B	10	0.21262	6.86189	1.42057	0.162141	1	-4.48837	Homo sapiens family with sequence similarity 24, member B (FAM24B), mRNA.
ILMN_2194828	C16orf53	16	0.154582	8.47369	1.4203	0.162221	1	-4.48847	Homo sapiens chromosome 16 open reading frame 53 (C16orf53), mRNA.
ILMN_1865935			0.242875	6.22976	1.42024	0.162236	1	-4.48849	UI-H-CO0-aqj-a-08-0-UI.s1 NCI_CGAP_Sub9 Homo sapiens cDNA clone IMAGE: 3104126 3, mRNA sequence
ILMN_1880449		6	-0.21154	6.25549	-1.42006	0.162289	1	-4.48855	wf25f10.x1 Soares_NFL_T_GBC_S1 Homo sapiens cDNA clone IMAGE:2356651 3, mRNA sequence
ILMN_1812580	YDJC	22	-0.203223	6.63555	-1.41999	0.162309	1	-4.48857	Homo sapiens YdjC homolog (bacterial) (YDJC), mRNA.
ILMN_1765704	CDC2L1	1	-0.233223	7.77061	-1.41977	0.162374	1	-4.48865	Homo sapiens cell division cycle 2-like 1 (PITSLRE proteins) (CDC2L1), transcript variant 8, mRNA.
ILMN_1755075	IDI1	10	0.235832	6.60608	1.41892	0.162619	1	-4.48894	Homo sapiens isopentenyl-diphosphate delta isomerase 1 (IDI1), mRNA.
ILMN_2409062	ISCU	12	-0.165514	11.3893	-1.41886	0.162636	1	-4.48896	Homo sapiens iron-sulfur cluster scaffold homolog (E. coli) (ISCU), nuclear gene encoding mitochondrial protein, transcript variant 2, mRNA.
ILMN_2396148	HIP1R	12	-0.241527	6.58748	-1.41873	0.162674	1	-4.48901	Homo sapiens huntingtin interacting protein 1 related (HIP1R), mRNA.
ILMN_1774604	PNKD	2	-0.302757	8.07694	-1.41851	0.162738	1	-4.48908	Homo sapiens paroxysmal nonkinesiogenic dyskinesia (PNKD), transcript variant 2, mRNA.
ILMN_2201533	C17orf61	17	-0.170497	9.32657	-1.41776	0.162957	1	-4.48935	Homo sapiens chromosome 17 open reading frame 61 (C17orf61), mRNA.
ILMN_1915553		2	0.156299	7.27605	1.41771	0.162971	1	-4.48936	Homo sapiens full length insert cDNA clone ZD44H09
ILMN_2354855	OTUB1	11	0.198562	6.66374	1.41757	0.16301	1	-4.48941	Homo sapiens OTU domain, ubiquitin aldehyde binding 1 (OTUB1), transcript variant 2, transcribed RNA.
ILMN_2390586	SP100	2	0.192887	9.2004	1.41738	0.163068	1	-4.48948	Homo sapiens SP100 nuclear antigen (SP100), transcript variant 1, mRNA.
ILMN_3243259	ZNF815	7	-0.212589	6.85885	-1.41699	0.16318	1	-4.48961	Homo sapiens zinc finger protein 815 (ZNF815), non-coding RNA.
ILMN_1908463		3	-0.22517	6.09063	-1.41669	0.163267	1	-4.48971	zu63c05.s1 Soares_testis_NHT Homo sapiens cDNA clone IMAGE:742664 3, mRNA sequence
ILMN_1664025	PXMP4	20	-0.187827	6.50812	-1.41648	0.163328	1	-4.48979	Homo sapiens peroxisomal membrane protein 4, 24kDa (PXMP4), transcript variant 1, mRNA.
ILMN_1659285	PSMG1	21	0.264932	6.6738	1.416	0.163467	1	-4.48995	Homo sapiens proteasome (prosome, macropain) assembly chaperone 1 (PSMG1), transcript variant 2, mRNA.
ILMN_2059211	KIAA0195	17	-0.314356	6.81488	-1.41597	0.163478	1	-4.48996	Homo sapiens KIAA0195 (KIAA0195), mRNA.
ILMN_2378316	NUPL1	13	0.191915	6.24448	1.41583	0.163518	1	-4.49001	Homo sapiens nucleoporin like 1 (NUPL1), transcript variant 1, mRNA.
ILMN_1771757	LOC441773	16	0.244874	6.25246	1.4156	0.163585	1	-4.49009	PREDICTED: Homo sapiens similar to Group X secretory phospholipase A2 precursor (Phosphatidylcholine 2-acylhydrolase GX) (GX sPLA2) (sPLA2-X) (LOC441773), mRNA.
ILMN_3242551	LOC100130707		0.360301	6.90285	1.41558	0.163591	1	-4.4901	PREDICTED: Homo sapiens hypothetical protein LOC100130707 (LOC100130707), mRNA.
ILMN_1784774	P2RY10	X	0.18372	6.9934	1.41502	0.163754	1	-4.49029	Homo sapiens purinergic receptor P2Y, G-protein coupled, 10 (P2RY10), transcript variant 1, mRNA.
ILMN_1651705	CAT	11	0.362613	10.972	1.41479	0.163821	1	-4.49037	Homo sapiens catalase (CAT), mRNA.
ILMN_3242091	NCRNA00094		0.176553	6.21844	1.41443	0.163927	1	-4.4905	Homo sapiens non-protein coding RNA 94 (NCRNA00094), non-coding RNA.
ILMN_3278506	LOC148430		-0.332836	10.4827	-1.41385	0.164095	1	-4.4907	PREDICTED: Homo sapiens misc_RNA (LOC148430), miscRNA.
ILMN_2402463	SHMT1	17	-0.189775	6.04899	-1.41327	0.164265	1	-4.4909	Homo sapiens serine hydroxymethyltransferase 1 (soluble) (SHMT1), transcript variant 2, mRNA.
ILMN_1800739	SPINT2	19	-0.17489	9.64132	-1.41274	0.164421	1	-4.49108	Homo sapiens serine peptidase inhibitor, Kunitz type, 2 (SPINT2), mRNA.
ILMN_1733259	ADORA3	1	0.310725	6.24838	1.41252	0.164484	1	-4.49115	Homo sapiens adenosine A3 receptor (ADORA3), transcript variant 3, mRNA.
ILMN_1721024	SRFBP1	5	0.23403	7.48308	1.41183	0.164686	1	-4.49139	Homo sapiens serum response factor binding protein 1 (SRFBP1), mRNA.
ILMN_3201485	LOC644988	17	0.166847	9.22977	1.41126	0.164852	1	-4.49159	PREDICTED: Homo sapiens misc_RNA (LOC644988), miscRNA.
ILMN_3180989	DSTYK	1	-0.165671	6.96336	-1.41067	0.165027	1	-4.49179	Homo sapiens dual serine/threonine and tyrosine protein kinase (DSTYK), transcript variant 1, mRNA.
ILMN_2048793	CIAO1	2	-0.177624	10.8105	-1.41064	0.165034	1	-4.4918	Homo sapiens cytosolic iron-sulfur protein assembly 1 homolog (S. cerevisiae) (CIAO1), mRNA.
ILMN_1675584	HTRA4	8	-0.232695	6.0299	-1.40857	0.165641	1	-4.49251	Homo sapiens HtrA serine peptidase 4 (HTRA4), mRNA.
ILMN_1762883	ECE2	3	-0.230012	6.2931	-1.40836	0.165704	1	-4.49259	Homo sapiens endothelin converting enzyme 2 (ECE2), transcript variant 3, mRNA.
ILMN_1770209	LY6G5C	6	-0.205506	6.00169	-1.40742	0.165983	1	-4.49291	Homo sapiens lymphocyte antigen 6 complex, locus G5C (LY6G5C), transcript variant 1, mRNA.
ILMN_1697817	PANX1	11	-0.210926	6.08453	-1.40729	0.166018	1	-4.49295	Homo sapiens pannexin 1 (PANX1), mRNA.
ILMN_1728983	NR2C1	12	-0.258764	6.05772	-1.40714	0.166065	1	-4.49301	Homo sapiens nuclear receptor subfamily 2, group C, member 1 (NR2C1), transcript variant 1, mRNA.
ILMN_1662640	C20orf127	20	0.225194	6.52915	1.40668	0.166199	1	-4.49316	Homo sapiens chromosome 20 open reading frame 127 (C20orf127), mRNA.
ILMN_2184789	HSCB	22	-0.311772	10.0536	-1.40562	0.166514	1	-4.49353	Homo sapiens HscB iron-sulfur cluster co-chaperone homolog (E. coli) (HSCB), mRNA.
ILMN_1911594		6	-0.218067	6.09885	-1.40497	0.166705	1	-4.49375	AV647465 GLC Homo sapiens cDNA clone GLCAYF01 3, mRNA sequence
ILMN_2325008	DHX40	17	0.19707	6.96715	1.40469	0.166787	1	-4.49385	Homo sapiens DEAH (Asp-Glu-Ala-His) box polypeptide 40 (DHX40), mRNA.
ILMN_1808568	PYCR2	1	-0.178867	8.89545	-1.40449	0.166845	1	-4.49391	Homo sapiens pyrroline-5-carboxylate reductase family, member 2 (PYCR2), mRNA.
ILMN_3235477	RRP1	21	0.303582	6.1021	1.40435	0.166888	1	-4.49396	Homo sapiens ribosomal RNA processing 1 homolog (S. cerevisiae) (RRP1), mRNA.
ILMN_1752988	C11orf17	11	-0.213702	7.88883	-1.40368	0.167088	1	-4.4942	Homo sapiens chromosome 11 open reading frame 17 (C11orf17), transcript variant 1, mRNA.
ILMN_2069267	BAGE3		-0.239814	6.72819	-1.40365	0.167094	1	-4.4942	Homo sapiens B melanoma antigen family, member 3 (BAGE3), mRNA.
ILMN_3307266	PSMC3IP	17	0.208881	6.09768	1.40346	0.167152	1	-4.49427	Homo sapiens PSMC3 interacting protein (PSMC3IP), transcript variant 1, mRNA.
ILMN_1778132	C2CD2L	11	-0.234321	6.32762	-1.40292	0.16731	1	-4.49445	Homo sapiens C2CD2-like (C2CD2L), mRNA.
ILMN_2096012	UHMK1	1	0.30787	8.9262	1.40248	0.167441	1	-4.4946	Homo sapiens U2AF homology motif (UHM) kinase 1 (UHMK1), mRNA.
ILMN_1766902	LOC653904		-0.269622	6.34424	-1.40228	0.1675	1	-4.49467	PREDICTED: Homo sapiens similar to hCG2014439, transcript variant 3 (LOC653904), mRNA.
ILMN_1675124	DDX17	22	0.452436	10.8698	1.40193	0.167606	1	-4.49479	Homo sapiens DEAD (Asp-Glu-Ala-Asp) box polypeptide 17 (DDX17), transcript variant 1, mRNA.
ILMN_1827930		3	-0.253847	6.06277	-1.40174	0.167661	1	-4.49486	wd88g11.x1 NCI_CGAP_Lu24 Homo sapiens cDNA clone IMAGE:2338724 3, mRNA sequence
ILMN_3247979	LOC100132024	15	0.309545	6.1134	1.40145	0.167748	1	-4.49496	PREDICTED: Homo sapiens similar to FLJ00287 protein (LOC100132024), mRNA.
ILMN_2204297	MUDENG	14	0.298951	6.35151	1.40139	0.167765	1	-4.49498	Homo sapiens MU-2/AP1M2 domain containing, death-inducing (MUDENG), mRNA.
ILMN_1723418	CEL	9	-0.253574	6.06871	-1.40126	0.167804	1	-4.49502	Homo sapiens carboxyl ester lipase (bile salt-stimulated lipase) (CEL), mRNA.
ILMN_2263054	FEZ1	11	-0.225468	6.42469	-1.401	0.167881	1	-4.49511	Homo sapiens fasciculation and elongation protein zeta 1 (zygin I) (FEZ1), transcript variant 2, mRNA.
ILMN_3275590	LOC647302		-0.27348	7.77017	-1.40035	0.168076	1	-4.49534	PREDICTED: Homo sapiens misc_RNA (LOC647302), miscRNA.
ILMN_1728645	LOC649095	22	-0.17183	6.17237	-1.39976	0.168251	1	-4.49554	PREDICTED: Homo sapiens hypothetical LOC649095 (LOC649095), mRNA.
ILMN_1814557	TRPS1	8	-0.249604	6.44925	-1.39949	0.16833	1	-4.49563	Homo sapiens trichorhinophalangeal syndrome I (TRPS1), mRNA.
ILMN_2319326	ADARB1	21	0.227729	7.36811	1.39926	0.1684	1	-4.49571	Homo sapiens adenosine deaminase, RNA-specific, B1 (RED1 homolog rat) (ADARB1), transcript variant 2, mRNA.
ILMN_1880184		2	0.214431	6.03578	1.39877	0.168544	1	-4.49587	EST366316 MAGE resequences, MAGC Homo sapiens cDNA, mRNA sequence
ILMN_1685559	LOC641802		-0.226003	6.4262	-1.39853	0.168617	1	-4.49596	PREDICTED: Homo sapiens hypothetical protein LOC641802 (LOC641802), mRNA.
ILMN_1693604	GRM2	3	-0.2057	6.77222	-1.39829	0.168688	1	-4.49604	Homo sapiens glutamate receptor, metabotropic 2 (GRM2), mRNA.
ILMN_3238435	SNORA12	10	0.340482	7.40979	1.39824	0.168703	1	-4.49606	Homo sapiens small nucleolar RNA, H/ACA box 12 (SNORA12), small nucleolar RNA.
ILMN_1804851	MRPS17	7	0.198561	7.62388	1.39798	0.16878	1	-4.49614	Homo sapiens mitochondrial ribosomal protein S17 (MRPS17), nuclear gene encoding mitochondrial protein, mRNA.
ILMN_1694671	ZFAND2A	7	-0.177261	8.49284	-1.39706	0.169055	1	-4.49646	Homo sapiens zinc finger, AN1-type domain 2A (ZFAND2A), mRNA.
ILMN_1658016	ZNF831	20	0.257794	7.58544	1.39689	0.169108	1	-4.49652	Homo sapiens zinc finger protein 831 (ZNF831), mRNA.
ILMN_2336609	SYTL2	11	0.438678	9.27774	1.39603	0.169363	1	-4.49681	Homo sapiens synaptotagmin-like 2 (SYTL2), transcript variant e, mRNA.
ILMN_3239426	GPN3	12	0.225285	7.60737	1.39603	0.169364	1	-4.49681	Homo sapiens GPN-loop GTPase 3 (GPN3), mRNA.
ILMN_1809818	PRCC	1	-0.215911	6.57683	-1.39551	0.169519	1	-4.49699	Homo sapiens papillary renal cell carcinoma (translocation-associated) (PRCC), transcript variant 1, mRNA.
ILMN_2409298	NUSAP1	15	-0.242234	6.01789	-1.39551	0.16952	1	-4.49699	Homo sapiens nucleolar and spindle associated protein 1 (NUSAP1), transcript variant 2, mRNA.
ILMN_1801043	GSN	9	-0.362768	8.32122	-1.3953	0.169583	1	-4.49706	Homo sapiens gelsolin (amyloidosis, Finnish type) (GSN), transcript variant 2, mRNA.
ILMN_1701127	CC2D1A	19	-0.181767	6.42049	-1.39524	0.169602	1	-4.49708	Homo sapiens coiled-coil and C2 domain containing 1A (CC2D1A), mRNA.
ILMN_1742256	LOC645253		-0.222828	6.12312	-1.39427	0.16989	1	-4.49741	PREDICTED: Homo sapiens hypothetical LOC645253 (LOC645253), mRNA.
ILMN_1701621	SCO2	22	-0.275376	9.82782	-1.39364	0.170082	1	-4.49763	Homo sapiens SCO cytochrome oxidase deficient homolog 2 (yeast) (SCO2), nuclear gene encoding mitochondrial protein, mRNA.
ILMN_2390338	UBE2E3	2	0.308648	8.67021	1.39357	0.170102	1	-4.49765	Homo sapiens ubiquitin-conjugating enzyme E2E 3 (UBC4/5 homolog, yeast) (UBE2E3), transcript variant 1, mRNA.
ILMN_1713124	AKR1C3	10	0.330015	7.40187	1.3935	0.170121	1	-4.49767	Homo sapiens aldo-keto reductase family 1, member C3 (3-alpha hydroxysteroid dehydrogenase, type II) (AKR1C3), mRNA.
ILMN_3204210	LOC284393	19	0.16727	14.0579	1.39344	0.170141	1	-4.49769	PREDICTED: Homo sapiens similar to QM protein, transcript variant 2 (LOC284393), mRNA.
ILMN_3307868	CHI3L1	1	-0.449452	9.23787	-1.39184	0.170622	1	-4.49824	Homo sapiens chitinase 3-like 1 (cartilage glycoprotein-39) (CHI3L1), mRNA.
ILMN_1783427	LOC641975		-0.284022	6.12908	-1.39175	0.170649	1	-4.49827	PREDICTED: Homo sapiens hypothetical protein LOC641975 (LOC641975), mRNA.
ILMN_1712386	C21orf45	21	-0.282985	6.97053	-1.39172	0.170657	1	-4.49828	Homo sapiens chromosome 21 open reading frame 45 (C21orf45), mRNA.
ILMN_1801504	RUNX1	21	-0.14732	8.65385	-1.39147	0.170732	1	-4.49836	Homo sapiens runt-related transcription factor 1 (acute myeloid leukemia 1; aml1 oncogene) (RUNX1), transcript variant 1, mRNA.
ILMN_1870457		X	-0.466559	8.32899	-1.39137	0.170764	1	-4.4984	ny62g05.s1 NCI_CGAP_GCB1 Homo sapiens cDNA clone IMAGE:1282904 3, mRNA sequence
ILMN_3191655	LOC100128440	17	-0.202322	6.06927	-1.39127	0.170793	1	-4.49843	PREDICTED: Homo sapiens hypothetical protein LOC100128440 (LOC100128440), mRNA.
ILMN_1700685	S100PBP	1	-0.202146	6.38238	-1.39121	0.17081	1	-4.49845	Homo sapiens S100P binding protein (S100PBP), transcript variant 1, mRNA.
ILMN_1689868	TMEM80	11	-0.207342	7.43316	-1.39107	0.170854	1	-4.4985	Homo sapiens transmembrane protein 80 (TMEM80), transcript variant 1, mRNA.
ILMN_1895915		15	-0.19672	6.7748	-1.39029	0.171089	1	-4.49877	7p17e02.x1 NCI_CGAP_Br22 Homo sapiens cDNA clone IMAGE:3646155 3, mRNA sequence
ILMN_1845076		4	-0.207134	5.97328	-1.39005	0.17116	1	-4.49885	af87f08.s1 Soares_testis_NHT Homo sapiens cDNA clone 1049031 3, mRNA sequence
ILMN_1778951	C6orf203	6	-0.195331	6.22549	-1.38932	0.171381	1	-4.49909	Homo sapiens chromosome 6 open reading frame 203 (C6orf203), mRNA.
ILMN_2401618	MLX	17	-0.180292	8.05826	-1.38863	0.171591	1	-4.49933	Homo sapiens MAX-like protein X (MLX), transcript variant 2, mRNA.
ILMN_1738938	TIMM8B	11	0.212532	6.13696	1.38787	0.17182	1	-4.49959	Homo sapiens translocase of inner mitochondrial membrane 8 homolog B (yeast) (TIMM8B), nuclear gene encoding mitochondrial protein, mRNA.
ILMN_2376204	LTB	6	0.178853	11.2931	1.38742	0.171957	1	-4.49974	Homo sapiens lymphotoxin beta (TNF superfamily, member 3) (LTB), transcript variant 1, mRNA.
ILMN_1713249	PHF19	9	0.194394	8.8056	1.38665	0.172189	1	-4.5	Homo sapiens PHD finger protein 19 (PHF19), transcript variant 1, mRNA.
ILMN_1682232	MIER1	1	0.252894	8.16638	1.38587	0.172426	1	-4.50027	Homo sapiens mesoderm induction early response 1 homolog (Xenopus laevis) (MIER1), transcript variant 1, mRNA.
ILMN_1659189	C9orf89	9	-0.208582	8.66433	-1.38581	0.172445	1	-4.50029	Homo sapiens chromosome 9 open reading frame 89 (C9orf89), mRNA.
ILMN_2104929	C21orf70	21	0.209666	6.03422	1.38546	0.172552	1	-4.50041	Homo sapiens chromosome 21 open reading frame 70 (C21orf70), mRNA.
ILMN_1764557	FIT1	14	-0.25286	6.60113	-1.38538	0.172575	1	-4.50043	Homo sapiens fat-inducing transcript 1 (FIT1), mRNA.
ILMN_3229467	LOC729217		0.176041	7.51703	1.38528	0.172606	1	-4.50047	PREDICTED: Homo sapiens misc_RNA (LOC729217), miscRNA.
ILMN_3249624	LOC641298	16	0.240288	6.33992	1.38499	0.172693	1	-4.50057	PREDICTED: Homo sapiens misc_RNA (LOC641298), miscRNA.
ILMN_1702175	ST7	7	-0.230571	6.74213	-1.38359	0.173119	1	-4.50104	Homo sapiens suppression of tumorigenicity 7 (ST7), transcript variant a, mRNA.
ILMN_2223941	FBLN5	14	-0.329827	7.09361	-1.38166	0.173709	1	-4.50169	Homo sapiens fibulin 5 (FBLN5), mRNA.
ILMN_3238048	LOC730324	7	0.218744	7.61522	1.38056	0.174043	1	-4.50206	PREDICTED: Homo sapiens hypothetical LOC730324 (LOC730324), mRNA.
ILMN_2128639	C10orf47	10	-0.258406	6.45166	-1.38023	0.174145	1	-4.50218	Homo sapiens chromosome 10 open reading frame 47 (C10orf47), mRNA.
ILMN_1695847	ZKSCAN5	7	0.176692	6.20924	1.37931	0.174425	1	-4.50249	Homo sapiens zinc finger with KRAB and SCAN domains 5 (ZKSCAN5), transcript variant 2, mRNA.
ILMN_1772677	CNOT4	7	0.167034	9.05739	1.3793	0.174429	1	-4.50249	Homo sapiens CCR4-NOT transcription complex, subunit 4 (CNOT4), transcript variant 1, mRNA.
ILMN_2189870	FCF1	14	-0.465639	8.52497	-1.37918	0.174464	1	-4.50253	Homo sapiens FCF1 small subunit (SSU) processome component homolog (S. cerevisiae) (FCF1), mRNA.
ILMN_2259223	TMTC4	13	-0.262782	5.99545	-1.37916	0.174471	1	-4.50254	Homo sapiens transmembrane and tetratricopeptide repeat containing 4 (TMTC4), transcript variant 1, mRNA.
ILMN_1668586	KCND1	X	-0.257162	6.44537	-1.37739	0.175016	1	-4.50314	Homo sapiens potassium voltage-gated channel, Shal-related subfamily, member 1 (KCND1), mRNA.
ILMN_1716004	NSUN4	1	-0.210049	7.78803	-1.37715	0.175087	1	-4.50321	Homo sapiens NOP2/Sun domain family, member 4 (NSUN4), mRNA.
ILMN_3187425	LOC100127975		-0.378995	11.0489	-1.37714	0.175091	1	-4.50322	PREDICTED: Homo sapiens misc_RNA (LOC100127975), partial miscRNA.
ILMN_1800884	LOC654069		0.22416	6.1775	1.377	0.175134	1	-4.50327	PREDICTED: Homo sapiens similar to R3H domain protein KIAA1002, transcript variant 1 (LOC654069), mRNA.
ILMN_2144426	HIST2H2AA3	1	-0.321953	10.3657	-1.37643	0.17531	1	-4.50346	Homo sapiens histone cluster 2, H2aa3 (HIST2H2AA3), mRNA.
ILMN_1654099	LRIG2	1	-0.281705	6.82644	-1.37618	0.175388	1	-4.50354	Homo sapiens leucine-rich repeats and immunoglobulin-like domains 2 (LRIG2), mRNA.
ILMN_1658636	MRE11A	11	-0.431596	6.90158	-1.37529	0.175659	1	-4.50384	Homo sapiens MRE11 meiotic recombination 11 homolog A (S. cerevisiae) (MRE11A), transcript variant 2, mRNA.
ILMN_1690454	C3orf54	3	-0.313441	7.43668	-1.37507	0.175726	1	-4.50392	Homo sapiens chromosome 3 open reading frame 54 (C3orf54), mRNA.
ILMN_1751425	ERMP1	9	0.208472	7.13555	1.37437	0.175943	1	-4.50415	Homo sapiens endoplasmic reticulum metallopeptidase 1 (ERMP1), mRNA.
ILMN_1771003	HAUS4	14	-0.300152	8.91424	-1.37408	0.176032	1	-4.50425	Homo sapiens HAUS augmin-like complex, subunit 4 (HAUS4), mRNA.
ILMN_2356068	CDC2L5	7	0.247384	8.73515	1.37368	0.176155	1	-4.50438	Homo sapiens cell division cycle 2-like 5 (cholinesterase-related cell division controller) (CDC2L5), transcript variant 2, mRNA.
ILMN_1745623	EFCAB4A	11	-0.310765	6.86624	-1.37317	0.176314	1	-4.50456	Homo sapiens EF-hand calcium binding domain 4A (EFCAB4A), mRNA.
ILMN_1658830	C10orf26	10	-0.205985	8.12321	-1.37295	0.176381	1	-4.50463	Homo sapiens chromosome 10 open reading frame 26 (C10orf26), transcript variant 1, mRNA.
ILMN_1673397	LOC642369	11	0.164217	6.13708	1.37199	0.176678	1	-4.50495	PREDICTED: Homo sapiens hypothetical protein LOC642369 (LOC642369), mRNA.
ILMN_1703196	PRKD3	2	0.180857	5.9966	1.37151	0.176828	1	-4.50512	Homo sapiens protein kinase D3 (PRKD3), mRNA.
ILMN_1760688	SAMD14	17	-0.381326	6.66484	-1.3714	0.17686	1	-4.50515	Homo sapiens sterile alpha motif domain containing 14 (SAMD14), mRNA.
ILMN_2165753	HLA-A29.1		-2.18058	10.9148	-1.37274	0.176881	1	-4.50491	Homo sapiens major histocompatibility complex class I HLA-A29.1 (HLA-A29.1), mRNA. XM_001132736 XM_001132742 XM_001132747 XM_001132750 XM_001132753 XM_001132757 XM_001132760 XM_001132769 XM_001132772 XM_001132776 XM_001132779 XM_001132781 XM_001132783 XM_001132785 XM_001132794
ILMN_1665289	FLJ22222		-0.193658	6.2237	-1.3713	0.176893	1	-4.50519	PREDICTED: Homo sapiens hypothetical protein FLJ22222 (FLJ22222), mRNA.
ILMN_2145280	DEF6	6	0.16252	11.2351	1.37097	0.176995	1	-4.5053	Homo sapiens differentially expressed in FDCP 6 homolog (mouse) (DEF6), mRNA.
ILMN_1777759	LOC401720	12	0.182867	6.37628	1.37022	0.177225	1	-4.50555	Homo sapiens similar to fidgetin (LOC401720), mRNA.
ILMN_1746598	SCNM1	1	-0.217587	8.34339	-1.36949	0.177453	1	-4.50579	Homo sapiens sodium channel modifier 1 (SCNM1), mRNA.
ILMN_1675946	LOC401238	6	-0.207463	7.58172	-1.36944	0.177468	1	-4.50581	PREDICTED: Homo sapiens similar to interferon stimulated exonuclease gene 20kDa-like 2 (LOC401238), mRNA.
ILMN_1694759	C19orf42	19	-0.184765	7.94806	-1.36935	0.177494	1	-4.50584	Homo sapiens chromosome 19 open reading frame 42 (C19orf42), mRNA.
ILMN_3267800	LOC100130276	16	-0.455049	10.3989	-1.3683	0.177823	1	-4.50619	PREDICTED: Homo sapiens hypothetical protein LOC100130276 (LOC100130276), mRNA.
ILMN_2111739	MAN2C1	15	-0.336775	7.47017	-1.36768	0.178014	1	-4.5064	Homo sapiens mannosidase, alpha, class 2C, member 1 (MAN2C1), mRNA.
ILMN_1707236	HCCS	X	0.178265	7.21275	1.36752	0.178064	1	-4.50645	Homo sapiens holocytochrome c synthase (cytochrome c heme-lyase) (HCCS), mRNA.
ILMN_1683916	PEX13	2	0.184572	6.29335	1.36744	0.178091	1	-4.50648	Homo sapiens peroxisome biogenesis factor 13 (PEX13), mRNA.
ILMN_1802082	PRDM8	4	0.225849	7.97239	1.36705	0.178211	1	-4.50661	Homo sapiens PR domain containing 8 (PRDM8), transcript variant 1, mRNA.
ILMN_2412860	MCM4	8	0.234614	6.0363	1.36674	0.178307	1	-4.50672	Homo sapiens minichromosome maintenance complex component 4 (MCM4), transcript variant 2, mRNA.
ILMN_1665871	ANGEL1	14	0.163295	7.30476	1.36558	0.178668	1	-4.5071	Homo sapiens angel homolog 1 (Drosophila) (ANGEL1), mRNA.
ILMN_3241563	LOC642838	2	-0.200583	6.28469	-1.36542	0.17872	1	-4.50716	PREDICTED: Homo sapiens similar to hCG1742442 (LOC642838), mRNA.
ILMN_1800871	RAB6A	11	0.267083	7.32962	1.36506	0.178831	1	-4.50728	Homo sapiens RAB6A, member RAS oncogene family (RAB6A), transcript variant 1, mRNA.
ILMN_2311278	ADD3	10	0.23988	10.2694	1.36452	0.179001	1	-4.50746	Homo sapiens adducin 3 (gamma) (ADD3), transcript variant 3, mRNA.
ILMN_1788254	PGAM5		-0.179537	6.81607	-1.36437	0.179046	1	-4.50751	PREDICTED: Homo sapiens phosphoglycerate mutase family member 5 (PGAM5), mRNA.
ILMN_1795944	PRR13	12	-0.267119	6.6384	-1.36394	0.179181	1	-4.50765	Homo sapiens proline rich 13 (PRR13), transcript variant 3, mRNA.
ILMN_1784113	NAT14	19	-0.236529	6.31361	-1.36377	0.179234	1	-4.50771	Homo sapiens N-acetyltransferase 14 (GCN5-related, putative) (NAT14), mRNA.
ILMN_2377977	MTRR	5	-0.210823	6.45275	-1.36362	0.179279	1	-4.50776	Homo sapiens 5-methyltetrahydrofolate-homocysteine methyltransferase reductase (MTRR), transcript variant 1, mRNA.
ILMN_3235657	SRGAP2L	1	0.180985	6.89064	1.3633	0.179382	1	-4.50787	PREDICTED: Homo sapiens misc_RNA (SRGAP2L), miscRNA.
ILMN_1745963	FOLR2	11	-0.196582	5.9975	-1.36309	0.179447	1	-4.50794	Homo sapiens folate receptor 2 (fetal) (FOLR2), mRNA.
ILMN_1652331	KCTD5	16	-0.173676	7.19273	-1.36203	0.179779	1	-4.50829	Homo sapiens potassium channel tetramerisation domain containing 5 (KCTD5), mRNA.
ILMN_1760714	RPS3	11	0.201802	12.8788	1.36126	0.180019	1	-4.50855	Homo sapiens ribosomal protein S3 (RPS3), mRNA.
ILMN_1747184	PUS7L	12	0.282714	6.00122	1.3611	0.18007	1	-4.5086	Homo sapiens pseudouridylate synthase 7 homolog (S. cerevisiae)-like (PUS7L), transcript variant 1, mRNA.
ILMN_2323366	SDHC	1	0.23101	6.59208	1.36077	0.180175	1	-4.50871	Homo sapiens succinate dehydrogenase complex, subunit C, integral membrane protein, 15kDa (SDHC), nuclear gene encoding mitochondrial protein, transcript variant 4, mRNA.
ILMN_1726426	PHF2	9	-0.184	6.58546	-1.36013	0.180375	1	-4.50893	Homo sapiens PHD finger protein 2 (PHF2), mRNA.
ILMN_1765522	PPM1G	2	0.236518	6.28844	1.35969	0.180513	1	-4.50907	Homo sapiens protein phosphatase 1G (formerly 2C), magnesium-dependent, gamma isoform (PPM1G), transcript variant 1, mRNA.
ILMN_1708858	CSNK1E	22	-0.193445	6.32316	-1.35965	0.180527	1	-4.50909	Homo sapiens casein kinase 1, epsilon (CSNK1E), transcript variant 1, mRNA.
ILMN_1715603	IL23A	12	0.239271	6.11812	1.35945	0.180588	1	-4.50915	Homo sapiens interleukin 23, alpha subunit p19 (IL23A), mRNA.
ILMN_3247506	FCGR1C		-0.319695	7.35848	-1.35915	0.180683	1	-4.50925	Homo sapiens Fc fragment of IgG, high affinity Ic, receptor (CD64) (FCGR1C), mRNA.
ILMN_2079655	KLRB1	12	0.400409	9.60762	1.35836	0.180931	1	-4.50952	Homo sapiens killer cell lectin-like receptor subfamily B, member 1 (KLRB1), mRNA.
ILMN_2403946	FEZ2	2	0.347317	7.80289	1.35795	0.18106	1	-4.50965	Homo sapiens fasciculation and elongation protein zeta 2 (zygin II) (FEZ2), transcript variant 1, mRNA.
ILMN_3181910	LOC100130952		-0.356805	7.28996	-1.35677	0.181434	1	-4.51005	PREDICTED: Homo sapiens hypothetical protein LOC100130952 (LOC100130952), mRNA.
ILMN_2106818	MBIP	14	-0.250604	6.0066	-1.35652	0.181511	1	-4.51013	Homo sapiens MAP3K12 binding inhibitory protein 1 (MBIP), mRNA.
ILMN_1726327	AMY1B	1	-0.177232	8.7283	-1.3562	0.181613	1	-4.51024	Homo sapiens amylase, alpha 1B (salivary) (AMY1B), mRNA.
ILMN_1706483	C1orf116	1	-0.304975	6.7174	-1.35617	0.181621	1	-4.51024	Homo sapiens chromosome 1 open reading frame 116 (C1orf116), transcript variant 1, mRNA.
ILMN_1888264		18	-0.270526	6.53024	-1.35576	0.181752	1	-4.51038	DB302602 BRAMY2 Homo sapiens cDNA clone BRAMY2033623 3, mRNA sequence
ILMN_3238006	LOC730323	7	-0.197497	7.76014	-1.35548	0.181842	1	-4.51048	PREDICTED: Homo sapiens hypothetical LOC730323 (LOC730323), mRNA.
ILMN_2046856	LOC401019		0.108467	13.789	1.3554	0.181866	1	-4.5105	Homo sapiens hCG1783417 (LOC401019), mRNA.
ILMN_1768176	CXorf26	X	0.233197	8.11062	1.35521	0.181926	1	-4.51057	Homo sapiens chromosome X open reading frame 26 (CXorf26), mRNA.
ILMN_2388112	CR1	1	-0.2923	7.08737	-1.35519	0.181932	1	-4.51057	Homo sapiens complement component (3b/4b) receptor 1 (Knops blood group) (CR1), transcript variant F, mRNA.
ILMN_3234948	LOC100130000	1	0.239632	7.81445	1.3546	0.182119	1	-4.51077	PREDICTED: Homo sapiens similar to hCG1810766 (LOC100130000), mRNA.
ILMN_2121068	ADAM17	2	-0.282339	10.2705	-1.35388	0.182345	1	-4.51101	Homo sapiens ADAM metallopeptidase domain 17 (ADAM17), mRNA.
ILMN_1758371	IL1R2	2	-0.315937	7.46855	-1.35376	0.182386	1	-4.51105	Homo sapiens interleukin 1 receptor, type II (IL1R2), transcript variant 1, mRNA.
ILMN_1795025	NFX1	9	-0.229165	6.95998	-1.35304	0.182615	1	-4.51129	Homo sapiens nuclear transcription factor, X-box binding 1 (NFX1), transcript variant 2, mRNA.
ILMN_2096604	NIP30	16	0.182016	7.63065	1.35303	0.182617	1	-4.51129	Homo sapiens NEFA-interacting nuclear protein NIP30 (NIP30), mRNA.
ILMN_1728478	CXCL16	17	-0.24459	10.1457	-1.35268	0.182726	1	-4.51141	Homo sapiens chemokine (C-X-C motif) ligand 16 (CXCL16), mRNA.
ILMN_1711492	LOC441050	4	0.198773	6.61757	1.35255	0.182769	1	-4.51145	PREDICTED: Homo sapiens similar to unactive progesterone receptor, 23 kD (LOC441050), mRNA.
ILMN_1659365	LOC653071	4	-0.304479	6.30759	-1.35132	0.18316	1	-4.51186	PREDICTED: Homo sapiens similar to CG32820-PA, isoform A, transcript variant 5 (LOC653071), mRNA.
ILMN_1738955	C10orf104	10	0.247737	7.8307	1.35111	0.183226	1	-4.51193	Homo sapiens chromosome 10 open reading frame 104 (C10orf104), mRNA.
ILMN_1909895		20	-0.158592	6.99375	-1.35106	0.183241	1	-4.51194	EST374756 MAGE resequences, MAGG Homo sapiens cDNA, mRNA sequence
ILMN_1672135	ZNF615	19	0.199158	6.8058	1.3507	0.183357	1	-4.51206	Homo sapiens zinc finger protein 615 (ZNF615), mRNA.
ILMN_3263329	GAR1	4	0.207114	6.60552	1.35047	0.183431	1	-4.51214	Homo sapiens GAR1 ribonucleoprotein homolog (yeast) (GAR1), transcript variant 1, mRNA.
ILMN_1683498	LOC441034		0.147692	14.1503	1.35033	0.183475	1	-4.51219	PREDICTED: Homo sapiens similar to 60S ribosomal protein L7a (LOC441034), mRNA.
ILMN_1672564	FMO6P	1	-0.216972	6.4885	-1.35031	0.18348	1	-4.51219	Homo sapiens flavin containing monooxygenase 6 pseudogene (FMO6P), non-coding RNA.
ILMN_3250899	SULT1A3	16	-0.222045	7.23441	-1.35018	0.183522	1	-4.51224	Homo sapiens sulfotransferase family, cytosolic, 1A, phenol-preferring, member 3 (SULT1A3), transcript variant 2, mRNA.
ILMN_2368530	IL32	16	0.302281	10.1013	1.35017	0.183524	1	-4.51224	Homo sapiens interleukin 32 (IL32), transcript variant 4, mRNA.
ILMN_1808584	FAM36A	1	0.236682	7.16894	1.34876	0.183976	1	-4.51271	Homo sapiens family with sequence similarity 36, member A (FAM36A), mRNA.
ILMN_1682054	SRI	7	-0.184292	7.73913	-1.34848	0.184064	1	-4.5128	Homo sapiens sorcin (SRI), transcript variant 1, mRNA.
ILMN_1748374	LOC400304	15	0.305667	6.28477	1.34759	0.18435	1	-4.5131	PREDICTED: Homo sapiens similar to Golgi autoantigen, golgin subfamily A member 2 (Golgi matrix protein GM130), transcript variant 1 (LOC400304), mRNA.
ILMN_1653185	LOC731196		0.185403	6.32936	1.34705	0.184521	1	-4.51327	PREDICTED: Homo sapiens similar to Proprotein convertase subtilisin/kexin type 7 precursor (Proprotein convertase PC7) (Subtilisin/kexin-like protease PC7) (Prohormone convertase PC7) (PC8) (hPC8) (Lymphoma proprotein convertase) (LOC731196), mRNA.
ILMN_3243506	LOC100132826	16	-0.202985	5.99983	-1.34686	0.18458	1	-4.51333	PREDICTED: Homo sapiens hypothetical protein LOC100132826 (LOC100132826), mRNA.
ILMN_1755364	RALA	7	0.248521	9.19194	1.34579	0.184925	1	-4.51369	Homo sapiens v-ral simian leukemia viral oncogene homolog A (ras related) (RALA), mRNA.
ILMN_1802843	PRCC	1	0.144156	7.68535	1.34527	0.185091	1	-4.51386	Homo sapiens papillary renal cell carcinoma (translocation-associated) (PRCC), transcript variant 1, mRNA.
ILMN_2393712	CTTN	11	-0.2955	7.83485	-1.34507	0.185155	1	-4.51393	Homo sapiens cortactin (CTTN), transcript variant 2, mRNA.
ILMN_3237755	SSPO	7	-0.223905	6.19409	-1.34474	0.18526	1	-4.51404	Homo sapiens SCO-spondin homolog (Bos taurus) (SSPO), mRNA.
ILMN_3236458	AK2P2		-0.301204	8.73269	-1.34472	0.185265	1	-4.51404	PREDICTED: Homo sapiens adenylate kinase 2 pseudogene 2 (AK2P2), mRNA.
ILMN_1801121	SENP2	3	-0.173582	6.96829	-1.34393	0.18552	1	-4.5143	Homo sapiens SUMO1/sentrin/SMT3 specific peptidase 2 (SENP2), mRNA.
ILMN_3205910	LOC100131541		-0.362636	10.6755	-1.34328	0.18573	1	-4.51452	PREDICTED: Homo sapiens similar to MRSS6228 (LOC100131541), mRNA.
ILMN_2365569	ICA1	7	-0.185871	6.1018	-1.3429	0.185851	1	-4.51464	Homo sapiens islet cell autoantigen 1, 69kDa (ICA1), transcript variant 2, mRNA.
ILMN_2219618	LOC90586	17	-0.248939	13.117	-1.34279	0.185886	1	-4.51468	Homo sapiens AOC3 pseudogene (LOC90586), non-coding RNA.
ILMN_2052871	TMEM116	12	0.216618	7.42734	1.3421	0.186108	1	-4.51491	Homo sapiens transmembrane protein 116 (TMEM116), mRNA.
ILMN_1702073	ODF2L	1	0.230032	6.14884	1.34126	0.186379	1	-4.51519	Homo sapiens outer dense fiber of sperm tails 2-like (ODF2L), transcript variant 2, mRNA.
ILMN_2177965	RPS19BP1	22	-0.222514	7.86812	-1.34109	0.186435	1	-4.51524	Homo sapiens ribosomal protein S19 binding protein 1 (RPS19BP1), mRNA.
ILMN_1751400	SKAP1	17	0.223203	9.80373	1.34064	0.186577	1	-4.51539	Homo sapiens src kinase associated phosphoprotein 1 (SKAP1), transcript variant 1, mRNA.
ILMN_2230566	RAB40B	17	0.180784	6.27047	1.33935	0.186996	1	-4.51582	Homo sapiens RAB40B, member RAS oncogene family (RAB40B), mRNA.
ILMN_1691803	KIR2DS5	19	0.341529	6.89783	1.33883	0.187162	1	-4.51598	Homo sapiens killer cell immunoglobulin-like receptor, two domains, short cytoplasmic tail, 5 (KIR2DS5), mRNA.
ILMN_1755620	IER5L	9	-0.318738	6.07918	-1.33846	0.187284	1	-4.51611	Homo sapiens immediate early response 5-like (IER5L), mRNA.
ILMN_1912881		3	0.188828	6.02835	1.33759	0.187565	1	-4.51639	EST52632 Fetal heart II Homo sapiens cDNA 5 end, mRNA sequence
ILMN_2408796	C19orf28	19	-0.383167	6.47612	-1.33717	0.187701	1	-4.51653	Homo sapiens chromosome 19 open reading frame 28 (C19orf28), transcript variant 2, mRNA.
ILMN_1753182	COL20A1	20	-0.253034	6.62106	-1.33695	0.18777	1	-4.5166	Homo sapiens collagen, type XX, alpha 1 (COL20A1), mRNA.
ILMN_1882708		17	-0.184666	6.02306	-1.33614	0.188033	1	-4.51687	DA481142 ERLTF1 Homo sapiens cDNA clone ERLTF1000182 5, mRNA sequence
ILMN_1742026	PYHIN1	1	0.298837	7.82252	1.33445	0.188583	1	-4.51743	Homo sapiens pyrin and HIN domain family, member 1 (PYHIN1), transcript variant b2, mRNA.
ILMN_1787109	CLK2		-0.147912	8.3075	-1.33429	0.188635	1	-4.51748	PREDICTED: Homo sapiens CDC-like kinase 2, transcript variant 3 (CLK2), mRNA.
ILMN_1713402	FAM160A2	11	-0.205586	8.09229	-1.3342	0.188664	1	-4.51751	Homo sapiens family with sequence similarity 160, member A2 (FAM160A2), transcript variant 2, mRNA.
ILMN_1861972		8	0.237785	6.06254	1.33404	0.188716	1	-4.51756	RST11259 Athersys RAGE Library Homo sapiens cDNA, mRNA sequence
ILMN_2366330	FERMT3	11	-0.173026	11.3368	-1.33334	0.188945	1	-4.51779	Homo sapiens fermitin family homolog 3 (Drosophila) (FERMT3), transcript variant URP2SF, mRNA.
ILMN_1782487	LOC400759		0.247342	6.50841	1.33315	0.189006	1	-4.51785	Homo sapiens similar to Interferon-induced guanylate-binding protein 1 (GTP-binding protein 1) (Guanine nucleotide-binding protein 1) (HuGBP-1) (LOC400759) on chromosome 1.
ILMN_3240740	EIF3L	22	0.181561	12.7694	1.33241	0.189245	1	-4.51809	Homo sapiens eukaryotic translation initiation factor 3, subunit L (EIF3L), mRNA.
ILMN_2405078	OSBPL8	12	0.272243	8.69462	1.33206	0.189362	1	-4.51821	Homo sapiens oxysterol binding protein-like 8 (OSBPL8), transcript variant 1, mRNA.
ILMN_1682929	SYTL2	11	0.38548	7.63402	1.3318	0.189446	1	-4.51829	Homo sapiens synaptotagmin-like 2 (SYTL2), transcript variant d, mRNA.
ILMN_3244216	SCARNA3	1	-0.384278	9.6699	-1.33078	0.189779	1	-4.51863	Homo sapiens small Cajal body-specific RNA 3 (SCARNA3), guide RNA.
ILMN_1806845	ALG3	3	-0.185733	6.00273	-1.32956	0.190177	1	-4.51903	Homo sapiens asparagine-linked glycosylation 3 homolog (yeast, alpha-1,3-mannosyltransferase) (ALG3), transcript variant 3, mRNA.
ILMN_1708059	USP13	3	0.177703	7.02589	1.3289	0.190395	1	-4.51925	Homo sapiens ubiquitin specific peptidase 13 (isopeptidase T-3) (USP13), mRNA.
ILMN_1756542	TBC1D17	19	-0.256015	6.47673	-1.3281	0.190654	1	-4.5195	Homo sapiens TBC1 domain family, member 17 (TBC1D17), mRNA.
ILMN_2187830	CCNH	5	-0.205349	6.16279	-1.32799	0.190692	1	-4.51954	Homo sapiens cyclin H (CCNH), mRNA.
ILMN_2213834	PRO0628	20	-0.506816	9.19671	-1.32751	0.19085	1	-4.5197	Homo sapiens hypothetical LOC29053 (PRO0628), non-coding RNA.
ILMN_1694127	LOC650761		0.366058	6.4559	1.32737	0.190896	1	-4.51975	PREDICTED: Homo sapiens similar to T-cell receptor alpha chain V region CTL-L17 precursor (LOC650761), mRNA.
ILMN_1777895	LRRC37B	17	0.282568	8.32742	1.32719	0.190953	1	-4.5198	Homo sapiens leucine rich repeat containing 37B (LRRC37B), mRNA.
ILMN_1718907	TSHZ1	18	0.206449	8.22142	1.32676	0.191094	1	-4.51994	Homo sapiens teashirt zinc finger homeobox 1 (TSHZ1), mRNA.
ILMN_1816244		2	-0.237791	7.87932	-1.32566	0.191457	1	-4.5203	Homo sapiens mRNA; cDNA DKFZp686B24166 (from clone DKFZp686B24166)
ILMN_1664440	TP53BP1	15	-0.131215	7.56195	-1.32562	0.191468	1	-4.52031	Homo sapiens tumor protein p53 binding protein 1 (TP53BP1), mRNA.
ILMN_1775739	CDH20	18	0.222109	6.0785	1.32561	0.191471	1	-4.52032	Homo sapiens cadherin 20, type 2 (CDH20), mRNA.
ILMN_1664371	HIATL1	9	-0.187701	7.5495	-1.32444	0.191859	1	-4.5207	Homo sapiens hippocampus abundant transcript-like 1 (HIATL1), mRNA.
ILMN_1814789	UBAP2L	1	0.166633	8.99181	1.32419	0.191941	1	-4.52078	Homo sapiens ubiquitin associated protein 2-like (UBAP2L), mRNA.
ILMN_1730084	COMT	22	-0.178134	10.3208	-1.32412	0.191963	1	-4.5208	Homo sapiens catechol-O-methyltransferase (COMT), transcript variant S-COMT, mRNA.
ILMN_1700028	C9orf156	9	-0.119092	8.35376	-1.32375	0.192085	1	-4.52092	Homo sapiens chromosome 9 open reading frame 156 (C9orf156), mRNA.
ILMN_2412849	SLC5A10	17	-0.198556	6.6407	-1.32313	0.192288	1	-4.52113	Homo sapiens solute carrier family 5 (sodium/glucose cotransporter), member 10 (SLC5A10), transcript variant 2, mRNA.
ILMN_1703229	HIATL1	9	-0.210246	7.27242	-1.32263	0.192455	1	-4.52129	Homo sapiens hippocampus abundant transcript-like 1 (HIATL1), mRNA.
ILMN_1698307	DBNL	7	-0.135879	11.838	-1.32257	0.192474	1	-4.52131	Homo sapiens drebrin-like (DBNL), transcript variant 2, mRNA.
ILMN_1717324	C16orf52	16	0.219271	6.40375	1.32247	0.192506	1	-4.52134	Homo sapiens chromosome 16 open reading frame 52 (C16orf52), mRNA.
ILMN_1683148	PRICKLE2	3	0.224479	6.14033	1.32247	0.192507	1	-4.52134	Homo sapiens prickle homolog 2 (Drosophila) (PRICKLE2), mRNA.
ILMN_3248403	LOC100132717	1	0.281452	7.09672	1.32206	0.192641	1	-4.52147	PREDICTED: Homo sapiens hypothetical protein LOC100132717 (LOC100132717), mRNA.
ILMN_2391512	NAAA	4	-0.245205	9.33952	-1.322	0.192662	1	-4.52149	Homo sapiens N-acylethanolamine acid amidase (NAAA), transcript variant 1, mRNA.
ILMN_1788988	THAP1	8	-0.174481	6.67098	-1.32167	0.192772	1	-4.5216	Homo sapiens THAP domain containing, apoptosis associated protein 1 (THAP1), transcript variant 1, mRNA.
ILMN_2047354	C1orf97		0.155918	6.39777	1.32163	0.192785	1	-4.52162	Homo sapiens chromosome 1 open reading frame 97 (C1orf97), mRNA.
ILMN_2079098	C9orf80	9	-0.146368	13.8848	-1.32142	0.192855	1	-4.52168	Homo sapiens chromosome 9 open reading frame 80 (C9orf80), mRNA.
ILMN_1793549	PTPN4	2	0.312822	8.09096	1.32093	0.193018	1	-4.52184	Homo sapiens protein tyrosine phosphatase, non-receptor type 4 (megakaryocyte) (PTPN4), mRNA.
ILMN_1706005	GALT	9	-0.213582	7.37079	-1.32086	0.193039	1	-4.52187	Homo sapiens galactose-1-phosphate uridylyltransferase (GALT), mRNA.
ILMN_1691578	GTF3C6	6	-0.1922	7.61585	-1.32038	0.193199	1	-4.52202	Homo sapiens general transcription factor IIIC, polypeptide 6, alpha 35kDa (GTF3C6), mRNA.
ILMN_1722156	RWDD2A	6	0.191206	6.80861	1.32033	0.193216	1	-4.52204	Homo sapiens RWD domain containing 2A (RWDD2A), mRNA.
ILMN_1783443	ALOX15		0.206126	6.4471	1.32001	0.193321	1	-4.52214	PREDICTED: Homo sapiens arachidonate 15-lipoxygenase (ALOX15), mRNA.
ILMN_2070815	MPDU1	17	-0.173601	6.90051	-1.31913	0.193614	1	-4.52243	Homo sapiens mannose-P-dolichol utilization defect 1 (MPDU1), mRNA.
ILMN_2151739	CAT	11	0.381833	8.5909	1.31864	0.193774	1	-4.52259	Homo sapiens catalase (CAT), mRNA.
ILMN_1741585	SFMBT1	3	0.154492	6.63625	1.31746	0.194167	1	-4.52297	Homo sapiens Scm-like with four mbt domains 1 (SFMBT1), transcript variant 3, mRNA.
ILMN_1769751	PIGG	4	-0.164381	7.24358	-1.31702	0.194313	1	-4.52311	Homo sapiens phosphatidylinositol glycan anchor biosynthesis, class G (PIGG), mRNA.
ILMN_2326713	CD151	11	-0.273183	11.1609	-1.31675	0.194402	1	-4.5232	Homo sapiens CD151 molecule (Raph blood group) (CD151), transcript variant 2, mRNA.
ILMN_1737705	UHRF1BP1L	12	0.230149	7.64983	1.3167	0.194421	1	-4.52322	Homo sapiens UHRF1 binding protein 1-like (UHRF1BP1L), transcript variant 1, mRNA.
ILMN_1703477	ARHGEF2	1	0.116184	12.5468	1.31646	0.1945	1	-4.5233	Homo sapiens rho/rac guanine nucleotide exchange factor (GEF) 2 (ARHGEF2), mRNA.
ILMN_2286334	SR140	3	-0.189854	7.33377	-1.31629	0.194557	1	-4.52335	Homo sapiens U2-associated SR140 protein (SR140), mRNA.
ILMN_1746020	MDM4	1	0.25084	7.47571	1.31627	0.194563	1	-4.52336	Homo sapiens Mdm4 p53 binding protein homolog (mouse) (MDM4), mRNA.
ILMN_1771664	CLEC4E	12	0.243368	7.18772	1.31579	0.194723	1	-4.52351	Homo sapiens C-type lectin domain family 4, member E (CLEC4E), mRNA.
ILMN_1668928	MLKL		-0.228111	6.15966	-1.31574	0.194738	1	-4.52353	PREDICTED: Homo sapiens mixed lineage kinase domain-like (MLKL), mRNA.
ILMN_1708427	KPNA3	13	0.408774	6.53774	1.31564	0.194772	1	-4.52356	Homo sapiens karyopherin alpha 3 (importin alpha 4) (KPNA3), mRNA.
ILMN_1686804	CCRK	9	0.184497	6.1897	1.31526	0.194899	1	-4.52368	Homo sapiens cell cycle related kinase (CCRK), transcript variant 1, mRNA.
ILMN_2186369	NCOR1	17	-0.155661	7.51343	-1.31479	0.195056	1	-4.52384	Homo sapiens nuclear receptor co-repressor 1 (NCOR1), mRNA.
ILMN_3307659	SFT2D2	1	0.203551	6.13612	1.31464	0.195105	1	-4.52388	Homo sapiens SFT2 domain containing 2 (SFT2D2), mRNA.
ILMN_1733249	GNB4	3	-0.248166	6.75514	-1.31438	0.195192	1	-4.52397	Homo sapiens guanine nucleotide binding protein (G protein), beta polypeptide 4 (GNB4), mRNA.
ILMN_1759789	KAT5	11	-0.196504	6.72814	-1.31438	0.195193	1	-4.52397	Homo sapiens K(lysine) acetyltransferase 5 (KAT5), transcript variant 1, mRNA.
ILMN_2226271	INSL3	19	-0.257584	6.31519	-1.31431	0.195216	1	-4.52399	Homo sapiens insulin-like 3 (Leydig cell) (INSL3), mRNA.
ILMN_1692517	LOC653381	15	0.212796	9.50325	1.31213	0.195944	1	-4.5247	PREDICTED: Homo sapiens similar to Sorbitol dehydrogenase (L-iditol 2-dehydrogenase) (LOC653381), mRNA.
ILMN_1910948			0.160162	6.57744	1.31137	0.196199	1	-4.52494	Homo sapiens mRNA; cDNA DKFZp686J1595 (from clone DKFZp686J1595)
ILMN_1658728	ZBTB25	14	0.214584	6.58912	1.31094	0.196344	1	-4.52508	Homo sapiens zinc finger and BTB domain containing 25 (ZBTB25), mRNA.
ILMN_3249963	PCBP2	12	-0.225352	6.36621	-1.31091	0.196354	1	-4.52509	Homo sapiens poly(rC) binding protein 2 (PCBP2), transcript variant 6, mRNA.
ILMN_1711383	STK4	20	0.180742	12.5022	1.31079	0.196394	1	-4.52513	Homo sapiens serine/threonine kinase 4 (STK4), mRNA.
ILMN_1799015	PXMP2	12	0.165531	6.46171	1.31034	0.196546	1	-4.52528	Homo sapiens peroxisomal membrane protein 2, 22kDa (PXMP2), mRNA.
ILMN_1783142	RPS4Y1	Y	1.51302	8.57974	1.31156	0.196558	1	-4.52503	Homo sapiens ribosomal protein S4, Y-linked 1 (RPS4Y1), mRNA.
ILMN_2082593	KIR3DL3	19	0.348348	6.33616	1.31024	0.196579	1	-4.52531	Homo sapiens killer cell immunoglobulin-like receptor, three domains, long cytoplasmic tail, 3 (KIR3DL3), mRNA.
ILMN_1679577	SETD3	14	0.174873	6.18611	1.31011	0.19662	1	-4.52535	Homo sapiens SET domain containing 3 (SETD3), transcript variant 1, mRNA.
ILMN_3258628	INPP5K	17	-0.352662	8.19706	-1.30981	0.196721	1	-4.52545	Homo sapiens inositol polyphosphate-5-phosphatase K (INPP5K), transcript variant 2, mRNA.
ILMN_1685870	HYDIN	16	-0.203229	7.17012	-1.30918	0.196933	1	-4.52565	Homo sapiens hydrocephalus inducing homolog (mouse) (HYDIN), transcript variant 1, mRNA.
ILMN_1707124	TFPI	2	-0.224692	6.45997	-1.30908	0.196968	1	-4.52568	Homo sapiens tissue factor pathway inhibitor (lipoprotein-associated coagulation inhibitor) (TFPI), transcript variant 1, mRNA.
ILMN_3216744	LOC100132894		-0.201366	6.00762	-1.30888	0.197035	1	-4.52575	PREDICTED: Homo sapiens hypothetical protein LOC100132894, transcript variant 1 (LOC100132894), mRNA.
ILMN_1812666	DNAJC15	13	0.301896	6.67933	1.30876	0.197076	1	-4.52579	Homo sapiens DnaJ (Hsp40) homolog, subfamily C, member 15 (DNAJC15), mRNA.
ILMN_1724959	SEC31A	4	0.141213	9.14101	1.30851	0.197161	1	-4.52587	Homo sapiens SEC31 homolog A (S. cerevisiae) (SEC31A), transcript variant 1, mRNA.
ILMN_1671935	LOC646103	5	-0.156654	6.64443	-1.30801	0.197328	1	-4.52603	PREDICTED: Homo sapiens similar to TBP-associated factor 11 (LOC646103), mRNA.
ILMN_2289775	HAX1	1	-0.221067	6.44552	-1.30795	0.197348	1	-4.52605	Homo sapiens HCLS1 associated protein X-1 (HAX1), transcript variant 1, mRNA.
ILMN_1669447	PYHIN1	1	0.282986	8.3341	1.30788	0.197371	1	-4.52607	Homo sapiens pyrin and HIN domain family, member 1 (PYHIN1), transcript variant b2, mRNA.
ILMN_1749210	BUD13	11	-0.14373	7.7972	-1.3074	0.197533	1	-4.52623	Homo sapiens BUD13 homolog (S. cerevisiae) (BUD13), mRNA.
ILMN_1700147	VPREB3	22	0.338096	8.15267	1.30735	0.197551	1	-4.52624	Homo sapiens pre-B lymphocyte gene 3 (VPREB3), mRNA.
ILMN_3177354	LOC100128425		-0.165374	6.26871	-1.30696	0.197682	1	-4.52637	PREDICTED: Homo sapiens hypothetical protein LOC100128425 (LOC100128425), mRNA.
ILMN_2283325	GPR177	1	-0.453976	9.7431	-1.30663	0.197791	1	-4.52647	Homo sapiens G protein-coupled receptor 177 (GPR177), transcript variant 1, mRNA.
ILMN_3248882	KIAA0114	4	0.185428	7.69783	1.30634	0.197891	1	-4.52657	Homo sapiens KIAA0114 (KIAA0114), non-coding RNA.
ILMN_3222974	PRKCB	16	0.167165	8.86077	1.30543	0.198197	1	-4.52686	Homo sapiens protein kinase C, beta (PRKCB), transcript variant 1, mRNA.
ILMN_3299424	LOC729173		-0.346461	7.16034	-1.30479	0.198413	1	-4.52707	PREDICTED: Homo sapiens hypothetical protein LOC729173 (LOC729173), mRNA.
ILMN_1683658	FKBP1A	20	-0.206743	10.7256	-1.30459	0.19848	1	-4.52713	Homo sapiens FK506 binding protein 1A, 12kDa (FKBP1A), transcript variant 12B, mRNA.
ILMN_1794726	RNF167	17	-0.193658	10.1553	-1.30432	0.19857	1	-4.52722	Homo sapiens ring finger protein 167 (RNF167), mRNA.
ILMN_1658702	HIST1H2BJ	6	-0.324434	7.73934	-1.30398	0.198687	1	-4.52733	Homo sapiens histone cluster 1, H2bj (HIST1H2BJ), mRNA.
ILMN_2049766	NFE2L3	7	-0.249274	6.07279	-1.30393	0.198704	1	-4.52734	Homo sapiens nuclear factor (erythroid-derived 2)-like 3 (NFE2L3), mRNA.
ILMN_1692535	DPP4	2	0.221999	6.20853	1.30386	0.198725	1	-4.52736	Homo sapiens dipeptidyl-peptidase 4 (DPP4), mRNA.
ILMN_1690325	NFYA	6	-0.223366	6.46024	-1.3034	0.198883	1	-4.52751	Homo sapiens nuclear transcription factor Y, alpha (NFYA), transcript variant 1, mRNA.
ILMN_1793628	SERPINA10	14	0.291283	8.2774	1.30329	0.198921	1	-4.52755	Homo sapiens serpin peptidase inhibitor, clade A (alpha-1 antiproteinase, antitrypsin), member 10 (SERPINA10), transcript variant 1, mRNA.
ILMN_1766487	LRRC25	19	-0.283778	9.25355	-1.30303	0.199007	1	-4.52763	Homo sapiens leucine rich repeat containing 25 (LRRC25), mRNA.
ILMN_1785158	HERPUD2	7	-0.183993	7.991	-1.30298	0.199026	1	-4.52765	Homo sapiens HERPUD family member 2 (HERPUD2), mRNA.
ILMN_1769665	RAB5C	17	0.36085	7.68787	1.30295	0.199034	1	-4.52766	Homo sapiens RAB5C, member RAS oncogene family (RAB5C), transcript variant 1, mRNA.
ILMN_1874172		16	-0.242015	6.18311	-1.30246	0.1992	1	-4.52781	BX097339 Soares_placenta_8to9weeks_2NbHP8to9W Homo sapiens cDNA clone IMAGp998O154469, mRNA sequence
ILMN_2288232	PHKB	16	-0.203826	8.22042	-1.30203	0.199348	1	-4.52795	Homo sapiens phosphorylase kinase, beta (PHKB), transcript variant 1, mRNA.
ILMN_1817228		6	-0.176429	6.00182	-1.30189	0.199396	1	-4.528	UI-H-DH1-awo-m-15-0-UI.s1 NCI_CGAP_DH1 Homo sapiens cDNA clone UI-H-DH1-awo-m-15-0-UI 3, mRNA sequence
ILMN_1771203	SMAD2	18	0.161382	6.91112	1.30142	0.199555	1	-4.52815	Homo sapiens SMAD family member 2 (SMAD2), transcript variant 2, mRNA.
ILMN_2306066	FUS	16	-0.183087	6.33931	-1.3012	0.199627	1	-4.52822	Homo sapiens fusion (involved in t(12;16) in malignant liposarcoma) (FUS), transcript variant 1, mRNA.
ILMN_1657571	ASNA1	19	-0.244078	6.48981	-1.30079	0.199768	1	-4.52835	Homo sapiens arsA arsenite transporter, ATP-binding, homolog 1 (bacterial) (ASNA1), mRNA.
ILMN_3250389	LOC440895	2	-0.269439	6.64078	-1.30019	0.19997	1	-4.52854	PREDICTED: Homo sapiens LIM and senescent cell antigen-like domains 3-like, transcript variant 1 (LOC440895), mRNA.
ILMN_3241201	LOC100132967	X	-0.199604	6.0788	-1.29921	0.200304	1	-4.52886	PREDICTED: Homo sapiens similar to hCG2042244 (LOC100132967), mRNA.
ILMN_1670518	WDFY3	4	-0.189419	6.22633	-1.2991	0.200343	1	-4.5289	Homo sapiens WD repeat and FYVE domain containing 3 (WDFY3), transcript variant 1, mRNA.
ILMN_1718990	NFRKB	11	-0.174654	6.42447	-1.29884	0.20043	1	-4.52898	Homo sapiens nuclear factor related to kappaB binding protein (NFRKB), mRNA.
ILMN_1690237	PCDHB19P	5	-0.396538	9.28806	-1.29867	0.200488	1	-4.52903	Homo sapiens protocadherin beta 19 pseudogene (PCDHB19P), non-coding RNA.
ILMN_1782086	AOC3	17	0.218454	6.19552	1.29808	0.200688	1	-4.52922	Homo sapiens amine oxidase, copper containing 3 (vascular adhesion protein 1) (AOC3), mRNA.
ILMN_3243514	LOC100192379	4	-0.177104	6.01193	-1.29766	0.200832	1	-4.52935	Homo sapiens hypothetical LOC100192379 (LOC100192379), non-coding RNA.
ILMN_1691476	MYLK	3	-0.377163	6.17569	-1.29664	0.20118	1	-4.52968	Homo sapiens myosin light chain kinase (MYLK), transcript variant 8, mRNA.
ILMN_1660544	ARRDC4	15	-0.218982	6.29704	-1.29613	0.201355	1	-4.52984	Homo sapiens arrestin domain containing 4 (ARRDC4), mRNA.
ILMN_1789407	FAM18B2	17	0.231397	6.16503	1.29599	0.201403	1	-4.52989	Homo sapiens family with sequence similarity 18, member B2 (FAM18B2), mRNA.
ILMN_1681300	LOC641806		0.167743	5.98858	1.29559	0.201541	1	-4.53002	PREDICTED: Homo sapiens similar to Serine/threonine-protein kinase tousled-like 2 (Tousled-like kinase 2) (PKU-alpha) (LOC641806), mRNA.
ILMN_1707240	PTBP2	1	0.320248	6.04908	1.29547	0.201581	1	-4.53006	Homo sapiens polypyrimidine tract binding protein 2 (PTBP2), mRNA.
ILMN_1797776	PRSS23	11	0.280898	6.49057	1.29544	0.20159	1	-4.53007	Homo sapiens protease, serine, 23 (PRSS23), mRNA.
ILMN_1729611	REEP4	8	-0.248198	6.89602	-1.29541	0.201601	1	-4.53008	Homo sapiens receptor accessory protein 4 (REEP4), mRNA.
ILMN_1711514	COCH	14	0.310068	6.05436	1.29531	0.201637	1	-4.53011	Homo sapiens coagulation factor C homolog, cochlin (Limulus polyphemus) (COCH), mRNA.
ILMN_1760542	PSMA1	11	0.194002	6.90266	1.29453	0.201903	1	-4.53036	Homo sapiens proteasome (prosome, macropain) subunit, alpha type, 1 (PSMA1), transcript variant 1, mRNA.
ILMN_1723048	GJC2	1	-0.262455	6.537	-1.29286	0.202474	1	-4.53089	Homo sapiens gap junction protein, gamma 2, 47kDa (GJC2), mRNA.
ILMN_1811682	CYLN2	7	-0.326762	6.6365	-1.29228	0.202673	1	-4.53107	Homo sapiens cytoplasmic linker 2 (CYLN2), transcript variant 2, mRNA.
ILMN_3218193	LOC100133177	7	-0.339605	7.35471	-1.29217	0.202709	1	-4.53111	PREDICTED: Homo sapiens misc_RNA (LOC100133177), miscRNA.
ILMN_1698715	NHLRC2	10	0.184358	6.0968	1.29189	0.202807	1	-4.5312	Homo sapiens NHL repeat containing 2 (NHLRC2), mRNA.
ILMN_2363058	PAOX	10	-0.194434	7.37614	-1.29076	0.203197	1	-4.53156	Homo sapiens polyamine oxidase (exo-N4-amino) (PAOX), transcript variant 5, mRNA.
ILMN_3194087	HSPC157	1	-0.274787	7.1048	-1.2907	0.203217	1	-4.53158	Homo sapiens hypothetical LOC29092 (HSPC157), transcript variant 1, non-coding RNA.
ILMN_1693788	ZNF432	19	-0.213123	6.02287	-1.2906	0.20325	1	-4.53161	Homo sapiens zinc finger protein 432 (ZNF432), mRNA.
ILMN_1870621		9	-0.197701	6.57102	-1.29057	0.20326	1	-4.53162	BX119072 Soares_testis_NHT Homo sapiens cDNA clone IMAGp998I214165, mRNA sequence
ILMN_1704985	CYP27A1	2	-0.353876	9.6791	-1.28998	0.203464	1	-4.53181	Homo sapiens cytochrome P450, family 27, subfamily A, polypeptide 1 (CYP27A1), nuclear gene encoding mitochondrial protein, mRNA.
ILMN_2090123	DHX29	5	0.251656	7.66437	1.28965	0.203576	1	-4.53191	Homo sapiens DEAH (Asp-Glu-Ala-His) box polypeptide 29 (DHX29), mRNA.
ILMN_1729167	EFTUD1	15	0.160832	7.05738	1.28959	0.203599	1	-4.53193	Homo sapiens elongation factor Tu GTP binding domain containing 1 (EFTUD1), transcript variant 1, mRNA.
ILMN_2298936	THOC3	5	0.367024	6.86128	1.28945	0.203648	1	-4.53198	Homo sapiens THO complex 3 (THOC3), mRNA.
ILMN_1712929	DNAJB12	10	-0.189766	7.94739	-1.28848	0.203981	1	-4.53229	Homo sapiens DnaJ (Hsp40) homolog, subfamily B, member 12 (DNAJB12), transcript variant 1, mRNA.
ILMN_2284327	WDR23	14	0.208414	6.14171	1.28765	0.204266	1	-4.53255	Homo sapiens WD repeat domain 23 (WDR23), transcript variant 1, mRNA.
ILMN_2118864	RAB1A	2	0.203936	7.17231	1.28697	0.204503	1	-4.53277	Homo sapiens RAB1A, member RAS oncogene family (RAB1A), mRNA.
ILMN_1794063	ANKRD27	19	0.218189	6.16682	1.28616	0.204783	1	-4.53303	Homo sapiens ankyrin repeat domain 27 (VPS9 domain) (ANKRD27), mRNA.
ILMN_1772700	TMEM18	2	0.162445	6.41438	1.28573	0.204932	1	-4.53316	Homo sapiens transmembrane protein 18 (TMEM18), mRNA.
ILMN_1730824	ZNF512	2	0.269297	9.08837	1.28496	0.205196	1	-4.5334	Homo sapiens zinc finger protein 512 (ZNF512), mRNA.
ILMN_2371280	CSF3R	1	0.134638	14.1763	1.28443	0.205382	1	-4.53357	Homo sapiens colony stimulating factor 3 receptor (granulocyte) (CSF3R), transcript variant 4, mRNA.
ILMN_1797342	FNBP1	9	0.185344	12.1372	1.28426	0.205441	1	-4.53363	Homo sapiens formin binding protein 1 (FNBP1), mRNA.
ILMN_1700109	PTOV1	19	0.178094	10.5182	1.28425	0.205445	1	-4.53363	Homo sapiens prostate tumor overexpressed 1 (PTOV1), mRNA.
ILMN_1781276	TMCO4	1	-0.21048	5.9529	-1.28386	0.205578	1	-4.53375	Homo sapiens transmembrane and coiled-coil domains 4 (TMCO4), mRNA.
ILMN_1787378	ADD3	10	0.165562	10.2501	1.28373	0.205626	1	-4.5338	Homo sapiens adducin 3 (gamma) (ADD3), transcript variant 1, mRNA.
ILMN_2161832	VPS37A	8	0.281992	7.13827	1.28369	0.205639	1	-4.53381	Homo sapiens vacuolar protein sorting 37 homolog A (S. cerevisiae) (VPS37A), mRNA.
ILMN_1737644	TMEM219	16	-0.259211	9.22679	-1.28313	0.205833	1	-4.53399	Homo sapiens transmembrane protein 219 (TMEM219), transcript variant 1, mRNA.
ILMN_1843616		2	-0.153375	5.98898	-1.283	0.205879	1	-4.53403	af90b06.s1 Soares_testis_NHT Homo sapiens cDNA clone IMAGE:1049267 3, mRNA sequence
ILMN_2364971	PPP2R5C	14	0.15523	9.06589	1.28267	0.205994	1	-4.53413	Homo sapiens protein phosphatase 2, regulatory subunit B', gamma isoform (PPP2R5C), transcript variant 4, mRNA.
ILMN_1662751	LOC645722		-0.191187	6.14519	-1.28258	0.206023	1	-4.53416	PREDICTED: Homo sapiens similar to hCG2037003 (LOC645722), mRNA.
ILMN_2049642	RPA1	17	-0.214315	9.92468	-1.28228	0.206127	1	-4.53425	Homo sapiens replication protein A1, 70kDa (RPA1), mRNA.
ILMN_1728684	PELP1	17	0.252822	8.36203	1.28206	0.206204	1	-4.53432	Homo sapiens proline, glutamic acid and leucine rich protein 1 (PELP1), mRNA.
ILMN_1804090	SLC25A10	17	-0.18244	6.48989	-1.28185	0.206277	1	-4.53439	Homo sapiens solute carrier family 25 (mitochondrial carrier; dicarboxylate transporter), member 10 (SLC25A10), nuclear gene encoding mitochondrial protein, mRNA.
ILMN_1797693	BRI3BP	12	0.302575	8.55005	1.28174	0.206317	1	-4.53443	Homo sapiens BRI3 binding protein (BRI3BP), mRNA.
ILMN_2043809	PFKM	12	-0.229611	6.70768	-1.2815	0.2064	1	-4.5345	Homo sapiens phosphofructokinase, muscle (PFKM), mRNA.
ILMN_3276676	LOC392382		-0.284309	6.70714	-1.28133	0.206459	1	-4.53456	PREDICTED: Homo sapiens misc_RNA (LOC392382), miscRNA.
ILMN_3244678	SNORA5B	7	0.229143	6.15793	1.28064	0.2067	1	-4.53478	Homo sapiens small nucleolar RNA, H/ACA box 5B (SNORA5B), small nucleolar RNA.
ILMN_1793832	GRB14	2	-0.18073	6.19494	-1.28046	0.206763	1	-4.53483	Homo sapiens growth factor receptor-bound protein 14 (GRB14), mRNA.
ILMN_1671913	TRMT2A	22	-0.190956	6.12451	-1.28023	0.206841	1	-4.53491	Homo sapiens TRM2 tRNA methyltransferase 2 homolog A (S. cerevisiae) (TRMT2A), transcript variant 1, mRNA.
ILMN_3225784	LOC730029		0.222263	11.3728	1.28019	0.206856	1	-4.53492	PREDICTED: Homo sapiens similar to hCG1997137, transcript variant 3 (LOC730029), mRNA.
ILMN_2119421	LOC143543	11	0.210986	6.41312	1.27897	0.20728	1	-4.5353	Homo sapiens RNA binding motif protein, X-linked pseudogene (LOC143543) on chromosome 11.
ILMN_1808218	LOC642295		-0.218141	6.01801	-1.2789	0.207305	1	-4.53533	PREDICTED: Homo sapiens hypothetical LOC642295 (LOC642295), mRNA.
ILMN_1662128	ISY1	3	-0.178552	7.19735	-1.2782	0.207551	1	-4.53555	Homo sapiens ISY1 splicing factor homolog (S. cerevisiae) (ISY1), mRNA.
ILMN_1697227	USP36	17	0.319859	8.08646	1.27777	0.207699	1	-4.53568	Homo sapiens ubiquitin specific peptidase 36 (USP36), mRNA.
ILMN_1666173	TCF20	22	-0.219206	6.32746	-1.27776	0.207704	1	-4.53569	Homo sapiens transcription factor 20 (AR1) (TCF20), transcript variant 1, mRNA.
ILMN_1703881	LOC441528	X	0.21931	6.00672	1.27761	0.207755	1	-4.53573	PREDICTED: Homo sapiens hypothetical protein LOC441528 (LOC441528), mRNA.
ILMN_3182020	LOC100129441		-0.441806	8.71006	-1.27718	0.207907	1	-4.53587	PREDICTED: Homo sapiens hypothetical protein LOC100129441 (LOC100129441), mRNA.
ILMN_2340908	SCML1	X	-0.214686	6.53452	-1.27679	0.208042	1	-4.53599	Homo sapiens sex comb on midleg-like 1 (Drosophila) (SCML1), transcript variant 1, mRNA.
ILMN_1758293	UBR7	14	-0.172252	6.44528	-1.27648	0.208151	1	-4.53609	Homo sapiens ubiquitin protein ligase E3 component n-recognin 7 (putative) (UBR7), transcript variant 3, mRNA.
ILMN_1663627	ELMO1	7	-0.162629	6.33623	-1.27643	0.208171	1	-4.53611	Homo sapiens engulfment and cell motility 1 (ELMO1), transcript variant 1, mRNA.
ILMN_2134974	RAB38	11	-0.184462	6.07836	-1.27625	0.208231	1	-4.53616	Homo sapiens RAB38, member RAS oncogene family (RAB38), mRNA.
ILMN_2257015	AGER	6	-0.264098	6.83465	-1.276	0.208318	1	-4.53624	Homo sapiens advanced glycosylation end product-specific receptor (AGER), transcript variant 1, mRNA.
ILMN_2089073	ATP9A	20	-0.270645	8.22213	-1.2759	0.208356	1	-4.53627	Homo sapiens ATPase, class II, type 9A (ATP9A), mRNA.
ILMN_1883050		5	0.18716	6.79123	1.27573	0.208414	1	-4.53633	602575538F1 NIH_MGC_77 Homo sapiens cDNA clone IMAGE:4703745 5, mRNA sequence
ILMN_1760129	EHMT1		-0.288032	7.1955	-1.27562	0.208453	1	-4.53636	PREDICTED: Homo sapiens euchromatic histone-lysine N-methyltransferase 1, transcript variant 6 (EHMT1), mRNA.
ILMN_1794863	CAMK2N1	1	0.289218	7.77291	1.27513	0.208625	1	-4.53652	Homo sapiens calcium/calmodulin-dependent protein kinase II inhibitor 1 (CAMK2N1), mRNA.
ILMN_1701264	TSPYL6	2	0.181687	6.5396	1.27481	0.208738	1	-4.53662	Homo sapiens TSPY-like 6 (TSPYL6), mRNA.
ILMN_3209631	LOC728060	3	-0.287852	7.27656	-1.27453	0.208837	1	-4.53671	PREDICTED: Homo sapiens misc_RNA (LOC728060), miscRNA.
ILMN_1803570	BRI3BP	12	0.189962	6.08221	1.27352	0.209192	1	-4.53703	Homo sapiens BRI3 binding protein (BRI3BP), mRNA.
ILMN_3209317	LOC644949		-0.390266	9.08508	-1.27274	0.209463	1	-4.53727	PREDICTED: Homo sapiens hypothetical LOC644949 (LOC644949), miscRNA.
ILMN_1691264	NAT8B	2	-0.465239	8.00883	-1.27221	0.209653	1	-4.53744	Homo sapiens N-acetyltransferase 8B (GCN5-related, putative, gene/pseudogene) (NAT8B), mRNA.
ILMN_1815777	NBPF12	1	-0.222647	6.11743	-1.27202	0.209717	1	-4.5375	PREDICTED: Homo sapiens neuroblastoma breakpoint family, member 12 (NBPF12), mRNA.
ILMN_1711422	PLEKHN1	1	-0.193561	6.0778	-1.27163	0.209855	1	-4.53762	Homo sapiens pleckstrin homology domain containing, family N member 1 (PLEKHN1), mRNA.
ILMN_2408885	HDAC9	7	-0.165934	6.42354	-1.27136	0.20995	1	-4.5377	Homo sapiens histone deacetylase 9 (HDAC9), transcript variant 1, mRNA.
ILMN_1762003	SEC62	3	0.319265	7.19045	1.2713	0.209972	1	-4.53772	Homo sapiens SEC62 homolog (S. cerevisiae) (SEC62), mRNA.
ILMN_1773819	LOC648605		-0.226743	6.67355	-1.26994	0.210451	1	-4.53815	PREDICTED: Homo sapiens similar to Trimethyllysine dioxygenase, mitochondrial precursor (Epsilon-trimethyllysine 2-oxoglutarate dioxygenase) (TML-alpha-ketoglutarate dioxygenase) (TML hydroxylase) (TML dioxygenase) (TMLD), transcript variant 2 (LOC648605), mRNA.
ILMN_1753627	DOLK	9	0.137299	6.77392	1.26915	0.210731	1	-4.5384	Homo sapiens dolichol kinase (DOLK), mRNA.
ILMN_1805701	LOC647650		-0.210556	6.18517	-1.26913	0.210736	1	-4.5384	PREDICTED: Homo sapiens hypothetical protein LOC647650 (LOC647650), mRNA.
ILMN_2344373	MVP	16	-0.259902	9.79923	-1.26906	0.210764	1	-4.53843	Homo sapiens major vault protein (MVP), transcript variant 1, mRNA.
ILMN_1675191	GAPT	5	0.30294	9.3607	1.269	0.210783	1	-4.53845	Homo sapiens GRB2-binding adaptor protein, transmembrane (GAPT), mRNA.
ILMN_1741300	ZNF407	18	-0.139065	7.72666	-1.26852	0.210954	1	-4.5386	Homo sapiens zinc finger protein 407 (ZNF407), transcript variant 1, mRNA.
ILMN_1726104	C11orf51	11	-0.166413	6.27053	-1.26848	0.210967	1	-4.53861	Homo sapiens chromosome 11 open reading frame 51 (C11orf51), mRNA.
ILMN_2270443	LIMK2	22	0.239667	7.06993	1.26797	0.211149	1	-4.53877	Homo sapiens LIM domain kinase 2 (LIMK2), transcript variant 2a, mRNA.
ILMN_1757338	PLSCR4	3	-0.217405	6.31648	-1.26795	0.211156	1	-4.53878	Homo sapiens phospholipid scramblase 4 (PLSCR4), mRNA.
ILMN_1851492		16	-0.169344	6.49055	-1.26691	0.211524	1	-4.5391	Homo sapiens cDNA FLJ38388 fis, clone FEBRA2004485
ILMN_2247594	RPLP1	15	0.144928	13.8044	1.26596	0.211862	1	-4.5394	Homo sapiens ribosomal protein, large, P1 (RPLP1), transcript variant 1, mRNA.
ILMN_1772506	ATP5I	4	-0.244251	6.81775	-1.2658	0.211916	1	-4.53945	Homo sapiens ATP synthase, H+ transporting, mitochondrial F0 complex, subunit E (ATP5I), nuclear gene encoding mitochondrial protein, mRNA.
ILMN_1782991	C1orf108		-0.212043	6.58849	-1.26541	0.212056	1	-4.53957	PREDICTED: Homo sapiens chromosome 1 open reading frame 108 (C1orf108), mRNA.
ILMN_1862909		15	0.479739	7.35492	1.26518	0.212138	1	-4.53964	Homo sapiens mRNA; cDNA DKFZp686M2414 (from clone DKFZp686M2414)
ILMN_1699022	ENDOD1	11	-0.322201	7.61449	-1.26363	0.21269	1	-4.54013	Homo sapiens endonuclease domain containing 1 (ENDOD1), mRNA.
ILMN_1752028	PMS2L1		-0.162919	6.04866	-1.26325	0.212824	1	-4.54025	PREDICTED: Homo sapiens postmeiotic segregation increased 2-like 1, transcript variant 8 (PMS2L1), mRNA.
ILMN_1700681	CD99L2	X	-0.20886	8.08183	-1.26298	0.212919	1	-4.54033	Homo sapiens CD99 molecule-like 2 (CD99L2), transcript variant 3, mRNA.
ILMN_1662470	C10orf35	10	-0.199087	6.44111	-1.26263	0.213044	1	-4.54044	Homo sapiens chromosome 10 open reading frame 35 (C10orf35), mRNA.
ILMN_2348512	ZXDC	3	-0.200705	6.2503	-1.26262	0.213049	1	-4.54045	Homo sapiens ZXD family zinc finger C (ZXDC), transcript variant 2, mRNA.
ILMN_1802146	ZNF74	22	-0.146288	6.20108	-1.26237	0.213136	1	-4.54052	Homo sapiens zinc finger protein 74 (ZNF74), transcript variant 2, transcribed RNA.
ILMN_1860789		2	0.173625	6.54328	1.26226	0.213178	1	-4.54056	UI-CF-EC1-abz-d-11-0-UI.s1 UI-CF-EC1 Homo sapiens cDNA clone UI-CF-EC1-abz-d-11-0-UI 3, mRNA sequence
ILMN_1747355	CCL3L1	17	-0.17805	6.18045	-1.26197	0.21328	1	-4.54065	Homo sapiens chemokine (C-C motif) ligand 3-like 1 (CCL3L1), mRNA.
ILMN_2317730	ELMO2	20	0.122459	9.6789	1.26197	0.21328	1	-4.54065	Homo sapiens engulfment and cell motility 2 (ELMO2), transcript variant 1, mRNA.
ILMN_1828197		1	-0.211914	7.188	-1.26183	0.213331	1	-4.54069	AGENCOURT_14360380 NIH_MGC_186 Homo sapiens cDNA clone IMAGE:30406177 5, mRNA sequence
ILMN_1807833	HM13	20	-0.219756	7.89836	-1.26163	0.213401	1	-4.54075	Homo sapiens histocompatibility (minor) 13 (HM13), transcript variant 2, mRNA.
ILMN_1748481	TMEM199	17	0.201051	6.95619	1.26152	0.213441	1	-4.54079	Homo sapiens transmembrane protein 199 (TMEM199), mRNA.
ILMN_1714158	PON2	7	0.268151	6.90832	1.261	0.213628	1	-4.54095	Homo sapiens paraoxonase 2 (PON2), transcript variant 1, mRNA.
ILMN_1788347	KIAA1737	14	0.248463	7.09153	1.26078	0.213706	1	-4.54102	Homo sapiens KIAA1737 (KIAA1737), mRNA.
ILMN_1679042	LOC645937	9	-0.255871	6.37916	-1.26074	0.213718	1	-4.54103	PREDICTED: Homo sapiens similar to zinc finger protein 598 (LOC645937), mRNA.
ILMN_1656900	SULT1A1	16	-0.239263	10.3289	-1.26029	0.213879	1	-4.54117	Homo sapiens sulfotransferase family, cytosolic, 1A, phenol-preferring, member 1 (SULT1A1), transcript variant 5, mRNA.
ILMN_1749368	HIST1H3H	6	-0.317814	8.66888	-1.26015	0.21393	1	-4.54122	Homo sapiens histone cluster 1, H3h (HIST1H3H), mRNA.
ILMN_1804953	CCDC18	1	-0.149366	6.29483	-1.26007	0.213957	1	-4.54124	Homo sapiens coiled-coil domain containing 18 (CCDC18), mRNA.
ILMN_1685441	ASAP3	1	-0.166175	6.25776	-1.25925	0.214253	1	-4.5415	Homo sapiens ArfGAP with SH3 domain, ankyrin repeat and PH domain 3 (ASAP3), mRNA.
ILMN_3234456	TSTD1	1	0.208501	7.21355	1.25893	0.214365	1	-4.5416	Homo sapiens thiosulfate sulfurtransferase (rhodanese)-like domain containing 1 (TSTD1), transcript variant 3, mRNA.
ILMN_1821975		7	0.286561	7.42155	1.25854	0.214506	1	-4.54172	Human T-cell receptor (V beta 4.1-variant, J beta 2.1, C beta 2) mRNA
ILMN_1744649	PSMB5	14	-0.165528	8.73473	-1.25819	0.214631	1	-4.54183	Homo sapiens proteasome (prosome, macropain) subunit, beta type, 5 (PSMB5), mRNA.
ILMN_1764732	LOC652640		-0.205069	6.07029	-1.2578	0.214773	1	-4.54195	PREDICTED: Homo sapiens hypothetical protein LOC652640 (LOC652640), mRNA.
ILMN_1801223	WTIP	19	-0.214971	5.98568	-1.25749	0.214884	1	-4.54205	PREDICTED: Homo sapiens Wilms tumor 1 interacting protein (WTIP), mRNA.
ILMN_2146566	SFRS16	19	-0.277972	6.94259	-1.25743	0.214904	1	-4.54207	Homo sapiens splicing factor, arginine/serine-rich 16 (SFRS16), mRNA.
ILMN_1798980	CAPZB	1	0.167508	10.9565	1.25707	0.215032	1	-4.54218	Homo sapiens capping protein (actin filament) muscle Z-line, beta (CAPZB), mRNA.
ILMN_1658290	C16orf68	16	-0.204542	8.2072	-1.25704	0.215044	1	-4.54219	Homo sapiens chromosome 16 open reading frame 68 (C16orf68), mRNA.
ILMN_1730728	OR2B2	6	0.205106	6.08002	1.25633	0.215299	1	-4.54241	Homo sapiens olfactory receptor, family 2, subfamily B, member 2 (OR2B2), mRNA.
ILMN_1718354	INTS7	1	0.197266	6.18648	1.25627	0.21532	1	-4.54243	Homo sapiens integrator complex subunit 7 (INTS7), mRNA.
ILMN_2112599	C16orf80	16	0.188366	8.46495	1.25603	0.215408	1	-4.5425	Homo sapiens chromosome 16 open reading frame 80 (C16orf80), mRNA.
ILMN_1655557	INTS6	13	0.360883	8.79399	1.2559	0.215454	1	-4.54254	Homo sapiens integrator complex subunit 6 (INTS6), transcript variant 2, mRNA.
ILMN_1779572	LOC440456	17	-0.288294	7.32583	-1.25576	0.215505	1	-4.54259	PREDICTED: Homo sapiens similar to pleckstrin homology domain containing, family M (with RUN domain) member 1; adapter protein 162, transcript variant 4 (LOC440456), mRNA.
ILMN_1874362		2	-0.354714	8.2196	-1.25568	0.215532	1	-4.54261	UI-CF-EN1-acz-c-09-0-UI.s1 UI-CF-EN1 Homo sapiens cDNA clone UI-CF-EN1-acz-c-09-0-UI 3, mRNA sequence
ILMN_3227315	LOC729009	2	-0.272274	10.3644	-1.25563	0.215551	1	-4.54263	PREDICTED: Homo sapiens misc_RNA (LOC729009), miscRNA.
ILMN_1723277	MFAP3L	4	-0.216104	6.03613	-1.25541	0.215631	1	-4.5427	Homo sapiens microfibrillar-associated protein 3-like (MFAP3L), transcript variant 1, mRNA.
ILMN_1674228	LOC651751		-0.910144	8.49406	-1.25534	0.215656	1	-4.54272	PREDICTED: Homo sapiens similar to Ig kappa chain V-II region RPMI 6410 precursor (LOC651751), mRNA.
ILMN_2148497	C20orf107	20	-0.186565	6.36874	-1.25529	0.215671	1	-4.54273	Homo sapiens chromosome 20 open reading frame 107 (C20orf107), mRNA.
ILMN_1854620			0.1604	6.20317	1.25482	0.215841	1	-4.54288	oc98f09.s1 NCI_CGAP_GCB1 Homo sapiens cDNA clone IMAGE:1357769 3, mRNA sequence
ILMN_1688775	METRNL		0.224287	9.35215	1.25479	0.215853	1	-4.54289	PREDICTED: Homo sapiens meteorin, glial cell differentiation regulator-like (METRNL), mRNA.
ILMN_1677200	CYFIP2	5	0.122553	12.679	1.25451	0.215952	1	-4.54297	Homo sapiens cytoplasmic FMR1 interacting protein 2 (CYFIP2), transcript variant 3, mRNA.
ILMN_1812571	RAB35	12	0.17673	8.34693	1.25427	0.216039	1	-4.54305	Homo sapiens RAB35, member RAS oncogene family (RAB35), mRNA.
ILMN_1711988	KCNK12	2	0.266913	6.6967	1.25369	0.216249	1	-4.54323	Homo sapiens potassium channel, subfamily K, member 12 (KCNK12), mRNA.
ILMN_3236443	ALX1	12	0.196389	6.65006	1.25341	0.21635	1	-4.54332	Homo sapiens ALX homeobox 1 (ALX1), mRNA.
ILMN_1736068	CNOT8	5	-0.257994	6.21757	-1.25302	0.216489	1	-4.54344	Homo sapiens CCR4-NOT transcription complex, subunit 8 (CNOT8), mRNA.
ILMN_1655950	ZHX1	8	0.153829	6.05253	1.25289	0.216536	1	-4.54348	Homo sapiens zinc fingers and homeoboxes 1 (ZHX1), transcript variant 1, mRNA.
ILMN_1762801	KLF12	13	0.243155	7.54893	1.25275	0.216588	1	-4.54352	Homo sapiens Kruppel-like factor 12 (KLF12), mRNA.
ILMN_2158705	ACYP2	2	0.256545	6.59066	1.25263	0.216632	1	-4.54356	Homo sapiens acylphosphatase 2, muscle type (ACYP2), mRNA.
ILMN_1728197	CLDN5	22	-0.442822	8.40924	-1.2522	0.216785	1	-4.54369	Homo sapiens claudin 5 (transmembrane protein deleted in velocardiofacial syndrome) (CLDN5), mRNA.
ILMN_3287068	LOC728031		0.234248	10.6612	1.2522	0.216786	1	-4.54369	PREDICTED: Homo sapiens misc_RNA (LOC728031), miscRNA.
ILMN_1813139	ANKDD1A	15	0.332789	8.13199	1.25196	0.216873	1	-4.54377	Homo sapiens ankyrin repeat and death domain containing 1A (ANKDD1A), mRNA.
ILMN_1691151	CHKA	11	-0.197421	6.497	-1.25186	0.216909	1	-4.5438	Homo sapiens choline kinase alpha (CHKA), transcript variant 2, mRNA.
ILMN_1806415	TTLL1	22	0.198619	6.5242	1.25177	0.216942	1	-4.54383	Homo sapiens tubulin tyrosine ligase-like family, member 1 (TTLL1), transcript variant 1, mRNA.
ILMN_1684445	FCRL5	1	-0.355281	6.97778	-1.2512	0.217149	1	-4.544	Homo sapiens Fc receptor-like 5 (FCRL5), mRNA.
ILMN_1728710	ZNF816A	19	0.341738	6.54333	1.25105	0.217203	1	-4.54405	Homo sapiens zinc finger protein 816A (ZNF816A), mRNA.
ILMN_1678754	PFDN2	1	-0.205462	6.82948	-1.25092	0.217249	1	-4.54409	Homo sapiens prefoldin subunit 2 (PFDN2), mRNA.
ILMN_3199608	LOC283332	12	0.208417	6.11192	1.25087	0.217265	1	-4.5441	PREDICTED: Homo sapiens misc_RNA (LOC283332), miscRNA.
ILMN_1677487	ANKZF1	2	0.195883	8.8945	1.25057	0.217375	1	-4.5442	Homo sapiens ankyrin repeat and zinc finger domain containing 1 (ANKZF1), transcript variant 2, mRNA.
ILMN_2203588	MYL5	4	0.188152	6.4301	1.25053	0.217388	1	-4.54421	Homo sapiens myosin, light chain 5, regulatory (MYL5), mRNA.
ILMN_3186473	LCLAT1	2	0.228447	6.6261	1.25047	0.217412	1	-4.54423	Homo sapiens lysocardiolipin acyltransferase 1 (LCLAT1), transcript variant 1, mRNA.
ILMN_1781966	OSBP2	22	-0.511024	10.6075	-1.25037	0.217446	1	-4.54426	Homo sapiens oxysterol binding protein 2 (OSBP2), transcript variant 1, mRNA.
ILMN_1742187	MAN1A1	6	-0.213776	6.25742	-1.25013	0.217533	1	-4.54433	Homo sapiens mannosidase, alpha, class 1A, member 1 (MAN1A1), mRNA.
ILMN_2381064	TPD52	8	0.151837	6.60605	1.24997	0.217593	1	-4.54438	Homo sapiens tumor protein D52 (TPD52), transcript variant 3, mRNA.
ILMN_1696532	RBBP5	1	0.166864	7.69407	1.24925	0.217854	1	-4.54461	Homo sapiens retinoblastoma binding protein 5 (RBBP5), mRNA.
ILMN_3310840	MIR21		0.196103	7.72301	1.24894	0.217964	1	-4.5447	Homo sapiens microRNA 21 (MIR21), microRNA.
ILMN_1805766	POU6F1	12	-0.182133	6.43543	-1.24872	0.218044	1	-4.54477	Homo sapiens POU class 6 homeobox 1 (POU6F1), mRNA.
ILMN_2260082	NAIP	5	-0.274991	6.69076	-1.24859	0.218092	1	-4.54481	Homo sapiens NLR family, apoptosis inhibitory protein (NAIP), transcript variant 1, mRNA.
ILMN_2223772	GP6	19	-0.311856	7.11402	-1.24814	0.218256	1	-4.54495	Homo sapiens glycoprotein VI (platelet) (GP6), mRNA.
ILMN_1696065	SDF4	1	-0.132472	9.4173	-1.24778	0.218387	1	-4.54506	Homo sapiens stromal cell derived factor 4 (SDF4), mRNA.
ILMN_2153332	ATXN1	6	-0.21086	7.57046	-1.24759	0.218455	1	-4.54512	Homo sapiens ataxin 1 (ATXN1), mRNA.
ILMN_1799082	ZNF609	15	-0.146081	7.20363	-1.24741	0.218521	1	-4.54518	Homo sapiens zinc finger protein 609 (ZNF609), mRNA.
ILMN_1739450	NFE2L1	17	-0.152223	8.16862	-1.24734	0.218545	1	-4.5452	Homo sapiens nuclear factor (erythroid-derived 2)-like 1 (NFE2L1), mRNA.
ILMN_1726574	CACYBP	1	0.291791	7.63369	1.24721	0.218594	1	-4.54524	Homo sapiens calcyclin binding protein (CACYBP), transcript variant 1, mRNA.
ILMN_1652982	LOC23117	16	-0.187358	5.96642	-1.24719	0.2186	1	-4.54524	PREDICTED: Homo sapiens KIAA0220-like protein, transcript variant 16 (LOC23117), mRNA.
ILMN_1804396	C14orf4	14	0.337634	10.7893	1.24717	0.218608	1	-4.54525	Homo sapiens chromosome 14 open reading frame 4 (C14orf4), mRNA.
ILMN_1700144	ITGA10	1	0.184823	6.04854	1.24595	0.219051	1	-4.54563	Homo sapiens integrin, alpha 10 (ITGA10), mRNA.
ILMN_1789106	IPP	1	-0.342305	9.22052	-1.24579	0.219109	1	-4.54568	Homo sapiens intracisternal A particle-promoted polypeptide (IPP), mRNA.
ILMN_1708881	RAB20	13	0.206492	6.27119	1.24557	0.219189	1	-4.54574	Homo sapiens RAB20, member RAS oncogene family (RAB20), mRNA.
ILMN_1801020	ADK	10	0.194074	6.49603	1.24552	0.219206	1	-4.54576	Homo sapiens adenosine kinase (ADK), transcript variant ADK-short, mRNA.
ILMN_1806165	HSPA6	1	-0.239385	11.6921	-1.24548	0.219221	1	-4.54577	Homo sapiens heat shock 70kDa protein 6 (HSP70B') (HSPA6), mRNA.
ILMN_1756139	LOC643310	X	-0.211812	9.56164	-1.24539	0.219255	1	-4.5458	PREDICTED: Homo sapiens similar to heat shock 70kD protein binding protein (LOC643310), mRNA.
ILMN_3190442	LOC100128591		-0.365622	7.41494	-1.24508	0.219368	1	-4.5459	PREDICTED: Homo sapiens hypothetical protein LOC100128591 (LOC100128591), mRNA.
ILMN_1668408	AIFM1	X	-0.183904	6.88022	-1.24487	0.219446	1	-4.54596	Homo sapiens apoptosis-inducing factor, mitochondrion-associated, 1 (AIFM1), nuclear gene encoding mitochondrial protein, transcript variant 3, mRNA.
ILMN_2359887	PPP2R5D	6	-0.163741	6.14048	-1.24467	0.219518	1	-4.54602	Homo sapiens protein phosphatase 2, regulatory subunit B', delta isoform (PPP2R5D), transcript variant 3, mRNA.
ILMN_1671005	IRF2BP2	1	-0.206477	7.86136	-1.24463	0.21953	1	-4.54603	Homo sapiens interferon regulatory factor 2 binding protein 2 (IRF2BP2), transcript variant 1, mRNA.
ILMN_1778321	SLC2A6	9	-0.206489	8.43142	-1.24453	0.21957	1	-4.54607	Homo sapiens solute carrier family 2 (facilitated glucose transporter), member 6 (SLC2A6), mRNA.
ILMN_1911059		19	-0.246462	6.83606	-1.24427	0.219663	1	-4.54615	AV691356 GKC Homo sapiens cDNA clone GKCCBC07 5, mRNA sequence
ILMN_1707481	BTBD15	11	0.213589	6.27637	1.24424	0.219673	1	-4.54615	Homo sapiens BTB (POZ) domain containing 15 (BTBD15), mRNA.
ILMN_3280943	LOC389156	3	-0.374548	8.47791	-1.24404	0.219748	1	-4.54622	PREDICTED: Homo sapiens misc_RNA (LOC389156), miscRNA.
ILMN_1728914	PRUNE	1	-0.180842	8.07235	-1.24363	0.219895	1	-4.54634	Homo sapiens prune homolog (Drosophila) (PRUNE), mRNA.
ILMN_2158548	NACA2	17	-0.172003	7.09877	-1.24288	0.220169	1	-4.54657	Homo sapiens nascent polypeptide-associated complex alpha subunit 2 (NACA2), mRNA.
ILMN_3269719	ARAP1	11	-0.231839	9.69986	-1.24257	0.220281	1	-4.54667	Homo sapiens ArfGAP with RhoGAP domain, ankyrin repeat and PH domain 1 (ARAP1), transcript variant 3, mRNA.
ILMN_3237878	LOC100133875		-0.511061	8.39673	-1.24199	0.220496	1	-4.54685	PREDICTED: Homo sapiens similar to Leukocyte immunoglobulin-like receptor, subfamily A (without TM domain), member 3 (LOC100133875), partial mRNA.
ILMN_1805187	LOC727759	18	0.200325	6.41459	1.24198	0.220497	1	-4.54685	PREDICTED: Homo sapiens similar to ATPase, Class II, type 9B (LOC727759), mRNA.
ILMN_1815308	SDC1	2	-0.232007	6.60232	-1.24186	0.220544	1	-4.54689	Homo sapiens syndecan 1 (SDC1), transcript variant 1, mRNA.
ILMN_1743506	CCDC137	17	-0.321677	7.19745	-1.24156	0.220653	1	-4.54698	Homo sapiens coiled-coil domain containing 137 (CCDC137), mRNA.
ILMN_1651259	FLJ36848	2	0.20186	6.3398	1.24132	0.220738	1	-4.54705	PREDICTED: Homo sapiens hypothetical LOC647115 (FLJ36848), mRNA.
ILMN_1670948	TSR2	X	0.132111	9.40735	1.24108	0.220828	1	-4.54713	Homo sapiens TSR2, 20S rRNA accumulation, homolog (S. cerevisiae) (TSR2), mRNA.
ILMN_2172174	NP	14	-0.244072	9.11804	-1.24094	0.220879	1	-4.54717	Homo sapiens nucleoside phosphorylase (NP), mRNA.
ILMN_3219040	LOC728093		-0.307478	6.29192	-1.24046	0.221056	1	-4.54732	PREDICTED: Homo sapiens misc_RNA (LOC728093), partial miscRNA.
ILMN_1663802	PLGLA		0.446318	6.50059	1.24031	0.221109	1	-4.54737	Homo sapiens plasminogen-like A (PLGLA) on chromosome 2.
ILMN_2377669	CD247	1	0.19184	12.2933	1.2403	0.221115	1	-4.54737	Homo sapiens CD247 molecule (CD247), transcript variant 1, mRNA.
ILMN_1847202		20	-0.227402	6.11868	-1.24001	0.22122	1	-4.54746	xj85h08.x1 Soares_NFL_T_GBC_S1 Homo sapiens cDNA clone IMAGE:2664063 3 similar to contains TAR1.t2 TAR1 repetitive element ;, mRNA sequence
ILMN_1659524	C6orf66	6	-0.180899	6.30648	-1.23994	0.221244	1	-4.54748	Homo sapiens chromosome 6 open reading frame 66 (C6orf66), mRNA.
ILMN_1760933	RER1	1	0.172231	7.24502	1.23914	0.221537	1	-4.54773	Homo sapiens RER1 retention in endoplasmic reticulum 1 homolog (S. cerevisiae) (RER1), mRNA.
ILMN_2100689	MAP2K4	17	0.282596	8.12351	1.23785	0.222011	1	-4.54812	Homo sapiens mitogen-activated protein kinase kinase 4 (MAP2K4), mRNA.
ILMN_2260313	CRYBA2	2	-0.27257	6.24501	-1.2377	0.222067	1	-4.54817	Homo sapiens crystallin, beta A2 (CRYBA2), transcript variant 2, mRNA.
ILMN_1680313	STX4	16	-0.210883	9.01814	-1.23747	0.222152	1	-4.54824	Homo sapiens syntaxin 4 (STX4), mRNA.
ILMN_1781419	C11orf73	11	-0.136594	7.87223	-1.23717	0.222263	1	-4.54833	Homo sapiens chromosome 11 open reading frame 73 (C11orf73), mRNA.
ILMN_1708006	MICB	6	-0.178207	8.46232	-1.23658	0.222479	1	-4.54851	Homo sapiens MHC class I polypeptide-related sequence B (MICB), mRNA.
ILMN_1676407	LOC646100	7	-0.312769	7.63943	-1.23648	0.222516	1	-4.54854	PREDICTED: Homo sapiens hypothetical protein LOC646100 (LOC646100), mRNA.
ILMN_1807136	LOC729559	1	0.396299	8.77376	1.23563	0.222831	1	-4.54881	PREDICTED: Homo sapiens similar to ciliary rootlet coiled-coil, rootletin (LOC729559), mRNA.
ILMN_2123567	SENP2	3	0.165685	7.46493	1.23506	0.223039	1	-4.54898	Homo sapiens SUMO1/sentrin/SMT3 specific peptidase 2 (SENP2), mRNA.
ILMN_1784516	TTC18	10	-0.186995	5.989	-1.23489	0.223102	1	-4.54903	Homo sapiens tetratricopeptide repeat domain 18 (TTC18), mRNA.
ILMN_1784946	ORC3L	6	0.24791	6.96106	1.23417	0.223369	1	-4.54925	Homo sapiens origin recognition complex, subunit 3-like (yeast) (ORC3L), transcript variant 1, mRNA.
ILMN_1682761	C17orf87	17	-0.178535	7.94638	-1.23416	0.223371	1	-4.54925	Homo sapiens chromosome 17 open reading frame 87 (C17orf87), mRNA.
ILMN_3301052	LOC728791		-0.189555	6.28746	-1.23323	0.223715	1	-4.54954	PREDICTED: Homo sapiens misc_RNA (LOC728791), miscRNA.
ILMN_1713605	RPAP1	15	-0.193875	6.69588	-1.23318	0.223734	1	-4.54956	Homo sapiens RNA polymerase II associated protein 1 (RPAP1), mRNA.
ILMN_1703301	LOC653479	17	-0.212443	7.04567	-1.2331	0.223762	1	-4.54958	PREDICTED: Homo sapiens similar to mitochondrial ribosomal protein L45 (LOC653479), mRNA.
ILMN_1653310	ZNF580	19	0.221263	6.00858	1.23288	0.223844	1	-4.54965	Homo sapiens zinc finger protein 580 (ZNF580), transcript variant 2, mRNA.
ILMN_1694385	YWHAB	20	0.203267	12.5936	1.23269	0.223916	1	-4.54971	Homo sapiens tyrosine 3-monooxygenase/tryptophan 5-monooxygenase activation protein, beta polypeptide (YWHAB), transcript variant 2, mRNA.
ILMN_1747119	FBXO46	19	-0.17787	8.66478	-1.23253	0.223973	1	-4.54975	PREDICTED: Homo sapiens F-box protein 46, transcript variant 5 (FBXO46), mRNA.
ILMN_1785439	CD79B	17	0.248877	9.16903	1.23246	0.223998	1	-4.54977	Homo sapiens CD79B antigen (immunoglobulin-associated beta) (CD79B), transcript variant 2, mRNA.
ILMN_2103547	GOLGA8B	15	0.331061	10.203	1.23224	0.224081	1	-4.54984	Homo sapiens golgi autoantigen, golgin subfamily a, 8B (GOLGA8B), mRNA.
ILMN_1734740	GPR65	14	0.285506	7.67061	1.23179	0.224249	1	-4.54998	Homo sapiens G protein-coupled receptor 65 (GPR65), mRNA.
ILMN_3253126	FLJ41484		0.252794	6.55167	1.2315	0.224354	1	-4.55007	PREDICTED: Homo sapiens misc_RNA (FLJ41484), miscRNA.
ILMN_1682894	TMEM191B	22	-0.182563	6.53049	-1.2315	0.224356	1	-4.55007	PREDICTED: Homo sapiens transmembrane protein 191B, transcript variant 2 (TMEM191B), mRNA.
ILMN_1745991	GNRH1	8	0.175682	6.96514	1.23128	0.224435	1	-4.55014	Homo sapiens gonadotropin-releasing hormone 1 (luteinizing-releasing hormone) (GNRH1), transcript variant 1, mRNA.
ILMN_1778111	LOC441124	1	-0.400579	9.50988	-1.23106	0.224519	1	-4.5502	PREDICTED: Homo sapiens hypothetical LOC441124 (LOC441124), mRNA.
ILMN_1672355	LOC440226	15	-0.160914	6.02369	-1.23104	0.224524	1	-4.55021	PREDICTED: Homo sapiens similar to breast cancer anti-estrogen resistance 1 (LOC440226), mRNA.
ILMN_1751081	EHMT2	6	0.218756	6.38044	1.23101	0.224538	1	-4.55022	Homo sapiens euchromatic histone-lysine N-methyltransferase 2 (EHMT2), transcript variant NG36/G9a-SPI, mRNA.
ILMN_2387990	UBE2J2	1	-0.186492	7.34504	-1.23077	0.224626	1	-4.55029	Homo sapiens ubiquitin-conjugating enzyme E2, J2 (UBC6 homolog, yeast) (UBE2J2), transcript variant 1, mRNA.
ILMN_1754315	MMAA	4	-0.195606	6.1462	-1.23005	0.224891	1	-4.55051	Homo sapiens methylmalonic aciduria (cobalamin deficiency) cblA type (MMAA), mRNA.
ILMN_1755643	MGAT4A	2	0.29793	6.734	1.2298	0.224986	1	-4.55059	Homo sapiens mannosyl (alpha-1,3-)-glycoprotein beta-1,4-N-acetylglucosaminyltransferase, isozyme A (MGAT4A), transcript variant 1, mRNA.
ILMN_1810759	C2orf25	2	0.30322	9.53447	1.22973	0.225012	1	-4.55061	Homo sapiens chromosome 2 open reading frame 25 (C2orf25), mRNA.
ILMN_1725881	LOC23117	16	0.226971	6.28939	1.22969	0.225025	1	-4.55062	PREDICTED: Homo sapiens KIAA0220-like protein, transcript variant 11 (LOC23117), mRNA.
ILMN_3225121	LOC728484		0.173415	8.53241	1.22863	0.225421	1	-4.55095	PREDICTED: Homo sapiens misc_RNA (LOC728484), miscRNA.
ILMN_1717420	UBE2W	8	0.237694	6.66716	1.22798	0.225662	1	-4.55115	Homo sapiens ubiquitin-conjugating enzyme E2W (putative) (UBE2W), transcript variant 2, mRNA.
ILMN_1762407	CABLES2	20	0.148657	6.79462	1.22769	0.225767	1	-4.55123	Homo sapiens Cdk5 and Abl enzyme substrate 2 (CABLES2), mRNA.
ILMN_1836870		1	-0.193679	6.04012	-1.22724	0.225938	1	-4.55137	UI-CF-FN0-afv-g-21-0-UI.s1 UI-CF-FN0 Homo sapiens cDNA clone UI-CF-FN0-afv-g-21-0-UI 3, mRNA sequence
ILMN_2271379	SDCCAG3	9	-0.216025	6.01345	-1.22707	0.226	1	-4.55142	Homo sapiens serologically defined colon cancer antigen 3 (SDCCAG3), transcript variant 1, mRNA.
ILMN_1758323	ACPP	3	0.216028	7.10036	1.22632	0.226279	1	-4.55165	Homo sapiens acid phosphatase, prostate (ACPP), mRNA.
ILMN_1740197	ZNF234	19	0.198201	8.09606	1.22607	0.22637	1	-4.55173	Homo sapiens zinc finger protein 234 (ZNF234), mRNA.
ILMN_1767337	SFXN5	2	-0.242749	7.18427	-1.22599	0.2264	1	-4.55175	Homo sapiens sideroflexin 5 (SFXN5), mRNA.
ILMN_1687589	CPT1A	11	-0.159665	6.21752	-1.22581	0.226468	1	-4.5518	Homo sapiens carnitine palmitoyltransferase 1A (liver) (CPT1A), nuclear gene encoding mitochondrial protein, transcript variant 1, mRNA.
ILMN_1714945	ITPKC	19	-0.192435	6.30464	-1.22411	0.227105	1	-4.55232	Homo sapiens inositol 1,4,5-trisphosphate 3-kinase C (ITPKC), mRNA.
ILMN_1804601	LOC649923		-1.00876	7.48356	-1.22365	0.227276	1	-4.55246	PREDICTED: Homo sapiens similar to Ig gamma-2 chain C region (LOC649923), mRNA.
ILMN_3245116	GOLIM4	3	0.188042	6.11156	1.22358	0.2273	1	-4.55248	Homo sapiens golgi integral membrane protein 4 (GOLIM4), mRNA.
ILMN_1720889	SC4MOL	4	0.240878	6.74311	1.22351	0.227328	1	-4.55251	Homo sapiens sterol-C4-methyl oxidase-like (SC4MOL), transcript variant 2, mRNA.
ILMN_1740015	CD14	5	-0.192382	12.2623	-1.22335	0.227389	1	-4.55256	Homo sapiens CD14 molecule (CD14), transcript variant 1, mRNA.
ILMN_1681325	LOC727825	1	-0.186719	6.76501	-1.22332	0.2274	1	-4.55256	PREDICTED: Homo sapiens hypothetical protein LOC727825 (LOC727825), mRNA.
ILMN_1778964	CLIC5	6	0.249517	6.98007	1.22258	0.227677	1	-4.55279	Homo sapiens chloride intracellular channel 5 (CLIC5), mRNA.
ILMN_3243578	LOC727899	15	-0.167242	6.5821	-1.22246	0.227722	1	-4.55283	PREDICTED: Homo sapiens hypothetical LOC727899 (LOC727899), mRNA.
ILMN_1727558	MRPL27	17	0.172942	6.26409	1.22195	0.227912	1	-4.55298	Homo sapiens mitochondrial ribosomal protein L27 (MRPL27), nuclear gene encoding mitochondrial protein, transcript variant 2, mRNA.
ILMN_1801040	SPN	16	-0.319847	11.4824	-1.22162	0.228034	1	-4.55308	Homo sapiens sialophorin (SPN), transcript variant 1, mRNA.
ILMN_3203534	LOC100132474	19	0.195421	6.12973	1.22155	0.22806	1	-4.5531	PREDICTED: Homo sapiens hypothetical protein LOC100132474 (LOC100132474), mRNA.
ILMN_1712755	LRRC41	1	-0.16194	8.72518	-1.22118	0.228202	1	-4.55322	Homo sapiens leucine rich repeat containing 41 (LRRC41), mRNA.
ILMN_1703683	COG4	16	-0.202906	8.02446	-1.22102	0.228261	1	-4.55326	Homo sapiens component of oligomeric golgi complex 4 (COG4), mRNA.
ILMN_1671895	ZNF613	19	0.237961	6.73159	1.221	0.228267	1	-4.55327	Homo sapiens zinc finger protein 613 (ZNF613), transcript variant 2, mRNA.
ILMN_1662023	KLF7	2	-0.149694	6.12092	-1.22032	0.228523	1	-4.55347	Homo sapiens Kruppel-like factor 7 (ubiquitous) (KLF7), mRNA.
ILMN_1797974	AIG1	6	0.226323	6.15983	1.22023	0.228558	1	-4.5535	Homo sapiens androgen-induced 1 (AIG1), mRNA.
ILMN_3245380	ZNF860	3	-0.370372	9.85634	-1.22007	0.228618	1	-4.55355	Homo sapiens zinc finger protein 860 (ZNF860), mRNA. XM_001725699 XM_496634
ILMN_1694213	PLEKHO1	1	-0.150987	10.6329	-1.22006	0.228621	1	-4.55355	Homo sapiens pleckstrin homology domain containing, family O member 1 (PLEKHO1), mRNA.
ILMN_1797975	CXCR3	X	0.250115	8.26907	1.21948	0.22884	1	-4.55373	Homo sapiens chemokine (C-X-C motif) receptor 3 (CXCR3), transcript variant A, mRNA.
ILMN_1803774	STK16	2	-0.208955	6.6511	-1.21939	0.228873	1	-4.55376	Homo sapiens serine/threonine kinase 16 (STK16), transcript variant 1, mRNA.
ILMN_1714445	SLC6A9	1	-0.414198	6.82361	-1.21921	0.228938	1	-4.55381	Homo sapiens solute carrier family 6 (neurotransmitter transporter, glycine), member 9 (SLC6A9), transcript variant 3, mRNA.
ILMN_1737025	PLCL2	3	0.161597	10.3885	1.21887	0.229066	1	-4.55391	Homo sapiens phospholipase C-like 2 (PLCL2), mRNA.
ILMN_1676763	PIPSL	10	-0.151799	8.50364	-1.21864	0.229153	1	-4.55398	Homo sapiens PIP5K1A and PSMD4-like (PIPSL), non-coding RNA.
ILMN_1896447		16	-0.184681	6.05792	-1.21853	0.229196	1	-4.55402	AV655523 GLC Homo sapiens cDNA clone GLCEHF06 3, mRNA sequence
ILMN_2206098	ATG10	5	-0.176741	6.12091	-1.2184	0.229243	1	-4.55406	Homo sapiens ATG10 autophagy related 10 homolog (S. cerevisiae) (ATG10), mRNA.
ILMN_1692742	DENND3	8	-0.201286	9.64535	-1.21757	0.229557	1	-4.55431	Homo sapiens DENN/MADD domain containing 3 (DENND3), mRNA.
ILMN_3291673	LOC100131452	15	-0.361174	8.4584	-1.21693	0.229799	1	-4.5545	PREDICTED: Homo sapiens hypothetical protein LOC100131452 (LOC100131452), mRNA.
ILMN_2376520	PPP2R3A	3	-0.268823	7.62965	-1.21628	0.230041	1	-4.5547	Homo sapiens protein phosphatase 2 (formerly 2A), regulatory subunit B'', alpha (PPP2R3A), transcript variant 1, mRNA.
ILMN_1701940	FAM73B	9	-0.196338	7.85179	-1.21497	0.230539	1	-4.5551	Homo sapiens family with sequence similarity 73, member B (FAM73B), mRNA.
ILMN_1746252	LOC391811		0.157811	10.2567	1.2149	0.230564	1	-4.55512	PREDICTED: Homo sapiens similar to DNA polymerase delta subunit 2 (DNA polymerase delta subunit p50) (LOC391811), mRNA.
ILMN_1752755	VWF	12	-0.432454	7.97683	-1.21389	0.230947	1	-4.55542	Homo sapiens von Willebrand factor (VWF), mRNA.
ILMN_2360229	MAPKAP1	9	-0.149071	7.9869	-1.21376	0.230996	1	-4.55546	Homo sapiens mitogen-activated protein kinase associated protein 1 (MAPKAP1), transcript variant 6, mRNA.
ILMN_3178406	KLHL29		0.177835	6.26059	1.21334	0.231155	1	-4.55559	PREDICTED: Homo sapiens kelch-like 29 (Drosophila) (KLHL29), mRNA.
ILMN_1715482	ULK2	17	-0.223735	6.26298	-1.21306	0.231261	1	-4.55567	Homo sapiens unc-51-like kinase 2 (C. elegans) (ULK2), mRNA.
ILMN_1838184		14	-0.184225	6.1164	-1.21287	0.231331	1	-4.55573	qu69b04.x1 NCI_CGAP_Brn35 Homo sapiens cDNA clone IMAGE:1977295 3 similar to gb:V00555_rna5 IG EPSILON CHAIN C REGION (HUMAN);, mRNA sequence
ILMN_1807177	KIAA1797	9	0.187168	6.56516	1.21255	0.231452	1	-4.55582	Homo sapiens KIAA1797 (KIAA1797), mRNA.
ILMN_2058270	SOAT2	12	0.190278	6.00339	1.21247	0.231483	1	-4.55585	Homo sapiens sterol O-acyltransferase 2 (SOAT2), mRNA.
ILMN_1726906	AKT1S1	19	-0.300473	6.13999	-1.21204	0.231646	1	-4.55598	Homo sapiens AKT1 substrate 1 (proline-rich) (AKT1S1), mRNA.
ILMN_1727332	ATPIF1	1	-0.179859	7.93426	-1.21195	0.231679	1	-4.556	Homo sapiens ATPase inhibitory factor 1 (ATPIF1), nuclear gene encoding mitochondrial protein, transcript variant 3, mRNA.
ILMN_3301974	LOC728476		0.191742	6.08863	1.21169	0.23178	1	-4.55609	PREDICTED: Homo sapiens hypothetical LOC728476 (LOC728476), mRNA.
ILMN_1673119	AFF1	4	-0.243823	5.9744	-1.21131	0.231924	1	-4.5562	Homo sapiens AF4/FMR2 family, member 1 (AFF1), mRNA.
ILMN_2041236	GARNL4	17	-0.14431	9.90937	-1.2113	0.231927	1	-4.5562	Homo sapiens GTPase activating Rap/RanGAP domain-like 4 (GARNL4), mRNA.
ILMN_2048607	ANKRD9	14	-0.381971	9.54574	-1.21054	0.232214	1	-4.55643	Homo sapiens ankyrin repeat domain 9 (ANKRD9), mRNA.
ILMN_1670870	ALCAM	3	0.287056	6.96099	1.21027	0.232319	1	-4.55651	Homo sapiens activated leukocyte cell adhesion molecule (ALCAM), mRNA.
ILMN_1789410	ZSCAN21	7	-0.153068	6.47482	-1.21005	0.232401	1	-4.55658	Homo sapiens zinc finger and SCAN domain containing 21 (ZSCAN21), mRNA.
ILMN_1828034		19	-0.184129	6.21871	-1.20989	0.232463	1	-4.55663	ik89c11.x1 Human insulinoma Homo sapiens cDNA clone IMAGE:6027645 3, mRNA sequence
ILMN_1710124	CMTM8	3	0.242187	8.70986	1.20912	0.232756	1	-4.55686	Homo sapiens CKLF-like MARVEL transmembrane domain containing 8 (CMTM8), mRNA.
ILMN_1677785	ZNF559	19	-0.195316	7.50904	-1.20902	0.232793	1	-4.55689	Homo sapiens zinc finger protein 559 (ZNF559), mRNA.
ILMN_1655011	SERF1B	5	0.152486	7.53309	1.20901	0.232799	1	-4.55689	Homo sapiens small EDRK-rich factor 1B (centromeric) (SERF1B), mRNA.
ILMN_3208715	LOC440063		0.199737	7.57238	1.20859	0.232956	1	-4.55702	PREDICTED: Homo sapiens misc_RNA (LOC440063), miscRNA.
ILMN_1757294	PRSS42	3	-0.17191	5.96114	-1.20848	0.233	1	-4.55705	Homo sapiens protease, serine, 42 (PRSS42), mRNA.
ILMN_1880784		1	0.163636	7.90037	1.20798	0.23319	1	-4.5572	AV647906 GLC Homo sapiens cDNA clone GLCBDC04 3, mRNA sequence
ILMN_3307786	L3MBTL2	22	0.161639	8.82812	1.20719	0.233489	1	-4.55744	Homo sapiens l(3)mbt-like 2 (Drosophila) (L3MBTL2), mRNA.
ILMN_1656016	DHX9	1	0.236971	7.66145	1.20712	0.233516	1	-4.55746	Homo sapiens DEAH (Asp-Glu-Ala-His) box polypeptide 9 (DHX9), mRNA.
ILMN_1706521	CSNK1G2	19	0.119893	12.7983	1.20709	0.233527	1	-4.55747	Homo sapiens casein kinase 1, gamma 2 (CSNK1G2), mRNA.
ILMN_1680279	USP49	6	-0.247877	12.538	-1.20642	0.233784	1	-4.55767	Homo sapiens ubiquitin specific peptidase 49 (USP49), mRNA.
ILMN_3251501	SERF2	15	0.145036	8.834	1.20576	0.234036	1	-4.55787	Homo sapiens small EDRK-rich factor 2 (SERF2), mRNA.
ILMN_3286925	LOC648665		0.212598	5.96389	1.20575	0.234041	1	-4.55787	PREDICTED: Homo sapiens misc_RNA (LOC648665), miscRNA.
ILMN_1808305	RTCD1	1	0.224591	6.99756	1.20574	0.234043	1	-4.55787	Homo sapiens RNA terminal phosphate cyclase domain 1 (RTCD1), mRNA.
ILMN_2161286	FAM40B	7	-0.252042	11.0946	-1.20568	0.234065	1	-4.55789	Homo sapiens family with sequence similarity 40, member B (FAM40B), mRNA.
ILMN_1783276	NEXN	1	-0.182828	7.20864	-1.20539	0.234179	1	-4.55798	Homo sapiens nexilin (F actin binding protein) (NEXN), mRNA.
ILMN_2400183	DPH5	1	0.204049	6.72759	1.20535	0.234194	1	-4.55799	Homo sapiens DPH5 homolog (S. cerevisiae) (DPH5), transcript variant 3, mRNA.
ILMN_1703697	LANCL1	2	0.393129	7.59342	1.20504	0.234311	1	-4.55808	Homo sapiens LanC lantibiotic synthetase component C-like 1 (bacterial) (LANCL1), mRNA.
ILMN_2081335	C7orf44	7	-0.193529	8.33529	-1.20468	0.234448	1	-4.55819	Homo sapiens chromosome 7 open reading frame 44 (C7orf44), mRNA.
ILMN_1759828	HARBI1	11	-0.163738	5.92742	-1.20462	0.234474	1	-4.55821	Homo sapiens harbinger transposase derived 1 (HARBI1), mRNA.
ILMN_2403446	ABHD2	15	-0.209715	7.16543	-1.20439	0.23456	1	-4.55828	Homo sapiens abhydrolase domain containing 2 (ABHD2), transcript variant 2, mRNA.
ILMN_1714083	KLHL8	4	-0.247497	7.66717	-1.20404	0.234692	1	-4.55838	Homo sapiens kelch-like 8 (Drosophila) (KLHL8), mRNA.
ILMN_1792242	C8orf44	8	-0.277976	7.16565	-1.20367	0.234836	1	-4.5585	Homo sapiens chromosome 8 open reading frame 44 (C8orf44), mRNA.
ILMN_1653876	SPG21		-0.165214	6.51233	-1.20362	0.234856	1	-4.55851	PREDICTED: Homo sapiens spastic paraplegia 21 (autosomal recessive, Mast syndrome), transcript variant 3 (SPG21), mRNA.
ILMN_1714522	CLMN	14	-0.173939	6.08634	-1.20358	0.234871	1	-4.55852	Homo sapiens calmin (calponin-like, transmembrane) (CLMN), mRNA.
ILMN_1684321	CYB5B	16	0.1601	10.2377	1.20341	0.234935	1	-4.55857	Homo sapiens cytochrome b5 type B (outer mitochondrial membrane) (CYB5B), nuclear gene encoding mitochondrial protein, mRNA.
ILMN_1794595	GAMT	19	-0.207452	6.41796	-1.20336	0.234954	1	-4.55859	Homo sapiens guanidinoacetate N-methyltransferase (GAMT), transcript variant 1, mRNA.
ILMN_1669617	GRB10	7	-0.186169	6.63098	-1.2028	0.235169	1	-4.55876	Homo sapiens growth factor receptor-bound protein 10 (GRB10), transcript variant 4, mRNA.
ILMN_1801387	YEATS4	12	0.265105	6.07358	1.20275	0.235188	1	-4.55877	Homo sapiens YEATS domain containing 4 (YEATS4), mRNA.
ILMN_1709815	PURG	8	-0.208221	6.10079	-1.20261	0.235241	1	-4.55881	Homo sapiens purine-rich element binding protein G (PURG), transcript variant B, mRNA.
ILMN_1775579	ACAD9	3	0.173785	7.41682	1.20252	0.235276	1	-4.55884	Homo sapiens acyl-Coenzyme A dehydrogenase family, member 9 (ACAD9), mRNA.
ILMN_3215461	LOC100131989	2	-0.256187	11.4844	-1.20189	0.235516	1	-4.55903	PREDICTED: Homo sapiens hypothetical protein LOC100131989 (LOC100131989), mRNA.
ILMN_1747697	CHML	1	-0.160631	6.24427	-1.20155	0.235649	1	-4.55913	Homo sapiens choroideremia-like (Rab escort protein 2) (CHML), mRNA.
ILMN_1810559	RHOQ	2	0.210798	11.8005	1.2015	0.235666	1	-4.55914	Homo sapiens ras homolog gene family, member Q (RHOQ), mRNA.
ILMN_2174884	XPO7	8	-0.31179	8.89305	-1.20129	0.235749	1	-4.55921	Homo sapiens exportin 7 (XPO7), mRNA.
ILMN_1891455			-0.175565	6.06966	-1.2012	0.235784	1	-4.55924	PREDICTED: Homo sapiens hypothetical gene supported by BX538329 (LOC441366), mRNA
ILMN_1734149	LOC388122	15	0.152241	5.98423	1.2011	0.23582	1	-4.55926	PREDICTED: Homo sapiens hypothetical LOC388122 (LOC388122), mRNA.
ILMN_1703727	LOC339809		-0.280354	6.22081	-1.20026	0.236144	1	-4.55952	PREDICTED: Homo sapiens KIAA2012 protein (LOC339809), mRNA.
ILMN_1762529	SLC12A8	3	0.145513	5.94523	1.20004	0.236227	1	-4.55958	Homo sapiens solute carrier family 12 (potassium/chloride transporters), member 8 (SLC12A8), mRNA.
ILMN_1774617	NAB1	2	0.337055	6.49509	1.1998	0.23632	1	-4.55965	Homo sapiens NGFI-A binding protein 1 (EGR1 binding protein 1) (NAB1), mRNA.
ILMN_1682428	C1orf59	1	0.230558	8.7714	1.19946	0.236453	1	-4.55976	Homo sapiens chromosome 1 open reading frame 59 (C1orf59), mRNA.
ILMN_1658677	DTX3	12	0.20478	6.79711	1.19893	0.236657	1	-4.55991	Homo sapiens deltex homolog 3 (Drosophila) (DTX3), mRNA.
ILMN_1796179	HIST1H2BK	6	-0.210424	11.9321	-1.1989	0.236666	1	-4.55992	Homo sapiens histone cluster 1, H2bk (HIST1H2BK), mRNA.
ILMN_2322747	ARHGAP5	14	-0.20769	6.01658	-1.19875	0.236726	1	-4.55997	Homo sapiens Rho GTPase activating protein 5 (ARHGAP5), transcript variant 2, mRNA.
ILMN_1672807	CA5B	X	0.232074	7.34669	1.19848	0.23683	1	-4.56005	Homo sapiens carbonic anhydrase VB, mitochondrial (CA5B), nuclear gene encoding mitochondrial protein, mRNA.
ILMN_1737611	VAMP1	12	0.184214	9.90104	1.19789	0.237057	1	-4.56022	Homo sapiens vesicle-associated membrane protein 1 (synaptobrevin 1) (VAMP1), transcript variant 2, mRNA.
ILMN_2095759	OGFRL1	6	0.317399	7.06581	1.19784	0.237075	1	-4.56024	Homo sapiens opioid growth factor receptor-like 1 (OGFRL1), mRNA.
ILMN_1706154	ICK	6	0.164738	6.07203	1.19711	0.237355	1	-4.56045	Homo sapiens intestinal cell (MAK-like) kinase (ICK), transcript variant 2, mRNA.
ILMN_2399896	SEC31A	4	0.14065	10.0757	1.19681	0.237473	1	-4.56055	Homo sapiens SEC31 homolog A (S. cerevisiae) (SEC31A), transcript variant 1, mRNA.
ILMN_2231242	HMGB1	13	0.267122	6.34646	1.19663	0.237542	1	-4.5606	Homo sapiens high-mobility group box 1 (HMGB1), mRNA.
ILMN_1711699	LOC728014	12	0.169077	7.93717	1.19642	0.237625	1	-4.56066	PREDICTED: Homo sapiens similar to huntingtin interacting protein 1 related (LOC728014), mRNA.
ILMN_1685551	CHD4	12	-0.204189	9.41047	-1.19617	0.237719	1	-4.56074	Homo sapiens chromodomain helicase DNA binding protein 4 (CHD4), mRNA.
ILMN_2208413	ARHGAP15	2	0.191818	10.8838	1.19595	0.237807	1	-4.5608	Homo sapiens Rho GTPase activating protein 15 (ARHGAP15), mRNA.
ILMN_1814924	FAM55C	3	-0.326099	7.03292	-1.19578	0.237872	1	-4.56085	Homo sapiens family with sequence similarity 55, member C (FAM55C), mRNA.
ILMN_2138765	PLIN2	9	0.174652	9.33071	1.19569	0.237905	1	-4.56088	Homo sapiens perilipin 2 (PLIN2), mRNA.
ILMN_2105923	C12orf32	12	0.209766	6.64443	1.19501	0.238167	1	-4.56108	Homo sapiens chromosome 12 open reading frame 32 (C12orf32), mRNA.
ILMN_1688580	CAMP	3	-0.597979	9.87014	-1.19494	0.238194	1	-4.5611	Homo sapiens cathelicidin antimicrobial peptide (CAMP), mRNA.
ILMN_2355665	MTP18	22	0.171464	7.94773	1.19486	0.238226	1	-4.56113	Homo sapiens mitochondrial protein 18 kDa (MTP18), nuclear gene encoding mitochondrial protein, transcript variant 1, mRNA.
ILMN_1680196	LAPTM4B	8	-0.254737	6.94775	-1.19444	0.238389	1	-4.56125	Homo sapiens lysosomal protein transmembrane 4 beta (LAPTM4B), mRNA.
ILMN_1816458		9	0.177429	6.05398	1.19435	0.238424	1	-4.56128	DB298233 BRACE2 Homo sapiens cDNA clone BRACE2044341 3, mRNA sequence
ILMN_1682938	ARF3	12	-0.206136	9.88133	-1.19433	0.23843	1	-4.56128	Homo sapiens ADP-ribosylation factor 3 (ARF3), mRNA.
ILMN_1666967	BRP44L	6	0.245131	7.54023	1.19424	0.238468	1	-4.56131	Homo sapiens brain protein 44-like (BRP44L), mRNA.
ILMN_1753112	CD5	11	0.204626	8.23026	1.19423	0.23847	1	-4.56131	Homo sapiens CD5 molecule (CD5), mRNA.
ILMN_3240038	LOC100132428	9	-0.273077	6.69093	-1.19405	0.238539	1	-4.56137	PREDICTED: Homo sapiens hypothetical LOC100132428 (LOC100132428), mRNA.
ILMN_2336109	L3MBTL2	22	0.198546	9.04838	1.1938	0.238638	1	-4.56144	Homo sapiens l(3)mbt-like 2 (Drosophila) (L3MBTL2), mRNA.
ILMN_1889215		12	0.189323	6.68764	1.19374	0.238661	1	-4.56146	7o98h02.x1 NCI_CGAP_Ov18 Homo sapiens cDNA clone IMAGE:3644403 3, mRNA sequence
ILMN_2199676	CEP152	15	0.189246	5.99707	1.1935	0.238754	1	-4.56153	Homo sapiens centrosomal protein 152kDa (CEP152), mRNA.
ILMN_3251207	TMEM19	12	0.19538	6.67782	1.19312	0.238902	1	-4.56164	Homo sapiens transmembrane protein 19 (TMEM19), mRNA.
ILMN_3246910	LOC100190986	16	-0.361782	10.6783	-1.19302	0.238938	1	-4.56167	Homo sapiens hypothetical LOC100190986 (LOC100190986), non-coding RNA.
ILMN_1747598	PPP1R11	6	0.117763	11.7994	1.19295	0.238966	1	-4.56169	Homo sapiens protein phosphatase 1, regulatory (inhibitor) subunit 11 (PPP1R11), mRNA.
ILMN_1747775	STX2	12	-0.341036	7.26782	-1.19265	0.239085	1	-4.56179	Homo sapiens syntaxin 2 (STX2), transcript variant 2, mRNA.
ILMN_1712888	HSPH1	13	0.410267	8.61649	1.19237	0.23919	1	-4.56187	Homo sapiens heat shock 105kDa/110kDa protein 1 (HSPH1), mRNA.
ILMN_2154053	FVT1	18	0.150349	7.99488	1.19227	0.239232	1	-4.5619	Homo sapiens follicular lymphoma variant translocation 1 (FVT1), mRNA.
ILMN_2090567	THSD1P	13	-0.173097	6.14391	-1.19225	0.23924	1	-4.5619	Homo sapiens thrombospondin, type I, domain containing 1 pseudogene (THSD1P), non-coding RNA. XR_001335
ILMN_1671028	THRAP3	1	-0.136247	6.83976	-1.19164	0.239475	1	-4.56208	Homo sapiens thyroid hormone receptor associated protein 3 (THRAP3), mRNA.
ILMN_2396002	MRPL10	17	0.144223	7.49184	1.19137	0.23958	1	-4.56216	Homo sapiens mitochondrial ribosomal protein L10 (MRPL10), nuclear gene encoding mitochondrial protein, mRNA.
ILMN_1876189		20	-0.158928	6.30078	-1.19132	0.2396	1	-4.56218	UI-H-FT1-bic-j-06-0-UI.s1 NCI_CGAP_FT1 Homo sapiens cDNA clone UI-H-FT1-bic-j-06-0-UI 3, mRNA sequence
ILMN_1892996		14	-0.165503	6.05506	-1.19087	0.239772	1	-4.56231	UI-1-BC1p-ary-b-02-0-UI.s1 NCI_CGAP_Pl3 Homo sapiens cDNA clone UI-1-BC1p-ary-b-02-0-UI 3, mRNA sequence
ILMN_1790951	C19orf50	19	0.161885	9.16852	1.19053	0.239908	1	-4.56241	Homo sapiens chromosome 19 open reading frame 50 (C19orf50), mRNA.
ILMN_1805916	NIPSNAP1	22	0.149681	7.75322	1.18974	0.240214	1	-4.56265	Homo sapiens nipsnap homolog 1 (C. elegans) (NIPSNAP1), mRNA.
ILMN_1894388		4	0.259628	6.98021	1.18958	0.240278	1	-4.5627	UI-H-FH1-bfi-p-18-0-UI.s1 NCI_CGAP_FH1 Homo sapiens cDNA clone UI-H-FH1-bfi-p-18-0-UI 3, mRNA sequence
ILMN_1716815	CEACAM1	19	-0.292531	9.05251	-1.18934	0.24037	1	-4.56277	Homo sapiens carcinoembryonic antigen-related cell adhesion molecule 1 (biliary glycoprotein) (CEACAM1), transcript variant 2, mRNA.
ILMN_2384122	GPR56	16	0.296765	10.7037	1.18921	0.240419	1	-4.5628	Homo sapiens G protein-coupled receptor 56 (GPR56), transcript variant 3, mRNA.
ILMN_1717197	CD3G	11	0.216117	10.1102	1.18868	0.240626	1	-4.56296	Homo sapiens CD3g molecule, gamma (CD3-TCR complex) (CD3G), mRNA.
ILMN_1864900	MIAT	22	0.279487	8.85826	1.18833	0.240764	1	-4.56307	Homo sapiens myocardial infarction associated transcript (non-protein coding) (MIAT), non-coding RNA.
ILMN_1814165	SSBP3	1	0.271147	7.81601	1.18831	0.240773	1	-4.56307	Homo sapiens single stranded DNA binding protein 3 (SSBP3), transcript variant 2, mRNA.
ILMN_3187470	LOC100129094		-0.35861	9.43913	-1.18816	0.24083	1	-4.56312	PREDICTED: Homo sapiens similar to hCG2036765 (LOC100129094), mRNA.
ILMN_1723158	NOP2	12	0.15581	9.8452	1.18797	0.240905	1	-4.56317	Homo sapiens NOP2 nucleolar protein homolog (yeast) (NOP2), transcript variant 2, mRNA.
ILMN_1748883	CDKN2D	19	-0.273415	10.8333	-1.18794	0.240916	1	-4.56318	Homo sapiens cyclin-dependent kinase inhibitor 2D (p19, inhibits CDK4) (CDKN2D), transcript variant 2, mRNA.
ILMN_1770811	PELO	5	0.203161	9.4541	1.18782	0.240963	1	-4.56322	Homo sapiens pelota homolog (Drosophila) (PELO), mRNA.
ILMN_1717366	MDFIC	7	0.287363	6.08026	1.18746	0.241102	1	-4.56332	Homo sapiens MyoD family inhibitor domain containing (MDFIC), mRNA.
ILMN_1663532	RIC8B	12	0.163596	7.24623	1.18702	0.241274	1	-4.56345	Homo sapiens resistance to inhibitors of cholinesterase 8 homolog B (C. elegans) (RIC8B), mRNA.
ILMN_1708619	SEH1L	18	0.176112	7.06751	1.18686	0.241338	1	-4.5635	Homo sapiens SEH1-like (S. cerevisiae) (SEH1L), transcript variant 1, mRNA.
ILMN_2262275	TRIM13	13	-0.38002	10.6549	-1.1867	0.241399	1	-4.56355	Homo sapiens tripartite motif-containing 13 (TRIM13), transcript variant 4, mRNA.
ILMN_2316236	HOPX	4	0.286292	8.46179	1.18653	0.241467	1	-4.5636	Homo sapiens HOP homeobox (HOPX), transcript variant 3, mRNA.
ILMN_2343010	BOLA3	2	0.166397	8.17054	1.18635	0.241535	1	-4.56365	Homo sapiens bolA homolog 3 (E. coli) (BOLA3), transcript variant 1, mRNA.
ILMN_1833009		6	-0.185372	6.12332	-1.18569	0.241796	1	-4.56385	hi12a04.x1 NCI_CGAP_GU1 Homo sapiens cDNA clone IMAGE:2972046 3, mRNA sequence
ILMN_2102330	COL8A2	1	0.161546	6.04586	1.18563	0.241816	1	-4.56386	Homo sapiens collagen, type VIII, alpha 2 (COL8A2), mRNA.
ILMN_1702715	MECP2	X	-0.152003	6.46344	-1.18559	0.241833	1	-4.56388	Homo sapiens methyl CpG binding protein 2 (Rett syndrome) (MECP2), mRNA.
ILMN_1723494	SIRT2	19	0.162413	7.43733	1.1851	0.242024	1	-4.56402	Homo sapiens sirtuin (silent mating type information regulation 2 homolog) 2 (S. cerevisiae) (SIRT2), transcript variant 1, mRNA.
ILMN_1736863	TMEM140	7	-0.237832	11.0423	-1.18469	0.242184	1	-4.56414	Homo sapiens transmembrane protein 140 (TMEM140), mRNA.
ILMN_2118663	ERV3	7	-0.272826	6.62427	-1.18462	0.242213	1	-4.56416	Homo sapiens endogenous retroviral sequence 3 (includes zinc finger protein H-plk/HPF9) (ERV3), mRNA.
ILMN_1678097	KIAA2010	14	-0.193403	7.09168	-1.18459	0.242226	1	-4.56417	Homo sapiens KIAA2010 (KIAA2010), transcript variant 2, mRNA.
ILMN_2124064	REL	2	-0.154316	6.70931	-1.18404	0.242441	1	-4.56434	Homo sapiens v-rel reticuloendotheliosis viral oncogene homolog (avian) (REL), mRNA.
ILMN_2374244	DYRK2	12	0.386966	11.3223	1.18316	0.242786	1	-4.56459	Homo sapiens dual-specificity tyrosine-(Y)-phosphorylation regulated kinase 2 (DYRK2), transcript variant 1, mRNA.
ILMN_1700461	AARSD1	17	-0.207398	7.75487	-1.18303	0.242835	1	-4.56463	Homo sapiens alanyl-tRNA synthetase domain containing 1 (AARSD1), mRNA.
ILMN_3242176	UBR3	2	-0.194416	7.7853	-1.1821	0.243203	1	-4.56491	Homo sapiens ubiquitin protein ligase E3 component n-recognin 3 (putative) (UBR3), mRNA.
ILMN_2372379	MGA	15	0.196321	6.98197	1.1819	0.243281	1	-4.56497	Homo sapiens MAX gene associated (MGA), mRNA.
ILMN_1872542		1	0.146406	6.35668	1.18167	0.24337	1	-4.56503	ov44h04.x1 Soares_testis_NHT Homo sapiens cDNA clone IMAGE:1640215 3 similar to contains LTR8.b1 LTR8 repetitive element ;, mRNA sequence
ILMN_1890788		2	-0.171295	5.99983	-1.1816	0.243397	1	-4.56505	Human (clone Z149) retinal mRNA
ILMN_3240538	C19orf38	19	-0.222173	7.049	-1.18159	0.243401	1	-4.56506	Homo sapiens chromosome 19 open reading frame 38 (C19orf38), mRNA. XM_938361 XM_943649
ILMN_1665331	AMT	3	-0.206483	8.32917	-1.18159	0.243401	1	-4.56506	Homo sapiens aminomethyltransferase (AMT), mRNA.
ILMN_1653342	DUS1L	17	0.224305	7.71229	1.18145	0.243458	1	-4.5651	Homo sapiens dihydrouridine synthase 1-like (S. cerevisiae) (DUS1L), mRNA.
ILMN_1658176	ABCG1	21	-0.176904	6.20658	-1.18129	0.243521	1	-4.56515	Homo sapiens ATP-binding cassette, sub-family G (WHITE), member 1 (ABCG1), transcript variant 7, mRNA.
ILMN_2383455	SUOX	12	-0.161175	6.46628	-1.18122	0.243546	1	-4.56517	Homo sapiens sulfite oxidase (SUOX), nuclear gene encoding mitochondrial protein, transcript variant 2, mRNA.
ILMN_1816582		14	0.191214	6.43069	1.18063	0.24378	1	-4.56534	K-EST0222744 L17N670205n1 Homo sapiens cDNA clone L17N670205n1-23-H08 5, mRNA sequence
ILMN_1895897		22	-0.189514	6.31478	-1.17928	0.244312	1	-4.56574	UI-H-BW1-ane-e-03-0-UI.s1 NCI_CGAP_Sub7 Homo sapiens cDNA clone IMAGE:3082061 3, mRNA sequence
ILMN_1772743	PIGK	1	0.223647	5.99854	1.17926	0.244321	1	-4.56574	Homo sapiens phosphatidylinositol glycan anchor biosynthesis, class K (PIGK), mRNA.
ILMN_1694075	GADD45A	1	-0.225082	6.67184	-1.17911	0.244377	1	-4.56579	Homo sapiens growth arrest and DNA-damage-inducible, alpha (GADD45A), mRNA.
ILMN_1798030	XPR1	1	0.292717	7.39313	1.17907	0.244393	1	-4.5658	Homo sapiens xenotropic and polytropic retrovirus receptor (XPR1), mRNA.
ILMN_1746986	SLC39A3	19	-0.244535	6.28871	-1.17873	0.244527	1	-4.5659	Homo sapiens solute carrier family 39 (zinc transporter), member 3 (SLC39A3), transcript variant 2, mRNA.
ILMN_1741521	LOC650346		-0.247512	6.54399	-1.17865	0.244562	1	-4.56592	PREDICTED: Homo sapiens hypothetical protein LOC650346 (LOC650346), mRNA.
ILMN_1774596	BSCL2	11	-0.186006	9.42796	-1.1777	0.244935	1	-4.5662	Homo sapiens Bernardinelli-Seip congenital lipodystrophy 2 (seipin) (BSCL2), mRNA.
ILMN_3187357	LOC100130746		0.198528	6.16333	1.17749	0.245019	1	-4.56626	PREDICTED: Homo sapiens misc_RNA (LOC100130746), miscRNA.
ILMN_1772329	LRRFIP2	3	-0.172167	8.01273	-1.1773	0.245092	1	-4.56632	Homo sapiens leucine rich repeat (in FLII) interacting protein 2 (LRRFIP2), transcript variant 2, mRNA.
ILMN_2384181	DHRS9	2	-0.313423	8.19495	-1.17723	0.245121	1	-4.56634	Homo sapiens dehydrogenase/reductase (SDR family) member 9 (DHRS9), transcript variant 1, mRNA.
ILMN_1898453			0.228289	9.22491	1.17699	0.245216	1	-4.56641	Homo sapiens mRNA; cDNA DKFZp586O1318 (from clone DKFZp586O1318)
ILMN_1688621	C9orf80	9	-0.197433	7.84471	-1.17687	0.245262	1	-4.56645	Homo sapiens chromosome 9 open reading frame 80 (C9orf80), mRNA.
ILMN_1815759	CTDP1	18	-0.184241	7.49306	-1.17641	0.245444	1	-4.56658	Homo sapiens CTD (carboxy-terminal domain, RNA polymerase II, polypeptide A) phosphatase, subunit 1 (CTDP1), transcript variant FCP1a, mRNA.
ILMN_2075436	PDIA3P	1	0.239098	6.53545	1.17594	0.245629	1	-4.56672	Homo sapiens protein disulfide isomerase family A, member 3 pseudogene (PDIA3P), non-coding RNA.
ILMN_1788886	TOX	8	0.195943	5.91369	1.17579	0.245691	1	-4.56676	Homo sapiens thymocyte selection-associated high mobility group box (TOX), mRNA.
ILMN_1738921	ACAA1	3	-0.155364	9.62049	-1.1756	0.245765	1	-4.56682	Homo sapiens acetyl-Coenzyme A acyltransferase 1 (peroxisomal 3-oxoacyl-Coenzyme A thiolase) (ACAA1), nuclear gene encoding mitochondrial protein, mRNA.
ILMN_1797903	ZNF544	19	0.188001	8.38954	1.17523	0.24591	1	-4.56693	Homo sapiens zinc finger protein 544 (ZNF544), mRNA.
ILMN_3239225	RNY3	7	0.192519	8.99107	1.1752	0.245923	1	-4.56694	Homo sapiens RNA, Ro-associated Y3 (RNY3), small cytoplasmic RNA.
ILMN_3247945	GOLGA7B	10	-0.18536	6.34095	-1.17506	0.245977	1	-4.56698	Homo sapiens golgi autoantigen, golgin subfamily a, 7B (GOLGA7B), mRNA.
ILMN_1786789	FAM102B	1	0.212819	6.33183	1.1748	0.246081	1	-4.56705	Homo sapiens family with sequence similarity 102, member B (FAM102B), mRNA.
ILMN_1695645	CETN2	X	0.136284	9.54624	1.17471	0.246115	1	-4.56708	Homo sapiens centrin, EF-hand protein, 2 (CETN2), mRNA.
ILMN_1741957	RABEPK	9	-0.127427	9.41512	-1.1745	0.246199	1	-4.56714	Homo sapiens Rab9 effector protein with kelch motifs (RABEPK), mRNA.
ILMN_1696266	XRCC3	14	-0.231989	6.20025	-1.1742	0.246319	1	-4.56723	Homo sapiens X-ray repair complementing defective repair in Chinese hamster cells 3 (XRCC3), transcript variant 3, mRNA.
ILMN_1822180		8	0.170241	6.5624	1.17418	0.246327	1	-4.56723	xj95a05.x1 Soares_NFL_T_GBC_S1 Homo sapiens cDNA clone IMAGE:2664944 3, mRNA sequence
ILMN_1800843	SCAMP4	19	-0.173289	6.11883	-1.17386	0.246454	1	-4.56733	Homo sapiens secretory carrier membrane protein 4 (SCAMP4), mRNA.
ILMN_1757877	HCFC1R1	16	0.205287	9.50134	1.17367	0.246529	1	-4.56738	Homo sapiens host cell factor C1 regulator 1 (XPO1 dependent) (HCFC1R1), transcript variant 3, mRNA.
ILMN_1867188		12	-0.186358	6.5949	-1.17349	0.246602	1	-4.56744	BX090843 Soares_testis_NHT Homo sapiens cDNA clone IMAGp998C074110 ; IMAGE:1620414, mRNA sequence
ILMN_2319996	RPL3	22	0.118932	13.2334	1.1734	0.246636	1	-4.56746	Homo sapiens ribosomal protein L3 (RPL3), transcript variant 2, mRNA.
ILMN_2350114	TRIM13	13	-0.226449	5.97911	-1.17338	0.246645	1	-4.56747	Homo sapiens tripartite motif-containing 13 (TRIM13), transcript variant 4, mRNA.
ILMN_1666545	GCNT1	9	0.199435	6.46356	1.17309	0.246762	1	-4.56756	Homo sapiens glucosaminyl (N-acetyl) transferase 1, core 2 (beta-1,6-N-acetylglucosaminyltransferase) (GCNT1), transcript variant 4, mRNA.
ILMN_2399769	GPR177	1	-0.362591	8.05023	-1.17286	0.246851	1	-4.56762	Homo sapiens G protein-coupled receptor 177 (GPR177), transcript variant 2, mRNA.
ILMN_1891851		2	0.171621	5.97081	1.17278	0.246884	1	-4.56765	UI-H-EZ0-bar-h-13-0-UI.s1 NCI_CGAP_Ch1 Homo sapiens cDNA clone UI-H-EZ0-bar-h-13-0-UI 3, mRNA sequence
ILMN_1804530	LOC653888		-0.13704	11.6514	-1.17266	0.246929	1	-4.56768	PREDICTED: Homo sapiens similar to Actin-related protein 2/3 complex subunit 1B (ARP2/3 complex 41 kDa subunit) (p41-ARC) (LOC653888), mRNA.
ILMN_1849997		16	0.174385	6.15407	1.17225	0.247094	1	-4.5678	Homo sapiens cDNA FLJ41179 fis, clone BRACE2043036
ILMN_1652749	ERF	19	0.202222	7.18727	1.17215	0.247133	1	-4.56783	Homo sapiens Ets2 repressor factor (ERF), mRNA.
ILMN_1656287	SPOCK2	10	0.173425	12.4063	1.1721	0.247155	1	-4.56785	Homo sapiens sparc/osteonectin, cwcv and kazal-like domains proteoglycan (testican) 2 (SPOCK2), mRNA.
ILMN_1692225	DOK3	5	-0.241457	6.85806	-1.172	0.247191	1	-4.56787	Homo sapiens docking protein 3 (DOK3), mRNA.
ILMN_1688730	DNAJC18	5	0.151579	6.04416	1.17198	0.247201	1	-4.56788	Homo sapiens DnaJ (Hsp40) homolog, subfamily C, member 18 (DNAJC18), mRNA.
ILMN_2322499	RORA	15	0.209172	6.57245	1.17158	0.247361	1	-4.568	Homo sapiens RAR-related orphan receptor A (RORA), transcript variant 3, mRNA.
ILMN_1815626	DHCR7	11	0.190341	6.68479	1.17131	0.247468	1	-4.56808	Homo sapiens 7-dehydrocholesterol reductase (DHCR7), mRNA.
ILMN_1698725	FRMD3	9	-0.216581	7.89518	-1.17127	0.247481	1	-4.56809	Homo sapiens FERM domain containing 3 (FRMD3), mRNA.
ILMN_1738099	C2orf34	2	0.16554	6.33605	1.17115	0.247533	1	-4.56812	Homo sapiens chromosome 2 open reading frame 34 (C2orf34), mRNA.
ILMN_3224290	LOC730052	3	-0.17011	7.30776	-1.17114	0.247535	1	-4.56812	PREDICTED: Homo sapiens misc_RNA (LOC730052), miscRNA.
ILMN_1787366	ZNF335	20	-0.20254	6.78617	-1.17111	0.247546	1	-4.56813	Homo sapiens zinc finger protein 335 (ZNF335), mRNA.
ILMN_1791702	SMARCA2	9	0.289742	9.1283	1.17107	0.247563	1	-4.56815	Homo sapiens SWI/SNF related, matrix associated, actin dependent regulator of chromatin, subfamily a, member 2 (SMARCA2), transcript variant 1, mRNA.
ILMN_2350240	GTF2I	7	0.159399	6.03218	1.17085	0.247648	1	-4.56821	Homo sapiens general transcription factor II, i (GTF2I), transcript variant 1, mRNA.
ILMN_2294431	CDC25C	5	0.201069	6.02343	1.17084	0.247656	1	-4.56821	Homo sapiens cell division cycle 25 homolog C (S. pombe) (CDC25C), transcript variant 1, mRNA.
ILMN_2189869	FCF1	14	-0.343564	6.38854	-1.17072	0.2477	1	-4.56825	Homo sapiens FCF1 small subunit (SSU) processome component homolog (S. cerevisiae) (FCF1), mRNA.
ILMN_1766713	HSPD1	2	0.146899	9.72693	1.17069	0.247715	1	-4.56826	Homo sapiens heat shock 60kDa protein 1 (chaperonin) (HSPD1), nuclear gene encoding mitochondrial protein, transcript variant 1, mRNA.
ILMN_1778242	CALM1	14	0.140595	11.7956	1.17031	0.247865	1	-4.56837	Homo sapiens calmodulin 1 (phosphorylase kinase, delta) (CALM1), mRNA.
ILMN_1762002	CSTF3	11	-0.218052	6.23897	-1.17031	0.247866	1	-4.56837	Homo sapiens cleavage stimulation factor, 3' pre-RNA, subunit 3, 77kDa (CSTF3), transcript variant 2, mRNA.
ILMN_1651415	DERL3	22	-0.210069	5.97749	-1.16976	0.248086	1	-4.56853	Homo sapiens Der1-like domain family, member 3 (DERL3), transcript variant 1, mRNA.
ILMN_2339705	MED8	1	-0.184496	7.21785	-1.16929	0.248272	1	-4.56867	Homo sapiens mediator of RNA polymerase II transcription, subunit 8 homolog (S. cerevisiae) (MED8), transcript variant 3, mRNA.
ILMN_1898362		18	-0.204788	6.50071	-1.16915	0.248329	1	-4.56871	UI-CF-FN0-aem-b-19-18-UI.s18 UI-CF-FN0 Homo sapiens cDNA clone UI-CF-FN0-aem-b-19-18-UI 3, mRNA sequence
ILMN_1779558	GAS6	13	-0.220194	6.95921	-1.16901	0.248385	1	-4.56875	Homo sapiens growth arrest-specific 6 (GAS6), mRNA.
ILMN_3250585	KIAA0194		0.169627	8.70593	1.16891	0.248424	1	-4.56878	PREDICTED: Homo sapiens KIAA0194 protein (KIAA0194), mRNA.
ILMN_1658152	MAP3K10	19	0.161836	6.03838	1.16883	0.248457	1	-4.5688	Homo sapiens mitogen-activated protein kinase kinase kinase 10 (MAP3K10), mRNA.
ILMN_1789732	TMEM189	20	-0.188583	6.29448	-1.16882	0.24846	1	-4.5688	Homo sapiens transmembrane protein 189 (TMEM189), mRNA.
ILMN_1737380	BCAP29	7	-0.140456	7.01474	-1.16878	0.248474	1	-4.56881	Homo sapiens B-cell receptor-associated protein 29 (BCAP29), transcript variant 3, mRNA.
ILMN_2157435	DYNLRB1	20	-0.13553	10.6063	-1.16876	0.248483	1	-4.56882	Homo sapiens dynein, light chain, roadblock-type 1 (DYNLRB1), mRNA.
ILMN_1778079	SEPT4	17	-0.2439	6.08784	-1.16874	0.248492	1	-4.56883	Homo sapiens septin 4 (SEPT4), transcript variant 4, mRNA.
ILMN_1849218		1	-0.160789	5.95416	-1.16831	0.248661	1	-4.56895	BX451947 Homo sapiens FETAL BRAIN Homo sapiens cDNA clone CS0DF008YL16 5-PRIME, mRNA sequence
ILMN_1848214			0.160114	6.18611	1.16829	0.24867	1	-4.56896	Homo sapiens mRNA; cDNA DKFZp686B1082 (from clone DKFZp686B1082)
ILMN_2093775	ZNF831	20	0.285947	7.50382	1.16823	0.248696	1	-4.56898	Homo sapiens zinc finger protein 831 (ZNF831), mRNA.
ILMN_1750178	LOC653450	10	-0.176919	7.42861	-1.16793	0.248814	1	-4.56906	PREDICTED: Homo sapiens hypothetical LOC653450 (LOC653450), mRNA.
ILMN_1747305	GIMAP8	7	0.261413	9.8502	1.16787	0.248839	1	-4.56908	Homo sapiens GTPase, IMAP family member 8 (GIMAP8), mRNA.
ILMN_1682775	EDN1	6	0.1791	6.42927	1.16776	0.248882	1	-4.56911	Homo sapiens endothelin 1 (EDN1), mRNA.
ILMN_1796106	MGAT4B	5	-0.221258	7.43734	-1.16762	0.248937	1	-4.56915	Homo sapiens mannosyl (alpha-1,3-)-glycoprotein beta-1,4-N-acetylglucosaminyltransferase, isozyme B (MGAT4B), transcript variant 2, mRNA.
ILMN_1672389	CRYZ	1	0.323487	6.30601	1.16753	0.248973	1	-4.56918	Homo sapiens crystallin, zeta (quinone reductase) (CRYZ), mRNA.
ILMN_1772845	SNRNP35	12	0.188787	6.98803	1.16741	0.249022	1	-4.56921	Homo sapiens small nuclear ribonucleoprotein 35kDa (U11/U12) (SNRNP35), transcript variant 3, mRNA.
ILMN_3205603	LOC388572	7	-0.354505	7.73794	-1.16668	0.249313	1	-4.56943	PREDICTED: Homo sapiens hypothetical LOC388572 (LOC388572), mRNA.
ILMN_2243516	C11orf63	11	-0.32557	10.8266	-1.16649	0.249391	1	-4.56948	Homo sapiens chromosome 11 open reading frame 63 (C11orf63), transcript variant 2, mRNA.
ILMN_1683113	LOC653319	16	-0.17756	5.99321	-1.16636	0.249444	1	-4.56952	PREDICTED: Homo sapiens similar to hypothetical protein LOC283849, transcript variant 8 (LOC653319), mRNA.
ILMN_2410929	PAPSS2	10	-0.187571	7.63833	-1.16608	0.249553	1	-4.5696	Homo sapiens 3'-phosphoadenosine 5'-phosphosulfate synthase 2 (PAPSS2), transcript variant 1, mRNA.
ILMN_3235853	S1PR1	1	0.354992	7.53281	1.16584	0.249648	1	-4.56967	Homo sapiens sphingosine-1-phosphate receptor 1 (S1PR1), mRNA.
ILMN_3286751	LOC284648		0.300957	6.38801	1.16584	0.249649	1	-4.56967	PREDICTED: Homo sapiens hypothetical protein LOC284648 (LOC284648), mRNA.
ILMN_2339202	KTN1	14	0.439896	6.85108	1.16578	0.249675	1	-4.56969	Homo sapiens kinectin 1 (kinesin receptor) (KTN1), transcript variant 4, mRNA.
ILMN_1787256	HCN3	1	0.172651	6.06278	1.16565	0.249726	1	-4.56973	Homo sapiens hyperpolarization activated cyclic nucleotide-gated potassium channel 3 (HCN3), mRNA.
ILMN_3302139	LOC729687		0.137741	6.65722	1.16555	0.249765	1	-4.56975	PREDICTED: Homo sapiens hypothetical LOC729687 (LOC729687), mRNA.
ILMN_1808979	CLEC4D	12	-0.235899	6.49851	-1.16518	0.249915	1	-4.56986	Homo sapiens C-type lectin domain family 4, member D (CLEC4D), mRNA.
ILMN_1747525	LOC650780		-0.151733	6.33592	-1.16501	0.249982	1	-4.56991	PREDICTED: Homo sapiens similar to Immunoglobulin omega chain precursor (VpreB2 protein) (LOC650780), mRNA.
ILMN_1738263	PIGU	20	0.148571	7.70698	1.16442	0.25022	1	-4.57009	Homo sapiens phosphatidylinositol glycan anchor biosynthesis, class U (PIGU), mRNA.
ILMN_1870609		X	0.218272	5.92208	1.1644	0.250227	1	-4.57009	UI-H-DH1-awp-m-14-0-UI.s1 NCI_CGAP_DH1 Homo sapiens cDNA clone IMAGE:5892661 3, mRNA sequence
ILMN_1758025	LOC645659	4	0.184821	6.02313	1.16409	0.250351	1	-4.57018	PREDICTED: Homo sapiens similar to ring finger protein 185 (LOC645659), mRNA.
ILMN_1758642	FLJ90757	17	-0.251627	7.52789	-1.16392	0.250418	1	-4.57023	PREDICTED: Homo sapiens hypothetical protein LOC440465 (FLJ90757), misc RNA.
ILMN_1792435	STAG1	3	0.186399	6.39257	1.16358	0.250558	1	-4.57033	Homo sapiens stromal antigen 1 (STAG1), mRNA.
ILMN_1856861		2	-0.196821	7.89067	-1.16311	0.250743	1	-4.57046	Homo sapiens mRNA; cDNA DKFZp686D22106 (from clone DKFZp686D22106)
ILMN_3245517	LOC100134273		0.235279	6.93449	1.16263	0.250937	1	-4.5706	PREDICTED: Homo sapiens similar to mCG7602 (LOC100134273), mRNA.
ILMN_1700086	DOK1	2	0.249796	6.1999	1.16235	0.25105	1	-4.57069	Homo sapiens docking protein 1, 62kDa (downstream of tyrosine kinase 1) (DOK1), mRNA.
ILMN_1670807	FAM84B	8	0.386909	6.13938	1.16225	0.251089	1	-4.57071	Homo sapiens family with sequence similarity 84, member B (FAM84B), mRNA.
ILMN_3296184	LOC645000		-0.324788	6.17764	-1.16223	0.251099	1	-4.57072	PREDICTED: Homo sapiens misc_RNA (LOC645000), miscRNA.
ILMN_1674908	HOXB5	17	0.151948	6.06127	1.16201	0.251185	1	-4.57078	Homo sapiens homeobox B5 (HOXB5), mRNA.
ILMN_2367440	WDR17	4	-0.291426	6.6181	-1.16182	0.251264	1	-4.57084	Homo sapiens WD repeat domain 17 (WDR17), transcript variant 2, mRNA.
ILMN_1760280	NXT1	20	0.141838	8.65657	1.16166	0.251328	1	-4.57089	Homo sapiens NTF2-like export factor 1 (NXT1), mRNA.
ILMN_3179620	LOC100129673	17	-0.202477	6.30628	-1.16131	0.251469	1	-4.57099	PREDICTED: Homo sapiens similar to hCG2042915 (LOC100129673), mRNA.
ILMN_1911721		5	-0.192618	6.44724	-1.16113	0.251542	1	-4.57104	Homo sapiens cDNA FLJ33375 fis, clone BRACE2006137
ILMN_1689110	NOB1	16	0.158955	7.08388	1.16082	0.251667	1	-4.57113	Homo sapiens NIN1/RPN12 binding protein 1 homolog (S. cerevisiae) (NOB1), mRNA.
ILMN_1688515	ZNF195	11	0.202366	6.56026	1.16058	0.251761	1	-4.5712	Homo sapiens zinc finger protein 195 (ZNF195), mRNA.
ILMN_1759173	WWP2	16	-0.253352	7.26451	-1.16042	0.251826	1	-4.57125	Homo sapiens WW domain containing E3 ubiquitin protein ligase 2 (WWP2), transcript variant 1, mRNA.
ILMN_3279712	LOC642590		0.143166	7.42579	1.15995	0.252015	1	-4.57138	PREDICTED: Homo sapiens misc_RNA (LOC642590), miscRNA.
ILMN_1719905	TLR10	4	-0.244393	7.42418	-1.1598	0.252078	1	-4.57143	Homo sapiens toll-like receptor 10 (TLR10), transcript variant 2, mRNA.
ILMN_1657278	DVL1	1	0.23631	6.01672	1.1597	0.252117	1	-4.57146	Homo sapiens dishevelled, dsh homolog 1 (Drosophila) (DVL1), transcript variant 3, mRNA.
ILMN_2374352	DBNDD1	16	0.297005	7.92609	1.15932	0.252271	1	-4.57157	Homo sapiens dysbindin (dystrobrevin binding protein 1) domain containing 1 (DBNDD1), transcript variant 1, mRNA.
ILMN_3269052	LOC100129541		-0.217149	7.59722	-1.15888	0.252447	1	-4.57169	PREDICTED: Homo sapiens misc_RNA (LOC100129541), miscRNA.
ILMN_1661589	CD151	11	-0.247987	6.60859	-1.15869	0.252525	1	-4.57175	Homo sapiens CD151 molecule (Raph blood group) (CD151), transcript variant 4, mRNA.
ILMN_1705685	MEIS1	2	-0.203852	6.92085	-1.1585	0.252602	1	-4.5718	Homo sapiens Meis homeobox 1 (MEIS1), mRNA.
ILMN_1748283	PIM2	X	-0.152739	10.3281	-1.15845	0.252621	1	-4.57182	Homo sapiens pim-2 oncogene (PIM2), mRNA.
ILMN_1778803	ZFAND6	15	0.260355	7.27739	1.1581	0.252763	1	-4.57192	Homo sapiens zinc finger, AN1-type domain 6 (ZFAND6), mRNA.
ILMN_2070300	LSM2	6	0.1537	10.1181	1.15772	0.252915	1	-4.57203	Homo sapiens LSM2 homolog, U6 small nuclear RNA associated (S. cerevisiae) (LSM2), mRNA.
ILMN_1712684	FAM20C	7	-0.232667	6.29564	-1.15771	0.252919	1	-4.57203	Homo sapiens family with sequence similarity 20, member C (FAM20C), mRNA.
ILMN_1737124	PRPF4B	6	-0.166811	6.28918	-1.15749	0.253007	1	-4.57209	Homo sapiens PRP4 pre-mRNA processing factor 4 homolog B (yeast) (PRPF4B), transcript variant 2, mRNA.
ILMN_1752273	KIAA1143	3	0.126741	6.55809	1.15721	0.253123	1	-4.57218	Homo sapiens KIAA1143 (KIAA1143), mRNA.
ILMN_1809191	RAP1A	1	0.209186	5.99579	1.15714	0.253151	1	-4.5722	Homo sapiens RAP1A, member of RAS oncogene family (RAP1A), transcript variant 2, mRNA.
ILMN_1815951	PCYOX1L	5	0.178937	6.54699	1.15699	0.253212	1	-4.57224	Homo sapiens prenylcysteine oxidase 1 like (PCYOX1L), mRNA.
ILMN_1666597	PI4KB	1	0.145469	9.34482	1.15651	0.253407	1	-4.57238	Homo sapiens phosphatidylinositol 4-kinase, catalytic, beta (PI4KB), mRNA.
ILMN_2372974	SIRPA	20	-0.209813	9.2043	-1.15642	0.253444	1	-4.57241	Homo sapiens signal-regulatory protein alpha (SIRPA), transcript variant 3, mRNA.
ILMN_1736954	ZBTB7B	1	0.198192	6.51026	1.15639	0.253453	1	-4.57241	Homo sapiens zinc finger and BTB domain containing 7B (ZBTB7B), mRNA.
ILMN_1760089	LOC645018	4	0.161877	8.42448	1.15636	0.253465	1	-4.57242	PREDICTED: Homo sapiens similar to ribosomal protein S2 (LOC645018), mRNA.
ILMN_3200070	LOC643534		-0.1664	7.39901	-1.15593	0.253641	1	-4.57255	PREDICTED: Homo sapiens similar to hCG37526 (LOC643534), mRNA.
ILMN_1682226	CLDN15	7	-0.112604	9.34389	-1.15592	0.253642	1	-4.57255	Homo sapiens claudin 15 (CLDN15), mRNA.
ILMN_3241607	LOC100132106	8	-0.210172	6.40868	-1.15592	0.253644	1	-4.57255	PREDICTED: Homo sapiens hypothetical protein LOC100132106 (LOC100132106), mRNA.
ILMN_1795428	WDR59	16	0.12932	9.33565	1.15564	0.253757	1	-4.57263	Homo sapiens WD repeat domain 59 (WDR59), mRNA.
ILMN_1735680	TMEM30A	6	0.193286	6.67736	1.15512	0.253966	1	-4.57278	Homo sapiens transmembrane protein 30A (TMEM30A), mRNA.
ILMN_1751143	C7orf23	7	0.31065	8.24051	1.15501	0.254012	1	-4.57281	Homo sapiens chromosome 7 open reading frame 23 (C7orf23), mRNA.
ILMN_1864512		11	-0.185477	6.04131	-1.15497	0.254029	1	-4.57282	602696288F1 NIH_MGC_97 Homo sapiens cDNA clone IMAGE:4828652 5, mRNA sequence
ILMN_2223350	C13orf1	13	0.17346	6.00665	1.15476	0.254113	1	-4.57288	Homo sapiens chromosome 13 open reading frame 1 (C13orf1), mRNA.
ILMN_1653498	IGSF6	16	0.339079	11.4607	1.15471	0.254135	1	-4.5729	Homo sapiens immunoglobulin superfamily, member 6 (IGSF6), mRNA.
ILMN_1664798	GRHPR	9	0.200103	7.67039	1.15446	0.254234	1	-4.57297	Homo sapiens glyoxylate reductase/hydroxypyruvate reductase (GRHPR), mRNA.
ILMN_1718607	TSPAN4	11	-0.209409	8.10948	-1.154	0.254423	1	-4.5731	Homo sapiens tetraspanin 4 (TSPAN4), transcript variant 3, mRNA.
ILMN_2415467	AP1GBP1	17	-0.230704	6.21313	-1.15385	0.254484	1	-4.57315	Homo sapiens AP1 gamma subunit binding protein 1 (AP1GBP1), transcript variant 1, mRNA.
ILMN_1653394	LOC642916	10	-0.199341	6.24394	-1.15318	0.254756	1	-4.57334	PREDICTED: Homo sapiens hypothetical protein LOC642916 (LOC642916), mRNA.
ILMN_1786303	LILRA3	19	-0.397349	8.02948	-1.15279	0.254912	1	-4.57345	Homo sapiens leukocyte immunoglobulin-like receptor, subfamily A (without TM domain), member 3 (LILRA3), mRNA.
ILMN_1678132	LOC650098		-0.229446	6.19938	-1.15278	0.254916	1	-4.57345	PREDICTED: Homo sapiens similar to T-cell receptor beta chain V region CTL-L17 precursor (LOC650098), mRNA.
ILMN_1713550	LGR6	1	-0.261265	6.91349	-1.15277	0.254923	1	-4.57346	Homo sapiens leucine-rich repeat-containing G protein-coupled receptor 6 (LGR6), transcript variant 3, mRNA.
ILMN_1785592	DUSP13	10	-0.170275	6.25344	-1.15208	0.255202	1	-4.57366	Homo sapiens dual specificity phosphatase 13 (DUSP13), transcript variant 6, mRNA.
ILMN_3241127	LOC100131856		-0.180605	6.1608	-1.15202	0.255226	1	-4.57367	PREDICTED: Homo sapiens hypothetical protein LOC100131856 (LOC100131856), mRNA.
ILMN_1746686	POLR1C	6	0.129868	8.74381	1.15168	0.255366	1	-4.57377	Homo sapiens polymerase (RNA) I polypeptide C, 30kDa (POLR1C), transcript variant 1, mRNA.
ILMN_1658469	TP53AP1	7	-0.194453	6.27302	-1.1512	0.255563	1	-4.57391	Homo sapiens TP53 activated protein 1 (TP53AP1), mRNA.
ILMN_1687035	ADAMTSL4	1	-0.21155	6.58739	-1.15117	0.255575	1	-4.57392	Homo sapiens ADAMTS-like 4 (ADAMTSL4), transcript variant 2, mRNA.
ILMN_1676986	NPIP	16	0.217534	7.94323	1.15056	0.255821	1	-4.57409	Homo sapiens nuclear pore complex interacting protein (NPIP), mRNA.
ILMN_1745964	IRAK2	3	-0.167529	7.39712	-1.15033	0.255915	1	-4.57416	Homo sapiens interleukin-1 receptor-associated kinase 2 (IRAK2), mRNA.
ILMN_1755883	RPS27A	2	-0.206678	11.4999	-1.1503	0.255926	1	-4.57417	Homo sapiens ribosomal protein S27a (RPS27A), mRNA.
ILMN_3182000	FLJ10088		-0.271424	6.18634	-1.15006	0.256024	1	-4.57424	PREDICTED: Homo sapiens similar to hypothetical protein (L1H 3 region) (FLJ10088), mRNA.
ILMN_1765547	IRF2	4	0.189981	6.52575	1.14977	0.256145	1	-4.57432	Homo sapiens interferon regulatory factor 2 (IRF2), mRNA.
ILMN_1758173	TMEM99	17	0.156571	7.35137	1.14976	0.256146	1	-4.57432	Homo sapiens transmembrane protein 99 (TMEM99), mRNA.
ILMN_1729650	PEX7	6	-0.182371	6.25323	-1.14899	0.256463	1	-4.57455	Homo sapiens peroxisomal biogenesis factor 7 (PEX7), mRNA.
ILMN_1774312	MRP63	13	-0.18558	6.16403	-1.14873	0.256566	1	-4.57462	Homo sapiens mitochondrial ribosomal protein 63 (MRP63), nuclear gene encoding mitochondrial protein, mRNA.
ILMN_2047480	CXorf36	X	-0.207585	6.00688	-1.1487	0.256582	1	-4.57463	Homo sapiens chromosome X open reading frame 36 (CXorf36), mRNA.
ILMN_1690487	PCM1	8	0.327999	9.25154	1.14868	0.256588	1	-4.57463	Homo sapiens pericentriolar material 1 (PCM1), mRNA.
ILMN_1684549	RNPC2	20	0.176394	6.58716	1.14866	0.256596	1	-4.57464	Homo sapiens RNA-binding region (RNP1, RRM) containing 2 (RNPC2), transcript variant 3, mRNA.
ILMN_1758333	HMGXB4	22	-0.174761	6.2278	-1.14863	0.256607	1	-4.57465	Homo sapiens HMG box domain containing 4 (HMGXB4), transcript variant 1, mRNA.
ILMN_1685661	RRP15	1	0.24869	5.94491	1.1483	0.256744	1	-4.57475	Homo sapiens ribosomal RNA processing 15 homolog (S. cerevisiae) (RRP15), mRNA.
ILMN_1727315	DENND1A	9	-0.219692	7.44807	-1.14829	0.256749	1	-4.57475	Homo sapiens DENN/MADD domain containing 1A (DENND1A), transcript variant 2, mRNA.
ILMN_1804735	CBS	21	-0.490627	6.68009	-1.14807	0.256837	1	-4.57481	Homo sapiens cystathionine-beta-synthase (CBS), mRNA.
ILMN_2372403	ALDH5A1	6	-0.187526	6.1345	-1.14805	0.256847	1	-4.57482	Homo sapiens aldehyde dehydrogenase 5 family, member A1 (ALDH5A1), nuclear gene encoding mitochondrial protein, transcript variant 2, mRNA.
ILMN_3244319	CCDC125	5	-0.264316	12.5614	-1.14804	0.256848	1	-4.57482	Homo sapiens coiled-coil domain containing 125 (CCDC125), mRNA.
ILMN_3213640	LOC100132444		0.177226	6.68247	1.14795	0.256887	1	-4.57485	PREDICTED: Homo sapiens hypothetical protein LOC100132444 (LOC100132444), mRNA.
ILMN_1787919	PARVB	22	-0.292809	8.43841	-1.14756	0.257046	1	-4.57496	Homo sapiens parvin, beta (PARVB), transcript variant 2, mRNA.
ILMN_2090004	AQP10	1	-0.401657	7.68065	-1.14751	0.257066	1	-4.57497	Homo sapiens aquaporin 10 (AQP10), mRNA.
ILMN_1696380	GHRL	3	-0.222139	8.16801	-1.14748	0.257077	1	-4.57498	Homo sapiens ghrelin/obestatin preprohormone (GHRL), mRNA.
ILMN_1811049	POU2AF1	11	0.285415	7.10556	1.14743	0.257097	1	-4.57499	Homo sapiens POU class 2 associating factor 1 (POU2AF1), mRNA.
ILMN_1810214	JUND	19	0.141344	13.0155	1.14711	0.257228	1	-4.57509	Homo sapiens jun D proto-oncogene (JUND), mRNA.
ILMN_3299905	RNFT2	12	0.142065	6.46364	1.14698	0.257283	1	-4.57512	Homo sapiens ring finger protein, transmembrane 2 (RNFT2), transcript variant 2, mRNA.
ILMN_1709101	AKAP13	15	-0.195339	8.94886	-1.14676	0.257374	1	-4.57519	Homo sapiens A kinase (PRKA) anchor protein 13 (AKAP13), transcript variant 3, mRNA.
ILMN_2290998	CCS	11	-0.191949	8.44588	-1.14657	0.257449	1	-4.57524	Homo sapiens copper chaperone for superoxide dismutase (CCS), mRNA.
ILMN_2089902	NUS1	6	0.213187	6.38478	1.14635	0.257541	1	-4.5753	Homo sapiens nuclear undecaprenyl pyrophosphate synthase 1 homolog (S. cerevisiae) (NUS1), mRNA.
ILMN_1653622	LOC648716		-0.144432	6.01787	-1.1462	0.257603	1	-4.57535	PREDICTED: Homo sapiens hypothetical LOC648716, transcript variant 2 (LOC648716), mRNA.
ILMN_1716026	ARMCX6	X	-0.187396	7.51398	-1.14618	0.257608	1	-4.57535	Homo sapiens armadillo repeat containing, X-linked 6 (ARMCX6), transcript variant 1, mRNA.
ILMN_1754858	PASK	2	0.274732	7.88482	1.14594	0.257707	1	-4.57542	Homo sapiens PAS domain containing serine/threonine kinase (PASK), mRNA.
ILMN_1695246	KLHDC8B	3	-0.249249	8.03836	-1.14577	0.257777	1	-4.57547	Homo sapiens kelch domain containing 8B (KLHDC8B), mRNA.
ILMN_1777980	MAP3K7IP1	22	0.230113	6.68203	1.14547	0.2579	1	-4.57556	Homo sapiens mitogen-activated protein kinase kinase kinase 7 interacting protein 1 (MAP3K7IP1), transcript variant beta, mRNA.
ILMN_1697006	LOC642361	10	0.126648	7.19547	1.14547	0.257901	1	-4.57556	PREDICTED: Homo sapiens hypothetical LOC642361 (LOC642361), mRNA.
ILMN_1814573	FTSJD1	16	0.273594	6.34123	1.14541	0.257927	1	-4.57557	Homo sapiens FtsJ methyltransferase domain containing 1 (FTSJD1), transcript variant 1, mRNA.
ILMN_1694491	CCNG1	5	-0.149633	9.15951	-1.14537	0.257941	1	-4.57558	Homo sapiens cyclin G1 (CCNG1), transcript variant 2, mRNA.
ILMN_1768973	HIST2H2AC	1	-0.270501	9.93259	-1.14476	0.258191	1	-4.57576	Homo sapiens histone cluster 2, H2ac (HIST2H2AC), mRNA.
ILMN_1727300	ZNF444	19	0.232915	7.19549	1.14457	0.258272	1	-4.57582	Homo sapiens zinc finger protein 444 (ZNF444), mRNA.
ILMN_1676289	NCAM1	11	0.207607	6.40675	1.14437	0.258352	1	-4.57587	Homo sapiens neural cell adhesion molecule 1 (NCAM1), transcript variant 1, mRNA.
ILMN_1678671	KLHL24	3	0.215711	8.20725	1.14424	0.258404	1	-4.57591	Homo sapiens kelch-like 24 (Drosophila) (KLHL24), mRNA.
ILMN_1735743	FBLN7	2	0.148868	6.37603	1.14384	0.258568	1	-4.57602	Homo sapiens fibulin 7 (FBLN7), mRNA.
ILMN_3225649	LOC731139	1	-0.122937	6.08285	-1.14381	0.258582	1	-4.57603	PREDICTED: Homo sapiens hypothetical LOC731139 (LOC731139), mRNA.
ILMN_1842435		8	-0.254218	6.07609	-1.14295	0.258935	1	-4.57628	yj46a12.r1 Soares placenta Nb2HP Homo sapiens cDNA clone IMAGE:151774 5, mRNA sequence
ILMN_1812688	C2orf18	2	-0.194847	6.40034	-1.14288	0.258963	1	-4.5763	Homo sapiens chromosome 2 open reading frame 18 (C2orf18), mRNA.
ILMN_1795564	C11orf84	11	-0.157437	6.05322	-1.14258	0.259086	1	-4.57638	Homo sapiens chromosome 11 open reading frame 84 (C11orf84), mRNA.
ILMN_3245968	LOC728924	10	0.190058	6.15481	1.14258	0.259088	1	-4.57638	PREDICTED: Homo sapiens hypothetical LOC728924 (LOC728924), mRNA.
ILMN_3236928	ROBLD3		0.138569	10.9736	1.14177	0.259419	1	-4.57661	Homo sapiens roadblock domain containing 3 (ROBLD3), mRNA.
ILMN_1723211	L2HGDH	14	-0.238599	7.2882	-1.14157	0.259504	1	-4.57667	Homo sapiens L-2-hydroxyglutarate dehydrogenase (L2HGDH), mRNA.
ILMN_1719165	BRMS1	11	-0.246799	7.35354	-1.14141	0.25957	1	-4.57672	Homo sapiens breast cancer metastasis suppressor 1 (BRMS1), transcript variant 1, mRNA.
ILMN_2221564	LYAR	4	0.199572	9.31411	1.14064	0.259885	1	-4.57694	Homo sapiens Ly1 antibody reactive homolog (mouse) (LYAR), mRNA.
ILMN_1655755	LOC400879	22	0.163952	6.1463	1.14033	0.260014	1	-4.57703	PREDICTED: Homo sapiens hypothetical gene supported by AK096951, transcript variant 1 (LOC400879), mRNA.
ILMN_1709377	ZNF28	19	-0.197405	6.72665	-1.14032	0.260017	1	-4.57703	Homo sapiens zinc finger protein 28 (ZNF28), mRNA.
ILMN_2401033	GOSR1	17	0.162074	6.0602	1.14014	0.260091	1	-4.57708	Homo sapiens golgi SNAP receptor complex member 1 (GOSR1), transcript variant 3, mRNA.
ILMN_1657701	TMEM137		-0.331608	11.2853	-1.14006	0.260123	1	-4.5771	PREDICTED: Homo sapiens transmembrane protein 137 (TMEM137), misc RNA.
ILMN_2319544	CAMK2D	4	0.197629	6.10687	1.13976	0.260248	1	-4.57719	Homo sapiens calcium/calmodulin-dependent protein kinase (CaM kinase) II delta (CAMK2D), transcript variant 2, mRNA.
ILMN_1795285	PHF15	5	0.20081	9.87824	1.13938	0.260406	1	-4.5773	Homo sapiens PHD finger protein 15 (PHF15), mRNA.
ILMN_1790472	SLC25A28	10	0.137207	10.5525	1.1389	0.260603	1	-4.57743	Homo sapiens solute carrier family 25, member 28 (SLC25A28), mRNA.
ILMN_2126957	NOMO1	16	-0.18363	8.10678	-1.13874	0.26067	1	-4.57748	Homo sapiens NODAL modulator 1 (NOMO1), mRNA.
ILMN_1660549	GPR177	1	-0.301235	7.57365	-1.1387	0.260686	1	-4.57749	Homo sapiens G protein-coupled receptor 177 (GPR177), transcript variant 2, mRNA.
ILMN_1660732	PPP2R2B	5	0.260849	7.73429	1.13855	0.26075	1	-4.57754	Homo sapiens protein phosphatase 2 (formerly 2A), regulatory subunit B, beta isoform (PPP2R2B), transcript variant 4, mRNA.
ILMN_2272074	TROVE2	1	-0.1863	8.7729	-1.13843	0.260798	1	-4.57757	Homo sapiens TROVE domain family, member 2 (TROVE2), transcript variant 3, mRNA.
ILMN_1652008	C15orf23	15	0.199346	5.98107	1.13788	0.261027	1	-4.57773	Homo sapiens chromosome 15 open reading frame 23 (C15orf23), mRNA.
ILMN_1686360	ZNF124	1	0.228729	6.12436	1.13762	0.261133	1	-4.5778	Homo sapiens zinc finger protein 124 (ZNF124), mRNA.
ILMN_1667977	TAF1B	2	0.220384	7.13538	1.13678	0.261481	1	-4.57804	Homo sapiens TATA box binding protein (TBP)-associated factor, RNA polymerase I, B, 63kDa (TAF1B), mRNA.
ILMN_2345837	CLTA	9	-0.13077	9.46783	-1.13637	0.26165	1	-4.57816	Homo sapiens clathrin, light chain (Lca) (CLTA), transcript variant 3, mRNA.
ILMN_2342695	PDGFA	7	-0.314838	7.11947	-1.13626	0.261695	1	-4.57819	Homo sapiens platelet-derived growth factor alpha polypeptide (PDGFA), transcript variant 2, mRNA.
ILMN_1731014	HEMK1	3	-0.159974	7.19152	-1.13584	0.26187	1	-4.57831	Homo sapiens HemK methyltransferase family member 1 (HEMK1), mRNA.
ILMN_1666332	LOC654000		0.146175	6.36849	1.13571	0.261925	1	-4.57834	PREDICTED: Homo sapiens similar to Ribosome biogenesis protein BMS1 homolog, transcript variant 2 (LOC654000), mRNA.
ILMN_1761112	PORCN	X	-0.216706	5.94678	-1.13547	0.262021	1	-4.57841	Homo sapiens porcupine homolog (Drosophila) (PORCN), transcript variant C, mRNA.
ILMN_1670438	PRAMEF7	1	-0.137947	6.0711	-1.13537	0.262063	1	-4.57844	Homo sapiens PRAME family member 7 (PRAMEF7), mRNA.
ILMN_3200322	LOC387791		-0.155763	7.07638	-1.1344	0.262467	1	-4.57872	PREDICTED: Homo sapiens misc_RNA (LOC387791), miscRNA.
ILMN_2330948	ARF1	1	-0.155147	8.8352	-1.13439	0.262471	1	-4.57872	Homo sapiens ADP-ribosylation factor 1 (ARF1), transcript variant 2, mRNA.
ILMN_3275580	LOC644353	X	-0.163825	6.99913	-1.13413	0.262576	1	-4.57879	PREDICTED: Homo sapiens misc_RNA (LOC644353), miscRNA.
ILMN_1851169		6	-0.160315	6.37426	-1.1339	0.262675	1	-4.57886	AGENCOURT_13565173 NIH_MGC_184 Homo sapiens cDNA clone IMAGE:30326407 5, mRNA sequence
ILMN_1799628	LOC727732	17	-0.125401	6.88846	-1.13389	0.262677	1	-4.57886	PREDICTED: Homo sapiens similar to neighbor of BRCA1 gene 1, transcript variant 1 (LOC727732), mRNA.
ILMN_1771921	HSCB	22	-0.167761	6.90465	-1.13376	0.262731	1	-4.5789	Homo sapiens HscB iron-sulfur cluster co-chaperone homolog (E. coli) (HSCB), mRNA.
ILMN_1702171	LPCAT1	5	0.153959	7.7062	1.13352	0.262831	1	-4.57896	Homo sapiens lysophosphatidylcholine acyltransferase 1 (LPCAT1), mRNA.
ILMN_1843259		12	0.178593	6.12803	1.13345	0.262862	1	-4.57899	tj55c11.x1 Soares_NSF_F8_9W_OT_PA_P_S1 Homo sapiens cDNA clone IMAGE:2145428 3, mRNA sequence
ILMN_3274578	LOC100131381		0.153398	6.18712	1.13308	0.263016	1	-4.57909	PREDICTED: Homo sapiens hypothetical LOC100131381 (LOC100131381), mRNA.
ILMN_1711030	OPLAH	8	-0.292149	7.91291	-1.13304	0.26303	1	-4.5791	Homo sapiens 5-oxoprolinase (ATP-hydrolysing) (OPLAH), mRNA.
ILMN_2388272	MED24	17	-0.223047	7.15741	-1.13296	0.263064	1	-4.57912	Homo sapiens mediator complex subunit 24 (MED24), transcript variant 1, mRNA.
ILMN_1684802	TAF5	10	0.245684	6.26329	1.1328	0.26313	1	-4.57917	Homo sapiens TAF5 RNA polymerase II, TATA box binding protein (TBP)-associated factor, 100kDa (TAF5), mRNA.
ILMN_1665205	ZNF260	19	0.25415	6.18983	1.13252	0.263246	1	-4.57925	Homo sapiens zinc finger protein 260 (ZNF260), mRNA.
ILMN_1786920	JARID1A	12	0.129781	11.135	1.13237	0.26331	1	-4.57929	Homo sapiens Jumonji, AT rich interactive domain 1A (RBBP2-like) (JARID1A), mRNA.
ILMN_1689953	CD81	11	0.190768	12.6166	1.13235	0.263316	1	-4.5793	Homo sapiens CD81 molecule (CD81), mRNA.
ILMN_1753440	DCAF16	4	-0.237231	7.11553	-1.13219	0.263384	1	-4.57934	Homo sapiens DDB1 and CUL4 associated factor 16 (DCAF16), mRNA.
ILMN_3182069	LOC100129697		-0.164661	7.15405	-1.13189	0.263509	1	-4.57943	PREDICTED: Homo sapiens hypothetical protein LOC100129697 (LOC100129697), mRNA.
ILMN_1795464	LTA	6	0.166069	8.59356	1.13135	0.263734	1	-4.57958	Homo sapiens lymphotoxin alpha (TNF superfamily, member 1) (LTA), transcript variant 2, mRNA.
ILMN_1848843		18	-0.333037	7.51484	-1.13067	0.264016	1	-4.57977	cl02h05.z1 Hembase; Erythroid Precursor Cells (LCB:cl library) Homo sapiens cDNA clone cl02h05 5, mRNA sequence
ILMN_2307598	SLC37A3	7	0.268175	6.79074	1.13048	0.264096	1	-4.57983	Homo sapiens solute carrier family 37 (glycerol-3-phosphate transporter), member 3 (SLC37A3), transcript variant 2, mRNA.
ILMN_1687922	RP9	7	0.185074	8.06097	1.13041	0.264125	1	-4.57985	Homo sapiens retinitis pigmentosa 9 (autosomal dominant) (RP9), mRNA.
ILMN_2414007	NME2	17	0.175122	6.05845	1.13024	0.264198	1	-4.5799	Homo sapiens non-metastatic cells 2, protein (NM23B) expressed in (NME2), transcript variant 4, mRNA.
ILMN_1671250	CLIC4	1	0.191273	6.11823	1.12965	0.264441	1	-4.58006	Homo sapiens chloride intracellular channel 4 (CLIC4), nuclear gene encoding mitochondrial protein, mRNA.
ILMN_1668634	FBXW7	4	0.219325	8.59973	1.12954	0.264488	1	-4.58009	Homo sapiens F-box and WD repeat domain containing 7 (FBXW7), transcript variant 1, mRNA.
ILMN_1669142	NARG1	4	0.220371	6.56549	1.1295	0.264507	1	-4.58011	Homo sapiens NMDA receptor regulated 1 (NARG1), mRNA.
ILMN_1748476	NOP58	2	0.338266	7.87295	1.12949	0.26451	1	-4.58011	Homo sapiens NOP58 ribonucleoprotein homolog (yeast) (NOP58), mRNA.
ILMN_1713746	SCAND2		0.139948	6.50152	1.12939	0.264551	1	-4.58014	Homo sapiens SCAN domain containing 2 (SCAND2) on chromosome 15.
ILMN_1799069	LOC440280	15	0.3272	8.3532	1.1287	0.26484	1	-4.58033	PREDICTED: Homo sapiens similar to CCR4-NOT transcription complex, subunit 6-like isoform 1 (LOC440280), mRNA.
ILMN_1654396	ITGB2	21	0.118503	14.3207	1.12853	0.26491	1	-4.58038	Homo sapiens integrin, beta 2 (antigen CD18 (p95), lymphocyte function-associated antigen 1; macrophage antigen 1 (mac-1) beta subunit) (ITGB2), mRNA.
ILMN_1815552	NTAN1	16	0.174461	8.32706	1.128	0.265131	1	-4.58053	Homo sapiens N-terminal asparagine amidase (NTAN1), mRNA.
ILMN_3236036	LOC283663	15	0.269898	7.18421	1.12763	0.265285	1	-4.58063	Homo sapiens hypothetical LOC283663 (LOC283663), non-coding RNA.
ILMN_1760493	LIMS2	2	0.180529	5.99365	1.12751	0.265338	1	-4.58067	Homo sapiens LIM and senescent cell antigen-like domains 2 (LIMS2), transcript variant 2, mRNA.
ILMN_1768399	ARFIP1	4	-0.127126	5.9745	-1.12741	0.265379	1	-4.5807	Homo sapiens ADP-ribosylation factor interacting protein 1 (ARFIP1), transcript variant 1, mRNA.
ILMN_1789394	CATSPER1	11	-0.217312	6.96473	-1.12655	0.265739	1	-4.58094	Homo sapiens cation channel, sperm associated 1 (CATSPER1), mRNA.
ILMN_1668559	RGS10	10	-0.212284	9.77086	-1.12653	0.265745	1	-4.58094	Homo sapiens regulator of G-protein signaling 10 (RGS10), transcript variant 1, mRNA.
ILMN_2105033	PLDN	15	-0.290016	12.0872	-1.12642	0.265791	1	-4.58097	Homo sapiens pallidin homolog (mouse) (PLDN), mRNA.
ILMN_1692223	LCN2	9	-0.577502	10.382	-1.12635	0.265822	1	-4.58099	Homo sapiens lipocalin 2 (LCN2), mRNA.
ILMN_1766613	ZNF121	19	0.217634	6.70778	1.12606	0.265943	1	-4.58108	Homo sapiens zinc finger protein 121 (ZNF121), mRNA.
ILMN_3305849	LOC728431		-0.169344	7.60242	-1.12586	0.266029	1	-4.58113	PREDICTED: Homo sapiens hypothetical LOC728431 (LOC728431), mRNA.
ILMN_1680139	MAFF	22	-0.160651	5.98926	-1.12553	0.266166	1	-4.58123	Homo sapiens v-maf musculoaponeurotic fibrosarcoma oncogene homolog F (avian) (MAFF), transcript variant 1, mRNA.
ILMN_1714159	LUZP1	1	0.126451	8.38343	1.12518	0.266312	1	-4.58132	Homo sapiens leucine zipper protein 1 (LUZP1), mRNA.
ILMN_1752510	FAM13A	4	-0.231059	7.96229	-1.12509	0.26635	1	-4.58135	Homo sapiens family with sequence similarity 13, member A (FAM13A), transcript variant 2, mRNA.
ILMN_1744045	ECAT8		-0.171713	6.10845	-1.12505	0.266366	1	-4.58136	Homo sapiens ES cell associated transcript 8 (ECAT8), mRNA.
ILMN_1651752	CXorf21	X	0.172714	6.54365	1.12488	0.266436	1	-4.58141	Homo sapiens chromosome X open reading frame 21 (CXorf21), mRNA.
ILMN_1713037	PFKL	21	0.276108	8.3741	1.12407	0.266779	1	-4.58164	Homo sapiens phosphofructokinase, liver (PFKL), transcript variant 2, mRNA.
ILMN_1721921	BLMH	17	0.166513	7.66231	1.12404	0.26679	1	-4.58165	Homo sapiens bleomycin hydrolase (BLMH), mRNA.
ILMN_1703720	SF3B14	2	-0.211785	8.68649	-1.12401	0.266801	1	-4.58165	Homo sapiens splicing factor 3B, 14 kDa subunit (SF3B14), mRNA.
ILMN_2153373	LRBA	4	-0.143973	8.15272	-1.12384	0.266876	1	-4.5817	Homo sapiens LPS-responsive vesicle trafficking, beach and anchor containing (LRBA), mRNA.
ILMN_1754130	TRIM52	5	-0.285012	8.91864	-1.12377	0.266904	1	-4.58172	Homo sapiens tripartite motif-containing 52 (TRIM52), mRNA.
ILMN_2331544	MBP	18	-0.197731	10.968	-1.12375	0.266911	1	-4.58173	Homo sapiens myelin basic protein (MBP), transcript variant 7, mRNA.
ILMN_1765872	SIPA1L3	19	0.273537	6.816	1.12374	0.266916	1	-4.58173	Homo sapiens signal-induced proliferation-associated 1 like 3 (SIPA1L3), mRNA.
ILMN_1735827	NISCH	3	0.141672	9.9799	1.12373	0.266922	1	-4.58173	Homo sapiens nischarin (NISCH), mRNA.
ILMN_1747227	ADORA1	1	-0.269502	7.38885	-1.12366	0.266952	1	-4.58175	Homo sapiens adenosine A1 receptor (ADORA1), mRNA.
ILMN_1772712	UBE2J2	1	-0.14953	6.3021	-1.12359	0.266979	1	-4.58177	Homo sapiens ubiquitin-conjugating enzyme E2, J2 (UBC6 homolog, yeast) (UBE2J2), transcript variant 4, mRNA.
ILMN_3238137	LOC100133008	1	-0.174571	7.13824	-1.1231	0.267184	1	-4.58191	PREDICTED: Homo sapiens hypothetical protein LOC100133008 (LOC100133008), mRNA.
ILMN_2316778	ETNK1	12	0.212252	6.10568	1.12308	0.267194	1	-4.58192	Homo sapiens ethanolamine kinase 1 (ETNK1), transcript variant 2, mRNA.
ILMN_3276697	LOC646956	15	-0.16129	6.39215	-1.12305	0.267207	1	-4.58193	PREDICTED: Homo sapiens misc_RNA (LOC646956), miscRNA.
ILMN_3248941	C6orf225	6	-0.313155	8.03772	-1.12301	0.267223	1	-4.58194	Homo sapiens chromosome 6 open reading frame 225 (C6orf225), mRNA.
ILMN_1798288	MOBKL2C	1	-0.174041	9.3626	-1.12294	0.267252	1	-4.58196	Homo sapiens MOB1, Mps One Binder kinase activator-like 2C (yeast) (MOBKL2C), transcript variant 1, mRNA.
ILMN_1745152	UQCC	20	0.15826	8.30179	1.12284	0.267295	1	-4.58198	Homo sapiens ubiquinol-cytochrome c reductase complex chaperone (UQCC), nuclear gene encoding mitochondrial protein, transcript variant 1, mRNA.
ILMN_1792014	FAM70B		0.14744	6.22585	1.12209	0.267608	1	-4.58219	PREDICTED: Homo sapiens family with sequence similarity 70, member B (FAM70B), mRNA.
ILMN_3296943	LOC100131096		-0.270329	9.6012	-1.12158	0.267826	1	-4.58234	PREDICTED: Homo sapiens hypothetical protein LOC100131096 (LOC100131096), mRNA.
ILMN_2151818	PSMA6	14	0.290419	9.25296	1.12156	0.267833	1	-4.58234	Homo sapiens proteasome (prosome, macropain) subunit, alpha type, 6 (PSMA6), mRNA.
ILMN_2176063	FCGR1A	1	-0.282074	8.4627	-1.1215	0.267859	1	-4.58236	Homo sapiens Fc fragment of IgG, high affinity Ia, receptor (CD64) (FCGR1A), mRNA.
ILMN_1742025	OLFM1	9	0.33957	6.39371	1.12142	0.267893	1	-4.58238	Homo sapiens olfactomedin 1 (OLFM1), transcript variant 1, mRNA.
ILMN_3231550	LOC100131718		-0.20949	11.9053	-1.12138	0.26791	1	-4.5824	PREDICTED: Homo sapiens misc_RNA (LOC100131718), miscRNA.
ILMN_1898938		2	-0.281118	7.21694	-1.12054	0.268264	1	-4.58263	hx21e11.y1 Human primary human ocular pericytes. Equalized (hx) Homo sapiens cDNA clone hx21e11 5, mRNA sequence
ILMN_2395214	FMNL3	12	0.221134	6.35268	1.12033	0.268351	1	-4.58269	Homo sapiens formin-like 3 (FMNL3), transcript variant 2, mRNA.
ILMN_2330267	ABCE1	4	0.378521	6.63202	1.12	0.268492	1	-4.58278	Homo sapiens ATP-binding cassette, sub-family E (OABP), member 1 (ABCE1), transcript variant 2, mRNA.
ILMN_1703330	FEM1C	5	0.355946	7.75243	1.11998	0.268499	1	-4.58279	Homo sapiens fem-1 homolog c (C. elegans) (FEM1C), mRNA.
ILMN_3247816	LOC100133005	7	-0.425518	6.12828	-1.11969	0.268623	1	-4.58287	PREDICTED: Homo sapiens similar to RAS p21 protein activator 4 (LOC100133005), mRNA.
ILMN_1796075	VPS41	7	-0.170792	6.0451	-1.11956	0.268677	1	-4.58291	Homo sapiens vacuolar protein sorting 41 homolog (S. cerevisiae) (VPS41), transcript variant 1, mRNA.
ILMN_2215211	ZNF514	2	-0.212121	6.9402	-1.11929	0.26879	1	-4.58298	Homo sapiens zinc finger protein 514 (ZNF514), mRNA.
ILMN_1719543	MAF	16	0.164179	7.82972	1.11913	0.268859	1	-4.58303	Homo sapiens v-maf musculoaponeurotic fibrosarcoma oncogene homolog (avian) (MAF), transcript variant 1, mRNA.
ILMN_1811866	LOC642393	1	-0.144889	6.62797	-1.11882	0.268986	1	-4.58311	PREDICTED: Homo sapiens similar to mitochondrial ribosomal protein L20, transcript variant 4 (LOC642393), mRNA.
ILMN_2342762	KCNAB2	1	0.161693	6.09569	1.1188	0.268996	1	-4.58312	Homo sapiens potassium voltage-gated channel, shaker-related subfamily, beta member 2 (KCNAB2), transcript variant 1, mRNA.
ILMN_3280926	LOC100131473		-0.159538	6.03241	-1.1184	0.269166	1	-4.58323	PREDICTED: Homo sapiens hypothetical protein LOC100131473 (LOC100131473), mRNA.
ILMN_1901934		10	-0.138673	6.55172	-1.11834	0.269192	1	-4.58325	602971152F1 NIH_MGC_12 Homo sapiens cDNA clone IMAGE:5110692 5, mRNA sequence
ILMN_1652065	KCNMB1	5	-0.170063	7.3779	-1.11831	0.269202	1	-4.58326	Homo sapiens potassium large conductance calcium-activated channel, subfamily M, beta member 1 (KCNMB1), mRNA.
ILMN_1747099	LUC7L2	7	-0.159557	6.46223	-1.11791	0.269375	1	-4.58337	Homo sapiens LUC7-like 2 (S. cerevisiae) (LUC7L2), mRNA.
ILMN_1786347	TNPO1	5	0.163679	8.79778	1.11763	0.269492	1	-4.58345	Homo sapiens transportin 1 (TNPO1), transcript variant 2, mRNA.
ILMN_3236045	SPINT3	20	-0.261578	6.88221	-1.11755	0.269523	1	-4.58347	Homo sapiens serine peptidase inhibitor, Kunitz type, 3 (SPINT3), mRNA.
ILMN_3241644	LOC727797	3	-0.174167	6.49906	-1.11708	0.269723	1	-4.5836	Homo sapiens C-C chemokine receptor type 5-like (LOC727797), mRNA.
ILMN_1783843	MIIP	1	0.388215	6.51924	1.11656	0.269944	1	-4.58375	Homo sapiens migration and invasion inhibitory protein (MIIP), mRNA.
ILMN_1859446		22	-0.175925	6.20147	-1.11619	0.270102	1	-4.58385	BX102269 NCI_CGAP_Ut2 Homo sapiens cDNA clone IMAGp998P165670, mRNA sequence
ILMN_1834901			-0.177881	6.03528	-1.11617	0.27011	1	-4.58386	UI-1-BC1p-asm-a-07-0-UI.s1 NCI_CGAP_Pl3 Homo sapiens cDNA clone UI-1-BC1p-asm-a-07-0-UI 3, mRNA sequence
ILMN_3187680	ACCS	11	0.325501	8.67434	1.11611	0.270133	1	-4.58387	Homo sapiens 1-aminocyclopropane-1-carboxylate synthase homolog (Arabidopsis)(non-functional) (ACCS), transcript variant 1, mRNA.
ILMN_2106331	H3F3A	1	0.139755	14.409	1.11585	0.270243	1	-4.58395	Homo sapiens H3 histone, family 3A (H3F3A), mRNA.
ILMN_3248057	LOC100132439	9	0.186902	6.1364	1.11578	0.270275	1	-4.58397	PREDICTED: Homo sapiens similar to Protein FAM27E3 (LOC100132439), mRNA.
ILMN_1822687		11	-0.212235	6.6845	-1.11526	0.270494	1	-4.58411	BX110961 Soares fetal liver spleen 1NFLS Homo sapiens cDNA clone IMAGp998C15474, mRNA sequence
ILMN_2051684	LOC401152	4	-0.210134	9.78936	-1.11513	0.270551	1	-4.58415	Homo sapiens HCV F-transactivated protein 1 (LOC401152), mRNA.
ILMN_1862180	MGC3032	11	-0.164213	6.74719	-1.11503	0.270594	1	-4.58418	PREDICTED: Homo sapiens hypothetical protein MGC3032, transcript variant 3 (MGC3032), mRNA.
ILMN_2222750	RPL23AP7	2	-0.310736	8.69701	-1.11495	0.270626	1	-4.5842	Homo sapiens ribosomal protein L23a pseudogene 7 (RPL23AP7) on chromosome 2.
ILMN_2054233	SENP6	6	0.257288	7.57509	1.11462	0.270764	1	-4.58429	Homo sapiens SUMO1/sentrin specific peptidase 6 (SENP6), mRNA.
ILMN_2342240	MGAT2	14	0.324079	7.70251	1.1146	0.270775	1	-4.5843	Homo sapiens mannosyl (alpha-1,6-)-glycoprotein beta-1,2-N-acetylglucosaminyltransferase (MGAT2), mRNA.
ILMN_2190779	PHAX	5	-0.379577	8.6285	-1.11453	0.270804	1	-4.58432	Homo sapiens phosphorylated adaptor for RNA export (PHAX), mRNA.
ILMN_2347349	CCNB1IP1	14	-0.259816	9.25157	-1.11431	0.270896	1	-4.58438	Homo sapiens cyclin B1 interacting protein 1 (CCNB1IP1), transcript variant 3, mRNA.
ILMN_1733667	DHX35	20	0.174808	6.68043	1.1141	0.270986	1	-4.58444	Homo sapiens DEAH (Asp-Glu-Ala-His) box polypeptide 35 (DHX35), mRNA.
ILMN_2400143	RPL32	3	-0.149899	6.9046	-1.11321	0.271364	1	-4.58468	Homo sapiens ribosomal protein L32 (RPL32), transcript variant 2, mRNA.
ILMN_1769118	SEPT9	17	0.134079	12.5702	1.11317	0.271383	1	-4.5847	Homo sapiens septin 9 (SEPT9), mRNA.
ILMN_3237562	SNORA76	17	0.173751	6.08211	1.11313	0.271397	1	-4.58471	Homo sapiens small nucleolar RNA, H/ACA box 76 (SNORA76), small nucleolar RNA.
ILMN_1751743	XRCC1	19	-0.161809	8.14719	-1.11307	0.271423	1	-4.58472	Homo sapiens X-ray repair complementing defective repair in Chinese hamster cells 1 (XRCC1), mRNA.
ILMN_2368318	FGR	1	-0.135676	13.2767	-1.11255	0.271646	1	-4.58487	Homo sapiens Gardner-Rasheed feline sarcoma viral (v-fgr) oncogene homolog (FGR), transcript variant 3, mRNA.
ILMN_1892765		19	-0.170746	6.80585	-1.11249	0.271669	1	-4.58488	hd01g11.x1 Soares_NFL_T_GBC_S1 Homo sapiens cDNA clone IMAGE:2908292 3 similar to contains L1.t2 L1 repetitive element ;, mRNA sequence
ILMN_2363027	RAD51	15	-0.253964	10.4267	-1.11229	0.271756	1	-4.58494	Homo sapiens RAD51 homolog (RecA homolog, E. coli) (S. cerevisiae) (RAD51), transcript variant 2, mRNA.
ILMN_2329834	RBM12	20	0.253328	7.61465	1.11194	0.271905	1	-4.58504	Homo sapiens RNA binding motif protein 12 (RBM12), transcript variant 1, mRNA.
ILMN_3307757	C17orf87	17	-0.215905	7.56377	-1.11193	0.271908	1	-4.58504	Homo sapiens chromosome 17 open reading frame 87 (C17orf87), mRNA.
ILMN_1792415	C3orf39	3	0.184632	7.02064	1.11178	0.271973	1	-4.58508	Homo sapiens chromosome 3 open reading frame 39 (C3orf39), mRNA.
ILMN_3199489	LOC282997		0.141104	8.09607	1.11177	0.271977	1	-4.58509	PREDICTED: Homo sapiens misc_RNA (LOC282997), miscRNA.
ILMN_1730710	ADORA3	1	0.261549	6.77905	1.11153	0.272078	1	-4.58515	Homo sapiens adenosine A3 receptor (ADORA3), transcript variant 2, mRNA.
ILMN_3250049	SULT1A3	16	-0.18641	7.28531	-1.11138	0.272141	1	-4.58519	Homo sapiens sulfotransferase family, cytosolic, 1A, phenol-preferring, member 3 (SULT1A3), transcript variant 2, mRNA.
ILMN_1674640	CXCR6	3	0.326351	6.50777	1.111	0.272306	1	-4.5853	Homo sapiens chemokine (C-X-C motif) receptor 6 (CXCR6), mRNA.
ILMN_3233838	LOC399940		-0.202871	6.22523	-1.11097	0.27232	1	-4.58531	Homo sapiens tripartite motif-containing-like (LOC399940), mRNA.
ILMN_1651341	LOC401010	2	-0.223036	6.17309	-1.11092	0.272338	1	-4.58532	PREDICTED: Homo sapiens hypothetical LOC401010 (LOC401010), misc RNA.
ILMN_1768798	SPAG9	17	0.223629	6.83495	1.11057	0.272486	1	-4.58542	Homo sapiens sperm associated antigen 9 (SPAG9), transcript variant 2, mRNA.
ILMN_1771832	PARP6	15	0.166296	7.69337	1.11039	0.272566	1	-4.58547	Homo sapiens poly (ADP-ribose) polymerase family, member 6 (PARP6), transcript variant 1, mRNA.
ILMN_3262849	LOC100128510		-0.306674	11.5911	-1.1103	0.272603	1	-4.5855	PREDICTED: Homo sapiens hypothetical protein LOC100128510 (LOC100128510), mRNA.
ILMN_2415011	DCTD	4	-0.145018	7.34281	-1.11027	0.272616	1	-4.5855	Homo sapiens dCMP deaminase (DCTD), transcript variant 2, mRNA.
ILMN_1747451	PLCXD1	XY	-0.164421	8.08997	-1.10973	0.272845	1	-4.58565	Homo sapiens phosphatidylinositol-specific phospholipase C, X domain containing 1 (PLCXD1), mRNA.
ILMN_1679880	THOC6	16	-0.229549	6.83152	-1.10963	0.272889	1	-4.58568	Homo sapiens THO complex 6 homolog (Drosophila) (THOC6), mRNA.
ILMN_2321578	P2RY10	X	0.19145	8.402	1.10943	0.272973	1	-4.58574	Homo sapiens purinergic receptor P2Y, G-protein coupled, 10 (P2RY10), transcript variant 2, mRNA.
ILMN_1729450	C16orf62	16	-0.163171	6.17877	-1.10928	0.273037	1	-4.58578	Homo sapiens chromosome 16 open reading frame 62 (C16orf62), mRNA.
ILMN_3199929	LOC390183		-0.163829	7.432	-1.1091	0.273115	1	-4.58583	PREDICTED: Homo sapiens misc_RNA (LOC390183), miscRNA.
ILMN_1655444	LOC728492	5	-0.167304	7.48527	-1.10861	0.273325	1	-4.58597	PREDICTED: Homo sapiens similar to small EDRK-rich factor 1A, telomeric, transcript variant 4 (LOC728492), mRNA.
ILMN_1676233	INTS4	11	0.175203	6.38951	1.10854	0.273353	1	-4.58599	Homo sapiens integrator complex subunit 4 (INTS4), mRNA.
ILMN_1851299			0.136704	6.3863	1.10812	0.273532	1	-4.5861	PREDICTED: Homo sapiens hypothetical LOC389801 (LOC389801), mRNA
ILMN_1678052	C19orf24	19	-0.221053	7.47644	-1.10793	0.273617	1	-4.58616	Homo sapiens chromosome 19 open reading frame 24 (C19orf24), mRNA.
ILMN_1728514	BAG5	14	0.193349	6.93836	1.1078	0.273672	1	-4.58619	Homo sapiens BCL2-associated athanogene 5 (BAG5), transcript variant 3, mRNA.
ILMN_2128428	DAB2	5	-0.201503	9.26069	-1.10768	0.273721	1	-4.58622	Homo sapiens disabled homolog 2, mitogen-responsive phosphoprotein (Drosophila) (DAB2), mRNA.
ILMN_1678032	NR1H2	19	-0.231482	8.39131	-1.10724	0.273911	1	-4.58635	Homo sapiens nuclear receptor subfamily 1, group H, member 2 (NR1H2), mRNA.
ILMN_1785711	NEDD8	14	0.141024	8.52347	1.10723	0.273913	1	-4.58635	Homo sapiens neural precursor cell expressed, developmentally down-regulated 8 (NEDD8), mRNA.
ILMN_1683129	CCNL1	3	-0.192047	6.21836	-1.10703	0.274002	1	-4.58641	Homo sapiens cyclin L1 (CCNL1), mRNA.
ILMN_2398939	MBP	18	-0.166287	11.1961	-1.1069	0.274057	1	-4.58644	Homo sapiens myelin basic protein (MBP), transcript variant 3, mRNA.
ILMN_1800993	CLUAP1	16	0.173045	6.46312	1.10687	0.274069	1	-4.58645	Homo sapiens clusterin associated protein 1 (CLUAP1), transcript variant 2, mRNA.
ILMN_1821473		15	0.150646	8.09658	1.10654	0.274207	1	-4.58654	Homo sapiens cDNA FLJ11554 fis, clone HEMBA1003037
ILMN_1778709	PICALM	11	0.227585	6.35303	1.10648	0.274235	1	-4.58656	Homo sapiens phosphatidylinositol binding clathrin assembly protein (PICALM), transcript variant 1, mRNA.
ILMN_3229733	SIGMAR1	9	0.190827	6.74761	1.10644	0.274253	1	-4.58657	Homo sapiens sigma non-opioid intracellular receptor 1 (SIGMAR1), transcript variant 2, mRNA.
ILMN_2356311	C21orf51		0.139862	7.00835	1.10639	0.274272	1	-4.58658	Homo sapiens chromosome 21 open reading frame 51 (C21orf51), transcript variant 2, mRNA.
ILMN_3238854	RGPD8	2	0.258141	6.64698	1.10639	0.274273	1	-4.58658	PREDICTED: Homo sapiens RANBP2-like and GRIP domain containing 8 (RGPD8), mRNA.
ILMN_1692168	UBE2Z	17	0.135602	8.47921	1.10626	0.27433	1	-4.58662	Homo sapiens ubiquitin-conjugating enzyme E2Z (UBE2Z), mRNA.
ILMN_1705468	PIK3CA	3	0.189261	6.31053	1.10604	0.274423	1	-4.58668	Homo sapiens phosphoinositide-3-kinase, catalytic, alpha polypeptide (PIK3CA), mRNA.
ILMN_1732226	DHX57	2	0.152689	6.77562	1.10603	0.274427	1	-4.58668	Homo sapiens DEAH (Asp-Glu-Ala-Asp/His) box polypeptide 57 (DHX57), transcript variant 3, mRNA.
ILMN_1790461	C6orf125	6	-0.215259	7.06867	-1.10598	0.274448	1	-4.5867	Homo sapiens chromosome 6 open reading frame 125 (C6orf125), mRNA.
ILMN_3256926	LOC100130764	8	0.226071	8.23104	1.10587	0.274495	1	-4.58673	PREDICTED: Homo sapiens p150-like (LOC100130764), mRNA.
ILMN_1801307	TNFSF10	3	-0.217288	10.5067	-1.10572	0.274559	1	-4.58677	Homo sapiens tumor necrosis factor (ligand) superfamily, member 10 (TNFSF10), mRNA.
ILMN_1697585	ACTR6	12	0.300345	6.03329	1.10568	0.274578	1	-4.58678	Homo sapiens ARP6 actin-related protein 6 homolog (yeast) (ACTR6), mRNA.
ILMN_1673421	LOC440704		-0.261224	11.8348	-1.10557	0.274627	1	-4.58681	PREDICTED: Homo sapiens hypothetical gene supported by BC042042 (LOC440704), mRNA.
ILMN_1746175	TNFSF4	1	-0.183565	6.34492	-1.10538	0.274704	1	-4.58686	Homo sapiens tumor necrosis factor (ligand) superfamily, member 4 (tax-transcriptionally activated glycoprotein 1, 34kDa) (TNFSF4), mRNA.
ILMN_1762888	FAM119A	2	-0.176725	6.41717	-1.10534	0.274723	1	-4.58687	Homo sapiens family with sequence similarity 119, member A (FAM119A), mRNA.
ILMN_3309109	MIR1200		-0.173875	6.12004	-1.10529	0.274745	1	-4.58689	Homo sapiens microRNA 1200 (MIR1200), microRNA.
ILMN_2366714	UCRC	22	0.154566	7.01363	1.10461	0.275035	1	-4.58708	Homo sapiens ubiquinol-cytochrome c reductase complex (7.2 kD) (UCRC), transcript variant 1, mRNA.
ILMN_1664921	PPP6C	9	0.136663	10.1193	1.10417	0.275223	1	-4.5872	Homo sapiens protein phosphatase 6, catalytic subunit (PPP6C), mRNA.
ILMN_1909403		2	0.179771	6.01246	1.10404	0.275283	1	-4.58724	DB305342 BRAWH3 Homo sapiens cDNA clone BRAWH3023070 3, mRNA sequence
ILMN_1743049	PWP1	12	0.16344	8.77588	1.10394	0.275324	1	-4.58726	Homo sapiens PWP1 homolog (S. cerevisiae) (PWP1), mRNA.
ILMN_3244650	FLJ41941	22	-0.164056	5.97933	-1.10389	0.275344	1	-4.58728	Homo sapiens hypothetical LOC100192420 (FLJ41941), non-coding RNA.
ILMN_1773066	CDKN2AIP	4	0.254855	6.99291	1.10389	0.275346	1	-4.58728	Homo sapiens CDKN2A interacting protein (CDKN2AIP), mRNA.
ILMN_1810225	KIAA1530	4	0.18272	9.2254	1.10356	0.275488	1	-4.58737	Homo sapiens KIAA1530 (KIAA1530), mRNA.
ILMN_1846412			-0.352091	7.83493	-1.10337	0.27557	1	-4.58742	UI-H-BI2-agn-g-04-0-UI.s1 NCI_CGAP_Sub4 Homo sapiens cDNA clone IMAGE:2725039 3, mRNA sequence
ILMN_1687247	SPATA20	17	0.403902	7.29441	1.10333	0.275585	1	-4.58743	Homo sapiens spermatogenesis associated 20 (SPATA20), mRNA.
ILMN_1652280	FBXO32	8	0.242446	6.70977	1.1032	0.275642	1	-4.58747	Homo sapiens F-box protein 32 (FBXO32), transcript variant 1, mRNA.
ILMN_1783287	S100A14	1	-0.173181	6.15648	-1.10316	0.275658	1	-4.58748	Homo sapiens S100 calcium binding protein A14 (S100A14), mRNA.
ILMN_1763129	DCTPP1	16	-0.136653	8.55658	-1.10297	0.275739	1	-4.58753	Homo sapiens dCTP pyrophosphatase 1 (DCTPP1), mRNA.
ILMN_1814313	CREBL1	6	-0.148905	6.64495	-1.10273	0.275845	1	-4.5876	Homo sapiens cAMP responsive element binding protein-like 1 (CREBL1), mRNA.
ILMN_1796165	GLRX5	14	-0.231811	13.0537	-1.10256	0.275917	1	-4.58765	Homo sapiens glutaredoxin 5 (GLRX5), mRNA.
ILMN_1806032	SLC25A16	10	-0.261378	7.9088	-1.10255	0.275922	1	-4.58765	Homo sapiens solute carrier family 25 (mitochondrial carrier; Graves disease autoantigen), member 16 (SLC25A16), nuclear gene encoding mitochondrial protein, mRNA.
ILMN_1785345	GPR84	12	-0.246905	6.32013	-1.10233	0.276016	1	-4.58771	Homo sapiens G protein-coupled receptor 84 (GPR84), mRNA.
ILMN_2187718	COX17	3	-0.192899	9.21415	-1.10227	0.27604	1	-4.58773	Homo sapiens COX17 cytochrome c oxidase assembly homolog (S. cerevisiae) (COX17), nuclear gene encoding mitochondrial protein, mRNA.
ILMN_3306064	LOC730234		0.263798	7.20182	1.10166	0.276303	1	-4.58789	PREDICTED: Homo sapiens misc_RNA (LOC730234), miscRNA.
ILMN_1729161	NOTCH1	9	-0.165576	11.2138	-1.10164	0.276314	1	-4.5879	Homo sapiens Notch homolog 1, translocation-associated (Drosophila) (NOTCH1), mRNA.
ILMN_1661490	PFDN6	6	-0.159095	6.35606	-1.10154	0.276355	1	-4.58793	Homo sapiens prefoldin subunit 6 (PFDN6), mRNA.
ILMN_1748884	TOB2	22	-0.163136	7.24887	-1.10148	0.276383	1	-4.58795	Homo sapiens transducer of ERBB2, 2 (TOB2), mRNA.
ILMN_1813490	FSD1	19	-0.182835	6.22308	-1.10144	0.276397	1	-4.58795	Homo sapiens fibronectin type III and SPRY domain containing 1 (FSD1), mRNA.
ILMN_2225746	C17orf59	17	-0.216115	7.25619	-1.10101	0.276582	1	-4.58807	Homo sapiens chromosome 17 open reading frame 59 (C17orf59), mRNA.
ILMN_1696330	GUF1	4	0.161135	6.18749	1.10043	0.276835	1	-4.58824	Homo sapiens GUF1 GTPase homolog (S. cerevisiae) (GUF1), mRNA.
ILMN_1886816		6	0.156003	6.074	1.10031	0.276887	1	-4.58827	qq31a07.x1 Soares_NhHMPu_S1 Homo sapiens cDNA clone IMAGE:1934100 3, mRNA sequence
ILMN_1699978	FAM70A	X	-0.157703	5.99783	-1.10016	0.276948	1	-4.58831	Homo sapiens family with sequence similarity 70, member A (FAM70A), mRNA.
ILMN_1663618	STAT3	17	-0.180868	9.05578	-1.09928	0.277328	1	-4.58855	Homo sapiens signal transducer and activator of transcription 3 (acute-phase response factor) (STAT3), transcript variant 3, mRNA.
ILMN_1724931	NHEDC1	4	-0.173624	5.99027	-1.09915	0.277387	1	-4.58859	Homo sapiens Na+/H+ exchanger domain containing 1 (NHEDC1), transcript variant 1, mRNA.
ILMN_1760303	PIK3R1	5	0.214403	7.68017	1.09911	0.277402	1	-4.5886	Homo sapiens phosphoinositide-3-kinase, regulatory subunit 1 (alpha) (PIK3R1), transcript variant 1, mRNA.
ILMN_2061419	CYCSL1	6	-0.323583	10.2339	-1.09887	0.277508	1	-4.58867	Homo sapiens cytochrome c, somatic-like 1 (CYCSL1) on chromosome 6.
ILMN_2346137	ZNF557	19	-0.296736	9.60124	-1.09873	0.277567	1	-4.5887	Homo sapiens zinc finger protein 557 (ZNF557), transcript variant 2, mRNA.
ILMN_2379130	IRAK1	X	0.135803	10.1222	1.09823	0.277785	1	-4.58884	Homo sapiens interleukin-1 receptor-associated kinase 1 (IRAK1), transcript variant 3, mRNA.
ILMN_1697670	SRRM1	1	0.191695	10.2914	1.09792	0.277918	1	-4.58893	Homo sapiens serine/arginine repetitive matrix 1 (SRRM1), mRNA.
ILMN_3290100	LOC645157	6	-0.299732	8.34898	-1.09788	0.277934	1	-4.58894	PREDICTED: Homo sapiens misc_RNA (LOC645157), miscRNA.
ILMN_1791253	FBXL13	7	-0.286264	7.21655	-1.09779	0.277971	1	-4.58896	Homo sapiens F-box and leucine-rich repeat protein 13 (FBXL13), mRNA.
ILMN_2180827	MEPCE	7	-0.205995	8.85391	-1.09762	0.278046	1	-4.58901	Homo sapiens methylphosphate capping enzyme (MEPCE), mRNA.
ILMN_1753913	GPR177	1	-0.324503	6.40867	-1.09744	0.278122	1	-4.58906	Homo sapiens G protein-coupled receptor 177 (GPR177), transcript variant 1, mRNA.
ILMN_2046730	S100A10	1	0.161045	13.2207	1.09704	0.278297	1	-4.58917	Homo sapiens S100 calcium binding protein A10 (S100A10), mRNA.
ILMN_1759501	TNFSF15	9	-0.188487	6.06306	-1.0969	0.278359	1	-4.58921	Homo sapiens tumor necrosis factor (ligand) superfamily, member 15 (TNFSF15), mRNA.
ILMN_2138622	DKFZp686I15217	6	-0.228455	7.25046	-1.09685	0.278378	1	-4.58922	Homo sapiens hypothetical protein DKFZp686I15217 (DKFZp686I15217), mRNA.
ILMN_3193306	C14orf109	14	0.194782	7.97492	1.0968	0.2784	1	-4.58924	Homo sapiens chromosome 14 open reading frame 109 (C14orf109), transcript variant 2, mRNA.
ILMN_1897160		3	0.170992	6.1	1.09671	0.27844	1	-4.58926	xq98e07.x1 NCI_CGAP_Brn53 Homo sapiens cDNA clone IMAGE:2758692 3, mRNA sequence
ILMN_1671809	DUSP22	6	-0.118582	9.64227	-1.0967	0.278442	1	-4.58926	Homo sapiens dual specificity phosphatase 22 (DUSP22), mRNA.
ILMN_1805853	LOC653583	19	-0.175641	6.21581	-1.09628	0.278626	1	-4.58938	PREDICTED: Homo sapiens similar to pleckstrin homology-like domain, family B, member 1 (LOC653583), mRNA.
ILMN_2345319	PREPL	2	-0.169811	6.44389	-1.09621	0.278657	1	-4.5894	Homo sapiens prolyl endopeptidase-like (PREPL), transcript variant C, mRNA.
ILMN_3265228	LOC100128392		-0.154115	6.09733	-1.09612	0.278694	1	-4.58942	PREDICTED: Homo sapiens hypothetical LOC100128392 (LOC100128392), mRNA.
ILMN_1677919	GMPR2	14	0.139735	9.34872	1.09612	0.278697	1	-4.58943	Homo sapiens guanosine monophosphate reductase 2 (GMPR2), transcript variant 4, mRNA.
ILMN_1719622	RABEP1	17	0.359941	7.85597	1.09603	0.278736	1	-4.58945	Homo sapiens rabaptin, RAB GTPase binding effector protein 1 (RABEP1), transcript variant 2, mRNA.
ILMN_1666449	FAM134C	17	0.198946	6.93676	1.09592	0.27878	1	-4.58948	Homo sapiens family with sequence similarity 134, member C (FAM134C), mRNA.
ILMN_2184640	NOLC1	10	0.22222	6.38523	1.09588	0.278801	1	-4.58949	Homo sapiens nucleolar and coiled-body phosphoprotein 1 (NOLC1), mRNA.
ILMN_2152131	ACTB	7	-0.13898	13.944	-1.0957	0.278878	1	-4.58954	Homo sapiens actin, beta (ACTB), mRNA.
ILMN_1715179	SNRPA1	15	0.18458	9.70955	1.09563	0.278905	1	-4.58956	Homo sapiens small nuclear ribonucleoprotein polypeptide A' (SNRPA1), mRNA.
ILMN_1764186	LOC146517	16	0.12539	8.5972	1.09511	0.279135	1	-4.5897	PREDICTED: Homo sapiens hypothetical protein LOC146517 (LOC146517), mRNA.
ILMN_1708267	CLDN15	7	-0.215775	6.33592	-1.09507	0.27915	1	-4.58971	Homo sapiens claudin 15 (CLDN15), transcript variant 2, mRNA.
ILMN_1747744	LHFPL2	5	-0.15123	7.40618	-1.09487	0.279237	1	-4.58977	Homo sapiens lipoma HMGIC fusion partner-like 2 (LHFPL2), mRNA.
ILMN_1685369	SLU7	5	-0.168513	7.47031	-1.09467	0.279324	1	-4.58982	Homo sapiens SLU7 splicing factor homolog (S. cerevisiae) (SLU7), mRNA.
ILMN_1813260	TIMM17B	X	-0.167428	7.87624	-1.09439	0.279444	1	-4.5899	Homo sapiens translocase of inner mitochondrial membrane 17 homolog B (yeast) (TIMM17B), nuclear gene encoding mitochondrial protein, mRNA.
ILMN_1662316	VPS33A	12	-0.140398	7.34316	-1.09427	0.279496	1	-4.58993	Homo sapiens vacuolar protein sorting 33 homolog A (S. cerevisiae) (VPS33A), mRNA.
ILMN_1816599		8	0.14378	6.14482	1.09424	0.279511	1	-4.58994	AGENCOURT_6437618 NIH_MGC_71 Homo sapiens cDNA clone IMAGE:5532913 5, mRNA sequence
ILMN_3245006	C12orf68	12	-0.161441	6.07158	-1.09408	0.27958	1	-4.58999	Homo sapiens chromosome 12 open reading frame 68 (C12orf68), mRNA.
ILMN_2205050	PRKX	X	-0.173065	8.1702	-1.09405	0.279591	1	-4.58999	Homo sapiens protein kinase, X-linked (PRKX), mRNA.
ILMN_2339779	ATP6V1E1	22	-0.158338	11.0825	-1.09394	0.279639	1	-4.59002	Homo sapiens ATPase, H+ transporting, lysosomal 31kDa, V1 subunit E1 (ATP6V1E1), transcript variant 3, mRNA.
ILMN_1851376		15	-0.192819	6.31099	-1.09315	0.279983	1	-4.59024	BX114061 Soares_testis_NHT Homo sapiens cDNA clone IMAGp998F051794, mRNA sequence
ILMN_1710354	KIFC3	16	-0.210908	6.34922	-1.09262	0.280213	1	-4.59039	Homo sapiens kinesin family member C3 (KIFC3), mRNA.
ILMN_3175797	LOC100130696		-0.226938	6.52135	-1.09212	0.28043	1	-4.59052	PREDICTED: Homo sapiens hypothetical protein LOC100130696 (LOC100130696), mRNA.
ILMN_1669931	TM9SF3	10	0.213722	7.527	1.09206	0.280457	1	-4.59054	Homo sapiens transmembrane 9 superfamily member 3 (TM9SF3), mRNA.
ILMN_1770537	NGFRAP1	X	-0.184135	6.42604	-1.092	0.280481	1	-4.59056	Homo sapiens nerve growth factor receptor (TNFRSF16) associated protein 1 (NGFRAP1), transcript variant 3, mRNA.
ILMN_1811221	SLC5A8	12	-0.275404	10.3844	-1.09184	0.280551	1	-4.5906	Homo sapiens solute carrier family 5 (iodide transporter), member 8 (SLC5A8), mRNA.
ILMN_1828360		7	-0.183832	6.10394	-1.09118	0.280839	1	-4.59078	tw27h09.x1 NCI_CGAP_Ov35 Homo sapiens cDNA clone IMAGE:2260961 3, mRNA sequence
ILMN_2322498	RORA	15	0.223029	8.24984	1.09109	0.280877	1	-4.59081	Homo sapiens RAR-related orphan receptor A (RORA), transcript variant 3, mRNA.
ILMN_1683755	SOX13	1	0.190411	6.71125	1.09107	0.280887	1	-4.59081	Homo sapiens SRY (sex determining region Y)-box 13 (SOX13), mRNA.
ILMN_3241257	POLR3E	16	0.183896	7.81464	1.09096	0.280936	1	-4.59084	Homo sapiens polymerase (RNA) III (DNA directed) polypeptide E (80kD) (POLR3E), mRNA.
ILMN_3263290	LOC100129697	16	-0.151772	7.75691	-1.09095	0.28094	1	-4.59084	PREDICTED: Homo sapiens hypothetical protein LOC100129697 (LOC100129697), mRNA.
ILMN_1902563		4	-0.226595	6.63373	-1.09086	0.28098	1	-4.59087	BX111822 Soares fetal liver spleen 1NFLS Homo sapiens cDNA clone IMAGp998M11419, mRNA sequence
ILMN_1795719	RPA1	17	-0.148547	8.89291	-1.09063	0.281078	1	-4.59093	Homo sapiens replication protein A1, 70kDa (RPA1), mRNA.
ILMN_3190834	ELMOD3	2	-0.173083	6.16613	-1.09047	0.281151	1	-4.59098	Homo sapiens ELMO/CED-12 domain containing 3 (ELMOD3), transcript variant 1, mRNA.
ILMN_1733453	LOC284988	2	0.285602	6.93543	1.09008	0.281317	1	-4.59108	PREDICTED: Homo sapiens hypothetical LOC284988 (LOC284988), mRNA.
ILMN_1711566	TIMP1	X	-0.178933	12.8191	-1.08941	0.281612	1	-4.59127	Homo sapiens TIMP metallopeptidase inhibitor 1 (TIMP1), mRNA.
ILMN_1911501		5	-0.220131	6.91319	-1.08939	0.281622	1	-4.59127	xi89f08.x1 NCI_CGAP_Mel3 Homo sapiens cDNA clone IMAGE:2652999 3, mRNA sequence
ILMN_2384536	PECI	6	-0.174039	7.63747	-1.08935	0.281638	1	-4.59128	Homo sapiens peroxisomal D3,D2-enoyl-CoA isomerase (PECI), transcript variant 1, mRNA.
ILMN_1910126		9	-0.113943	6.14749	-1.08916	0.28172	1	-4.59133	CR748464 NCI_CGAP_Ut1 Homo sapiens cDNA clone IMAGp971I19126 ; IMAGE:2213225 5, mRNA sequence
ILMN_1708416	ARL6IP1	16	0.348252	10.2498	1.08914	0.28173	1	-4.59134	Homo sapiens ADP-ribosylation factor-like 6 interacting protein 1 (ARL6IP1), mRNA.
ILMN_1787526	MGC13057	2	-0.287922	8.91397	-1.08843	0.28204	1	-4.59154	Homo sapiens hypothetical protein MGC13057 (MGC13057), mRNA.
ILMN_2137066	ZNF7	8	0.212496	6.92698	1.08827	0.282107	1	-4.59158	Homo sapiens zinc finger protein 7 (ZNF7), mRNA.
ILMN_1759359	BTF3L4	1	0.295559	7.43564	1.08821	0.282135	1	-4.59159	Homo sapiens basic transcription factor 3-like 4 (BTF3L4), mRNA.
ILMN_3242271	GAPT	5	0.256993	8.90872	1.08784	0.282295	1	-4.5917	Homo sapiens GRB2-binding adaptor protein, transmembrane (GAPT), mRNA.
ILMN_3215367	LOC100131360		0.175908	6.36603	1.08757	0.282413	1	-4.59177	PREDICTED: Homo sapiens misc_RNA (LOC100131360), miscRNA.
ILMN_2188722	GLS	2	-0.162485	8.48679	-1.08753	0.282432	1	-4.59178	Homo sapiens glutaminase (GLS), mRNA.
ILMN_1693293	LOC648176		0.132973	7.63141	1.08724	0.282558	1	-4.59186	PREDICTED: Homo sapiens similar to RAS and EF hand domain containing (LOC648176), mRNA.
ILMN_1813840	AOF2	1	0.117488	8.51944	1.08714	0.282602	1	-4.59189	Homo sapiens amine oxidase (flavin containing) domain 2 (AOF2), transcript variant 2, mRNA.
ILMN_1746029	SPATS2	12	-0.153689	6.43459	-1.08679	0.282756	1	-4.59198	Homo sapiens spermatogenesis associated, serine-rich 2 (SPATS2), mRNA.
ILMN_2276397	RASGRP2	11	0.172549	6.34785	1.08665	0.282819	1	-4.59202	Homo sapiens RAS guanyl releasing protein 2 (calcium and DAG-regulated) (RASGRP2), transcript variant 1, mRNA.
ILMN_2367384	EPHB2	1	-0.17657	6.16093	-1.08579	0.283194	1	-4.59226	Homo sapiens EPH receptor B2 (EPHB2), transcript variant 2, mRNA.
ILMN_1741954	SMYD3	1	0.127928	7.15654	1.08565	0.283253	1	-4.59229	Homo sapiens SET and MYND domain containing 3 (SMYD3), mRNA.
ILMN_1687840	ABCB7	X	0.14749	7.53798	1.08565	0.283256	1	-4.5923	Homo sapiens ATP-binding cassette, sub-family B (MDR/TAP), member 7 (ABCB7), nuclear gene encoding mitochondrial protein, mRNA.
ILMN_1851060		11	-0.154306	6.30129	-1.08535	0.283385	1	-4.59238	xd94h08.x1 Soares_NFL_T_GBC_S1 Homo sapiens cDNA clone IMAGE:2605311 3 similar to contains Alu repetitive element;, mRNA sequence
ILMN_2326591	ANXA6	5	0.173672	7.12034	1.08535	0.283385	1	-4.59238	Homo sapiens annexin A6 (ANXA6), transcript variant 2, mRNA.
ILMN_3214052	LOC644877		-0.206917	6.19705	-1.08508	0.283504	1	-4.59245	PREDICTED: Homo sapiens misc_RNA (LOC644877), miscRNA.
ILMN_1676288	ACBD4	17	0.12508	6.09454	1.0843	0.283846	1	-4.59266	Homo sapiens acyl-Coenzyme A binding domain containing 4 (ACBD4), mRNA.
ILMN_1721136	H6PD	1	-0.203399	7.49469	-1.08427	0.283859	1	-4.59267	Homo sapiens hexose-6-phosphate dehydrogenase (glucose 1-dehydrogenase) (H6PD), mRNA.
ILMN_1763091	C14orf43	14	0.152717	8.65541	1.08403	0.283965	1	-4.59274	Homo sapiens chromosome 14 open reading frame 43 (C14orf43), transcript variant 1, mRNA.
ILMN_1812638	ATP5L	11	-0.199294	10.4593	-1.08369	0.284112	1	-4.59283	Homo sapiens ATP synthase, H+ transporting, mitochondrial F0 complex, subunit G (ATP5L), nuclear gene encoding mitochondrial protein, mRNA.
ILMN_1826462		21	-0.154113	6.13751	-1.08284	0.284486	1	-4.59306	RST3117 Athersys RAGE Library Homo sapiens cDNA, mRNA sequence
ILMN_1752562	CXCL5	4	-0.1841	6.13958	-1.08203	0.284841	1	-4.59328	Homo sapiens chemokine (C-X-C motif) ligand 5 (CXCL5), mRNA.
ILMN_1770803	BNIP2	15	0.382573	8.2627	1.08172	0.284981	1	-4.59337	Homo sapiens BCL2/adenovirus E1B 19kDa interacting protein 2 (BNIP2), mRNA.
ILMN_1659047	HIST2H2AA3	1	-0.26771	10.6317	-1.08163	0.28502	1	-4.59339	Homo sapiens histone cluster 2, H2aa3 (HIST2H2AA3), mRNA.
ILMN_3298167	ZSWIM7	17	0.296321	7.67478	1.08161	0.285026	1	-4.59339	Homo sapiens zinc finger, SWIM-type containing 7 (ZSWIM7), transcript variant 1, mRNA.
ILMN_1741171	TM2D2	8	0.174986	6.45362	1.08115	0.28523	1	-4.59352	Homo sapiens TM2 domain containing 2 (TM2D2), transcript variant 1, mRNA.
ILMN_2381138	SEH1L	18	0.212693	6.33186	1.07996	0.285752	1	-4.59384	Homo sapiens SEH1-like (S. cerevisiae) (SEH1L), transcript variant 1, mRNA.
ILMN_1805131	C17orf90	17	0.156897	6.81716	1.0798	0.285822	1	-4.59389	Homo sapiens chromosome 17 open reading frame 90 (C17orf90), mRNA.
ILMN_1686416	GRIP2	3	-0.187532	6.14797	-1.07968	0.285879	1	-4.59392	Homo sapiens glutamate receptor interacting protein 2 (GRIP2), mRNA.
ILMN_2120982	ALG11	13	0.490166	6.13734	1.0788	0.286264	1	-4.59416	Homo sapiens asparagine-linked glycosylation 11, alpha-1,2-mannosyltransferase homolog (yeast) (ALG11), mRNA.
ILMN_1811927	OR2W3	1	-0.411291	8.37509	-1.07847	0.286412	1	-4.59425	Homo sapiens olfactory receptor, family 2, subfamily W, member 3 (OR2W3), mRNA.
ILMN_2401822	FTSJ1	X	0.173673	7.83845	1.07811	0.286572	1	-4.59435	Homo sapiens FtsJ homolog 1 (E. coli) (FTSJ1), transcript variant 1, mRNA.
ILMN_1815924	NUP107	12	0.236635	7.80807	1.07748	0.286848	1	-4.59452	Homo sapiens nucleoporin 107kDa (NUP107), mRNA.
ILMN_1663356	RPH3A	12	0.165344	5.97801	1.07738	0.286891	1	-4.59454	Homo sapiens rabphilin 3A homolog (mouse) (RPH3A), mRNA.
ILMN_2229242	LSM3	3	-0.247523	7.4874	-1.07623	0.287403	1	-4.59486	Homo sapiens LSM3 homolog, U6 small nuclear RNA associated (S. cerevisiae) (LSM3), mRNA.
ILMN_3208330	LOC100132797		-0.158071	6.63184	-1.07599	0.287507	1	-4.59492	PREDICTED: Homo sapiens misc_RNA (LOC100132797), miscRNA.
ILMN_1867517		15	0.218173	8.65465	1.07592	0.287539	1	-4.59494	Homo sapiens cDNA FLJ31407 fis, clone NT2NE2000137
ILMN_1814230	MTCP1	X	0.156014	7.70923	1.07584	0.287575	1	-4.59496	Homo sapiens mature T-cell proliferation 1 (MTCP1), nuclear gene encoding mitochondrial protein, transcript variant B1, mRNA.
ILMN_2412549	GAR1	4	0.180837	7.79484	1.07578	0.287599	1	-4.59498	Homo sapiens GAR1 ribonucleoprotein homolog (yeast) (GAR1), transcript variant 2, mRNA.
ILMN_1733107	NOC4L	12	-0.253467	6.4884	-1.07546	0.28774	1	-4.59506	Homo sapiens nucleolar complex associated 4 homolog (S. cerevisiae) (NOC4L), mRNA.
ILMN_1687495	SLC37A1	21	-0.122496	7.18565	-1.07534	0.287793	1	-4.5951	Homo sapiens solute carrier family 37 (glycerol-3-phosphate transporter), member 1 (SLC37A1), mRNA.
ILMN_3235185	SNRNP200	2	0.142414	7.70596	1.07529	0.287816	1	-4.59511	Homo sapiens small nuclear ribonucleoprotein 200kDa (U5) (SNRNP200), mRNA.
ILMN_1788531	SIT1	9	0.180682	6.75979	1.07519	0.287863	1	-4.59514	Homo sapiens signaling threshold regulating transmembrane adaptor 1 (SIT1), mRNA.
ILMN_1726989	C1orf86	1	0.143387	7.91415	1.07489	0.287995	1	-4.59522	Homo sapiens chromosome 1 open reading frame 86 (C1orf86), mRNA.
ILMN_1696975	USP1	1	0.303516	6.62509	1.07463	0.288107	1	-4.59529	Homo sapiens ubiquitin specific peptidase 1 (USP1), transcript variant 3, mRNA.
ILMN_1803033	MGST1	12	-0.149236	6.15302	-1.07447	0.28818	1	-4.59533	Homo sapiens microsomal glutathione S-transferase 1 (MGST1), transcript variant 1c, mRNA.
ILMN_2360710	TPM1	15	-0.242153	8.29304	-1.07432	0.288248	1	-4.59537	Homo sapiens tropomyosin 1 (alpha) (TPM1), transcript variant 3, mRNA.
ILMN_1744147	CEBPZ	2	0.297905	8.05256	1.07425	0.288278	1	-4.59539	Homo sapiens CCAAT/enhancer binding protein (C/EBP), zeta (CEBPZ), mRNA.
ILMN_1772645	AGK	7	-0.141031	7.22084	-1.07409	0.288349	1	-4.59543	Homo sapiens acylglycerol kinase (AGK), mRNA.
ILMN_3246279	LOC100134229	7	0.198634	6.06387	1.07404	0.288372	1	-4.59545	Homo sapiens hypothetical protein LOC100134229 (LOC100134229), non-coding RNA.
ILMN_1721081	SP4	7	0.35212	7.34537	1.07377	0.288491	1	-4.59552	Homo sapiens Sp4 transcription factor (SP4), mRNA.
ILMN_2085933	OR1J1	9	-0.312093	7.10748	-1.07361	0.288561	1	-4.59556	Homo sapiens olfactory receptor, family 1, subfamily J, member 1 (OR1J1), mRNA.
ILMN_1691535	CUL4B	X	0.335358	6.01032	1.07356	0.288585	1	-4.59558	Homo sapiens cullin 4B (CUL4B), transcript variant 2, mRNA.
ILMN_1676846	ABCE1	4	0.265534	6.43562	1.07347	0.288624	1	-4.5956	Homo sapiens ATP-binding cassette, sub-family E (OABP), member 1 (ABCE1), transcript variant 2, mRNA.
ILMN_1745702	LOC646675	22	0.213936	6.24621	1.07282	0.28891	1	-4.59578	PREDICTED: Homo sapiens similar to aconitase 2 precursor (LOC646675), mRNA.
ILMN_1726693	GTF2H1	11	0.200235	6.49577	1.07219	0.289192	1	-4.59595	Homo sapiens general transcription factor IIH, polypeptide 1, 62kDa (GTF2H1), mRNA.
ILMN_2083588	TTC32	2	0.193954	7.27838	1.07131	0.289582	1	-4.59618	Homo sapiens tetratricopeptide repeat domain 32 (TTC32), mRNA.
ILMN_2082810	BRD7	16	0.138252	7.85361	1.07108	0.289685	1	-4.59625	Homo sapiens bromodomain containing 7 (BRD7), mRNA.
ILMN_1728199	POLE	12	-0.193906	6.73538	-1.07103	0.28971	1	-4.59626	Homo sapiens polymerase (DNA directed), epsilon (POLE), mRNA.
ILMN_1784863	CD36	7	-0.330953	8.90692	-1.07085	0.289788	1	-4.59631	Homo sapiens CD36 molecule (thrombospondin receptor) (CD36), transcript variant 1, mRNA.
ILMN_1749081	AUTS2	7	0.330727	8.03121	1.07062	0.28989	1	-4.59637	Homo sapiens autism susceptibility candidate 2 (AUTS2), mRNA.
ILMN_1764228	DAB2	5	-0.201886	8.54934	-1.06978	0.290263	1	-4.5966	Homo sapiens disabled homolog 2, mitogen-responsive phosphoprotein (Drosophila) (DAB2), mRNA.
ILMN_1718808	AKAP10	17	-0.210072	7.55249	-1.06957	0.290357	1	-4.59665	Homo sapiens A kinase (PRKA) anchor protein 10 (AKAP10), nuclear gene encoding mitochondrial protein, mRNA.
ILMN_1742052	SERPINB9	6	0.225331	6.29332	1.06952	0.290378	1	-4.59667	Homo sapiens serpin peptidase inhibitor, clade B (ovalbumin), member 9 (SERPINB9), mRNA.
ILMN_1652277	SECTM1	17	-0.137837	6.45781	-1.06933	0.290463	1	-4.59672	Homo sapiens secreted and transmembrane 1 (SECTM1), mRNA.
ILMN_1663347	OTOF	2	0.248196	6.01748	1.06908	0.290575	1	-4.59679	Homo sapiens otoferlin (OTOF), transcript variant 4, mRNA.
ILMN_1703324	PDSS1	10	-0.154593	5.98375	-1.06871	0.290741	1	-4.59689	Homo sapiens prenyl (decaprenyl) diphosphate synthase, subunit 1 (PDSS1), mRNA.
ILMN_1800096	MPST	22	-0.220301	6.78646	-1.06845	0.290858	1	-4.59696	Homo sapiens mercaptopyruvate sulfurtransferase (MPST), nuclear gene encoding mitochondrial protein, transcript variant 1, mRNA.
ILMN_3305887	TBC1D3H		0.139732	6.09811	1.06844	0.290863	1	-4.59696	Homo sapiens TBC1 domain family, member 3H (TBC1D3H), mRNA.
ILMN_1860095		4	0.14995	6.33103	1.06836	0.290898	1	-4.59698	ho02a09.x1 NCI_CGAP_Co14 Homo sapiens cDNA clone IMAGE:3036184 3, mRNA sequence
ILMN_1791329	FCRL2	1	-0.24003	6.93088	-1.06789	0.291105	1	-4.59711	Homo sapiens Fc receptor-like 2 (FCRL2), transcript variant 2, mRNA.
ILMN_1771139	FBXO31	16	0.152837	8.76031	1.06757	0.291248	1	-4.59719	Homo sapiens F-box protein 31 (FBXO31), mRNA.
ILMN_3187771	C14orf167	14	0.28806	6.73049	1.0675	0.291281	1	-4.59721	Homo sapiens chromosome 14 open reading frame 167 (C14orf167), transcript variant 2, non-coding RNA.
ILMN_1738589	MGLL	3	-0.268619	7.03007	-1.06723	0.291401	1	-4.59728	Homo sapiens monoglyceride lipase (MGLL), transcript variant 1, mRNA.
ILMN_1749342	ZNF322A	6	-0.188002	5.98791	-1.06679	0.291596	1	-4.5974	Homo sapiens zinc finger protein 322A (ZNF322A), mRNA.
ILMN_2058070	NEDD8	14	0.096367	12.2394	1.06678	0.291602	1	-4.5974	Homo sapiens neural precursor cell expressed, developmentally down-regulated 8 (NEDD8), mRNA.
ILMN_1851677		7	-0.15538	6.29381	-1.06652	0.291717	1	-4.59747	UI-E-EJ0-ahs-a-06-0-UI.s1 UI-E-EJ0 Homo sapiens cDNA clone UI-E-EJ0-ahs-a-06-0-UI 3, mRNA sequence
ILMN_1792682	MCTP2	15	0.316344	6.65057	1.0662	0.291861	1	-4.59756	Homo sapiens multiple C2 domains, transmembrane 2 (MCTP2), mRNA.
ILMN_1772973	FAM82B		-0.244952	6.07919	-1.06609	0.291913	1	-4.59759	PREDICTED: Homo sapiens family with sequence similarity 82, member B (FAM82B), mRNA.
ILMN_1657746	BPHL	6	-0.116797	7.0629	-1.06607	0.29192	1	-4.5976	Homo sapiens biphenyl hydrolase-like (serine hydrolase) (BPHL), mRNA.
ILMN_1757388	OCEL1	19	0.141334	9.29014	1.06597	0.291963	1	-4.59762	Homo sapiens occludin/ELL domain containing 1 (OCEL1), mRNA.
ILMN_2341487	C11orf49	11	0.136633	6.16939	1.06593	0.291983	1	-4.59763	Homo sapiens chromosome 11 open reading frame 49 (C11orf49), transcript variant 2, mRNA.
ILMN_1731223	AMPD3	11	-0.287147	6.60733	-1.06588	0.292005	1	-4.59765	Homo sapiens adenosine monophosphate deaminase (isoform E) (AMPD3), transcript variant 3, mRNA.
ILMN_1764764	MUM1	19	0.160212	8.23161	1.06575	0.292063	1	-4.59768	Homo sapiens melanoma associated antigen (mutated) 1 (MUM1), mRNA.
ILMN_1732688	DUT	15	0.245516	5.99839	1.06522	0.292302	1	-4.59782	Homo sapiens deoxyuridine triphosphatase (DUT), nuclear gene encoding mitochondrial protein, transcript variant 1, mRNA.
ILMN_3278642	LOC641922	7	-0.184407	6.12971	-1.06515	0.292332	1	-4.59784	PREDICTED: Homo sapiens misc_RNA (LOC641922), miscRNA.
ILMN_1745699	METTL2A	17	0.204408	6.49171	1.06507	0.292366	1	-4.59786	Homo sapiens methyltransferase like 2A (METTL2A), mRNA.
ILMN_3248586	LOC100133144	15	-0.252325	6.54481	-1.06503	0.292384	1	-4.59787	Homo sapiens hypothetical protein LOC100133144 (LOC100133144), non-coding RNA.
ILMN_1665655	CTDSPL2	15	0.240391	7.0972	1.06475	0.29251	1	-4.59795	Homo sapiens CTD (carboxy-terminal domain, RNA polymerase II, polypeptide A) small phosphatase like 2 (CTDSPL2), mRNA.
ILMN_1814092	AACSL	5	-0.185058	6.31822	-1.06475	0.292511	1	-4.59795	PREDICTED: Homo sapiens acetoacetyl-CoA synthetase-like (AACSL), mRNA.
ILMN_1714737	ASF1A	6	0.285304	6.93325	1.06475	0.292511	1	-4.59795	Homo sapiens ASF1 anti-silencing function 1 homolog A (S. cerevisiae) (ASF1A), mRNA.
ILMN_3290136	LOC643733		0.178122	6.33777	1.06448	0.292631	1	-4.59802	PREDICTED: Homo sapiens hypothetical LOC643733 (LOC643733), mRNA.
ILMN_1812070	ABCB1	7	0.240287	6.82582	1.06411	0.2928	1	-4.59812	Homo sapiens ATP-binding cassette, sub-family B (MDR/TAP), member 1 (ABCB1), mRNA.
ILMN_1684497	C10orf33	10	0.182437	7.47948	1.064	0.292848	1	-4.59815	Homo sapiens chromosome 10 open reading frame 33 (C10orf33), mRNA.
ILMN_3242011	MOBKL1B	2	0.240487	7.96158	1.06386	0.292911	1	-4.59819	Homo sapiens MOB1, Mps One Binder kinase activator-like 1B (yeast) (MOBKL1B), mRNA.
ILMN_1673953	HRH1	3	0.187811	6.13456	1.06383	0.292923	1	-4.5982	Homo sapiens histamine receptor H1 (HRH1), mRNA.
ILMN_1680782	PATL1	11	0.164331	9.386	1.06373	0.292967	1	-4.59822	Homo sapiens protein associated with topoisomerase II homolog 1 (yeast) (PATL1), mRNA.
ILMN_1718525	ITIH4	3	0.316756	6.60944	1.06328	0.293172	1	-4.59834	Homo sapiens inter-alpha (globulin) inhibitor H4 (plasma Kallikrein-sensitive glycoprotein) (ITIH4), mRNA.
ILMN_3227563	LOC729255		-0.227089	6.87563	-1.06297	0.293308	1	-4.59843	PREDICTED: Homo sapiens misc_RNA (LOC729255), miscRNA.
ILMN_2192385	TTC19	17	0.185327	7.82334	1.0627	0.293431	1	-4.5985	Homo sapiens tetratricopeptide repeat domain 19 (TTC19), mRNA.
ILMN_1774087	CCL28	5	0.17639	6.19114	1.06266	0.293446	1	-4.59851	Homo sapiens chemokine (C-C motif) ligand 28 (CCL28), transcript variant 1, mRNA.
ILMN_1677747	TMPO	12	-0.186116	6.09369	-1.06228	0.29362	1	-4.59861	Homo sapiens thymopoietin (TMPO), transcript variant 1, mRNA.
ILMN_1803036	TARBP1	1	0.282723	6.67984	1.06205	0.29372	1	-4.59867	Homo sapiens TAR (HIV-1) RNA binding protein 1 (TARBP1), mRNA.
ILMN_2405009	NBL1	1	0.17734	6.11644	1.06186	0.293807	1	-4.59872	Homo sapiens neuroblastoma, suppression of tumorigenicity 1 (NBL1), transcript variant 2, mRNA.
ILMN_3255389	LOC100049716		-0.146723	6.40179	-1.06177	0.293846	1	-4.59875	PREDICTED: Homo sapiens hypothetical protein LOC100049716 (LOC100049716), miscRNA.
ILMN_2074762	FCRL6	1	0.279817	6.34272	1.06173	0.293865	1	-4.59876	Homo sapiens Fc receptor-like 6 (FCRL6), mRNA.
ILMN_1790978	ATG7	3	0.194956	9.12614	1.0616	0.293924	1	-4.59879	Homo sapiens ATG7 autophagy related 7 homolog (S. cerevisiae) (ATG7), mRNA.
ILMN_1671291	EIF3I	1	0.120319	9.84342	1.06151	0.293966	1	-4.59882	Homo sapiens eukaryotic translation initiation factor 3, subunit I (EIF3I), mRNA.
ILMN_3240594	RNU4ATAC	2	0.298199	6.47626	1.06136	0.294033	1	-4.59886	Homo sapiens RNA, U4atac small nuclear (U12-dependent splicing) (RNU4ATAC), small nuclear RNA.
[truncated: 14,383 more rows]
