# Supplementary material for: High-dimensional assessment of B-cell responses to quadrivalent meningococcal conjugate and plain polysaccharide vaccine
Source: Genome Med. 2017 Jan 30;9:11. doi: 10.1186/s13073-017-0400-x (PMC5282650; doi:10.1186/s13073-017-0400-x)
Supplement: Additional file 6: Table S5. — Gene set enrichment analysis of gene expression data 7 days after MenACWY-CRM compared to MenACWY-PS vaccine. (XLS 41 kb) [file 13073_2017_400_MOESM6_ESM.xls]

## Sheet: Supplementary table 5
Supplementary table 5: Gene set enrichment analysis of gene expression data 7 days after MenACWY-CRM compared to MenACWY-PS vaccine
Gene set MSigDB	SIZE	NES	FDR q-val
GSE22886_NAIVE_CD8_TCELL_VS_MONOCYTE_UP	169	2.44205	< 1x10E-04
GSE10325_CD4_TCELL_VS_MYELOID_UP	177	2.40043	< 1x10E-04
GSE22886_NAIVE_CD4_TCELL_VS_MONOCYTE_UP	171	2.1994	< 1x10E-04
GSE22886_NAIVE_TCELL_VS_MONOCYTE_UP	171	2.11993	0.000693525
GSE45365_WT_VS_IFNAR_KO_BCELL_MCMV_INFECTION_DN	73	-2.14668	0.000703652
GSE9509_LPS_VS_LPS_AND_IL10_STIM_IL10_KO_MACROPHAGE_20MIN_UP	96	-2.08015	0.00140941
GSE36476_YOUNG_VS_OLD_DONOR_MEMORY_CD4_TCELL_DN	53	-2.029	0.00233395
GSE11057_PBMC_VS_MEM_CD4_TCELL_DN	170	2.06557	0.00260451
GSE29618_BCELL_VS_MDC_DAY7_FLU_VACCINE_UP	141	2.04385	0.00264401
GSE22886_NAIVE_CD4_TCELL_VS_DC_UP	174	2.03792	0.00266927
GSE29618_BCELL_VS_MONOCYTE_DAY7_FLU_VACCINE_UP	150	2.06927	0.00284215
GSE10325_CD4_TCELL_VS_BCELL_UP	177	2.01289	0.00298204
GSE45365_HEALTHY_VS_MCMV_INFECTION_CD11B_DC_DN	52	-2.00408	0.00315259
GSE10325_LUPUS_CD4_TCELL_VS_LUPUS_MYELOID_UP	178	2.01468	0.00315594
GSE10325_BCELL_VS_MYELOID_UP	157	1.98714	0.00336161
GSE25087_TREG_VS_TCONV_ADULT_UP	136	1.91552	0.00805009
GSE4984_UNTREATED_VS_GALECTIN1_TREATED_DC_DN	137	1.91678	0.00848702
GSE11057_CD4_EFF_MEM_VS_PBMC_UP	159	1.89082	0.0109171
GSE3982_DC_VS_CENT_MEMORY_CD4_TCELL_DN	129	1.88024	0.011987
GSE22886_NAIVE_CD4_TCELL_VS_MEMORY_TCELL_DN	161	1.86882	0.0123376
GSE45739_UNSTIM_VS_ACD3_ACD28_STIM_NRAS_KO_CD4_TCELL_DN	140	1.87133	0.012752
GSE39820_CTRL_VS_TGFBETA3_IL6_IL23A_CD4_TCELL_UP	137	1.86227	0.0127665
GSE13547_CTRL_VS_ANTI_IGM_STIM_ZFX_KO_BCELL_12H_UP	66	1.85375	0.0132171
GSE45365_BCELL_VS_CD8_TCELL_DN	67	-1.90833	0.0133404
GSE29618_BCELL_VS_MONOCYTE_UP	143	1.84364	0.0138253
GSE3982_DC_VS_NKCELL_UP	135	-1.89169	0.0147388
GSE7764_NKCELL_VS_SPLENOCYTE_UP	129	1.8186	0.0147847
GSE16385_ROSIGLITAZONE_IL4_VS_IFNG_TNF_STIM_MACROPHAGE_UP	165	1.83275	0.0148432
GSE22886_NAIVE_CD8_TCELL_VS_DC_UP	172	1.81915	0.0151656
GSE22432_MULTIPOTENT_PROGENITOR_VS_PDC_DN	138	1.81971	0.015701
GSE22886_NAIVE_TCELL_VS_DC_UP	179	1.82184	0.0160277
GSE40274_EOS_VS_FOXP3_AND_EOS_TRANSDUCED_ACTIVATED_CD4_TCELL_DN	27	-1.84763	0.0193501
GSE13411_NAIVE_VS_IGM_MEMORY_BCELL_UP	103	1.79786	0.01946
GSE21379_WT_VS_SAP_KO_TFH_CD4_TCELL_UP	92	-1.85266	0.0206248
GSE24634_TREG_VS_TCONV_POST_DAY10_IL4_CONVERSION_DN	160	-1.83607	0.0211409
GSE16385_IFNG_TNF_VS_ROSIGLITAZONE_STIM_MACROPHAGE_DN	48	-1.85705	0.021963
GSE22886_NAIVE_CD4_TCELL_VS_NKCELL_DN	173	1.7822	0.0223261
GSE22886_NAIVE_TCELL_VS_NEUTROPHIL_UP	175	1.78571	0.0225228
GSE22886_NAIVE_CD4_TCELL_VS_NEUTROPHIL_UP	181	1.77874	0.022723
GSE22886_NAIVE_CD8_TCELL_VS_NEUTROPHIL_UP	178	1.77461	0.0232899
GSE29618_BCELL_VS_MDC_UP	152	1.76529	0.0253267
GSE3982_DC_VS_EFF_MEMORY_CD4_TCELL_DN	121	1.76198	0.0263954
GSE20198_IL12_IL18_VS_IFNA_TREATED_ACT_CD4_TCELL_DN	142	1.75138	0.0268915
GSE27241_WT_CTRL_VS_DIGOXIN_TREATED_RORGT_KO_CD4_TCELL_IN_TH17_POLARIZING_CONDITIONS_UP	111	1.75406	0.0271718
GSE14415_NATURAL_TREG_VS_FOXP3_KO_NATURAL_TREG_DN	87	1.75201	0.027478
GSE11057_CD4_CENT_MEM_VS_PBMC_UP	164	1.75443	0.0278888
GSE21927_SPLENIC_C26GM_TUMOROUS_VS_4T1_TUMOR_MONOCYTES_DN	131	1.75504	0.0285215
GSE10239_MEMORY_VS_KLRG1INT_EFF_CD8_TCELL_DN	129	1.7414	0.0303425
GSE339_CD8POS_VS_CD4CD8DN_DC_IN_CULTURE_DN	155	1.73227	0.0323005
GSE10325_LUPUS_BCELL_VS_LUPUS_MYELOID_UP	167	1.73272	0.0329103
GSE22886_NAIVE_BCELL_VS_MONOCYTE_UP	95	1.72648	0.0331919
GSE3039_NKT_CELL_VS_ALPHAALPHA_CD8_TCELL_DN	149	1.728	0.0332383
GSE3565_CTRL_VS_LPS_INJECTED_SPLENOCYTES_UP	126	1.69683	0.034283
GSE17301_ACD3_ACD28_VS_ACD3_ACD28_AND_IFNA2_STIM_CD8_TCELL_DN	161	1.69852	0.0342879
GSE26495_NAIVE_VS_PD1LOW_CD8_TCELL_DN	171	1.69919	0.0346532
GSE22886_CD8_VS_CD4_NAIVE_TCELL_UP	158	1.69926	0.0352949
GSE37532_TREG_VS_TCONV_CD4_TCELL_FROM_VISCERAL_ADIPOSE_TISSUE_DN	116	1.7001	0.0356933
GSE17301_IFNA2_VS_IFNA2_AND_ACD3_ACD28_STIM_CD8_TCELL_UP	168	1.71804	0.0357186
GSE6269_E_COLI_VS_STAPH_AUREUS_INF_PBMC_UP	111	1.70349	0.0358147
GSE39820_CTRL_VS_TGFBETA1_IL6_IL23A_CD4_TCELL_UP	144	1.6853	0.0358747
GSE36888_STAT5_AB_KNOCKIN_VS_WT_TCELL_IL2_TREATED_6H_DN	128	1.68652	0.0359034
GSE34156_NOD2_LIGAND_VS_TLR1_TLR2_LIGAND_6H_TREATED_MONOCYTE_DN	150	-1.79287	0.035942
GSE34156_UNTREATED_VS_24H_NOD2_LIGAND_TREATED_MONOCYTE_UP	77	1.70061	0.0361091
GSE22886_NAIVE_CD4_TCELL_VS_12H_ACT_TH1_DN	162	1.68274	0.036292
GSE45365_NK_CELL_VS_CD11B_DC_MCMV_INFECTION_UP	103	1.70732	0.0363365
GSE37532_WT_VS_PPARG_KO_VISCERAL_ADIPOSE_TISSUE_TCONV_DN	150	1.71227	0.0363626
GSE13485_DAY1_VS_DAY21_YF17D_VACCINE_PBMC_DN	140	1.69102	0.0363794
GSE45739_UNSTIM_VS_ACD3_ACD28_STIM_WT_CD4_TCELL_DN	163	1.70359	0.0364453
GSE22886_NAIVE_BCELL_VS_NEUTROPHIL_UP	167	1.68663	0.0364692
GSE16385_IFNG_TNF_VS_UNSTIM_MACROPHAGE_ROSIGLITAZONE_TREATED_DN	166	1.71001	0.036498
GSE25677_MPL_VS_R848_STIM_BCELL_DN	138	1.70893	0.0365073
GSE3982_NEUTROPHIL_VS_BASOPHIL_DN	157	1.6889	0.0367228
GSE34205_HEALTHY_VS_RSV_INF_INFANT_PBMC_UP	161	1.70459	0.0367813
GSE10325_LUPUS_CD4_TCELL_VS_LUPUS_BCELL_UP	173	1.6876	0.0368169
GSE27786_CD8_TCELL_VS_NKCELL_UP	124	1.71343	0.0368679
GSE11057_CD4_CENT_MEM_VS_PBMC_DN	168	-1.77556	0.0388995
GSE6269_FLU_VS_STREP_PNEUMO_INF_PBMC_DN	92	-1.77717	0.0414362
GSE21380_TFH_VS_GERMINAL_CENTER_TFH_CD4_TCELL_UP	111	-1.76049	0.0416807
GSE18281_CORTICAL_THYMOCYTE_VS_WHOLE_CORTEX_THYMUS_UP	47	-1.7627	0.0434018
GSE360_L_MAJOR_VS_M_TUBERCULOSIS_MAC_UP	105	1.65999	0.0466898
GSE34156_NOD2_LIGAND_VS_TLR1_TLR2_LIGAND_24H_TREATED_MONOCYTE_UP	89	1.65696	0.0476841
GSE37301_PRO_BCELL_VS_CD4_TCELL_DN	81	1.65262	0.0489784
GSE11386_NAIVE_VS_MEMORY_BCELL_DN	109	1.65285	0.0496035
