# Supplementary material for: High-dimensional assessment of B-cell responses to quadrivalent meningococcal conjugate and plain polysaccharide vaccine
Source: Genome Med. 2017 Jan 30;9:11. doi: 10.1186/s13073-017-0400-x (PMC5282650; doi:10.1186/s13073-017-0400-x)
Supplement: Additional file 7: Table S6. — Significance testing of the transcripts at day 7 post-vaccination that were selected as predictor variables of day 28 MenC-specific SBA by the LASSO model, using the covTest R package. (XLS 48 kb) [file 13073_2017_400_MOESM7_ESM.xls]

## Sheet: Supplementary table 10
Supplementary table 6: Significance testing of the transcripts at day 7 post-vaccination that were selected as predictor variables of day 28 MenC-specific SBA by the LASSO model, using the “covTest” R package (34).
Gene ID	Drop in covariance	P value
GNS	4.5786	0.0103
DDX28	0.372	0.6894
FCGR1B	0.1435	0.8663
	0.0125	0.9876
PRKCD	0.0041	0.9959
KIR2DL4	0.0299	0.9705
MIR345	0.0079	0.9922
FKBP1A	0.0074	0.9926
IL1RN	0.0346	0.9659
FCGR1B	0.0068	0.9933
FKBP1A	NA	NA
C10orf33	0.0158	0.9843
	0.1152	0.8911
PRKCD	NA	NA
SPG21	0.0336	0.967
PMS2L2	0.0097	0.9903
C10orf33	NA	NA
NCF1	0.0016	0.9984
