# Supplementary material for: High-dimensional assessment of B-cell responses to quadrivalent meningococcal conjugate and plain polysaccharide vaccine
Source: Genome Med. 2017 Jan 30;9:11. doi: 10.1186/s13073-017-0400-x (PMC5282650; doi:10.1186/s13073-017-0400-x)
Supplement: Additional file 8: Table S7. — Pathway analysis for the transcripts at day 7 post-vaccination that were selected as predictor variables of day 28 MenC-specific SBA by the LASSO model. (XLS 35 kb) [file 13073_2017_400_MOESM8_ESM.xls]

## Sheet: Supplementary table 11
Supplementary table 7: Pathway analysis for the transcripts at day 7 post-vaccination that were selected as predictor variables of day 28 MenC-specific SBA by the LASSO model.
Pathway Name	Gene count	InnateDB	Corrected P	Gene Symbols
Cytokine Signaling in Immune system	5	267	3.99e-05	FCGR1A; FCGR1B; IFIT3; IL1RN; PRKCD;
Immune System	7	1127	6.3e-05	FCGR1A; FCGR1B; IFIT3; IL1RN; KIR2DL4; NCF1; PRKCD;
Interferon Signaling	4	158	9.07e-05	FCGR1A; FCGR1B; IFIT3; PRKCD;
Interferon gamma signaling	3	63	0.00012	FCGR1A; FCGR1B; PRKCD;
Antigen processing-Cross presentation	3	80	0.000197	FCGR1A; FCGR1B; NCF1;
Fc gamma R-mediated phagocytosis	3	93	0.000258	FCGR1A; NCF1; PRKCD;
Alpha-synuclein signaling	2	22	0.000558	FKBP1A; PRKCD;
Role of phospholipids in phagocytosis	2	34	0.00117945	FCGR1A; PRKCD;
Cross-presentation of soluble exogenous antigens	2	49	0.00218179	FCGR1A; FCGR1B;
Adaptive Immune System	4	604	0.00299504	FCGR1A; FCGR1B; KIR2DL4; NCF1;
