# Supplementary material for: High-dimensional assessment of B-cell responses to quadrivalent meningococcal conjugate and plain polysaccharide vaccine
Source: Genome Med. 2017 Jan 30;9:11. doi: 10.1186/s13073-017-0400-x (PMC5282650; doi:10.1186/s13073-017-0400-x)
Supplement: Additional file 9: Table S8. — Differential transcript expression 7 days after a booster dose of MenACWY. (XLS 2429 kb) [file 13073_2017_400_MOESM9_ESM.xls]

## Sheet: Supplementary table 6
Supplementary table 8: Differentially transcript expression 7 days after a booster dose of MenACWY.
PROBE_ID	SYMBOL	CHROMOSOME	logFC	AveExpr	t	P.Value	adj.P.Val	B	DEFINITION
ILMN_1744862	TGFBR2	3	-0.489099	6.53391	-5.91482	4.50606e-06	0.0349241	4.13986	Homo sapiens transforming growth factor, beta receptor II (70/80kDa) (TGFBR2), transcript variant 1, mRNA.
ILMN_1717973	TMEM1	21	0.63905	8.62284	5.67393	8.13679e-06	0.0349241	3.61871	Homo sapiens transmembrane protein 1 (TMEM1), transcript variant 2, mRNA.
ILMN_1678235	KIAA1267	17	0.466042	10.1814	5.5532	1.09635e-05	0.0349241	3.35494	Homo sapiens KIAA1267 (KIAA1267), mRNA.
ILMN_1680618	MYC	8	-0.571336	9.38152	-5.50535	1.2343e-05	0.0349241	3.24995	Homo sapiens v-myc myelocytomatosis viral oncogene homolog (avian) (MYC), mRNA.
ILMN_1715963	FBXO7	22	-0.76107	10.1423	-5.46393	1.36785e-05	0.0349241	3.15887	Homo sapiens F-box protein 7 (FBXO7), transcript variant 2, mRNA.
ILMN_1696532	RBBP5	1	-0.378254	7.61572	-5.46038	1.37996e-05	0.0349241	3.15105	Homo sapiens retinoblastoma binding protein 5 (RBBP5), mRNA.
ILMN_1731610	ABLIM1	10	-0.531674	7.40952	-5.34804	1.82469e-05	0.0349241	2.9031	Homo sapiens actin binding LIM protein 1 (ABLIM1), transcript variant 4, mRNA.
ILMN_1661554	DIAPH1	5	0.430168	9.77025	5.33548	1.88269e-05	0.0349241	2.8753	Homo sapiens diaphanous homolog 1 (Drosophila) (DIAPH1), mRNA.
ILMN_1716259	PROK1	1	0.394255	6.13069	5.30373	2.03774e-05	0.0349241	2.80497	Homo sapiens prokineticin 1 (PROK1), mRNA.
ILMN_1799642	TRIM24	7	-0.623097	6.52605	-5.13425	3.11247e-05	0.0349241	2.42803	Homo sapiens tripartite motif-containing 24 (TRIM24), transcript variant 1, mRNA.
ILMN_2150258	ZFP36L2	2	-0.714955	9.05013	-5.10217	3.37298e-05	0.0349241	2.35641	Homo sapiens zinc finger protein 36, C3H type-like 2 (ZFP36L2), mRNA.
ILMN_1659058	PPP1R10	6	0.39747	8.47939	5.07595	3.60211e-05	0.0349241	2.29783	Homo sapiens protein phosphatase 1, regulatory (inhibitor) subunit 10 (PPP1R10), mRNA.
ILMN_1659703	WWP2	16	-0.527746	7.44097	-5.04445	3.89832e-05	0.0349241	2.22737	Homo sapiens WW domain containing E3 ubiquitin protein ligase 2 (WWP2), transcript variant 3, mRNA.
ILMN_1743078	LOC643031	5	-0.513633	11.5051	-5.01419	4.2059e-05	0.0349241	2.15963	PREDICTED: Homo sapiens similar to NADH dehydrogenase subunit 5 (LOC643031), mRNA.
ILMN_2300695	IKZF3	17	-0.70493	6.56594	-5.01389	4.20907e-05	0.0349241	2.15896	Homo sapiens IKAROS family zinc finger 3 (Aiolos) (IKZF3), transcript variant 1, mRNA.
ILMN_2191929	C9orf6	9	-0.513031	6.62118	-4.99545	4.40854e-05	0.0349241	2.11765	Homo sapiens chromosome 9 open reading frame 6 (C9orf6), mRNA.
ILMN_1695829	TTYH2	17	-0.443918	6.9165	-4.98013	4.58157e-05	0.0349241	2.08329	Homo sapiens tweety homolog 2 (Drosophila) (TTYH2), transcript variant 1, mRNA.
ILMN_1655283	INPP4A	2	-0.493417	6.22991	-4.97569	4.63294e-05	0.0349241	2.07334	Homo sapiens inositol polyphosphate-4-phosphatase, type I, 107kDa (INPP4A), transcript variant b, mRNA.
ILMN_1780302	DYNC1H1	14	0.34291	9.50932	4.97425	4.64977e-05	0.0349241	2.07011	Homo sapiens dynein, cytoplasmic 1, heavy chain 1 (DYNC1H1), mRNA.
ILMN_3184041	C21orf96		-0.399283	6.77601	-4.90639	5.51469e-05	0.0349241	1.9178	PREDICTED: Homo sapiens misc_RNA (C21orf96), miscRNA.
ILMN_1691071	FCRLA	1	-0.631609	8.25876	-4.88763	5.78114e-05	0.0349241	1.87565	Homo sapiens Fc receptor-like A (FCRLA), mRNA.
ILMN_1749521	SLC35E3	12	-0.447301	8.41592	-4.88756	5.78212e-05	0.0349241	1.8755	Homo sapiens solute carrier family 35, member E3 (SLC35E3), mRNA.
ILMN_2410965	MRI1	19	-0.309593	8.87409	-4.88754	5.78247e-05	0.0349241	1.87545	Homo sapiens methylthioribose-1-phosphate isomerase homolog (S. cerevisiae) (MRI1), transcript variant 2, mRNA.
ILMN_1685551	CHD4	12	0.427482	9.49426	4.88281	5.85175e-05	0.0349241	1.86481	Homo sapiens chromodomain helicase DNA binding protein 4 (CHD4), mRNA.
ILMN_1669303	YAF2	12	0.379593	6.51356	4.8809	5.87995e-05	0.0349241	1.86051	Homo sapiens YY1 associated factor 2 (YAF2), transcript variant 2, mRNA.
ILMN_1666746	LOC153561		-0.679872	7.02203	-4.86985	6.04568e-05	0.0349241	1.83568	PREDICTED: Homo sapiens hypothetical protein LOC153561 (LOC153561), mRNA.
ILMN_1811579	HOMER3	19	0.46461	6.75916	4.86684	6.09161e-05	0.0349241	1.82892	Homo sapiens homer homolog 3 (Drosophila) (HOMER3), mRNA.
ILMN_1700733	KIAA1370	15	-0.635068	7.34446	-4.85784	6.23133e-05	0.0349241	1.80866	Homo sapiens KIAA1370 (KIAA1370), mRNA.
ILMN_2208158	GTF2IP1	7	-0.490684	8.4485	-4.84209	6.48322e-05	0.0349241	1.77325	Homo sapiens general transcription factor II, i, pseudogene 1 (GTF2IP1) on chromosome 7.
ILMN_1765684	C19orf70	19	0.342792	9.29383	4.8089	7.0484e-05	0.0349241	1.69854	Homo sapiens chromosome 19 open reading frame 70 (C19orf70), mRNA.
ILMN_2310621	ATP5J2	7	0.394868	9.56985	4.77827	7.61382e-05	0.0349241	1.62956	Homo sapiens ATP synthase, H+ transporting, mitochondrial F0 complex, subunit F2 (ATP5J2), nuclear gene encoding mitochondrial protein, transcript variant 1, mRNA.
ILMN_2289924	TRAK1	3	-0.479221	8.12031	-4.76321	7.9083e-05	0.0349241	1.59563	Homo sapiens trafficking protein, kinesin binding 1 (TRAK1), transcript variant 1, mRNA.
ILMN_1775235	AFF3	2	-0.636092	6.02967	-4.75906	7.99158e-05	0.0349241	1.58626	Homo sapiens AF4/FMR2 family, member 3 (AFF3), transcript variant 2, mRNA.
ILMN_1720027	ZNF23	16	-0.318924	6.38387	-4.75708	8.03148e-05	0.0349241	1.5818	Homo sapiens zinc finger protein 23 (KOX 16) (ZNF23), mRNA.
ILMN_3263694	LOC100128771	9	0.60948	7.83906	4.75507	8.07221e-05	0.0349241	1.57728	PREDICTED: Homo sapiens misc_RNA (LOC100128771), miscRNA.
ILMN_1749070	HLA-DPB1	6	-0.505486	6.92539	-4.73555	8.47941e-05	0.0349241	1.53327	Homo sapiens major histocompatibility complex, class II, DP beta 1 (HLA-DPB1), mRNA.
ILMN_1725528	LOC400657	18	-0.530361	6.62527	-4.73161	8.56407e-05	0.0349241	1.52438	Homo sapiens hypothetical gene supported by BC036588 (LOC400657), mRNA.
ILMN_1731412	UBTD2	5	-0.279807	5.9918	-4.73045	8.58916e-05	0.0349241	1.52176	Homo sapiens ubiquitin domain containing 2 (UBTD2), mRNA.
ILMN_1781373	IFIH1	2	-0.786758	7.71645	-4.70549	9.14693e-05	0.0349241	1.46548	Homo sapiens interferon induced with helicase C domain 1 (IFIH1), mRNA.
ILMN_2398432	BRMS1	11	0.307107	10.7438	4.67312	9.92506e-05	0.0349241	1.39243	Homo sapiens breast cancer metastasis suppressor 1 (BRMS1), transcript variant 3, mRNA.
ILMN_1668822	BATF	14	0.385452	7.6187	4.66566	0.000101135	0.0349241	1.3756	Homo sapiens basic leucine zipper transcription factor, ATF-like (BATF), mRNA.
ILMN_1711608	SSBP2	5	-0.361518	7.75847	-4.66407	0.000101542	0.0349241	1.37201	Homo sapiens single-stranded DNA binding protein 2 (SSBP2), mRNA.
ILMN_1788223	RSPH3	6	-0.296235	7.16907	-4.64059	0.000107736	0.0349241	1.31901	Homo sapiens radial spoke 3 homolog (Chlamydomonas) (RSPH3), mRNA.
ILMN_1698323	PLEKHB2	2	-0.532705	8.90103	-4.63107	0.000110355	0.0349241	1.29752	Homo sapiens pleckstrin homology domain containing, family B (evectins) member 2 (PLEKHB2), transcript variant 1, mRNA.
ILMN_1759436	NOSIP	19	0.353014	11.3549	4.62909	0.000110909	0.0349241	1.29303	Homo sapiens nitric oxide synthase interacting protein (NOSIP), mRNA.
ILMN_1728521	HDAC7A	12	0.532564	8.05645	4.62151	0.00011305	0.0349241	1.27592	Homo sapiens histone deacetylase 7A (HDAC7A), transcript variant 2, mRNA.
ILMN_1673757	CASP8	2	-0.484232	7.29376	-4.61631	0.000114543	0.0349241	1.26417	Homo sapiens caspase 8, apoptosis-related cysteine peptidase (CASP8), transcript variant G, mRNA.
ILMN_1771627	ZMIZ1	10	-0.470359	10.5265	-4.61333	0.000115408	0.0349241	1.25744	Homo sapiens zinc finger, MIZ-type containing 1 (ZMIZ1), mRNA.
ILMN_2372413	BID	22	-0.539971	8.13787	-4.60702	0.00011726	0.0349241	1.24319	Homo sapiens BH3 interacting domain death agonist (BID), transcript variant 3, mRNA.
ILMN_1757106	2006-03-01	5	0.40577	11.3104	4.60673	0.000117344	0.0349241	1.24255	Homo sapiens membrane-associated ring finger (C3HC4) 6 (MARCH6), mRNA.
ILMN_2106902	CHES1	14	-0.43927	10.6555	-4.60252	0.000118597	0.0349241	1.23304	Homo sapiens checkpoint suppressor 1 (CHES1), mRNA.
ILMN_1856634		1	0.564056	6.87588	4.59241	0.000121663	0.0349241	1.21019	Homo sapiens mRNA; cDNA DKFZp686J23256 (from clone DKFZp686J23256)
ILMN_1842582		18	0.501335	8.22859	4.58705	0.000123318	0.0349241	1.19809	AGENCOURT_14354957 NIH_MGC_191 Homo sapiens cDNA clone IMAGE:30413554 5, mRNA sequence
ILMN_1669727	WAC	10	-0.468566	6.71239	-4.58591	0.000123675	0.0349241	1.1955	Homo sapiens WW domain containing adaptor with coiled-coil (WAC), transcript variant 2, mRNA.
ILMN_2347805	EXOC1	4	-0.458311	7.45162	-4.58487	0.000123998	0.0349241	1.19317	Homo sapiens exocyst complex component 1 (EXOC1), transcript variant 1, mRNA.
ILMN_1792265	TRIM4	7	0.718642	6.57253	4.58418	0.000124214	0.0349241	1.19161	Homo sapiens tripartite motif-containing 4 (TRIM4), transcript variant beta, mRNA.
ILMN_1703538	AIF1	6	0.373536	11.3726	4.57725	0.000126406	0.0349241	1.17595	Homo sapiens allograft inflammatory factor 1 (AIF1), transcript variant 3, mRNA.
ILMN_1669497	OSBPL10	3	-0.498457	6.35685	-4.55481	0.00013377	0.0349241	1.12525	Homo sapiens oxysterol binding protein-like 10 (OSBPL10), mRNA.
ILMN_1679620	LOC728519	5	-0.711687	7.65287	-4.54784	0.000136143	0.0349241	1.1095	PREDICTED: Homo sapiens similar to Baculoviral IAP repeat-containing protein 1 (Neuronal apoptosis inhibitory protein) (LOC728519), mRNA.
ILMN_1690920	SP100	2	-0.424462	6.66781	-4.54049	0.000138692	0.0349241	1.09288	Homo sapiens SP100 nuclear antigen (SP100), transcript variant 2, mRNA.
ILMN_1703229	HIATL1	9	-0.319662	7.19211	-4.52311	0.000144911	0.0349241	1.0536	Homo sapiens hippocampus abundant transcript-like 1 (HIATL1), mRNA.
ILMN_1779095	CEBPE	14	0.439879	7.315	4.51734	0.000147037	0.0349241	1.04056	Homo sapiens CCAAT/enhancer binding protein (C/EBP), epsilon (CEBPE), mRNA.
ILMN_1787749	CASP8	2	-0.528799	7.07618	-4.51133	0.000149285	0.0349241	1.02697	Homo sapiens caspase 8, apoptosis-related cysteine peptidase (CASP8), transcript variant C, mRNA.
ILMN_1845037		15	-0.34907	7.39764	-4.51088	0.000149453	0.0349241	1.02596	Homo sapiens cDNA clone IMAGE:5277162
ILMN_1672356	ANKRD13D		0.432769	10.95	4.51076	0.000149499	0.0349241	1.02568	PREDICTED: Homo sapiens ankyrin repeat domain 13 family, member D, transcript variant 7 (ANKRD13D), mRNA.
ILMN_1665235	CRTAP	3	-0.475884	7.88501	-4.51052	0.000149591	0.0349241	1.02513	Homo sapiens cartilage associated protein (CRTAP), mRNA.
ILMN_1699112	COPB1	11	-0.66101	8.6574	-4.49697	0.000154795	0.0349241	0.994502	Homo sapiens coatomer protein complex, subunit beta 1 (COPB1), mRNA.
ILMN_1673711	HSP90AB1	6	0.371964	10.1843	4.48945	0.000157758	0.0349241	0.977518	Homo sapiens heat shock protein 90kDa alpha (cytosolic), class B member 1 (HSP90AB1), mRNA.
ILMN_1805652	PPP2R2D	10	-0.409112	6.49666	-4.48137	0.000161008	0.0349241	0.959256	Homo sapiens protein phosphatase 2, regulatory subunit B, delta isoform (PPP2R2D), transcript variant 1, mRNA.
ILMN_1728984	PA2G4	12	0.547409	9.79944	4.47539	0.000163457	0.0349241	0.945729	Homo sapiens proliferation-associated 2G4, 38kDa (PA2G4), mRNA.
ILMN_2398865	VPS13C	15	0.470257	9.82333	4.47121	0.000165192	0.0349241	0.936272	Homo sapiens vacuolar protein sorting 13 homolog C (S. cerevisiae) (VPS13C), transcript variant 1B, mRNA.
ILMN_1797428	FCRL3	1	-0.353297	6.11067	-4.46531	0.000167669	0.0349241	0.922941	Homo sapiens Fc receptor-like 3 (FCRL3), mRNA.
ILMN_3242205	GMPS	3	-0.298851	7.34309	-4.46006	0.000169903	0.0349241	0.911079	Homo sapiens guanine monphosphate synthetase (GMPS), mRNA.
ILMN_2334303	SEC24B	4	-0.438799	7.39047	-4.45895	0.000170384	0.0349241	0.908551	Homo sapiens SEC24 family, member B (S. cerevisiae) (SEC24B), transcript variant 2, mRNA.
ILMN_1681675	RBM16	6	-0.475268	7.49531	-4.45359	0.0001727	0.0349241	0.896451	Homo sapiens RNA binding motif protein 16 (RBM16), mRNA.
ILMN_1669424	LOC646531		-0.305738	12.4091	-4.44855	0.000174915	0.0349241	0.885036	PREDICTED: Homo sapiens similar to nuclease sensitive element binding protein 1 (LOC646531), mRNA.
ILMN_1811387	TFF3	21	0.421407	6.85596	4.44493	0.000176519	0.0349241	0.876857	Homo sapiens trefoil factor 3 (intestinal) (TFF3), mRNA.
ILMN_2142284	SLC25A43	X	-0.511271	6.9007	-4.43753	0.000179845	0.0349241	0.860134	Homo sapiens solute carrier family 25, member 43 (SLC25A43), mRNA.
ILMN_1692295	MYO1G	7	0.420124	11.3927	4.42836	0.000184055	0.0349241	0.839402	Homo sapiens myosin IG (MYO1G), mRNA.
ILMN_2287888	PSMC4	19	-0.455777	7.72365	-4.41925	0.000188333	0.0349241	0.818812	Homo sapiens proteasome (prosome, macropain) 26S subunit, ATPase, 4 (PSMC4), transcript variant 1, mRNA.
ILMN_1680239	NUDT9	4	-0.492169	7.12141	-4.41292	0.000191368	0.0349241	0.804491	Homo sapiens nudix (nucleoside diphosphate linked moiety X)-type motif 9 (NUDT9), transcript variant 3, mRNA.
ILMN_1761793	APOL1	22	0.554405	6.24137	4.41124	0.000192183	0.0349241	0.800682	Homo sapiens apolipoprotein L, 1 (APOL1), transcript variant 2, mRNA.
ILMN_2199439	CA2	8	-0.580074	7.82083	-4.40813	0.000193696	0.0349241	0.793654	Homo sapiens carbonic anhydrase II (CA2), mRNA.
ILMN_1666727	ZNF586	19	-0.490746	8.68062	-4.40537	0.000195048	0.0349241	0.787422	Homo sapiens zinc finger protein 586 (ZNF586), mRNA.
ILMN_1790909	NFE2L2	2	-0.801225	8.5945	-4.40483	0.000195316	0.0349241	0.786191	Homo sapiens nuclear factor (erythroid-derived 2)-like 2 (NFE2L2), mRNA.
ILMN_1680246	MAT2B	5	-0.609654	7.08118	-4.40213	0.00019665	0.0349241	0.780091	Homo sapiens methionine adenosyltransferase II, beta (MAT2B), transcript variant 1, mRNA.
ILMN_1754249	LOC442535		-0.394383	6.61774	-4.40148	0.000196974	0.0349241	0.778617	Homo sapiens similar to T-cell receptor gamma chain V region PT-gamma-1/2 precursor (LOC442535), mRNA.
ILMN_1733311	PIGB	15	-0.808121	7.96472	-4.39339	0.000201036	0.0349241	0.760329	Homo sapiens phosphatidylinositol glycan anchor biosynthesis, class B (PIGB), mRNA.
ILMN_1768482	CD8A	2	-0.508556	10.7132	-4.39234	0.000201567	0.0349241	0.757962	Homo sapiens CD8a molecule (CD8A), transcript variant 2, mRNA.
ILMN_1684051	WASF2	1	0.549804	11.0792	4.39089	0.000202305	0.0349241	0.75469	Homo sapiens WAS protein family, member 2 (WASF2), mRNA.
ILMN_1722811	CDKN1B	12	-0.630364	8.93297	-4.3858	0.000204922	0.0349241	0.743171	Homo sapiens cyclin-dependent kinase inhibitor 1B (p27, Kip1) (CDKN1B), mRNA.
ILMN_2360291	UGCGL1	2	0.47765	9.35451	4.37051	0.00021298	0.0349241	0.708609	Homo sapiens UDP-glucose ceramide glucosyltransferase-like 1 (UGCGL1), transcript variant 1, mRNA.
ILMN_1670801	MTR	1	-0.416153	7.2954	-4.36919	0.000213691	0.0349241	0.705622	Homo sapiens 5-methyltetrahydrofolate-homocysteine methyltransferase (MTR), mRNA.
ILMN_1744268	PLEC1	8	0.534864	8.20869	4.36825	0.000214199	0.0349241	0.703494	Homo sapiens plectin 1, intermediate filament binding protein 500kDa (PLEC1), transcript variant 1, mRNA.
ILMN_1763386	BID	22	-0.479829	9.20588	-4.36638	0.000215208	0.0349241	0.699282	Homo sapiens BH3 interacting domain death agonist (BID), transcript variant 1, mRNA.
ILMN_1777895	LRRC37B	17	-0.493135	8.26538	-4.35164	0.000223362	0.0349241	0.665955	Homo sapiens leucine rich repeat containing 37B (LRRC37B), mRNA.
ILMN_1858293			0.362121	6.21776	4.35011	0.000224228	0.0349241	0.662487	EST12244 human nasopharynx Homo sapiens cDNA, mRNA sequence
ILMN_1783702	MORC3	21	-0.607873	6.09841	-4.33934	0.000230403	0.0349241	0.638144	Homo sapiens MORC family CW-type zinc finger 3 (MORC3), mRNA.
ILMN_1674024	IKZF5		-0.554769	5.86266	-4.33551	0.000232637	0.0349241	0.629495	Homo sapiens IKAROS family zinc finger 5 (Pegasus) (IKZF5), mRNA.
ILMN_1698487	SDHD	11	-0.672214	8.22738	-4.33083	0.000235399	0.0349241	0.618919	Homo sapiens succinate dehydrogenase complex, subunit D, integral membrane protein (SDHD), nuclear gene encoding mitochondrial protein, mRNA.
ILMN_1810467	PPP2R1A	19	0.270916	10.65	4.33005	0.000235862	0.0349241	0.617158	Homo sapiens protein phosphatase 2 (formerly 2A), regulatory subunit A , alpha isoform (PPP2R1A), mRNA.
ILMN_1667430	DEGS1	1	-0.44496	8.0572	-4.32866	0.000236693	0.0349241	0.614005	Homo sapiens degenerative spermatocyte homolog 1, lipid desaturase (Drosophila) (DEGS1), transcript variant 1, mRNA.
ILMN_1788347	KIAA1737	14	-0.38586	7.02268	-4.32842	0.000236836	0.0349241	0.613463	Homo sapiens KIAA1737 (KIAA1737), mRNA.
ILMN_1654322	ATP1B3	3	-0.411088	7.40578	-4.32337	0.000239871	0.0349241	0.60205	Homo sapiens ATPase, Na+/K+ transporting, beta 3 polypeptide (ATP1B3), mRNA. XM_945518
ILMN_1709894	CLPX	15	-0.491255	7.14571	-4.3198	0.00024204	0.0349241	0.593983	Homo sapiens ClpX caseinolytic peptidase X homolog (E. coli) (CLPX), mRNA.
ILMN_1674337	FKBP2	11	0.39122	8.74855	4.31659	0.000244005	0.0349241	0.586736	Homo sapiens FK506 binding protein 2, 13kDa (FKBP2), transcript variant 1, mRNA.
ILMN_2358541	RBMS1	2	-0.492079	7.48691	-4.31616	0.000244273	0.0349241	0.585755	Homo sapiens RNA binding motif, single stranded interacting protein 1 (RBMS1), transcript variant 3, mRNA.
ILMN_1686530	HYMAI	6	0.586606	6.73943	4.30757	0.000249619	0.0349241	0.56635	Homo sapiens hydatidiform mole associated and imprinted (non-protein coding) (HYMAI), non-coding RNA.
ILMN_1884750		7	-0.338441	6.60411	-4.30753	0.000249647	0.0349241	0.566249	AL528570 Homo sapiens NEUROBLASTOMA COT 50-NORMALIZED Homo sapiens cDNA clone CS0DD001YM19 5-PRIME, mRNA sequence
ILMN_1730101	GSPT2	X	-0.477112	7.40233	-4.30075	0.000253951	0.0349241	0.550929	Homo sapiens G1 to S phase transition 2 (GSPT2), mRNA.
ILMN_1794632	POLR1B	2	0.39866	7.17831	4.29931	0.000254876	0.0349241	0.54767	Homo sapiens polymerase (RNA) I polypeptide B, 128kDa (POLR1B), mRNA.
ILMN_2055760	KIAA1715	2	0.299834	8.26958	4.2987	0.000255267	0.0349241	0.546299	Homo sapiens KIAA1715 (KIAA1715), mRNA.
ILMN_2223130	SMARCA5	4	-0.592422	6.11567	-4.29817	0.00025561	0.0349241	0.545093	Homo sapiens SWI/SNF related, matrix associated, actin dependent regulator of chromatin, subfamily a, member 5 (SMARCA5), mRNA.
ILMN_1668748	MED15	22	0.431316	7.39152	4.29445	0.000258015	0.0349241	0.5367	Homo sapiens mediator complex subunit 15 (MED15), transcript variant 1, mRNA.
ILMN_1775074	TUBGCP2	10	0.285866	9.33372	4.29036	0.000260693	0.0349241	0.527444	Homo sapiens tubulin, gamma complex associated protein 2 (TUBGCP2), mRNA.
ILMN_1780291	NFAT5	16	-0.643111	6.97025	-4.28989	0.000261	0.0349241	0.526392	Homo sapiens nuclear factor of activated T-cells 5, tonicity-responsive (NFAT5), transcript variant 2, mRNA.
ILMN_2097858	KIAA1737	14	-0.438159	7.09469	-4.28601	0.000263568	0.0349241	0.517615	Homo sapiens KIAA1737 (KIAA1737), mRNA.
ILMN_1673185	CPSF2	14	0.312169	7.13549	4.28378	0.000265056	0.0349241	0.512571	Homo sapiens cleavage and polyadenylation specific factor 2, 100kDa (CPSF2), mRNA.
ILMN_1733875	RUNDC1	17	-0.32357	8.507	-4.28187	0.000266329	0.0349241	0.508276	Homo sapiens RUN domain containing 1 (RUNDC1), mRNA.
ILMN_1785635	BRD3	9	0.456547	10.4057	4.27761	0.000269211	0.0349241	0.49863	Homo sapiens bromodomain containing 3 (BRD3), mRNA.
ILMN_1660810	TTC17	11	0.338815	9.80336	4.27303	0.000272331	0.0349241	0.4883	Homo sapiens tetratricopeptide repeat domain 17 (TTC17), mRNA.
ILMN_3308961	MIR1974		1.48384	7.63245	4.2638	0.000278746	0.0349241	0.467434	Homo sapiens microRNA 1974 (MIR1974), microRNA.
ILMN_1769546	RIN2	20	-0.564961	6.57803	-4.26135	0.000280472	0.0349241	0.461902	Homo sapiens Ras and Rab interactor 2 (RIN2), mRNA.
ILMN_1821176		18	-0.659106	9.26709	-4.25226	0.00028697	0.0349241	0.441371	601441142F1 NIH_MGC_72 Homo sapiens cDNA clone IMAGE:3915971 5, mRNA sequence
ILMN_1659753	LAMP2	X	-0.571539	9.73415	-4.24584	0.00029165	0.0349241	0.426872	Homo sapiens lysosomal-associated membrane protein 2 (LAMP2), transcript variant LAMP2B, mRNA.
ILMN_1712719	MAP7	6	-0.515292	6.44209	-4.24123	0.000295058	0.0349241	0.41646	Homo sapiens microtubule-associated protein 7 (MAP7), mRNA.
ILMN_1806500	CPNE5	6	0.489007	6.39652	4.2383	0.000297249	0.0349241	0.409829	Homo sapiens copine V (CPNE5), mRNA.
ILMN_1705464	MRPL41	9	0.414994	8.93431	4.23323	0.000301066	0.0349241	0.398392	Homo sapiens mitochondrial ribosomal protein L41 (MRPL41), nuclear gene encoding mitochondrial protein, mRNA.
ILMN_1660661	TCP1	6	-0.401491	7.19359	-4.23063	0.000303049	0.0349241	0.392508	Homo sapiens t-complex 1 (TCP1), transcript variant 1, mRNA.
ILMN_2410516	PPM1A	14	-0.692507	7.61922	-4.23004	0.0003035	0.0349241	0.391174	Homo sapiens protein phosphatase 1A (formerly 2C), magnesium-dependent, alpha isoform (PPM1A), transcript variant 3, mRNA.
ILMN_1734486	C1orf19	1	-0.644315	6.60611	-4.22939	0.000303993	0.0349241	0.389722	Homo sapiens chromosome 1 open reading frame 19 (C1orf19), mRNA.
ILMN_1658411	CHD4	12	0.354955	10.3139	4.22571	0.000306828	0.0349241	0.3814	Homo sapiens chromodomain helicase DNA binding protein 4 (CHD4), mRNA.
ILMN_1829845		13	-0.967925	8.02386	-4.22254	0.00030929	0.0349241	0.374238	AV737317 CB Homo sapiens cDNA clone CBCAQH03 5, mRNA sequence
ILMN_1785175	SWAP70	11	-0.382453	8.03109	-4.2156	0.000314739	0.0349241	0.358584	Homo sapiens SWAP switching B-cell complex 70kDa subunit (SWAP70), mRNA.
ILMN_1780887	USP21	1	0.339719	7.54743	4.20805	0.000320785	0.0349241	0.34153	Homo sapiens ubiquitin specific peptidase 21 (USP21), transcript variant 1, mRNA.
ILMN_1732722	TRNAU1AP	1	-0.288179	6.05112	-4.20793	0.000320885	0.0349241	0.341249	Homo sapiens tRNA selenocysteine 1 associated protein 1 (TRNAU1AP), transcript variant 2, transcribed RNA.
ILMN_2358540	RBMS1	2	-0.583927	9.19881	-4.20109	0.000326462	0.0349241	0.325807	Homo sapiens RNA binding motif, single stranded interacting protein 1 (RBMS1), transcript variant 3, mRNA.
ILMN_1774930	CDC14A	1	-0.436425	6.57599	-4.19807	0.00032895	0.0349241	0.319	Homo sapiens CDC14 cell division cycle 14 homolog A (S. cerevisiae) (CDC14A), transcript variant 1, mRNA.
ILMN_1678165	LSM7	19	0.439099	8.8246	4.19588	0.000330773	0.0349241	0.314048	Homo sapiens LSM7 homolog, U6 small nuclear RNA associated (S. cerevisiae) (LSM7), mRNA.
ILMN_1737644	TMEM219	16	0.362526	9.29396	4.19419	0.000332183	0.0349241	0.310236	Homo sapiens transmembrane protein 219 (TMEM219), transcript variant 1, mRNA.
ILMN_1809384	CYP4F12	19	0.33469	6.75348	4.19348	0.000332772	0.0349241	0.308649	Homo sapiens cytochrome P450, family 4, subfamily F, polypeptide 12 (CYP4F12), mRNA.
ILMN_1768510	MAN2B2	4	-0.350034	10.5664	-4.1922	0.000333849	0.0349241	0.305751	Homo sapiens mannosidase, alpha, class 2B, member 2 (MAN2B2), mRNA.
ILMN_1652128	LMBRD1	6	-0.722122	9.77951	-4.19094	0.000334909	0.0349241	0.30291	Homo sapiens LMBR1 domain containing 1 (LMBRD1), mRNA.
ILMN_1683811	TNPO3	7	0.457227	9.73834	4.19019	0.000335546	0.0349241	0.301207	Homo sapiens transportin 3 (TNPO3), mRNA.
ILMN_1670096	NRBP1	2	0.453367	7.25979	4.18394	0.000340864	0.0349241	0.287112	Homo sapiens nuclear receptor binding protein 1 (NRBP1), mRNA.
ILMN_2276952	TSC22D3	X	-0.72648	8.28799	-4.18165	0.000342839	0.0349241	0.281936	Homo sapiens TSC22 domain family, member 3 (TSC22D3), transcript variant 2, mRNA.
ILMN_1681092	LOC651316		-0.427855	6.15162	-4.17909	0.000345051	0.0349241	0.276169	PREDICTED: Homo sapiens similar to T25G3.1 (LOC651316), mRNA.
ILMN_1744534	LYRM5	12	-0.503833	7.24393	-4.179	0.000345131	0.0349241	0.275962	Homo sapiens LYR motif containing 5 (LYRM5), mRNA.
ILMN_2313856	OSBPL9	1	-0.378307	6.96248	-4.16981	0.000353207	0.0349241	0.25523	Homo sapiens oxysterol binding protein-like 9 (OSBPL9), transcript variant 3, mRNA.
ILMN_1693598	RTN4	2	0.389295	6.25946	4.1665	0.000356162	0.0349241	0.247764	Homo sapiens reticulon 4 (RTN4), transcript variant 5, mRNA.
ILMN_3300972	SIVA1	14	0.289902	9.85203	4.16266	0.000359627	0.0349241	0.239085	Homo sapiens SIVA1, apoptosis-inducing factor (SIVA1), transcript variant 2, mRNA.
ILMN_1756542	TBC1D17	19	0.330912	6.53621	4.15975	0.000362266	0.0349241	0.232534	Homo sapiens TBC1 domain family, member 17 (TBC1D17), mRNA.
ILMN_1691131	LSMD1	17	0.393786	7.22832	4.15783	0.000364024	0.0349241	0.228194	Homo sapiens LSM domain containing 1 (LSMD1), mRNA.
ILMN_1705733	KIAA0460	1	0.40947	7.11777	4.15568	0.000366001	0.0349241	0.22334	Homo sapiens KIAA0460 (KIAA0460), mRNA.
ILMN_1752741	TRIM23	5	-0.714643	7.61484	-4.15431	0.000367261	0.0349241	0.220259	Homo sapiens tripartite motif-containing 23 (TRIM23), transcript variant alpha, mRNA.
ILMN_1703949	KPNB1	17	-0.444518	10.8753	-4.15392	0.00036762	0.0349241	0.219384	Homo sapiens karyopherin (importin) beta 1 (KPNB1), mRNA.
ILMN_3237966	FBXL11	11	0.317226	10.5432	4.15033	0.000370961	0.0349241	0.211274	Homo sapiens F-box and leucine-rich repeat protein 11 (FBXL11), mRNA.
ILMN_1809139	AHCTF1	1	-0.623767	7.08174	-4.14876	0.000372432	0.0349241	0.207727	Homo sapiens AT hook containing transcription factor 1 (AHCTF1), mRNA.
ILMN_1758717	SUPT6H	17	0.418756	7.03916	4.14767	0.000373453	0.0349241	0.205273	Homo sapiens suppressor of Ty 6 homolog (S. cerevisiae) (SUPT6H), mRNA.
ILMN_1806634	NNT	5	-0.485611	7.17485	-4.14497	0.000375998	0.0349241	0.199188	Homo sapiens nicotinamide nucleotide transhydrogenase (NNT), nuclear gene encoding mitochondrial protein, transcript variant 1, mRNA.
ILMN_2076640	KHDRBS1	1	-0.691097	10.7227	-4.14357	0.000377327	0.0349241	0.196024	Homo sapiens KH domain containing, RNA binding, signal transduction associated 1 (KHDRBS1), mRNA.
ILMN_2096372	ALDH1A1	9	-0.546321	6.70664	-4.14272	0.000378137	0.0349241	0.194103	Homo sapiens aldehyde dehydrogenase 1 family, member A1 (ALDH1A1), mRNA.
ILMN_1655702	ABHD5	3	-0.507631	8.86435	-4.14196	0.000378856	0.0349241	0.192401	Homo sapiens abhydrolase domain containing 5 (ABHD5), mRNA.
ILMN_1767514	LOC441155	6	0.506908	8.48798	4.13521	0.000385345	0.0349241	0.177178	PREDICTED: Homo sapiens similar to Zinc finger CCCH-type domain-containing protein 11A, transcript variant 2 (LOC441155), mRNA.
ILMN_1766346	ZNF512B	20	0.271979	6.11582	4.13318	0.000387316	0.0349241	0.172607	Homo sapiens zinc finger protein 512B (ZNF512B), mRNA.
ILMN_1655595	SERPINE2	2	-0.383568	6.80764	-4.13257	0.000387917	0.0349241	0.171216	Homo sapiens serpin peptidase inhibitor, clade E (nexin, plasminogen activator inhibitor type 1), member 2 (SERPINE2), mRNA.
ILMN_1696469	LOC648509		0.543654	7.5109	4.13238	0.000388096	0.0349241	0.170804	PREDICTED: Homo sapiens similar to plakophilin 4 isoform a (LOC648509), mRNA.
ILMN_1738955	C10orf104	10	-0.41497	7.75695	-4.13223	0.000388243	0.0349241	0.170463	Homo sapiens chromosome 10 open reading frame 104 (C10orf104), mRNA.
ILMN_1718336	C7orf50	7	0.328972	10.0108	4.13198	0.000388493	0.0349241	0.169885	Homo sapiens chromosome 7 open reading frame 50 (C7orf50), mRNA.
ILMN_1758104	PRPS2	X	-0.356158	6.87281	-4.13136	0.0003891	0.0349241	0.168488	Homo sapiens phosphoribosyl pyrophosphate synthetase 2 (PRPS2), transcript variant 1, mRNA.
ILMN_1793384	JAK1	1	-0.647782	9.66661	-4.13089	0.000389555	0.0349241	0.16744	Homo sapiens Janus kinase 1 (JAK1), mRNA.
ILMN_2182335	ARID2	12	-0.441861	6.34669	-4.1302	0.000390236	0.0349241	0.165876	Homo sapiens AT rich interactive domain 2 (ARID, RFX-like) (ARID2), mRNA.
ILMN_1756501	ST6GAL1	3	-0.312407	10.5371	-4.12692	0.000393473	0.0349241	0.158471	Homo sapiens ST6 beta-galactosamide alpha-2,6-sialyltranferase 1 (ST6GAL1), transcript variant 2, mRNA.
ILMN_2195236	PGRMC2	4	-0.537784	7.86482	-4.12417	0.000396196	0.0349241	0.152289	Homo sapiens progesterone receptor membrane component 2 (PGRMC2), mRNA.
ILMN_1809010	PSMC3	11	0.278646	9.16518	4.12372	0.00039665	0.0349241	0.151263	Homo sapiens proteasome (prosome, macropain) 26S subunit, ATPase, 3 (PSMC3), mRNA.
ILMN_1809013	MYL6	12	0.388082	13.0318	4.1201	0.000400273	0.0349241	0.143115	Homo sapiens myosin, light chain 6, alkali, smooth muscle and non-muscle (MYL6), transcript variant 1, mRNA.
ILMN_2163306	FAM120A	9	-0.631994	10.4843	-4.11852	0.00040187	0.0349241	0.139545	Homo sapiens family with sequence similarity 120A (FAM120A), mRNA.
ILMN_1717524	LIPT1	2	-0.540974	6.25939	-4.11482	0.000405633	0.0349241	0.131193	Homo sapiens lipoyltransferase 1 (LIPT1), transcript variant 1, mRNA.
ILMN_1769883	IDE	10	-0.43005	5.90384	-4.11163	0.000408893	0.0349241	0.124017	Homo sapiens insulin-degrading enzyme (IDE), mRNA.
ILMN_1790162	LOC441155		0.664508	8.18796	4.10962	0.000410962	0.0349241	0.119495	PREDICTED: Homo sapiens similar to Zinc finger CCCH-type domain-containing protein 11A, transcript variant 1 (LOC441155), mRNA.
ILMN_1814074	PHKA2	X	0.389889	10.1702	4.10759	0.00041307	0.0349241	0.11491	Homo sapiens phosphorylase kinase, alpha 2 (liver) (PHKA2), mRNA.
ILMN_1718063	LIPA	10	-0.574779	9.59848	-4.10477	0.000416015	0.0349241	0.108543	Homo sapiens lipase A, lysosomal acid, cholesterol esterase (LIPA), transcript variant 2, mRNA.
ILMN_1781628	SURF2	9	0.351808	6.47202	4.10305	0.000417812	0.0349241	0.10468	Homo sapiens surfeit 2 (SURF2), mRNA.
ILMN_1703791	ANXA7	10	-0.566957	9.55593	-4.09905	0.000422036	0.0349241	0.0956649	Homo sapiens annexin A7 (ANXA7), transcript variant 2, mRNA.
ILMN_1711573	CD96	3	-0.352415	8.80781	-4.09833	0.000422807	0.0349241	0.0940296	Homo sapiens CD96 molecule (CD96), transcript variant 1, mRNA.
ILMN_1804530	LOC653888		0.269433	11.6991	4.09727	0.00042393	0.0349241	0.0916523	PREDICTED: Homo sapiens similar to Actin-related protein 2/3 complex subunit 1B (ARP2/3 complex 41 kDa subunit) (p41-ARC) (LOC653888), mRNA.
ILMN_1781097	UBXN4	2	-0.733646	8.84032	-4.09673	0.000424507	0.0349241	0.090432	Homo sapiens UBX domain protein 4 (UBXN4), mRNA.
ILMN_1793859	ALDH2	12	-0.360982	9.05762	-4.09241	0.000429137	0.0349241	0.0807118	Homo sapiens aldehyde dehydrogenase 2 family (mitochondrial) (ALDH2), nuclear gene encoding mitochondrial protein, mRNA.
ILMN_1751789	HNMT	2	0.471722	6.94331	4.09148	0.000430145	0.0349241	0.0786094	Homo sapiens histamine N-methyltransferase (HNMT), transcript variant 2, mRNA.
ILMN_1802894	VKORC1L1	7	-0.3859	5.89763	-4.08881	0.000433047	0.0349241	0.0725837	Homo sapiens vitamin K epoxide reductase complex, subunit 1-like 1 (VKORC1L1), mRNA.
ILMN_1668179	HNRNPF	10	-0.385184	5.98499	-4.08761	0.000434352	0.0349241	0.0698853	Homo sapiens heterogeneous nuclear ribonucleoprotein F (HNRNPF), transcript variant 2, mRNA.
ILMN_1743582	NUDT22	11	0.367843	8.51748	4.08759	0.000434371	0.0349241	0.0698461	Homo sapiens nudix (nucleoside diphosphate linked moiety X)-type motif 22 (NUDT22), mRNA.
ILMN_1808374	SNTB2	16	0.235475	10.34	4.0848	0.000437432	0.0349241	0.063554	Homo sapiens syntrophin, beta 2 (dystrophin-associated protein A1, 59kDa, basic component 2) (SNTB2), transcript variant 1, mRNA.
ILMN_2309534	RDM1	17	0.421263	6.6983	4.08414	0.00043816	0.0349241	0.0620628	Homo sapiens RAD52 motif 1 (RDM1), transcript variant 2, mRNA.
ILMN_1706498	DSE	6	-0.868903	7.39176	-4.07916	0.000443671	0.0349241	0.0508614	Homo sapiens dermatan sulfate epimerase (DSE), transcript variant 1, mRNA.
ILMN_2328776	MST4	X	-0.728788	6.99934	-4.07498	0.000448363	0.0349241	0.0414339	Homo sapiens serine/threonine protein kinase MST4 (MST4), transcript variant 2, mRNA.
ILMN_1734553	LOC653234	10	-0.303281	6.63831	-4.07402	0.000449447	0.0349241	0.0392713	PREDICTED: Homo sapiens similar to centaurin, gamma-like family, member 1 (LOC653234), mRNA.
ILMN_1770412	AHCYL1	1	0.260852	10.6239	4.06972	0.000454325	0.0349241	0.0295973	Homo sapiens adenosylhomocysteinase-like 1 (AHCYL1), mRNA.
ILMN_1726554	IREB2	15	-0.515388	6.87044	-4.06804	0.000456251	0.0349241	0.0258057	Homo sapiens iron-responsive element binding protein 2 (IREB2), mRNA.
ILMN_2399431	PRPS2	X	-0.583088	6.68388	-4.06662	0.000457882	0.0349241	0.0226078	Homo sapiens phosphoribosyl pyrophosphate synthetase 2 (PRPS2), transcript variant 1, mRNA.
ILMN_1752117	TMEM55A	8	-0.738744	6.60024	-4.0636	0.00046137	0.0349241	0.0158073	Homo sapiens transmembrane protein 55A (TMEM55A), mRNA.
ILMN_1790461	C6orf125	6	0.445951	7.16169	4.06329	0.000461732	0.0349241	0.0151038	Homo sapiens chromosome 6 open reading frame 125 (C6orf125), mRNA.
ILMN_1687567	CUX1	7	0.383899	6.76845	4.05938	0.000466285	0.0349241	0.00631203	Homo sapiens cut-like homeobox 1 (CUX1), transcript variant 1, mRNA.
ILMN_2271894	ZNF654	3	-0.402544	6.41271	-4.05643	0.000469749	0.0349241	-0.000320593	Homo sapiens zinc finger protein 654 (ZNF654), mRNA.
ILMN_1728380	PHOSPHO2	2	-0.358886	6.20525	-4.05482	0.000471659	0.0349241	-0.00395709	Homo sapiens phosphatase, orphan 2 (PHOSPHO2), mRNA.
ILMN_1763364	WHAMM	15	0.371814	8.41443	4.05367	0.000473023	0.0349241	-0.00654479	Homo sapiens WAS protein homolog associated with actin, golgi membranes and microtubules (WHAMM), mRNA.
ILMN_1813028	CBX5	12	0.471623	7.65736	4.05255	0.000474354	0.0349241	-0.00906259	Homo sapiens chromobox homolog 5 (HP1 alpha homolog, Drosophila) (CBX5), mRNA.
ILMN_2336982	NPTN	15	-0.744227	9.97196	-4.05163	0.000475457	0.0349241	-0.0111439	Homo sapiens neuroplastin (NPTN), transcript variant alpha, mRNA.
ILMN_1721651	LOC646463		-0.406049	7.98479	-4.04321	0.000485609	0.0349241	-0.0300761	PREDICTED: Homo sapiens similar to Ubiquitin-conjugating enzyme E2 H (Ubiquitin-protein ligase H) (Ubiquitin carrier protein H) (UBCH2) (E2-20K) (LOC646463), mRNA.
ILMN_1664051	SEC22C	3	-0.440363	6.76022	-4.04138	0.000487856	0.0349241	-0.034213	Homo sapiens SEC22 vesicle trafficking protein homolog C (S. cerevisiae) (SEC22C), transcript variant 1, mRNA.
ILMN_2317730	ELMO2	20	-0.238006	9.64495	-4.04033	0.000489133	0.0349241	-0.0365559	Homo sapiens engulfment and cell motility 2 (ELMO2), transcript variant 1, mRNA.
ILMN_1753467	SAMD4B	19	0.496287	7.98199	4.03962	0.000490016	0.0349241	-0.0381715	Homo sapiens sterile alpha motif domain containing 4B (SAMD4B), mRNA.
ILMN_2326071	MYL6	12	0.363547	13.0429	4.03863	0.000491227	0.0349241	-0.0403832	Homo sapiens myosin, light chain 6, alkali, smooth muscle and non-muscle (MYL6), transcript variant 1, mRNA.
ILMN_1677756	UBE2D2	5	0.567319	7.66716	4.03625	0.000494178	0.0349241	-0.0457494	Homo sapiens ubiquitin-conjugating enzyme E2D 2 (UBC4/5 homolog, yeast) (UBE2D2), transcript variant 2, mRNA.
ILMN_2367469	CARS	11	0.427281	10.3471	4.03579	0.000494744	0.0349241	-0.0467761	Homo sapiens cysteinyl-tRNA synthetase (CARS), transcript variant 4, mRNA.
ILMN_3245452	FAM149B1	10	-0.616222	6.6967	-4.03441	0.000496467	0.0349241	-0.0498905	Homo sapiens family with sequence similarity 149, member B1 (FAM149B1), mRNA.
ILMN_1698441	MYST4	10	0.363162	6.89001	4.03273	0.000498559	0.0349241	-0.0536592	Homo sapiens MYST histone acetyltransferase (monocytic leukemia) 4 (MYST4), mRNA.
ILMN_1670570	MXI1	10	-0.339711	7.00759	-4.03191	0.000499586	0.0349241	-0.0555032	Homo sapiens MAX interactor 1 (MXI1), transcript variant 1, mRNA.
ILMN_1659490	LOC653158	5	0.475056	10.4886	4.02977	0.000502281	0.0349241	-0.0603238	PREDICTED: Homo sapiens similar to hypothetical protein MGC40405, transcript variant 1 (LOC653158), mRNA.
ILMN_2391551	C13orf23	13	-0.554065	7.55287	-4.02263	0.000511368	0.0349241	-0.0763895	Homo sapiens chromosome 13 open reading frame 23 (C13orf23), transcript variant 1, mRNA.
ILMN_1721888	ITGA2B	17	0.819787	8.28716	4.02251	0.000511524	0.0349241	-0.0766627	Homo sapiens integrin, alpha 2b (platelet glycoprotein IIb of IIb/IIIa complex, antigen CD41B) (ITGA2B), mRNA.
ILMN_1665058	TCHP	12	-0.285184	7.13804	-4.02133	0.00051304	0.0349241	-0.0793143	Homo sapiens trichoplein, keratin filament binding (TCHP), mRNA.
ILMN_1726289	C12orf35	12	-0.808834	9.49503	-4.02065	0.000513914	0.0349241	-0.0808392	Homo sapiens chromosome 12 open reading frame 35 (C12orf35), mRNA.
ILMN_1814465	UBE2G1	17	-0.503142	8.12822	-4.0194	0.000515524	0.0349241	-0.0836411	Homo sapiens ubiquitin-conjugating enzyme E2G 1 (UBC7 homolog, yeast) (UBE2G1), mRNA.
ILMN_1697554	SASH3	X	0.262919	10.5514	4.0173	0.000518251	0.0349241	-0.0883679	Homo sapiens SAM and SH3 domain containing 3 (SASH3), mRNA.
ILMN_1785926	ZNF621	3	-0.454514	6.34844	-4.01686	0.000518832	0.0349241	-0.0893725	Homo sapiens zinc finger protein 621 (ZNF621), transcript variant 2, mRNA.
ILMN_1795930	PTGER4	5	-0.809432	8.44856	-4.0167	0.000519039	0.0349241	-0.0897301	Homo sapiens prostaglandin E receptor 4 (subtype EP4) (PTGER4), mRNA.
ILMN_3251361	NBPF11	1	-0.437908	7.81861	-4.0163	0.000519558	0.0349241	-0.0906258	Homo sapiens neuroblastoma breakpoint family, member 11 (NBPF11), mRNA.
ILMN_1802082	PRDM8	4	-0.28466	7.94487	-4.01539	0.000520746	0.0349241	-0.0926723	Homo sapiens PR domain containing 8 (PRDM8), transcript variant 1, mRNA.
ILMN_1675684	APOBEC3C	22	0.499342	7.72446	4.01269	0.000524285	0.0349241	-0.098741	Homo sapiens apolipoprotein B mRNA editing enzyme, catalytic polypeptide-like 3C (APOBEC3C), mRNA.
ILMN_1661646	BANK1	4	-0.326311	6.27889	-4.01255	0.000524476	0.0349241	-0.099066	Homo sapiens B-cell scaffold protein with ankyrin repeats 1 (BANK1), transcript variant 2, mRNA.
ILMN_1684594	USP24	1	-0.455303	8.86017	-4.01182	0.000525431	0.0349241	-0.100697	Homo sapiens ubiquitin specific peptidase 24 (USP24), mRNA.
ILMN_1713668	TSNAX	1	-0.526563	7.63872	-4.00511	0.000534351	0.0349241	-0.115779	Homo sapiens translin-associated factor X (TSNAX), mRNA.
ILMN_2131861	SOCS2	12	-0.43743	7.40803	-4.00417	0.00053561	0.0349241	-0.117888	Homo sapiens suppressor of cytokine signaling 2 (SOCS2), mRNA.
ILMN_1657673	LOC90120	9	0.306625	6.68084	4.00305	0.000537118	0.0349241	-0.120407	PREDICTED: Homo sapiens hypothetical gene supported by AK023162, transcript variant 4 (LOC90120), mRNA.
ILMN_1772387	TLR2	4	-0.56554	7.10941	-4.00234	0.000538077	0.0349241	-0.122006	Homo sapiens toll-like receptor 2 (TLR2), mRNA.
ILMN_1700923	ATG4C	1	-0.387282	7.05909	-4.00205	0.000538479	0.0349241	-0.122675	Homo sapiens ATG4 autophagy related 4 homolog C (S. cerevisiae) (ATG4C), transcript variant 7, mRNA.
ILMN_2335669	ZC3H14	14	-0.432303	6.77619	-4.001	0.000539895	0.0349241	-0.125027	Homo sapiens zinc finger CCCH-type containing 14 (ZC3H14), transcript variant 2, mRNA.
ILMN_1789510	STIP1	11	0.444795	9.4347	3.99891	0.000542729	0.0349241	-0.129718	Homo sapiens stress-induced-phosphoprotein 1 (Hsp70/Hsp90-organizing protein) (STIP1), mRNA.
ILMN_2339748	RNF13	3	-0.667567	8.28026	-3.99824	0.000543638	0.0349241	-0.131218	Homo sapiens ring finger protein 13 (RNF13), transcript variant 4, mRNA.
ILMN_1784105	SLC38A7	16	0.515741	6.73923	3.99648	0.000546047	0.0349241	-0.135179	Homo sapiens solute carrier family 38, member 7 (SLC38A7), mRNA.
ILMN_1712634	TIA1	2	-0.41743	7.41786	-3.99507	0.000547988	0.0349241	-0.138357	Homo sapiens TIA1 cytotoxic granule-associated RNA binding protein (TIA1), transcript variant 1, mRNA.
ILMN_2062714	PTGDR	14	-0.50612	7.32232	-3.99391	0.000549586	0.0349241	-0.140966	Homo sapiens prostaglandin D2 receptor (DP) (PTGDR), mRNA.
ILMN_1902563		4	-0.425714	6.47995	-3.99328	0.000550446	0.0349241	-0.142367	BX111822 Soares fetal liver spleen 1NFLS Homo sapiens cDNA clone IMAGp998M11419, mRNA sequence
ILMN_1707791	TAZ	X	0.364963	7.96578	3.99322	0.000550539	0.0349241	-0.142519	Homo sapiens tafazzin (cardiomyopathy, dilated 3A (X-linked); endocardial fibroelastosis 2; Barth syndrome) (TAZ), transcript variant 2, mRNA.
ILMN_1725071	CCDC12	3	0.266866	9.75264	3.99283	0.000551073	0.0349241	-0.143387	Homo sapiens coiled-coil domain containing 12 (CCDC12), mRNA.
ILMN_1700685	S100PBP	1	-0.355954	6.30052	-3.99246	0.000551581	0.0349241	-0.144213	Homo sapiens S100P binding protein (S100PBP), transcript variant 1, mRNA.
ILMN_2118864	RAB1A	2	-0.30856	7.14487	-3.99228	0.000551837	0.0349241	-0.144629	Homo sapiens RAB1A, member RAS oncogene family (RAB1A), mRNA.
ILMN_1704253	C6orf106	6	0.44856	7.90242	3.99212	0.00055205	0.0349241	-0.144973	Homo sapiens chromosome 6 open reading frame 106 (C6orf106), transcript variant 1, mRNA.
ILMN_1654319	HAPLN3	15	0.369643	6.86259	3.99002	0.000554968	0.0349241	-0.149698	Homo sapiens hyaluronan and proteoglycan link protein 3 (HAPLN3), mRNA.
ILMN_1775111	SND1	7	0.301793	9.82136	3.98955	0.00055563	0.0349241	-0.150766	Homo sapiens staphylococcal nuclease and tudor domain containing 1 (SND1), mRNA.
ILMN_1696347	CTSC	11	-0.58859	9.3602	-3.98767	0.00055825	0.0349241	-0.15498	Homo sapiens cathepsin C (CTSC), transcript variant 1, mRNA.
ILMN_1778371	CCBL2	1	-0.566289	7.2806	-3.98509	0.000561871	0.0349241	-0.160772	Homo sapiens cysteine conjugate-beta lyase 2 (CCBL2), transcript variant 1, mRNA.
ILMN_1739103	MPZL1	1	-0.452323	6.10312	-3.98492	0.000562113	0.0349241	-0.161158	Homo sapiens myelin protein zero-like 1 (MPZL1), transcript variant 1, mRNA.
ILMN_3242152	LAMB2L	3	0.344141	6.27275	3.98487	0.000562179	0.0349241	-0.161263	Homo sapiens laminin, beta 2-like (LAMB2L), non-coding RNA.
ILMN_1791820	ZNF768	16	0.338376	6.34935	3.98412	0.00056325	0.0349241	-0.162969	Homo sapiens zinc finger protein 768 (ZNF768), mRNA.
ILMN_3245517	LOC100134273		0.430731	7.07858	3.98284	0.000565049	0.0349241	-0.165825	PREDICTED: Homo sapiens similar to mCG7602 (LOC100134273), mRNA.
ILMN_1654560	TLR6	4	-0.490595	9.36995	-3.98054	0.000568318	0.0349241	-0.170993	Homo sapiens toll-like receptor 6 (TLR6), mRNA.
ILMN_1795715	DPYD	1	-0.527252	7.78802	-3.97956	0.000569726	0.0349241	-0.173209	Homo sapiens dihydropyrimidine dehydrogenase (DPYD), transcript variant 1, mRNA.
ILMN_1712027	RSBN1L	7	-0.737126	7.78783	-3.97753	0.000572624	0.0349241	-0.177755	Homo sapiens round spermatid basic protein 1-like (RSBN1L), mRNA.
ILMN_1795949	CORO7	16	0.449463	9.65926	3.97353	0.000578396	0.0349241	-0.186739	Homo sapiens coronin 7 (CORO7), mRNA.
ILMN_1776073	CCT4	2	-0.439055	6.17634	-3.97175	0.000580985	0.0349241	-0.19074	Homo sapiens chaperonin containing TCP1, subunit 4 (delta) (CCT4), mRNA.
ILMN_1739794	CD3E	11	0.472751	7.63367	3.9705	0.000582808	0.0349241	-0.193547	Homo sapiens CD3e molecule, epsilon (CD3-TCR complex) (CD3E), mRNA.
ILMN_1792837	CIAO1	2	-0.373052	8.25588	-3.96865	0.000585515	0.0349241	-0.197698	Homo sapiens cytosolic iron-sulfur protein assembly 1 homolog (S. cerevisiae) (CIAO1), mRNA.
ILMN_1701134	PTEN	10	-0.692951	8.78179	-3.96526	0.000590516	0.0349241	-0.205317	Homo sapiens phosphatase and tensin homolog (PTEN), mRNA.
ILMN_3209832	LOC100131801	19	0.454074	9.40567	3.96305	0.000593799	0.0349241	-0.210284	PREDICTED: Homo sapiens similar to hCG2036585 (LOC100131801), mRNA.
ILMN_1669033	NCOA1	2	-0.461798	10.0552	-3.96228	0.000594947	0.0349241	-0.212014	Homo sapiens nuclear receptor coactivator 1 (NCOA1), transcript variant 2, mRNA.
ILMN_1711853	MED24	17	0.340548	7.86907	3.95961	0.000598944	0.0349241	-0.218012	Homo sapiens mediator complex subunit 24 (MED24), transcript variant 1, mRNA.
ILMN_1780898	PRKCH	14	-0.467003	10.5405	-3.9577	0.000601815	0.0349241	-0.222296	Homo sapiens protein kinase C, eta (PRKCH), mRNA.
ILMN_2390859	NFKB2	10	0.453437	7.50533	3.95727	0.00060246	0.0349241	-0.223256	Homo sapiens nuclear factor of kappa light polypeptide gene enhancer in B-cells 2 (p49/p100) (NFKB2), transcript variant 2, mRNA.
ILMN_1688629	ZNF274	19	-0.429525	8.74488	-3.95686	0.000603087	0.0349241	-0.224187	Homo sapiens zinc finger protein 274 (ZNF274), transcript variant ZNF274b, mRNA.
ILMN_1686135	CCDC45	17	-0.389135	8.20077	-3.95674	0.000603267	0.0349241	-0.224454	Homo sapiens coiled-coil domain containing 45 (CCDC45), mRNA.
ILMN_3297126	TYMP	22	0.49434	9.22581	3.95653	0.000603578	0.0349241	-0.224916	Homo sapiens thymidine phosphorylase (TYMP), transcript variant 1, mRNA.
ILMN_1738179	FOXP1	3	0.466771	8.6809	3.95537	0.000605338	0.0349241	-0.227525	Homo sapiens forkhead box P1 (FOXP1), transcript variant 2, mRNA.
ILMN_1706598	ACPL2	3	-0.363759	6.26757	-3.95444	0.000606748	0.0349241	-0.229608	Homo sapiens acid phosphatase-like 2 (ACPL2), mRNA.
ILMN_3263864	LOC100129905		0.597537	9.42304	3.95388	0.000607606	0.0349241	-0.230875	PREDICTED: Homo sapiens similar to hCG2027326 (LOC100129905), mRNA.
ILMN_2053103	SLC40A1	2	-0.766687	8.88211	-3.95326	0.000608547	0.0349241	-0.23226	Homo sapiens solute carrier family 40 (iron-regulated transporter), member 1 (SLC40A1), mRNA.
ILMN_1736940	HPRT1	X	-0.386463	7.29436	-3.9523	0.000610011	0.0349241	-0.234413	Homo sapiens hypoxanthine phosphoribosyltransferase 1 (Lesch-Nyhan syndrome) (HPRT1), mRNA.
ILMN_2340065	UBL5	19	0.301452	9.66742	3.95106	0.000611918	0.0349241	-0.237209	Homo sapiens ubiquitin-like 5 (UBL5), transcript variant 2, mRNA.
ILMN_2409706	WDR20	14	-0.355668	6.68935	-3.94911	0.000614913	0.0349241	-0.241581	Homo sapiens WD repeat domain 20 (WDR20), transcript variant 3, mRNA.
ILMN_1776515	MPPE1	18	-0.579399	10.5814	-3.94753	0.000617344	0.0349241	-0.245116	Homo sapiens metallophosphoesterase 1 (MPPE1), mRNA.
ILMN_1668417	WASPIP	2	-0.814409	8.93323	-3.94629	0.000619272	0.0349241	-0.247909	Homo sapiens Wiskott-Aldrich syndrome protein interacting protein (WASPIP), mRNA.
ILMN_1761721	VPS35	16	-0.571423	9.21115	-3.94608	0.000619589	0.0349241	-0.248368	Homo sapiens vacuolar protein sorting 35 homolog (S. cerevisiae) (VPS35), mRNA.
ILMN_1662846	GPR160	3	-0.543436	5.94408	-3.94604	0.00061965	0.0349241	-0.248456	Homo sapiens G protein-coupled receptor 160 (GPR160), mRNA.
ILMN_1665300	C1orf25	1	-0.522734	6.97976	-3.94567	0.000620237	0.0349241	-0.249304	Homo sapiens chromosome 1 open reading frame 25 (C1orf25), mRNA.
ILMN_2410742	JMJD1C	10	-0.834374	7.96804	-3.94474	0.000621685	0.0349241	-0.251393	Homo sapiens jumonji domain containing 1C (JMJD1C), transcript variant 1, mRNA.
ILMN_1724480	AXIN2	17	-0.340909	7.3263	-3.94285	0.000624632	0.0349241	-0.255628	Homo sapiens axin 2 (conductin, axil) (AXIN2), mRNA.
ILMN_1783909	COL6A2	21	0.478968	6.59375	3.9411	0.000627371	0.0349241	-0.259548	Homo sapiens collagen, type VI, alpha 2 (COL6A2), transcript variant 2C2, mRNA.
ILMN_1670875	PPM1D	17	-0.66454	6.6197	-3.94054	0.000628246	0.0349241	-0.260796	Homo sapiens protein phosphatase 1D magnesium-dependent, delta isoform (PPM1D), mRNA.
ILMN_1756126	STUB1	16	0.392676	8.99139	3.94037	0.000628516	0.0349241	-0.26118	Homo sapiens STIP1 homology and U-box containing protein 1 (STUB1), mRNA.
ILMN_1764087	SYPL1	7	-0.446361	8.97628	-3.94	0.000629097	0.0349241	-0.262009	Homo sapiens synaptophysin-like 1 (SYPL1), transcript variant 1, mRNA.
ILMN_1729130	C7orf42	7	-0.475531	7.53649	-3.93892	0.000630801	0.0349241	-0.264431	Homo sapiens chromosome 7 open reading frame 42 (C7orf42), mRNA.
ILMN_3245559	CDK2AP1	12	-0.366945	10.3477	-3.93856	0.000631374	0.0349241	-0.265244	Homo sapiens cyclin-dependent kinase 2 associated protein 1 (CDK2AP1), mRNA.
ILMN_1674759	LPCAT4	15	0.251938	6.42233	3.93777	0.000632628	0.0349241	-0.267022	Homo sapiens lysophosphatidylcholine acyltransferase 4 (LPCAT4), mRNA.
ILMN_2148785	GBP1	1	-0.760331	8.69022	-3.93696	0.000633911	0.0349241	-0.268837	Homo sapiens guanylate binding protein 1, interferon-inducible, 67kDa (GBP1), mRNA.
ILMN_3247821	TMEM206	1	-0.405853	6.57688	-3.93696	0.000633915	0.0349241	-0.268843	Homo sapiens transmembrane protein 206 (TMEM206), mRNA.
ILMN_1734991	PPM1B	2	0.370759	10.1162	3.93652	0.000634617	0.0349241	-0.269834	Homo sapiens protein phosphatase 1B (formerly 2C), magnesium-dependent, beta isoform (PPM1B), transcript variant 4, mRNA.
ILMN_2359453	ERGIC3	20	0.37939	10.6379	3.93607	0.000635332	0.0349241	-0.270842	Homo sapiens ERGIC and golgi 3 (ERGIC3), transcript variant 1, mRNA.
ILMN_2276290	RALGPS2	1	0.555345	6.57086	3.93192	0.000641961	0.0349791	-0.280139	Homo sapiens Ral GEF with PH domain and SH3 binding motif 2 (RALGPS2), transcript variant 2, mRNA.
ILMN_1763452	EVI2B	17	-0.601158	11.8202	-3.93089	0.000643615	0.0349791	-0.282444	Homo sapiens ecotropic viral integration site 2B (EVI2B), mRNA.
ILMN_1708077	DAXX	6	0.526444	8.52488	3.92799	0.00064831	0.0349791	-0.288953	Homo sapiens death-domain associated protein (DAXX), mRNA.
ILMN_2311537	HMGA1	6	0.41293	8.13142	3.92733	0.000649391	0.0349791	-0.290445	Homo sapiens high mobility group AT-hook 1 (HMGA1), transcript variant 1, mRNA.
ILMN_1752046	SH2B3	12	-0.328327	10.5113	-3.92728	0.000649475	0.0349791	-0.290562	Homo sapiens SH2B adaptor protein 3 (SH2B3), mRNA.
ILMN_2307883	ATP5J2	7	0.328147	9.56149	3.92517	0.000652904	0.0349791	-0.295277	Homo sapiens ATP synthase, H+ transporting, mitochondrial F0 complex, subunit F2 (ATP5J2), nuclear gene encoding mitochondrial protein, transcript variant 3, mRNA.
ILMN_1790987	HUWE1	X	0.364827	6.44448	3.92513	0.00065298	0.0349791	-0.295382	Homo sapiens HECT, UBA and WWE domain containing 1 (HUWE1), mRNA.
ILMN_1700276	C14orf100	14	-0.578795	7.43069	-3.92475	0.000653592	0.0349791	-0.296221	Homo sapiens chromosome 14 open reading frame 100 (C14orf100), mRNA.
ILMN_1805800	RAB5A	3	-0.715226	7.80471	-3.92079	0.000660113	0.0349791	-0.305112	Homo sapiens RAB5A, member RAS oncogene family (RAB5A), mRNA.
ILMN_1688178	RRP7A	22	0.330982	8.73292	3.92073	0.000660208	0.0349791	-0.305242	Homo sapiens ribosomal RNA processing 7 homolog A (S. cerevisiae) (RRP7A), mRNA.
ILMN_1681972	TMEM69	1	-0.2959	8.15564	-3.91965	0.000661987	0.0349791	-0.307651	Homo sapiens transmembrane protein 69 (TMEM69), mRNA.
ILMN_1783771	UBE2Z		0.570785	9.13141	3.91831	0.000664218	0.0349791	-0.310665	PREDICTED: Homo sapiens ubiquitin-conjugating enzyme E2Z (putative), transcript variant 3 (UBE2Z), mRNA.
ILMN_1751708	ITM2B	13	-0.437079	13.4483	-3.91686	0.000666641	0.0349791	-0.313925	Homo sapiens integral membrane protein 2B (ITM2B), mRNA.
ILMN_1779014	TSPYL1	6	-0.40915	8.61506	-3.91661	0.000667055	0.0349791	-0.314481	Homo sapiens TSPY-like 1 (TSPYL1), mRNA.
ILMN_1701114	GBP1	1	-0.671111	7.92399	-3.91473	0.000670205	0.0349791	-0.318701	Homo sapiens guanylate binding protein 1, interferon-inducible, 67kDa (GBP1), mRNA.
ILMN_1651987	C6orf129	6	0.37598	7.42214	3.91389	0.000671612	0.0349791	-0.320578	Homo sapiens chromosome 6 open reading frame 129 (C6orf129), mRNA.
ILMN_1732080	SUMO1P3	1	-0.447417	8.34043	-3.91032	0.000677628	0.0349791	-0.328566	Homo sapiens SUMO1 pseudogene 3 (SUMO1P3), non-coding RNA.
ILMN_1734229	SPPL2A	15	-0.379763	8.96572	-3.90971	0.000678677	0.0349791	-0.329951	Homo sapiens signal peptide peptidase-like 2A (SPPL2A), mRNA.
ILMN_2312340	LILRB2	19	-0.521601	10.2789	-3.90736	0.000682675	0.0349791	-0.33521	Homo sapiens leukocyte immunoglobulin-like receptor, subfamily B (with TM and ITIM domains), member 2 (LILRB2), transcript variant 2, mRNA.
ILMN_3224926	RBM47	4	-0.862927	9.58479	-3.90536	0.000686093	0.0349791	-0.339684	Homo sapiens RNA binding motif protein 47 (RBM47), transcript variant 1, mRNA.
ILMN_1903914		7	0.256266	11.9368	3.90298	0.000690199	0.0349791	-0.345027	Homo sapiens cDNA FLJ26188 fis, clone ADG04821
ILMN_2055156	PAG1	8	-0.746287	7.93472	-3.90293	0.000690285	0.0349791	-0.345138	Homo sapiens phosphoprotein associated with glycosphingolipid microdomains 1 (PAG1), mRNA.
ILMN_3233388	RELL1	4	-0.513515	8.41317	-3.9025	0.000691034	0.0349791	-0.346109	Homo sapiens RELT-like 1 (RELL1), transcript variant 1, mRNA.
ILMN_2374159	HERPUD1	16	-0.557898	9.56918	-3.90091	0.000693784	0.0349791	-0.349666	Homo sapiens homocysteine-inducible, endoplasmic reticulum stress-inducible, ubiquitin-like domain member 1 (HERPUD1), transcript variant 3, mRNA.
ILMN_1710668	LETM1	4	0.315386	6.33499	3.90034	0.000694778	0.0349791	-0.350947	Homo sapiens leucine zipper-EF-hand containing transmembrane protein 1 (LETM1), nuclear gene encoding mitochondrial protein, mRNA.
ILMN_3235358	LOC100133080	1	0.418878	8.4376	3.89915	0.000696848	0.0349791	-0.353612	PREDICTED: Homo sapiens similar to hCG1810766 (LOC100133080), mRNA.
ILMN_1780058	DEGS1	1	-0.662084	9.36335	-3.89811	0.000698651	0.0349791	-0.355926	Homo sapiens degenerative spermatocyte homolog 1, lipid desaturase (Drosophila) (DEGS1), transcript variant 1, mRNA.
ILMN_1804629	TPK1	7	-0.514423	7.81695	-3.8977	0.000699382	0.0349791	-0.356862	Homo sapiens thiamin pyrophosphokinase 1 (TPK1), transcript variant 2, mRNA.
ILMN_1723944	TARP	7	-0.421156	8.42923	-3.89672	0.000701086	0.0349791	-0.359041	Homo sapiens TCR gamma alternate reading frame protein (TARP), nuclear gene encoding mitochondrial protein, transcript variant 2, mRNA.
ILMN_1803312	DIMT1L	5	-0.47973	7.93106	-3.89526	0.000703655	0.0349791	-0.362316	Homo sapiens DIM1 dimethyladenosine transferase 1-like (S. cerevisiae) (DIMT1L), mRNA.
ILMN_2388466	TIA1	2	-0.602974	7.74638	-3.89514	0.000703872	0.0349791	-0.362593	Homo sapiens TIA1 cytotoxic granule-associated RNA binding protein (TIA1), transcript variant 2, mRNA.
ILMN_1788315	SIN3B	19	0.362231	7.59	3.89359	0.000706605	0.0349791	-0.366063	Homo sapiens SIN3 homolog B, transcription regulator (yeast) (SIN3B), mRNA.
ILMN_1756806	MCL1	1	-0.388719	8.72748	-3.89311	0.000707462	0.0349791	-0.367148	Homo sapiens myeloid cell leukemia sequence 1 (BCL2-related) (MCL1), transcript variant 1, mRNA.
ILMN_2148668	RCBTB2	13	-0.800921	8.42343	-3.89196	0.000709484	0.0349791	-0.369704	Homo sapiens regulator of chromosome condensation (RCC1) and BTB (POZ) domain containing protein 2 (RCBTB2), mRNA.
ILMN_3305849	LOC728431		0.263388	7.64084	3.889	0.000714756	0.0349791	-0.376334	PREDICTED: Homo sapiens hypothetical LOC728431 (LOC728431), mRNA.
ILMN_1681845	PAPD4	5	-0.58957	9.12127	-3.88684	0.000718643	0.0349791	-0.38119	Homo sapiens PAP associated domain containing 4 (PAPD4), mRNA.
ILMN_1696021	KPNA6	1	0.421481	9.94515	3.88599	0.000720168	0.0349791	-0.383088	Homo sapiens karyopherin alpha 6 (importin alpha 7) (KPNA6), mRNA.
ILMN_2068435	ZNF700	19	-0.554637	8.56381	-3.8857	0.000720683	0.0349791	-0.383728	Homo sapiens zinc finger protein 700 (ZNF700), mRNA.
ILMN_2390338	UBE2E3	2	-0.4477	8.57605	-3.88386	0.000724019	0.0349791	-0.387864	Homo sapiens ubiquitin-conjugating enzyme E2E 3 (UBC4/5 homolog, yeast) (UBE2E3), transcript variant 1, mRNA.
ILMN_2095759	OGFRL1	6	-0.483986	6.96987	-3.88351	0.000724652	0.0349791	-0.388645	Homo sapiens opioid growth factor receptor-like 1 (OGFRL1), mRNA.
ILMN_1684929	TOPBP1	3	-0.476605	8.0195	-3.88348	0.000724708	0.0349791	-0.388715	Homo sapiens topoisomerase (DNA) II binding protein 1 (TOPBP1), mRNA.
ILMN_2201533	C17orf61	17	0.225682	9.38692	3.88101	0.000729186	0.0349791	-0.39423	Homo sapiens chromosome 17 open reading frame 61 (C17orf61), mRNA.
ILMN_2329834	RBM12	20	-0.556422	7.50128	-3.8797	0.000731583	0.0349791	-0.39717	Homo sapiens RNA binding motif protein 12 (RBM12), transcript variant 1, mRNA.
ILMN_1722206	MAF	16	-0.346823	6.36965	-3.8795	0.00073194	0.0349791	-0.397605	Homo sapiens v-maf musculoaponeurotic fibrosarcoma oncogene homolog (avian) (MAF), transcript variant 2, mRNA.
ILMN_1775744	MRPS16	10	0.505218	9.65842	3.87924	0.000732423	0.0349791	-0.398197	Homo sapiens mitochondrial ribosomal protein S16 (MRPS16), nuclear gene encoding mitochondrial protein, mRNA.
ILMN_1740875	FPR2	19	-0.62458	10.3798	-3.876	0.000738385	0.0351052	-0.405456	Homo sapiens formyl peptide receptor 2 (FPR2), transcript variant 2, mRNA.
ILMN_1713031	PGCP	8	-0.400305	7.87319	-3.87505	0.000740136	0.0351052	-0.407577	Homo sapiens plasma glutamate carboxypeptidase (PGCP), mRNA.
ILMN_2397024	SPOP	17	0.246384	11.5981	3.87432	0.000741492	0.0351052	-0.409216	Homo sapiens speckle-type POZ protein (SPOP), transcript variant 5, mRNA.
ILMN_1684040	C6orf190	6	-0.887842	6.39323	-3.87243	0.000744997	0.0351694	-0.413437	Homo sapiens chromosome 6 open reading frame 190 (C6orf190), mRNA.
ILMN_1685631	KIAA0892	19	-0.295951	8.42082	-3.86939	0.000750683	0.0351891	-0.420244	Homo sapiens KIAA0892 (KIAA0892), mRNA.
ILMN_1687519	SNAP23	15	-0.5334	8.34047	-3.86928	0.000750898	0.0351891	-0.420502	Homo sapiens synaptosomal-associated protein, 23kDa (SNAP23), transcript variant 1, mRNA.
ILMN_2351930	TRIM33	1	-0.595798	7.19171	-3.86876	0.000751857	0.0351891	-0.421644	Homo sapiens tripartite motif-containing 33 (TRIM33), transcript variant b, mRNA.
ILMN_1715636	EIF3B	7	0.416273	9.92593	3.86618	0.000756736	0.03523	-0.427436	Homo sapiens eukaryotic translation initiation factor 3, subunit B (EIF3B), transcript variant 1, mRNA.
ILMN_1723884	ARF4	3	-0.421001	7.76089	-3.86463	0.00075967	0.03523	-0.430899	Homo sapiens ADP-ribosylation factor 4 (ARF4), mRNA.
ILMN_1703866	SUPT5H	19	0.579745	9.07634	3.86083	0.00076691	0.03523	-0.439392	Homo sapiens suppressor of Ty 5 homolog (S. cerevisiae) (SUPT5H), mRNA.
ILMN_2393144	ARL6IP4	12	0.408699	8.95986	3.86067	0.000767225	0.03523	-0.43976	Homo sapiens ADP-ribosylation-like factor 6 interacting protein 4 (ARL6IP4), transcript variant 3, mRNA.
ILMN_3234993	ROMO1	20	0.437995	9.84804	3.85945	0.000769556	0.03523	-0.442475	Homo sapiens reactive oxygen species modulator 1 (ROMO1), nuclear gene encoding mitochondrial protein, mRNA.
ILMN_1669273	PPT1	1	-0.61256	11.5254	-3.8518	0.000784417	0.03523	-0.459598	Homo sapiens palmitoyl-protein thioesterase 1 (ceroid-lipofuscinosis, neuronal 1, infantile) (PPT1), mRNA.
ILMN_1808395	ACAP1	17	0.352383	10.4682	3.84844	0.000791023	0.03523	-0.467106	Homo sapiens ArfGAP with coiled-coil, ankyrin repeat and PH domains 1 (ACAP1), mRNA.
ILMN_1745887	FBXO21	12	-0.412511	8.69998	-3.84787	0.000792154	0.03523	-0.468385	Homo sapiens F-box protein 21 (FBXO21), transcript variant 2, mRNA.
ILMN_1694888	TAF2	8	-0.449493	6.89201	-3.84749	0.000792909	0.03523	-0.469238	Homo sapiens TAF2 RNA polymerase II, TATA box binding protein (TBP)-associated factor, 150kDa (TAF2), mRNA.
ILMN_2413278	RPL13	16	0.383515	9.36767	3.84743	0.000793024	0.03523	-0.469368	Homo sapiens ribosomal protein L13 (RPL13), transcript variant 2, mRNA.
ILMN_1670752	KIAA0907	1	-0.420707	8.97285	-3.84682	0.000794234	0.03523	-0.470732	Homo sapiens KIAA0907 (KIAA0907), mRNA.
ILMN_3251733	C19orf43	19	0.404342	9.95384	3.84585	0.000796166	0.03523	-0.472907	Homo sapiens chromosome 19 open reading frame 43 (C19orf43), mRNA.
ILMN_1787248	SIVA	14	0.340213	7.99832	3.84546	0.000796926	0.03523	-0.473761	Homo sapiens CD27-binding (Siva) protein (SIVA), transcript variant 1, mRNA.
ILMN_2137789	KLF4	9	-0.499504	6.70938	-3.84544	0.000796983	0.03523	-0.473826	Homo sapiens Kruppel-like factor 4 (gut) (KLF4), mRNA.
ILMN_1661335	SPTBN1	2	0.708453	9.1804	3.84508	0.000797695	0.03523	-0.474625	Homo sapiens spectrin, beta, non-erythrocytic 1 (SPTBN1), transcript variant 1, mRNA.
ILMN_1799672	CROCC	1	0.291487	6.66606	3.84393	0.000799984	0.03523	-0.47719	Homo sapiens ciliary rootlet coiled-coil, rootletin (CROCC), mRNA.
ILMN_1704305	NIP7	16	-0.484661	7.44202	-3.84349	0.000800875	0.03523	-0.478186	Homo sapiens nuclear import 7 homolog (S. cerevisiae) (NIP7), mRNA.
ILMN_1687335	FLNA	X	0.543792	7.87723	3.84289	0.000802058	0.03523	-0.479508	Homo sapiens filamin A, alpha (actin binding protein 280) (FLNA), mRNA.
ILMN_1821887		19	0.34239	8.27949	3.84209	0.000803677	0.03523	-0.481313	AGENCOURT_8585572 NIH_MGC_113 Homo sapiens cDNA clone IMAGE:6302814 5, mRNA sequence
ILMN_1813260	TIMM17B	X	0.288859	7.94218	3.84165	0.000804554	0.03523	-0.482289	Homo sapiens translocase of inner mitochondrial membrane 17 homolog B (yeast) (TIMM17B), nuclear gene encoding mitochondrial protein, mRNA.
ILMN_2313851	OSBPL9	1	-0.677759	8.22214	-3.84134	0.000805186	0.03523	-0.482992	Homo sapiens oxysterol binding protein-like 9 (OSBPL9), transcript variant 3, mRNA.
ILMN_1723007	ZCCHC9	5	-0.403731	7.58945	-3.84049	0.000806891	0.03523	-0.484886	Homo sapiens zinc finger, CCHC domain containing 9 (ZCCHC9), mRNA.
ILMN_2146566	SFRS16	19	0.390028	6.99486	3.8393	0.000809296	0.03523	-0.487549	Homo sapiens splicing factor, arginine/serine-rich 16 (SFRS16), mRNA.
ILMN_1788701	PSIP1	9	-0.640792	6.65369	-3.83906	0.000809781	0.03523	-0.488086	Homo sapiens PC4 and SFRS1 interacting protein 1 (PSIP1), transcript variant 2, mRNA.
ILMN_1734184	P76	12	0.400281	6.08611	3.83865	0.000810599	0.03523	-0.48899	Homo sapiens mannose-6-phosphate protein p76 (P76), mRNA.
ILMN_1807042	MARCKS	6	-0.560135	10.8886	-3.83831	0.0008113	0.03523	-0.489763	Homo sapiens myristoylated alanine-rich protein kinase C substrate (MARCKS), mRNA.
ILMN_1746375	CSNK2A1P	11	0.55252	7.24028	3.83788	0.000812156	0.03523	-0.490708	Homo sapiens casein kinase 2, alpha 1 polypeptide pseudogene (CSNK2A1P), non-coding RNA.
ILMN_2353732	CD8A	2	-0.439906	10.5189	-3.83393	0.000820208	0.03523	-0.499538	Homo sapiens CD8a molecule (CD8A), transcript variant 2, mRNA.
ILMN_1670895	ZNF207	17	-0.464519	8.8612	-3.83368	0.000820718	0.03523	-0.500094	Homo sapiens zinc finger protein 207 (ZNF207), transcript variant 2, mRNA.
ILMN_1764871	PIGP	21	-0.397643	7.48938	-3.8324	0.00082335	0.03523	-0.50296	Homo sapiens phosphatidylinositol glycan anchor biosynthesis, class P (PIGP), transcript variant 2, mRNA.
ILMN_2295918	PCNXL2	1	0.409933	6.52569	3.83187	0.00082444	0.03523	-0.504145	Homo sapiens pecanex-like 2 (Drosophila) (PCNXL2), transcript variant 1, mRNA.
ILMN_1741176	CHMP2B	3	-0.604743	6.88767	-3.83061	0.000827042	0.03523	-0.506965	Homo sapiens chromatin modifying protein 2B (CHMP2B), mRNA.
ILMN_1681837	POLR3A	10	0.321812	8.96091	3.82685	0.000834844	0.03523	-0.515369	Homo sapiens polymerase (RNA) III (DNA directed) polypeptide A, 155kDa (POLR3A), mRNA.
ILMN_1758939	RIPK2	8	-0.524722	8.31713	-3.82683	0.000834878	0.03523	-0.515405	Homo sapiens receptor-interacting serine-threonine kinase 2 (RIPK2), mRNA.
ILMN_2058795	PGCP	8	-0.393354	9.03819	-3.8262	0.000836201	0.03523	-0.516823	Homo sapiens plasma glutamate carboxypeptidase (PGCP), mRNA.
ILMN_1697793	SYNJ2BP	14	0.31503	10.8014	3.82592	0.000836787	0.03523	-0.517449	Homo sapiens synaptojanin 2 binding protein (SYNJ2BP), mRNA.
ILMN_1783304	ATP1B3		-0.379958	9.44958	-3.82541	0.000837848	0.03523	-0.518584	PREDICTED: Homo sapiens ATPase, Na+/K+ transporting, beta 3 polypeptide, transcript variant 2 (ATP1B3), mRNA.
ILMN_2209578	CTGLF3		-0.366998	9.94667	-3.82409	0.000840613	0.03523	-0.521533	Homo sapiens centaurin, gamma-like family, member 3 (CTGLF3), mRNA.
ILMN_3290211	LOC644761		-0.382414	6.523	-3.82398	0.000840831	0.03523	-0.521765	PREDICTED: Homo sapiens misc_RNA (LOC644761), miscRNA.
ILMN_1679838	WBP5	X	0.25587	6.37282	3.82129	0.000846505	0.03523	-0.527784	Homo sapiens WW domain binding protein 5 (WBP5), transcript variant 2, mRNA.
ILMN_1727761	GMEB1	1	0.348906	8.3859	3.82021	0.000848792	0.03523	-0.530199	Homo sapiens glucocorticoid modulatory element binding protein 1 (GMEB1), transcript variant 2, mRNA.
ILMN_1687544	ZNF567	19	-0.33664	5.94211	-3.81768	0.000854159	0.03523	-0.535841	Homo sapiens zinc finger protein 567 (ZNF567), mRNA.
ILMN_1798346	KIAA1468	18	-0.569468	6.62442	-3.81748	0.000854587	0.03523	-0.536289	Homo sapiens KIAA1468 (KIAA1468), mRNA.
ILMN_2342068	ERC1	12	0.321113	6.867	3.81738	0.000854806	0.03523	-0.536518	Homo sapiens ELKS/RAB6-interacting/CAST family member 1 (ERC1), transcript variant beta, mRNA.
ILMN_2216265	LONP2	16	0.509967	8.31849	3.81698	0.000855656	0.03523	-0.537408	Homo sapiens lon peptidase 2, peroxisomal (LONP2), mRNA.
ILMN_1688033	HPS5	11	0.422181	6.57784	3.81669	0.000856267	0.03523	-0.538046	Homo sapiens Hermansky-Pudlak syndrome 5 (HPS5), transcript variant 1, mRNA.
ILMN_3251085	RBBP4	1	-0.478498	8.57147	-3.81617	0.000857383	0.03523	-0.539212	Homo sapiens retinoblastoma binding protein 4 (RBBP4), transcript variant 2, mRNA.
ILMN_2359601	CAMK2G	10	-0.325858	8.01001	-3.81588	0.000858015	0.03523	-0.539872	Homo sapiens calcium/calmodulin-dependent protein kinase (CaM kinase) II gamma (CAMK2G), transcript variant 5, mRNA.
ILMN_1782079	ZFP3	17	-0.254525	6.90449	-3.81583	0.000858113	0.03523	-0.539974	Homo sapiens zinc finger protein 3 homolog (mouse) (ZFP3), mRNA.
ILMN_3251269	SRP14	15	-0.315841	9.70366	-3.81299	0.000864219	0.0352633	-0.546319	Homo sapiens signal recognition particle 14kDa (homologous Alu RNA binding protein) (SRP14), mRNA.
ILMN_3215743	LOC646808		0.362955	6.64683	3.81129	0.000867895	0.0352633	-0.550118	PREDICTED: Homo sapiens misc_RNA (LOC646808), miscRNA.
ILMN_1719344	LOC730820		-0.709838	9.71053	-3.81096	0.000868604	0.0352633	-0.550849	PREDICTED: Homo sapiens similar to nuclear receptor binding factor 2 (LOC730820), mRNA.
ILMN_1652907	CDC5L	6	-0.353275	6.49491	-3.80946	0.000871852	0.0352633	-0.55419	Homo sapiens CDC5 cell division cycle 5-like (S. pombe) (CDC5L), mRNA.
ILMN_1733035	FAM128A	2	0.292617	6.37383	3.80757	0.000875985	0.0352633	-0.558422	Homo sapiens family with sequence similarity 128, member A (FAM128A), mRNA.
ILMN_1745737	DIS3L2	2	0.323051	6.39309	3.80722	0.000876736	0.0352633	-0.559189	Homo sapiens DIS3 mitotic control homolog (S. cerevisiae)-like 2 (DIS3L2), mRNA.
ILMN_2234016	FTHL7	13	-0.293815	13.9309	-3.8065	0.000878317	0.0352633	-0.560801	Homo sapiens ferritin, heavy polypeptide-like 7 (FTHL7) on chromosome 13.
ILMN_1708064	MAP4	3	0.426234	6.8687	3.80441	0.000882907	0.0352633	-0.565466	Homo sapiens microtubule-associated protein 4 (MAP4), transcript variant 1, mRNA.
ILMN_1893033		6	0.308312	6.58455	3.80271	0.000886666	0.0352633	-0.569268	7e83f02.x1 NCI_CGAP_Pr28 Homo sapiens cDNA clone IMAGE:3289083 3, mRNA sequence
ILMN_1739942	FAM117B	2	-0.627684	8.71603	-3.80169	0.000888915	0.0352633	-0.571534	Homo sapiens family with sequence similarity 117, member B (FAM117B), mRNA.
ILMN_1724341	CXorf45	X	-0.362241	6.41468	-3.80132	0.000889753	0.0352633	-0.572377	Homo sapiens chromosome X open reading frame 45 (CXorf45), transcript variant 1, mRNA.
ILMN_2189859	FLJ38482	4	-0.42128	6.61694	-3.80067	0.000891178	0.0352633	-0.57381	Homo sapiens hypothetical protein FLJ38482 (FLJ38482), mRNA.
ILMN_1772540	ATMIN	16	-0.424205	6.33131	-3.80062	0.0008913	0.0352633	-0.573932	Homo sapiens ATM interactor (ATMIN), mRNA.
ILMN_2146372	KCTD6	3	-0.421484	7.5067	-3.7998	0.000893125	0.0352633	-0.575763	Homo sapiens potassium channel tetramerisation domain containing 6 (KCTD6), mRNA.
ILMN_1768962	AKAP8L	19	0.555711	8.30859	3.79936	0.00089411	0.0352633	-0.576749	Homo sapiens A kinase (PRKA) anchor protein 8-like (AKAP8L), mRNA.
ILMN_2174369	ELOVL5	6	-0.778716	8.64925	-3.79912	0.000894637	0.0352633	-0.577276	Homo sapiens ELOVL family member 5, elongation of long chain fatty acids (FEN1/Elo2, SUR4/Elo3-like, yeast) (ELOVL5), mRNA.
ILMN_3307651	APOBEC3D	22	0.597126	9.57695	3.79858	0.00089585	0.0352633	-0.578489	Homo sapiens apolipoprotein B mRNA editing enzyme, catalytic polypeptide-like 3D (APOBEC3D), mRNA.
ILMN_1783350	PCNXL3	11	0.377734	7.68346	3.7969	0.000899608	0.0352633	-0.582235	PREDICTED: Homo sapiens pecanex-like 3 (Drosophila), transcript variant 1 (PCNXL3), mRNA.
ILMN_2324672	USF2	19	0.468374	8.65218	3.79402	0.000906079	0.0352633	-0.588649	Homo sapiens upstream transcription factor 2, c-fos interacting (USF2), transcript variant 2, mRNA.
ILMN_1662795	CA2	8	-0.665722	8.8607	-3.79332	0.000907665	0.0352633	-0.590213	Homo sapiens carbonic anhydrase II (CA2), mRNA.
ILMN_1715863	MLKL		-0.398205	7.9342	-3.7933	0.000907718	0.0352633	-0.590265	PREDICTED: Homo sapiens mixed lineage kinase domain-like (MLKL), mRNA.
ILMN_2367707	PKN1	19	0.421472	7.70387	3.79316	0.000908026	0.0352633	-0.590569	Homo sapiens protein kinase N1 (PKN1), transcript variant 1, mRNA.
ILMN_2076463	SLC15A4	12	-0.656749	10.2111	-3.79093	0.000913095	0.0352633	-0.59555	Homo sapiens solute carrier family 15, member 4 (SLC15A4), mRNA.
ILMN_1752086	C4orf41	4	-0.639185	8.32215	-3.79065	0.000913726	0.0352633	-0.596169	Homo sapiens chromosome 4 open reading frame 41 (C4orf41), transcript variant 1, mRNA.
ILMN_2367753	ATP2B4	1	0.305197	10.3173	3.79017	0.00091482	0.0352633	-0.597239	Homo sapiens ATPase, Ca++ transporting, plasma membrane 4 (ATP2B4), transcript variant 2, mRNA.
ILMN_1663149	SRP54		-0.387616	6.30258	-3.79014	0.000914896	0.0352633	-0.597313	PREDICTED: Homo sapiens signal recognition particle 54kDa (SRP54), mRNA.
ILMN_1816713		5	-0.560811	8.88359	-3.78729	0.000921408	0.0354309	-0.60366	BX393727 Homo sapiens NEUROBLASTOMA COT 25-NORMALIZED Homo sapiens cDNA clone CS0DC001YP02 5-PRIME, mRNA sequence
ILMN_1699636	ACIN1	14	0.252389	8.9835	3.78418	0.000928586	0.0356033	-0.610603	Homo sapiens apoptotic chromatin condensation inducer 1 (ACIN1), mRNA.
ILMN_2337974	PKIA	8	-0.479121	6.23758	-3.78146	0.00093491	0.0356033	-0.616676	Homo sapiens protein kinase (cAMP-dependent, catalytic) inhibitor alpha (PKIA), transcript variant 7, mRNA.
ILMN_3237385	NRBF2	10	-0.516026	8.80411	-3.77963	0.000939169	0.0356033	-0.620743	Homo sapiens nuclear receptor binding factor 2 (NRBF2), mRNA.
ILMN_1674640	CXCR6	3	-0.368272	6.51988	-3.77919	0.000940202	0.0356033	-0.621726	Homo sapiens chemokine (C-X-C motif) receptor 6 (CXCR6), mRNA.
ILMN_1738572	USP48	1	-0.575876	6.12949	-3.77769	0.000943719	0.0356033	-0.625066	Homo sapiens ubiquitin specific peptidase 48 (USP48), transcript variant 2, mRNA.
ILMN_1748616	GTF2F1	19	0.514197	9.02362	3.77582	0.000948119	0.0356033	-0.629228	Homo sapiens general transcription factor IIF, polypeptide 1, 74kDa (GTF2F1), mRNA.
ILMN_3305938	SGK1	6	-0.500307	9.87119	-3.7756	0.000948639	0.0356033	-0.629719	Homo sapiens serum/glucocorticoid regulated kinase 1 (SGK1), transcript variant 1, mRNA.
ILMN_3240524	MFSD6	2	-0.519861	6.98534	-3.77512	0.000949788	0.0356033	-0.630802	Homo sapiens major facilitator superfamily domain containing 6 (MFSD6), mRNA.
ILMN_2302118	CCDC50	3	-0.323236	8.00661	-3.77275	0.000955409	0.0356033	-0.636081	Homo sapiens coiled-coil domain containing 50 (CCDC50), transcript variant 1, mRNA.
ILMN_1707199	WDR20	14	-0.593999	7.92428	-3.77042	0.000960979	0.0356033	-0.641282	Homo sapiens WD repeat domain 20 (WDR20), transcript variant 1, mRNA.
ILMN_1745702	LOC646675	22	-0.421385	6.12203	-3.7695	0.000963165	0.0356033	-0.643314	PREDICTED: Homo sapiens similar to aconitase 2 precursor (LOC646675), mRNA.
ILMN_1726743	MRPS30	5	-0.42139	7.75471	-3.76458	0.000975052	0.0356033	-0.654288	Homo sapiens mitochondrial ribosomal protein S30 (MRPS30), nuclear gene encoding mitochondrial protein, mRNA.
ILMN_1783424	PUM1	1	-0.558525	9.14709	-3.76444	0.000975395	0.0356033	-0.654603	Homo sapiens pumilio homolog 1 (Drosophila) (PUM1), transcript variant 2, mRNA.
ILMN_1782444	YIPF4	2	-0.324535	8.0082	-3.76283	0.000979304	0.0356033	-0.65818	Homo sapiens Yip1 domain family, member 4 (YIPF4), mRNA.
ILMN_1733869	OGDH	7	0.481782	8.19546	3.76266	0.000979713	0.0356033	-0.658554	Homo sapiens oxoglutarate (alpha-ketoglutarate) dehydrogenase (lipoamide) (OGDH), nuclear gene encoding mitochondrial protein, transcript variant 1, mRNA.
ILMN_1735367	HSD17B11	4	-0.626255	10.3069	-3.76245	0.00098024	0.0356033	-0.659035	Homo sapiens hydroxysteroid (17-beta) dehydrogenase 11 (HSD17B11), mRNA.
ILMN_1712888	HSPH1	13	-0.675567	8.5239	-3.76083	0.000984191	0.0356033	-0.662633	Homo sapiens heat shock 105kDa/110kDa protein 1 (HSPH1), mRNA.
ILMN_2069593	SFRS2IP	12	-0.520084	8.32106	-3.7602	0.000985742	0.0356033	-0.664042	Homo sapiens splicing factor, arginine/serine-rich 2, interacting protein (SFRS2IP), mRNA.
ILMN_1692276	GGPS1	1	-0.41351	8.04724	-3.76006	0.000986082	0.0356033	-0.664351	Homo sapiens geranylgeranyl diphosphate synthase 1 (GGPS1), transcript variant 2, mRNA.
ILMN_2243687	LAMP2	X	-0.595092	9.87444	-3.75529	0.000997876	0.0356033	-0.674986	Homo sapiens lysosomal-associated membrane protein 2 (LAMP2), transcript variant LAMP2A, mRNA.
ILMN_1761069	UVRAG	11	-0.271838	7.94575	-3.755	0.000998595	0.0356033	-0.675631	Homo sapiens UV radiation resistance associated gene (UVRAG), mRNA.
ILMN_1678579	CPT2	1	-0.357	7.88911	-3.75452	0.000999766	0.0356033	-0.676679	Homo sapiens carnitine palmitoyltransferase II (CPT2), nuclear gene encoding mitochondrial protein, mRNA.
ILMN_1673282	LAMP2	X	-0.598804	10.9771	-3.75426	0.00100043	0.0356033	-0.67727	Homo sapiens lysosomal-associated membrane protein 2 (LAMP2), transcript variant LAMP2A, mRNA.
ILMN_1741003	ANXA5	4	-0.296464	10.4191	-3.75314	0.00100322	0.0356033	-0.67976	Homo sapiens annexin A5 (ANXA5), mRNA.
ILMN_1800871	RAB6A	11	-0.312464	7.30289	-3.75277	0.00100415	0.0356033	-0.680591	Homo sapiens RAB6A, member RAS oncogene family (RAB6A), transcript variant 1, mRNA.
ILMN_1799104	SPAG9	17	-0.493691	8.32901	-3.75196	0.00100616	0.0356033	-0.682386	Homo sapiens sperm associated antigen 9 (SPAG9), mRNA.
ILMN_1660663	DYRK1A	21	-0.547876	7.43954	-3.74865	0.0010145	0.0356033	-0.689768	Homo sapiens dual-specificity tyrosine-(Y)-phosphorylation regulated kinase 1A (DYRK1A), transcript variant 4, mRNA.
ILMN_3223126	TYMP	22	0.516315	9.62234	3.74637	0.00102026	0.0356033	-0.694831	Homo sapiens thymidine phosphorylase (TYMP), transcript variant 3, mRNA.
ILMN_1787813	SLC5A3	21	0.408421	8.01743	3.74609	0.00102097	0.0356033	-0.695453	Homo sapiens solute carrier family 5 (sodium/myo-inositol cotransporter), member 3 (SLC5A3), mRNA.
ILMN_2073289	MTSS1	8	-0.680933	8.86167	-3.74458	0.00102483	0.0356033	-0.698829	Homo sapiens metastasis suppressor 1 (MTSS1), mRNA.
ILMN_2412922	C14orf43	14	-0.318288	6.85117	-3.74421	0.00102575	0.0356033	-0.699633	Homo sapiens chromosome 14 open reading frame 43 (C14orf43), transcript variant 1, mRNA.
ILMN_1726574	CACYBP	1	-0.438132	7.57794	-3.74414	0.00102594	0.0356033	-0.699796	Homo sapiens calcyclin binding protein (CACYBP), transcript variant 1, mRNA.
ILMN_2356284	PFDN5	12	0.365935	10.5088	3.74384	0.0010267	0.0356033	-0.700461	Homo sapiens prefoldin subunit 5 (PFDN5), transcript variant 3, mRNA.
ILMN_1730611	RTN4	2	-0.640071	10.3869	-3.7437	0.00102708	0.0356033	-0.700786	Homo sapiens reticulon 4 (RTN4), transcript variant 3, mRNA.
ILMN_1693438	FBXL12	19	-0.308217	7.49168	-3.7433	0.00102809	0.0356033	-0.701664	Homo sapiens F-box and leucine-rich repeat protein 12 (FBXL12), mRNA.
ILMN_1736976	HPCAL4	1	-0.24942	7.02344	-3.74252	0.00103009	0.0356033	-0.703407	Homo sapiens hippocalcin like 4 (HPCAL4), mRNA.
ILMN_2198515	ARRDC3	5	-0.49453	6.82069	-3.74196	0.00103153	0.0356033	-0.704651	Homo sapiens arrestin domain containing 3 (ARRDC3), mRNA.
ILMN_2086612	CMAH	6	-0.264573	6.37893	-3.74177	0.00103202	0.0356033	-0.705077	Homo sapiens cytidine monophosphate-N-acetylneuraminic acid hydroxylase (CMP-N-acetylneuraminate monooxygenase) (CMAH) on chromosome 6.
ILMN_1762224	HPS3	3	-0.447149	7.14721	-3.74176	0.00103205	0.0356033	-0.705104	Homo sapiens Hermansky-Pudlak syndrome 3 (HPS3), mRNA.
ILMN_1760374	CD8A	2	-0.534352	7.71713	-3.74135	0.00103309	0.0356033	-0.706003	Homo sapiens CD8a molecule (CD8A), transcript variant 1, mRNA.
ILMN_3236556	UBXN2B	8	-0.585881	8.5203	-3.74112	0.00103367	0.0356033	-0.70651	Homo sapiens UBX domain protein 2B (UBXN2B), mRNA.
ILMN_1674399	ZNF143	11	-0.350129	8.18615	-3.74104	0.0010339	0.0356033	-0.706705	Homo sapiens zinc finger protein 143 (ZNF143), mRNA.
ILMN_2414325	TNFAIP8	5	-0.430651	8.2108	-3.74091	0.00103422	0.0356033	-0.706986	Homo sapiens tumor necrosis factor, alpha-induced protein 8 (TNFAIP8), transcript variant 2, mRNA.
ILMN_2245305	ABHD12	20	0.346109	7.10132	3.74047	0.00103535	0.0356033	-0.707961	Homo sapiens abhydrolase domain containing 12 (ABHD12), transcript variant 1, mRNA.
ILMN_1810069	CCNYL1	2	-0.350947	6.65531	-3.73879	0.00103969	0.0356033	-0.711707	Homo sapiens cyclin Y-like 1 (CCNYL1), mRNA.
ILMN_1762712	HHEX	10	-0.503793	8.16278	-3.73635	0.00104602	0.0356033	-0.71713	Homo sapiens hematopoietically expressed homeobox (HHEX), mRNA.
ILMN_1716488	PACS1	11	0.471817	8.45191	3.73621	0.00104638	0.0356033	-0.71744	Homo sapiens phosphofurin acidic cluster sorting protein 1 (PACS1), mRNA.
ILMN_1814247	TCFL5	20	-0.498399	6.44386	-3.73544	0.00104839	0.0356033	-0.719152	Homo sapiens transcription factor-like 5 (basic helix-loop-helix) (TCFL5), mRNA.
ILMN_1683044	PPP1R2	3	-0.593009	8.23141	-3.73494	0.00104969	0.0356033	-0.720267	Homo sapiens protein phosphatase 1, regulatory (inhibitor) subunit 2 (PPP1R2), mRNA.
ILMN_1794260	FBXL10	12	-0.538844	9.64551	-3.73468	0.00105036	0.0356033	-0.720835	Homo sapiens F-box and leucine-rich repeat protein 10 (FBXL10), transcript variant 1, mRNA.
ILMN_1775257	PROK2	3	-0.654204	11.5901	-3.73339	0.00105376	0.0356033	-0.723725	Homo sapiens prokineticin 2 (PROK2), mRNA.
ILMN_1760109	SLAMF6	1	-0.242461	7.66512	-3.7314	0.00105898	0.0356033	-0.728144	Homo sapiens SLAM family member 6 (SLAMF6), mRNA.
ILMN_3261197	ATP5E	20	0.311677	9.87402	3.73073	0.00106074	0.0356033	-0.729631	Homo sapiens ATP synthase, H+ transporting, mitochondrial F1 complex, epsilon subunit (ATP5E), nuclear gene encoding mitochondrial protein, mRNA.
ILMN_1775743	BTG1	12	-0.600853	12.9934	-3.73035	0.00106175	0.0356033	-0.730481	Homo sapiens B-cell translocation gene 1, anti-proliferative (BTG1), mRNA.
ILMN_2059211	KIAA0195	17	0.493835	6.92156	3.72865	0.00106624	0.0356033	-0.734256	Homo sapiens KIAA0195 (KIAA0195), mRNA.
ILMN_1745852	WDR33	2	-0.336094	7.79391	-3.72858	0.00106644	0.0356033	-0.734419	Homo sapiens WD repeat domain 33 (WDR33), transcript variant 3, mRNA.
ILMN_2363586	SDCBP	8	-0.627162	10.7099	-3.72818	0.00106749	0.0356033	-0.7353	Homo sapiens syndecan binding protein (syntenin) (SDCBP), transcript variant 2, mRNA.
ILMN_1655935	ADCY7	16	-0.491756	8.48354	-3.72776	0.00106859	0.0356033	-0.736225	Homo sapiens adenylate cyclase 7 (ADCY7), mRNA.
ILMN_1654737	TRIM32	9	-0.380884	6.25268	-3.72714	0.00107026	0.0356033	-0.737621	Homo sapiens tripartite motif-containing 32 (TRIM32), transcript variant 1, mRNA.
ILMN_2342240	MGAT2	14	-0.624196	7.58575	-3.72661	0.00107167	0.0356033	-0.738795	Homo sapiens mannosyl (alpha-1,6-)-glycoprotein beta-1,2-N-acetylglucosaminyltransferase (MGAT2), mRNA.
ILMN_1781104	MAP2K7	19	0.310522	6.73492	3.72659	0.00107172	0.0356033	-0.738839	Homo sapiens mitogen-activated protein kinase kinase 7 (MAP2K7), mRNA.
ILMN_1752837	ARL8B	3	-0.46919	8.18113	-3.72642	0.00107217	0.0356033	-0.739213	Homo sapiens ADP-ribosylation factor-like 8B (ARL8B), mRNA.
ILMN_3234841	LOC728517	1	-0.242082	13.8997	-3.72641	0.00107219	0.0356033	-0.739233	PREDICTED: Homo sapiens misc_RNA (LOC728517), partial miscRNA.
ILMN_1654370	TESK2	1	-0.363176	7.08329	-3.72535	0.00107503	0.0356033	-0.741598	Homo sapiens testis-specific kinase 2 (TESK2), mRNA.
ILMN_1659801	ATP6V1C1	8	-0.48234	7.18959	-3.72529	0.0010752	0.0356033	-0.741734	Homo sapiens ATPase, H+ transporting, lysosomal 42kDa, V1 subunit C1 (ATP6V1C1), mRNA.
ILMN_1691112	PIGN	18	-0.471254	6.45718	-3.72522	0.00107537	0.0356033	-0.741877	Homo sapiens phosphatidylinositol glycan anchor biosynthesis, class N (PIGN), transcript variant 1, mRNA.
ILMN_2360415	PRNP	20	-0.662236	7.82057	-3.72186	0.0010844	0.0356033	-0.749354	Homo sapiens prion protein (PRNP), transcript variant 2, mRNA.
ILMN_1731736	RIN3	14	0.497827	7.93172	3.7216	0.00108509	0.0356033	-0.749922	Homo sapiens Ras and Rab interactor 3 (RIN3), mRNA.
ILMN_1757847	C11orf68	11	0.427461	8.02752	3.72096	0.00108682	0.0356033	-0.751347	Homo sapiens chromosome 11 open reading frame 68 (C11orf68), mRNA.
ILMN_1814589	LOC728037	16	0.267372	6.97123	3.72053	0.00108798	0.0356033	-0.752307	PREDICTED: Homo sapiens similar to Kinesin-like protein KIF22 (Kinesin-like DNA-binding protein) (Kinesin-like protein 4) (LOC728037), mRNA.
ILMN_1790625	CBX3	7	0.340179	9.01129	3.72051	0.00108805	0.0356033	-0.752361	Homo sapiens chromobox homolog 3 (HP1 gamma homolog, Drosophila) (CBX3), transcript variant 2, mRNA.
ILMN_1679041	SLC3A2	11	-0.432247	6.50793	-3.71888	0.00109245	0.0356033	-0.755969	Homo sapiens solute carrier family 3 (activators of dibasic and neutral amino acid transport), member 2 (SLC3A2), transcript variant 6, mRNA.
ILMN_3239574	SNORD3A	17	0.552794	6.91017	3.71822	0.00109424	0.0356033	-0.757438	Homo sapiens small nucleolar RNA, C/D box 3A (SNORD3A), small nucleolar RNA.
ILMN_1801584	CXCR4	2	-0.905114	10.2933	-3.7176	0.00109593	0.0356033	-0.758812	Homo sapiens chemokine (C-X-C motif) receptor 4 (CXCR4), transcript variant 2, mRNA.
ILMN_1698225	MYO5A	15	-0.5015	7.18991	-3.71668	0.00109845	0.0356033	-0.760871	Homo sapiens myosin VA (heavy chain 12, myoxin) (MYO5A), mRNA.
ILMN_1705447	AFG3L1	16	-0.273353	7.36092	-3.71614	0.00109992	0.0356033	-0.762062	Homo sapiens AFG3 ATPase family gene 3-like 1 (yeast) (AFG3L1), transcript variant 2, mRNA.
ILMN_1731714	CREB5	7	-0.659335	9.90241	-3.71436	0.00110481	0.0356033	-0.766029	Homo sapiens cAMP responsive element binding protein 5 (CREB5), transcript variant 1, mRNA.
ILMN_1673069	DPP9	19	0.487136	9.28443	3.71419	0.00110526	0.0356033	-0.766396	Homo sapiens dipeptidyl-peptidase 9 (DPP9), mRNA.
ILMN_3235003	LOC100132395	1	0.362289	8.99521	3.71267	0.00110944	0.0356033	-0.769772	PREDICTED: Homo sapiens similar to hCG1810766 (LOC100132395), mRNA.
ILMN_2119224	KIFAP3	1	-0.393906	6.99949	-3.71258	0.0011097	0.0356033	-0.769982	Homo sapiens kinesin-associated protein 3 (KIFAP3), mRNA.
ILMN_1704351	WDR25	14	0.355885	6.77955	3.70952	0.00111817	0.0356033	-0.776781	Homo sapiens WD repeat domain 25 (WDR25), mRNA.
ILMN_2324561	SLC7A6	16	-0.460546	6.69313	-3.70933	0.00111869	0.0356033	-0.777194	Homo sapiens solute carrier family 7 (cationic amino acid transporter, y+ system), member 6 (SLC7A6), transcript variant 2, mRNA.
ILMN_3229033	LOC732360		0.220677	8.88657	3.70823	0.00112175	0.0356033	-0.779635	PREDICTED: Homo sapiens misc_RNA (LOC732360), miscRNA.
ILMN_1717099	DSCR3	21	-0.397114	8.876	-3.7068	0.00112575	0.0356033	-0.782815	Homo sapiens Down syndrome critical region gene 3 (DSCR3), mRNA.
ILMN_2395389	PSMC4	19	-0.497808	8.50108	-3.70666	0.00112614	0.0356033	-0.783127	Homo sapiens proteasome (prosome, macropain) 26S subunit, ATPase, 4 (PSMC4), transcript variant 1, mRNA.
ILMN_1778625	CD44	11	-0.432342	7.09643	-3.70614	0.00112759	0.0356033	-0.78428	Homo sapiens CD44 molecule (Indian blood group) (CD44), transcript variant 1, mRNA.
ILMN_1724406	INO80E	16	0.313495	7.66175	3.70572	0.00112876	0.0356033	-0.785206	Homo sapiens INO80 complex subunit E (INO80E), mRNA.
ILMN_1692121	USO1	4	-0.597832	7.90778	-3.70496	0.00113092	0.0356033	-0.786916	Homo sapiens USO1 homolog, vesicle docking protein (yeast) (USO1), mRNA.
ILMN_1786936	LOC647971		0.228459	6.10648	3.70421	0.00113302	0.0356033	-0.78857	PREDICTED: Homo sapiens similar to Chymotrypsinogen B precursor (LOC647971), mRNA.
ILMN_1781010	ARHGEF3	3	-0.746822	10.0242	-3.70347	0.00113509	0.0356033	-0.790207	Homo sapiens Rho guanine nucleotide exchange factor (GEF) 3 (ARHGEF3), mRNA.
ILMN_1652198	CCM2	7	-0.388743	8.79278	-3.702	0.00113924	0.0356033	-0.793471	Homo sapiens cerebral cavernous malformation 2 (CCM2), transcript variant 1, mRNA.
ILMN_1702858	ADHFE1	8	-0.398673	7.6726	-3.70017	0.00114444	0.0356033	-0.79754	Homo sapiens alcohol dehydrogenase, iron containing, 1 (ADHFE1), nuclear gene encoding mitochondrial protein, mRNA.
ILMN_1716838	C21orf56	21	0.310551	6.19797	3.69954	0.00114625	0.0356033	-0.79895	Homo sapiens chromosome 21 open reading frame 56 (C21orf56), mRNA.
ILMN_1651385	MFN2	1	0.485267	9.3692	3.69886	0.00114816	0.0356033	-0.800442	Homo sapiens mitofusin 2 (MFN2), nuclear gene encoding mitochondrial protein, mRNA.
ILMN_2398039	TCERG1	5	-0.455033	6.23994	-3.69808	0.00115039	0.0356033	-0.802176	Homo sapiens transcription elongation regulator 1 (TCERG1), transcript variant 1, mRNA.
ILMN_1737535	TAF4	20	-0.399477	8.45506	-3.69704	0.00115338	0.0356033	-0.804496	Homo sapiens TAF4 RNA polymerase II, TATA box binding protein (TBP)-associated factor, 135kDa (TAF4), mRNA.
ILMN_2408645	LOC653566		-0.283533	7.60073	-3.6957	0.00115721	0.0356033	-0.807462	Homo sapiens similar to Signal peptidase complex subunit 2 (Microsomal signal peptidase 25 kDa subunit) (SPase 25 kDa subunit) (LOC653566), mRNA.
ILMN_1705114	NUMB	14	-0.486617	10.1235	-3.69508	0.00115899	0.0356033	-0.808837	Homo sapiens numb homolog (Drosophila) (NUMB), transcript variant 2, mRNA.
ILMN_1683065	C2orf64	2	-0.55121	7.69588	-3.69439	0.00116098	0.0356033	-0.810368	Homo sapiens chromosome 2 open reading frame 64 (C2orf64), mRNA.
ILMN_2072973	TOP3A	17	0.282501	10.3993	3.6942	0.00116155	0.0356033	-0.810804	Homo sapiens topoisomerase (DNA) III alpha (TOP3A), mRNA.
ILMN_2356654	LGALS8	1	-0.467425	7.77167	-3.69402	0.00116205	0.0356033	-0.811194	Homo sapiens lectin, galactoside-binding, soluble, 8 (LGALS8), transcript variant 4, mRNA.
ILMN_1738652	BAD	11	0.323246	7.30344	3.69398	0.00116217	0.0356033	-0.811286	Homo sapiens BCL2-antagonist of cell death (BAD), transcript variant 2, mRNA.
ILMN_1654543	MED6	14	-0.250847	9.18931	-3.69329	0.00116417	0.0356033	-0.812819	Homo sapiens mediator complex subunit 6 (MED6), mRNA.
ILMN_3184048	FAM115C	7	0.310485	6.15697	3.69323	0.00116435	0.0356033	-0.812956	Homo sapiens family with sequence similarity 115, member C (FAM115C), transcript variant 3, mRNA.
ILMN_2310909	ATP2A3	17	0.329657	8.62504	3.69307	0.00116481	0.0356033	-0.813312	Homo sapiens ATPase, Ca++ transporting, ubiquitous (ATP2A3), transcript variant 2, mRNA.
ILMN_1730492	PROP1	5	0.232106	6.09732	3.69296	0.00116511	0.0356033	-0.813546	Homo sapiens PROP paired-like homeobox 1 (PROP1), mRNA.
ILMN_1871233		14	-0.443121	7.99248	-3.69062	0.0011719	0.0356033	-0.81874	RC5-ST0300-150200-013-D12 ST0300 Homo sapiens cDNA, mRNA sequence
ILMN_3238137	LOC100133008	1	0.317507	7.1818	3.68992	0.00117396	0.0356033	-0.820306	PREDICTED: Homo sapiens hypothetical protein LOC100133008 (LOC100133008), mRNA.
ILMN_1708147	TBPL1	6	-0.453749	8.47105	-3.68708	0.00118224	0.0356033	-0.826593	Homo sapiens TBP-like 1 (TBPL1), mRNA.
ILMN_1770977	TMEM134	11	0.309888	8.5726	3.68664	0.00118354	0.0356033	-0.827574	Homo sapiens transmembrane protein 134 (TMEM134), transcript variant 2, mRNA.
ILMN_1702835	SH3BGRL	X	-0.665878	9.80666	-3.68601	0.0011854	0.0356033	-0.82898	Homo sapiens SH3 domain binding glutamic acid-rich protein like (SH3BGRL), mRNA.
ILMN_1764168	STXBP3	1	-0.830963	7.27167	-3.68577	0.0011861	0.0356033	-0.829504	Homo sapiens syntaxin binding protein 3 (STXBP3), mRNA.
ILMN_1738346	EFHA1	13	-0.707431	7.68699	-3.68546	0.00118701	0.0356033	-0.830189	Homo sapiens EF-hand domain family, member A1 (EFHA1), mRNA.
ILMN_3208140	LOC100134189		-0.296814	6.80354	-3.68506	0.00118818	0.0356033	-0.831069	PREDICTED: Homo sapiens similar to LOC441089 protein, transcript variant 1 (LOC100134189), mRNA.
ILMN_1661142	TMF1	3	-0.62171	6.76956	-3.68443	0.00119006	0.0356033	-0.832486	Homo sapiens TATA element modulatory factor 1 (TMF1), mRNA.
ILMN_1760792	KLHL7	7	-0.350324	6.30301	-3.68384	0.00119179	0.0356033	-0.833783	Homo sapiens kelch-like 7 (Drosophila) (KLHL7), transcript variant 2, mRNA.
ILMN_2236800	SON	21	-0.325145	7.10494	-3.68378	0.00119198	0.0356033	-0.833927	Homo sapiens SON DNA binding protein (SON), transcript variant b, mRNA.
ILMN_1772506	ATP5I	4	0.296587	6.89051	3.68217	0.00119676	0.0356033	-0.837498	Homo sapiens ATP synthase, H+ transporting, mitochondrial F0 complex, subunit E (ATP5I), nuclear gene encoding mitochondrial protein, mRNA.
ILMN_1747162	DDX47	12	-0.420043	7.5792	-3.68201	0.00119721	0.0356033	-0.837839	Homo sapiens DEAD (Asp-Glu-Ala-Asp) box polypeptide 47 (DDX47), transcript variant 1, mRNA.
ILMN_1752932	MPZL2	11	-0.584218	7.22972	-3.68201	0.00119722	0.0356033	-0.837847	Homo sapiens myelin protein zero-like 2 (MPZL2), transcript variant 1, mRNA.
ILMN_1770030	C7orf43	7	0.276501	8.55106	3.6817	0.00119815	0.0356033	-0.838538	Homo sapiens chromosome 7 open reading frame 43 (C7orf43), mRNA.
ILMN_1684591	ZNF434	16	-0.407729	7.80771	-3.68094	0.0012004	0.0356033	-0.840213	Homo sapiens zinc finger protein 434 (ZNF434), mRNA.
ILMN_1763663	FLJ20718	16	-0.284263	7.32435	-3.68066	0.00120125	0.0356033	-0.840846	Homo sapiens hypothetical protein FLJ20718 (FLJ20718), transcript variant 1, mRNA.
ILMN_2376833	ZNF200	16	-0.386645	6.90499	-3.67952	0.00120465	0.0356033	-0.843373	Homo sapiens zinc finger protein 200 (ZNF200), transcript variant 3, mRNA.
ILMN_1771695	RCBTB2	13	-0.549138	6.59962	-3.67934	0.00120517	0.0356033	-0.843762	Homo sapiens regulator of chromosome condensation (RCC1) and BTB (POZ) domain containing protein 2 (RCBTB2), mRNA.
ILMN_1671554	LPIN1	2	-0.545644	9.10176	-3.67908	0.00120594	0.0356033	-0.844335	Homo sapiens lipin 1 (LPIN1), mRNA.
ILMN_1765621	HDGF	1	0.453075	9.99896	3.67874	0.00120697	0.0356033	-0.845095	Homo sapiens hepatoma-derived growth factor (high-mobility group protein 1-like) (HDGF), mRNA.
ILMN_3229324	SGK1	6	-0.547372	9.80938	-3.67673	0.00121302	0.0356033	-0.849563	Homo sapiens serum/glucocorticoid regulated kinase 1 (SGK1), transcript variant 1, mRNA.
ILMN_2351309	TIAL1	10	-0.501495	6.15015	-3.67585	0.00121565	0.0356033	-0.851504	Homo sapiens TIA1 cytotoxic granule-associated RNA binding protein-like 1 (TIAL1), transcript variant 1, mRNA. XM_945560 XM_945564 XM_945566 XM_945569 XM_945570 XM_945572 XM_945573
ILMN_1762835	HELZ	17	0.253224	9.47199	3.6747	0.00121912	0.0356033	-0.854048	Homo sapiens helicase with zinc finger (HELZ), mRNA.
ILMN_2109526	CSNK2A1P	11	0.584014	7.46699	3.67312	0.00122392	0.0356033	-0.857559	Homo sapiens casein kinase 2, alpha 1 polypeptide pseudogene (CSNK2A1P), non-coding RNA.
ILMN_1760563	BAT2	6	0.495888	8.4458	3.67232	0.00122636	0.0356033	-0.859338	Homo sapiens HLA-B associated transcript 2 (BAT2), mRNA.
ILMN_1792910	MNT	17	0.350966	10.1186	3.6712	0.00122976	0.0356033	-0.861815	Homo sapiens MAX binding protein (MNT), mRNA.
ILMN_2128668	FOXJ3	1	-0.42486	9.36733	-3.67057	0.00123168	0.0356033	-0.863206	Homo sapiens forkhead box J3 (FOXJ3), mRNA.
ILMN_1839019		3	-0.468385	8.29025	-3.67055	0.00123174	0.0356033	-0.863251	Homo sapiens mRNA; cDNA DKFZp779O0231 (from clone DKFZp779O0231)
ILMN_1701244	ITFG2	12	-0.222135	8.26334	-3.66959	0.00123467	0.0356033	-0.865379	Homo sapiens integrin alpha FG-GAP repeat containing 2 (ITFG2), mRNA.
ILMN_1695509	PTPN12	7	-0.396772	8.07449	-3.66889	0.00123683	0.0356033	-0.866939	Homo sapiens protein tyrosine phosphatase, non-receptor type 12 (PTPN12), mRNA.
ILMN_1817168		16	0.383349	6.47107	3.66806	0.00123938	0.0356033	-0.868778	AGENCOURT_14413052 NIH_MGC_180 Homo sapiens cDNA clone IMAGE:30390120 5, mRNA sequence
ILMN_1776121	MGC42367	2	-0.377113	6.79825	-3.6677	0.00124047	0.0356033	-0.869566	Homo sapiens similar to 2010300C02Rik protein (MGC42367), mRNA.
ILMN_1706426	DSTN	20	-0.46226	8.69827	-3.6675	0.0012411	0.0356033	-0.870019	Homo sapiens destrin (actin depolymerizing factor) (DSTN), transcript variant 2, mRNA.
ILMN_1893511		5	-0.409373	6.90549	-3.66613	0.00124532	0.0356033	-0.873054	full-length cDNA clone CS0DI004YB08 of Placenta Cot 25-normalized of Homo sapiens (human)
ILMN_2329429	GIMAP6	7	-0.470445	9.76257	-3.66464	0.00124994	0.0356033	-0.876364	Homo sapiens GTPase, IMAP family member 6 (GIMAP6), transcript variant 3, mRNA.
ILMN_1769259	ANO9	11	0.462946	7.34155	3.66356	0.00125327	0.0356033	-0.87874	Homo sapiens anoctamin 9 (ANO9), mRNA.
ILMN_1729430	FBXO18	10	0.329071	10.0796	3.6635	0.00125348	0.0356033	-0.878885	Homo sapiens F-box protein, helicase, 18 (FBXO18), transcript variant 2, mRNA.
ILMN_1804988	MOAP1	14	-0.367825	8.00244	-3.66316	0.00125452	0.0356033	-0.87963	Homo sapiens modulator of apoptosis 1 (MOAP1), mRNA.
ILMN_3300663	LOC728661	1	-0.445028	11.2338	-3.66204	0.00125802	0.0356033	-0.882122	PREDICTED: Homo sapiens similar to solute carrier family 35, member E2 (LOC728661), mRNA.
ILMN_1781906	RBM17	10	-0.420889	8.20201	-3.66072	0.00126214	0.0356033	-0.885042	Homo sapiens RNA binding motif protein 17 (RBM17), mRNA.
ILMN_1810805	HEATR5B	2	-0.419582	7.71458	-3.66043	0.00126304	0.0356033	-0.885681	Homo sapiens HEAT repeat containing 5B (HEATR5B), mRNA.
ILMN_1696294	SNX6	14	-0.259592	6.32585	-3.66004	0.00126427	0.0356033	-0.886548	Homo sapiens sorting nexin 6 (SNX6), transcript variant 1, mRNA.
ILMN_3244607	FAM117B	2	-0.589792	7.07983	-3.65884	0.00126805	0.0356033	-0.889218	Homo sapiens family with sequence similarity 117, member B (FAM117B), mRNA.
ILMN_1677953	OGFOD1	16	-0.342757	8.24641	-3.65842	0.00126937	0.0356033	-0.890148	Homo sapiens 2-oxoglutarate and iron-dependent oxygenase domain containing 1 (OGFOD1), mRNA.
ILMN_1689389	SF3B5	6	0.351942	9.8775	3.65729	0.00127293	0.0356033	-0.892648	Homo sapiens splicing factor 3b, subunit 5, 10kDa (SF3B5), mRNA.
ILMN_1683595	MBD1	18	-0.298083	7.0809	-3.65561	0.00127824	0.0356033	-0.89637	Homo sapiens methyl-CpG binding domain protein 1 (MBD1), transcript variant 2, mRNA.
ILMN_2316540	MRPL11	11	0.3211	7.8893	3.65558	0.00127832	0.0356033	-0.896426	Homo sapiens mitochondrial ribosomal protein L11 (MRPL11), nuclear gene encoding mitochondrial protein, transcript variant 1, mRNA.
ILMN_1734596	TC2N	14	-0.596967	6.02817	-3.65555	0.00127843	0.0356033	-0.896499	Homo sapiens tandem C2 domains, nuclear (TC2N), mRNA.
ILMN_1745573	TTC13	1	-0.432852	8.48952	-3.65215	0.00128925	0.0356033	-0.904029	Homo sapiens tetratricopeptide repeat domain 13 (TTC13), mRNA.
ILMN_1792972	ZNF439	19	-0.428701	6.3433	-3.65208	0.00128945	0.0356033	-0.904172	Homo sapiens zinc finger protein 439 (ZNF439), mRNA.
ILMN_1813950	LOC653486	17	0.301774	6.53748	3.65146	0.00129145	0.0356033	-0.905558	PREDICTED: Homo sapiens similar to secretoglobin, family 1C, member 1 (LOC653486), mRNA.
ILMN_1730658	YTHDF2	1	-0.458285	8.53048	-3.65105	0.00129276	0.0356033	-0.906464	Homo sapiens YTH domain family, member 2 (YTHDF2), mRNA.
ILMN_3266775	LOC100130513		0.665291	8.00749	3.65003	0.00129602	0.0356033	-0.908711	PREDICTED: Homo sapiens misc_RNA (LOC100130513), miscRNA.
ILMN_1814113	ZFR	5	-0.627266	7.42114	-3.64917	0.00129878	0.0356033	-0.910614	Homo sapiens zinc finger RNA binding protein (ZFR), mRNA.
ILMN_1713285	NAPA	19	0.528035	7.91688	3.64881	0.00129996	0.0356033	-0.911421	Homo sapiens N-ethylmaleimide-sensitive factor attachment protein, alpha (NAPA), mRNA.
ILMN_1699226	UBR4	1	0.283235	10.0232	3.64773	0.00130345	0.0356033	-0.913819	Homo sapiens ubiquitin protein ligase E3 component n-recognin 4 (UBR4), mRNA.
ILMN_3242011	MOBKL1B	2	-0.410463	7.91683	-3.64628	0.00130814	0.0356033	-0.917028	Homo sapiens MOB1, Mps One Binder kinase activator-like 1B (yeast) (MOBKL1B), mRNA.
ILMN_1796177	GIPC1	19	0.312875	8.06384	3.6453	0.00131132	0.0356033	-0.919199	Homo sapiens GIPC PDZ domain containing family, member 1 (GIPC1), transcript variant 3, mRNA.
ILMN_3201517	LOC389101		-0.243245	14.0467	-3.64447	0.001314	0.0356033	-0.921021	PREDICTED: Homo sapiens similar to ribosomal protein L23a (LOC389101), mRNA.
ILMN_1783709	RRAGA	9	-0.313278	9.19149	-3.64262	0.00132004	0.0356033	-0.925121	Homo sapiens Ras-related GTP binding A (RRAGA), mRNA.
ILMN_2307455	UBE2A	X	-0.502201	8.79025	-3.64257	0.00132021	0.0356033	-0.925238	Homo sapiens ubiquitin-conjugating enzyme E2A (RAD6 homolog) (UBE2A), transcript variant 2, mRNA.
ILMN_1760160	STX1A	7	0.324818	6.53949	3.64135	0.0013242	0.0356033	-0.927928	Homo sapiens syntaxin 1A (brain) (STX1A), mRNA.
ILMN_1714444	KLF12	13	-0.620733	6.76788	-3.64112	0.00132497	0.0356033	-0.928449	Homo sapiens Kruppel-like factor 12 (KLF12), mRNA.
ILMN_1773380	UNC13D	17	0.411177	8.8091	3.64082	0.00132596	0.0356033	-0.929115	Homo sapiens unc-13 homolog D (C. elegans) (UNC13D), mRNA.
ILMN_2384544	ADAM15	1	0.426881	6.92315	3.64003	0.00132855	0.0356033	-0.930862	Homo sapiens ADAM metallopeptidase domain 15 (ADAM15), transcript variant 2, mRNA.
ILMN_1755536	PFDN5	12	0.367251	11.0435	3.63996	0.00132877	0.0356033	-0.931009	Homo sapiens prefoldin subunit 5 (PFDN5), transcript variant 1, mRNA.
ILMN_1752728	FUCA1	1	-0.383345	8.73337	-3.63837	0.00133402	0.0356033	-0.934532	Homo sapiens fucosidase, alpha-L- 1, tissue (FUCA1), mRNA.
ILMN_1778964	CLIC5	6	0.336188	7.07104	3.63738	0.00133728	0.0356033	-0.936711	Homo sapiens chloride intracellular channel 5 (CLIC5), mRNA.
ILMN_1769091	PRCP	11	-0.478088	11.1908	-3.6364	0.00134054	0.0356033	-0.938886	Homo sapiens prolylcarboxypeptidase (angiotensinase C) (PRCP), transcript variant 2, mRNA.
ILMN_2407082	2015-09-01	1	-0.695632	9.20942	-3.63513	0.00134475	0.0356033	-0.941688	Homo sapiens 15 kDa selenoprotein (SEP15), transcript variant 1, mRNA.
ILMN_1680579	ATP2B4	1	0.269205	10.4055	3.63455	0.0013467	0.0356033	-0.942986	Homo sapiens ATPase, Ca++ transporting, plasma membrane 4 (ATP2B4), transcript variant 1, mRNA.
ILMN_1732089	MRI1	19	-0.315185	9.43081	-3.6342	0.00134786	0.0356033	-0.943751	Homo sapiens methylthioribose-1-phosphate isomerase homolog (S. cerevisiae) (MRI1), transcript variant 1, mRNA.
ILMN_1786976	RAB22A	20	-0.543126	8.53762	-3.63389	0.00134888	0.0356033	-0.944432	Homo sapiens RAB22A, member RAS oncogene family (RAB22A), mRNA.
ILMN_1658884	ATP11B	3	-0.38205	6.7599	-3.63376	0.00134935	0.0356033	-0.944737	Homo sapiens ATPase, class VI, type 11B (ATP11B), mRNA.
ILMN_1800626	SESN1	6	-0.512319	6.83606	-3.63347	0.00135031	0.0356033	-0.945376	Homo sapiens sestrin 1 (SESN1), mRNA.
ILMN_1765091	ANKHD1	5	-0.472963	8.63042	-3.63317	0.0013513	0.0356033	-0.946032	Homo sapiens ankyrin repeat and KH domain containing 1 (ANKHD1), transcript variant 1, mRNA.
ILMN_1795338	YPEL1	22	-0.287067	7.02029	-3.63289	0.00135225	0.0356033	-0.94666	Homo sapiens yippee-like 1 (Drosophila) (YPEL1), mRNA.
ILMN_1798360	CXCR7	2	-0.426277	5.99325	-3.63279	0.00135257	0.0356033	-0.946869	Homo sapiens chemokine (C-X-C motif) receptor 7 (CXCR7), mRNA.
ILMN_1813604	NDUFB7	19	0.33308	9.23872	3.63154	0.00135676	0.0356033	-0.949632	Homo sapiens NADH dehydrogenase (ubiquinone) 1 beta subcomplex, 7, 18kDa (NDUFB7), nuclear gene encoding mitochondrial protein, mRNA.
ILMN_1669206	CNOT1	16	-0.303092	10.5557	-3.63068	0.00135965	0.0356033	-0.951533	Homo sapiens CCR4-NOT transcription complex, subunit 1 (CNOT1), transcript variant 1, mRNA.
ILMN_2307740	CD46	1	-0.872377	9.79825	-3.62978	0.0013627	0.0356033	-0.953537	Homo sapiens CD46 molecule, complement regulatory protein (CD46), transcript variant m, mRNA.
ILMN_1763887	SFI1	22	0.3471	7.15028	3.62969	0.00136301	0.0356033	-0.953738	Homo sapiens Sfi1 homolog, spindle assembly associated (yeast) (SFI1), transcript variant 1, mRNA.
ILMN_2391355	STAMBP	2	-0.272035	7.89065	-3.62827	0.00136781	0.0356033	-0.956879	Homo sapiens STAM binding protein (STAMBP), transcript variant 1, mRNA.
ILMN_1737586	LOC653994		-0.416227	7.76065	-3.62711	0.00137175	0.0356033	-0.959446	PREDICTED: Homo sapiens similar to Eukaryotic translation initiation factor 4H (eIF-4H) (Williams-Beuren syndrome chromosome region 1 protein homolog), transcript variant 2 (LOC653994), mRNA.
ILMN_3246005	LOC100133760		0.488466	6.14073	3.62677	0.00137288	0.0356033	-0.960184	PREDICTED: Homo sapiens similar to Jumonji, AT rich interactive domain 1B (RBP2-like) (LOC100133760), partial mRNA.
ILMN_1730639	SLC22A15	1	-0.465308	6.87515	-3.62645	0.00137399	0.0356033	-0.960904	Homo sapiens solute carrier family 22 (organic cation transporter), member 15 (SLC22A15), mRNA.
ILMN_1725594	FAM188A	10	-0.492222	6.31468	-3.62345	0.00138423	0.0356033	-0.967537	Homo sapiens family with sequence similarity 188, member A (FAM188A), mRNA.
ILMN_1701487	TAOK2	16	0.572108	7.49386	3.62312	0.00138533	0.0356033	-0.968247	Homo sapiens TAO kinase 2 (TAOK2), transcript variant 2, mRNA.
ILMN_1710192	LOC440345	16	1.02399	9.78095	3.6221	0.00138884	0.0356033	-0.970508	PREDICTED: Homo sapiens hypothetical protein LOC440345, transcript variant 3 (LOC440345), mRNA.
ILMN_1747436	SCML4	6	-0.385342	6.32605	-3.62155	0.00139075	0.0356033	-0.971735	Homo sapiens sex comb on midleg-like 4 (Drosophila) (SCML4), mRNA.
ILMN_2242463	CTSC	11	-0.576592	9.09989	-3.62058	0.00139409	0.0356033	-0.973877	Homo sapiens cathepsin C (CTSC), transcript variant 1, mRNA.
ILMN_1795128	C13orf23	13	-0.561898	7.47685	-3.62019	0.00139541	0.0356033	-0.974725	Homo sapiens chromosome 13 open reading frame 23 (C13orf23), transcript variant 1, mRNA.
ILMN_1810838	MTDH	8	-0.335129	8.65337	-3.62001	0.00139605	0.0356033	-0.975136	Homo sapiens metadherin (MTDH), mRNA.
ILMN_1657993	ADNP	20	-0.506896	7.42414	-3.61793	0.00140325	0.0356033	-0.979729	Homo sapiens activity-dependent neuroprotector homeobox (ADNP), transcript variant 2, mRNA.
ILMN_1735275	WDSUB1	2	-0.500762	6.82875	-3.61787	0.00140347	0.0356033	-0.97987	Homo sapiens WD repeat, sterile alpha motif and U-box domain containing 1 (WDSUB1), mRNA.
ILMN_1763091	C14orf43	14	-0.293831	8.60251	-3.61736	0.00140523	0.0356033	-0.980988	Homo sapiens chromosome 14 open reading frame 43 (C14orf43), transcript variant 1, mRNA.
ILMN_1812638	ATP5L	11	0.3334	10.5084	3.61697	0.00140659	0.0356033	-0.981851	Homo sapiens ATP synthase, H+ transporting, mitochondrial F0 complex, subunit G (ATP5L), nuclear gene encoding mitochondrial protein, mRNA.
ILMN_1662483	SMA5	5	-0.350527	6.41366	-3.61678	0.00140726	0.0356033	-0.982275	Homo sapiens SMA5 (SMA5), mRNA.
ILMN_2382758	CREB1	2	-0.387545	6.19787	-3.61665	0.00140771	0.0356033	-0.982559	Homo sapiens cAMP responsive element binding protein 1 (CREB1), transcript variant B, mRNA.
ILMN_1769571	FLJ37453		0.342385	7.02702	3.61573	0.0014109	0.0356033	-0.984585	PREDICTED: Homo sapiens hypothetical protein LOC645580 (FLJ37453), mRNA.
ILMN_1811178	SCAPER	15	0.291779	7.3462	3.61566	0.00141116	0.0356033	-0.984747	Homo sapiens S phase cyclin A-associated protein in the ER (SCAPER), mRNA.
ILMN_2395981	PYHIN1	1	-0.461509	8.81565	-3.61533	0.00141231	0.0356033	-0.985474	Homo sapiens pyrin and HIN domain family, member 1 (PYHIN1), transcript variant a1, mRNA.
ILMN_1789751	MFSD1	3	-0.54267	9.30546	-3.61465	0.00141469	0.0356033	-0.986981	Homo sapiens major facilitator superfamily domain containing 1 (MFSD1), mRNA.
ILMN_1787366	ZNF335	20	0.370334	6.87016	3.61443	0.00141546	0.0356033	-0.987467	Homo sapiens zinc finger protein 335 (ZNF335), mRNA.
ILMN_2387799	PDPK1	16	-0.493861	8.18242	-3.61428	0.00141599	0.0356033	-0.987804	Homo sapiens 3-phosphoinositide dependent protein kinase-1 (PDPK1), transcript variant 2, mRNA.
ILMN_3281599	LOC642741		0.246919	13.109	3.61381	0.00141761	0.0356033	-0.988824	PREDICTED: Homo sapiens misc_RNA (LOC642741), miscRNA.
ILMN_2358277	RSRC2	12	-0.558139	8.38748	-3.61378	0.00141774	0.0356033	-0.988906	Homo sapiens arginine/serine-rich coiled-coil 2 (RSRC2), transcript variant 1, mRNA.
ILMN_1674402	TMEM71	8	-0.662352	10.0966	-3.61374	0.00141786	0.0356033	-0.988981	Homo sapiens transmembrane protein 71 (TMEM71), mRNA.
ILMN_1716988	OPN3	1	-0.323192	7.12474	-3.61251	0.0014222	0.0356033	-0.99171	Homo sapiens opsin 3 (OPN3), mRNA.
ILMN_1802089	SYMPK	19	0.491216	6.87862	3.61237	0.00142268	0.0356033	-0.992009	Homo sapiens symplekin (SYMPK), mRNA.
ILMN_3243011	LOC641844	7	-0.6665	8.46589	-3.61224	0.00142315	0.0356033	-0.992306	PREDICTED: Homo sapiens misc_RNA (LOC641844), miscRNA.
ILMN_1775664	FLJ12334		-0.385497	6.40999	-3.61217	0.00142337	0.0356033	-0.992446	PREDICTED: Homo sapiens hypothetical gene supported by AK022396; AK097927, transcript variant 4 (FLJ12334), mRNA.
ILMN_1766408	CBFB	16	-0.481216	7.70824	-3.61145	0.00142593	0.0356033	-0.994045	Homo sapiens core-binding factor, beta subunit (CBFB), transcript variant 2, mRNA.
ILMN_1705093	ORC5L	7	-0.444267	7.53733	-3.61045	0.00142944	0.0356033	-0.996246	Homo sapiens origin recognition complex, subunit 5-like (yeast) (ORC5L), transcript variant 1, mRNA.
ILMN_1745497	C12orf26	12	-0.415144	6.65453	-3.60933	0.00143343	0.0356033	-0.998731	Homo sapiens chromosome 12 open reading frame 26 (C12orf26), mRNA.
ILMN_1709092	ABCC13	21	-0.307137	6.07753	-3.60817	0.00143755	0.0356033	-1.0013	Homo sapiens ATP-binding cassette, sub-family C (CFTR/MRP), member 13 (ABCC13), transcript variant A, non-coding RNA. XR_017987 XR_017988 XR_017989
ILMN_2340565	ATP2C1	3	-0.506676	6.76212	-3.60791	0.00143846	0.0356033	-1.00186	Homo sapiens ATPase, Ca++ transporting, type 2C, member 1 (ATP2C1), transcript variant 4, mRNA.
ILMN_2371379	ACLY	17	-0.345376	9.71737	-3.60771	0.00143919	0.0356033	-1.00232	Homo sapiens ATP citrate lyase (ACLY), transcript variant 2, mRNA.
ILMN_1765860	DOCK11	X	-0.78157	9.50545	-3.60749	0.00143998	0.0356033	-1.0028	Homo sapiens dedicator of cytokinesis 11 (DOCK11), mRNA.
ILMN_1719433	CD1D	1	-0.388051	8.87518	-3.60702	0.00144162	0.0356033	-1.00382	Homo sapiens CD1d molecule (CD1D), mRNA.
ILMN_3302905	LOC729798		-0.268101	12.8418	-3.60687	0.00144218	0.0356033	-1.00417	PREDICTED: Homo sapiens similar to ribosomal protein L23a (LOC729798), mRNA.
ILMN_1784467	NUP210	3	0.258256	9.10345	3.60561	0.00144668	0.0356033	-1.00695	Homo sapiens nucleoporin 210kDa (NUP210), mRNA.
ILMN_2380740	MTO1	6	-0.574459	7.82762	-3.60515	0.00144833	0.0356033	-1.00797	Homo sapiens mitochondrial translation optimization 1 homolog (S. cerevisiae) (MTO1), nuclear gene encoding mitochondrial protein, transcript variant 2, mRNA.
ILMN_1718013	CPSF3L	1	0.301015	7.95801	3.60323	0.00145521	0.0356033	-1.0122	Homo sapiens cleavage and polyadenylation specific factor 3-like (CPSF3L), mRNA.
ILMN_2335813	GCH1	14	-0.405885	5.90645	-3.60241	0.00145816	0.0356033	-1.01401	Homo sapiens GTP cyclohydrolase 1 (GCH1), transcript variant 3, mRNA.
ILMN_2320850	UBE2D3	4	-0.8046	10.0867	-3.60237	0.00145832	0.0356033	-1.01411	Homo sapiens ubiquitin-conjugating enzyme E2D 3 (UBC4/5 homolog, yeast) (UBE2D3), transcript variant 6, mRNA.
ILMN_1907467		17	0.47138	6.41684	3.60107	0.001463	0.0356033	-1.01697	DB336496 TESTI2 Homo sapiens cDNA clone TESTI2007437 3, mRNA sequence
ILMN_1706523	FCGR2A	1	-0.663637	7.88637	-3.60055	0.00146489	0.0356033	-1.01812	Homo sapiens Fc fragment of IgG, low affinity IIa, receptor (CD32) (FCGR2A), mRNA.
ILMN_1792587	VPS4B	18	-0.786521	9.41358	-3.59972	0.00146788	0.0356033	-1.01994	Homo sapiens vacuolar protein sorting 4 homolog B (S. cerevisiae) (VPS4B), mRNA.
ILMN_1734316	YME1L1	10	-0.277571	8.55803	-3.59911	0.00147012	0.0356033	-1.0213	Homo sapiens YME1-like 1 (S. cerevisiae) (YME1L1), nuclear gene encoding mitochondrial protein, transcript variant 1, mRNA.
ILMN_1664316	CCR9	3	-0.274152	6.27272	-3.59828	0.00147313	0.0356033	-1.02313	Homo sapiens chemokine (C-C motif) receptor 9 (CCR9), transcript variant A, mRNA.
ILMN_2222074	PTPN12	7	-0.750551	8.23589	-3.59753	0.00147584	0.0356033	-1.02477	Homo sapiens protein tyrosine phosphatase, non-receptor type 12 (PTPN12), mRNA.
ILMN_2170949	SNX10	7	-0.709978	7.68187	-3.59746	0.0014761	0.0356033	-1.02493	Homo sapiens sorting nexin 10 (SNX10), mRNA.
ILMN_2374293	DYRK1A	21	-0.751067	8.71068	-3.59551	0.00148325	0.0356033	-1.02924	Homo sapiens dual-specificity tyrosine-(Y)-phosphorylation regulated kinase 1A (DYRK1A), transcript variant 4, mRNA.
ILMN_1774427	CALCOCO1	12	0.306519	7.73637	3.59534	0.00148386	0.0356033	-1.02961	Homo sapiens calcium binding and coiled-coil domain 1 (CALCOCO1), mRNA.
ILMN_2408796	C19orf28	19	0.52701	6.54382	3.59422	0.00148797	0.0356033	-1.03208	Homo sapiens chromosome 19 open reading frame 28 (C19orf28), transcript variant 2, mRNA.
ILMN_3234948	LOC100130000	1	0.31677	7.87795	3.59374	0.00148973	0.0356033	-1.03314	PREDICTED: Homo sapiens similar to hCG1810766 (LOC100130000), mRNA.
ILMN_1781198	PPP1R3D	20	-0.4393	7.27672	-3.59369	0.00148994	0.0356033	-1.03326	Homo sapiens protein phosphatase 1, regulatory (inhibitor) subunit 3D (PPP1R3D), mRNA.
ILMN_1898723		X	-0.365586	7.06014	-3.59308	0.00149216	0.0356033	-1.03459	Homo sapiens cDNA clone IMAGE:3079901
ILMN_1703891	TBC1D9	4	-0.576089	6.45868	-3.59306	0.00149225	0.0356033	-1.03464	Homo sapiens TBC1 domain family, member 9 (with GRAM domain) (TBC1D9), mRNA.
ILMN_1702177	GLO1	6	-0.433647	7.81143	-3.59246	0.00149446	0.0356033	-1.03597	Homo sapiens glyoxalase I (GLO1), mRNA.
ILMN_2357272	BCLAF1	6	-0.668124	6.72958	-3.59244	0.00149453	0.0356033	-1.03601	Homo sapiens BCL2-associated transcription factor 1 (BCLAF1), transcript variant 1, mRNA.
ILMN_1677318	2008-03-01	10	0.353892	6.62998	3.59213	0.00149568	0.0356033	-1.03669	Homo sapiens membrane-associated ring finger (C3HC4) 8 (MARCH8), transcript variant 7, mRNA.
ILMN_1796349	SMPDL3A	6	-0.520704	6.63663	-3.59106	0.00149963	0.0356033	-1.03905	Homo sapiens sphingomyelin phosphodiesterase, acid-like 3A (SMPDL3A), mRNA.
ILMN_1770127	DNAJA2	16	-0.532557	8.59318	-3.59063	0.00150126	0.0356033	-1.04002	Homo sapiens DnaJ (Hsp40) homolog, subfamily A, member 2 (DNAJA2), mRNA.
ILMN_1730028	MFSD9	2	0.36806	6.26309	3.58918	0.00150662	0.0356033	-1.0432	Homo sapiens major facilitator superfamily domain containing 9 (MFSD9), mRNA.
ILMN_1795697	PTP4A2		0.433424	11.1477	3.58823	0.00151016	0.0356033	-1.0453	PREDICTED: Homo sapiens protein tyrosine phosphatase type IVA, member 2, transcript variant 5 (PTP4A2), mRNA.
ILMN_2059294	RTCD1	1	-0.327492	6.79917	-3.58813	0.00151053	0.0356033	-1.04552	Homo sapiens RNA terminal phosphate cyclase domain 1 (RTCD1), mRNA.
ILMN_1781560	ST3GAL6	3	-0.460917	6.37938	-3.58797	0.00151113	0.0356033	-1.04587	Homo sapiens ST3 beta-galactoside alpha-2,3-sialyltransferase 6 (ST3GAL6), mRNA.
ILMN_1713147	MCRS1	12	-0.308418	6.35129	-3.58776	0.00151193	0.0356033	-1.04634	Homo sapiens microspherule protein 1 (MCRS1), transcript variant 1, mRNA.
ILMN_1726981	VEGFB	11	-0.243369	10.49	-3.5865	0.00151665	0.0356033	-1.04913	Homo sapiens vascular endothelial growth factor B (VEGFB), mRNA.
ILMN_3248379	LOC727758	18	-0.461225	6.25316	-3.58636	0.00151718	0.0356033	-1.04944	PREDICTED: Homo sapiens similar to Rho-associated, coiled-coil containing protein kinase p160ROCK (LOC727758), mRNA.
ILMN_1804327	NAP1L4	11	0.200378	11.0212	3.58524	0.00152135	0.0356033	-1.05189	Homo sapiens nucleosome assembly protein 1-like 4 (NAP1L4), mRNA.
ILMN_1667432	HYAL3	3	0.33354	6.654	3.58498	0.00152235	0.0356033	-1.05248	Homo sapiens hyaluronoglucosaminidase 3 (HYAL3), mRNA.
ILMN_1763884	Magmas	16	0.283638	8.45956	3.5848	0.00152303	0.0356033	-1.05288	Homo sapiens mitochondria-associated protein involved in granulocyte-macrophage colony-stimulating factor signal transduction (Magmas), nuclear gene encoding mitochondrial protein, mRNA.
ILMN_1688098	TBC1D4	13	-0.455936	6.83933	-3.58467	0.0015235	0.0356033	-1.05315	Homo sapiens TBC1 domain family, member 4 (TBC1D4), mRNA.
ILMN_1750079	PURB	7	-0.444406	9.13309	-3.58422	0.0015252	0.0356033	-1.05414	Homo sapiens purine-rich element binding protein B (PURB), mRNA.
ILMN_3251207	TMEM19	12	-0.348748	6.58008	-3.58397	0.00152616	0.0356033	-1.05471	Homo sapiens transmembrane protein 19 (TMEM19), mRNA.
ILMN_1765326	DGKD	2	0.243089	9.57599	3.58385	0.00152661	0.0356033	-1.05497	Homo sapiens diacylglycerol kinase, delta 130kDa (DGKD), transcript variant 1, mRNA.
ILMN_1766359	GATAD2B	1	0.33662	8.81315	3.58383	0.00152668	0.0356033	-1.05501	Homo sapiens GATA zinc finger domain containing 2B (GATAD2B), mRNA.
ILMN_1715809	OGFRL1	6	-0.382332	7.32476	-3.58363	0.00152742	0.0356033	-1.05544	Homo sapiens opioid growth factor receptor-like 1 (OGFRL1), mRNA.
ILMN_1653709	TIMM9	14	-0.423494	7.33147	-3.58256	0.00153146	0.0356033	-1.0578	Homo sapiens translocase of inner mitochondrial membrane 9 homolog (yeast) (TIMM9), nuclear gene encoding mitochondrial protein, mRNA.
ILMN_1664094	P2RY13	3	-0.366646	11.6008	-3.58132	0.00153618	0.0356033	-1.06055	Homo sapiens purinergic receptor P2Y, G-protein coupled, 13 (P2RY13), transcript variant 1, mRNA.
ILMN_3247110	LOC100132858	7	0.657049	8.44806	3.58077	0.00153824	0.0356033	-1.06175	PREDICTED: Homo sapiens hypothetical protein LOC100132858 (LOC100132858), mRNA.
ILMN_3240370	C11orf83	11	0.35015	6.1517	3.58024	0.00154027	0.0356033	-1.06292	Homo sapiens chromosome 11 open reading frame 83 (C11orf83), mRNA.
ILMN_1772113	U2AF1	21	0.356334	8.40526	3.58016	0.00154059	0.0356033	-1.06311	Homo sapiens U2 small nuclear RNA auxiliary factor 1 (U2AF1), transcript variant b, mRNA.
ILMN_1741331	MUDENG	14	-0.467002	7.54589	-3.5796	0.0015427	0.0356033	-1.06433	Homo sapiens MU-2/AP1M2 domain containing, death-inducing (MUDENG), mRNA.
ILMN_1721842	RYBP	3	0.199084	11.5574	3.57958	0.0015428	0.0356033	-1.06439	Homo sapiens RING1 and YY1 binding protein (RYBP), mRNA.
ILMN_2402416	DNAJB6	7	-0.531358	8.89382	-3.57888	0.00154543	0.0356033	-1.06591	Homo sapiens DnaJ (Hsp40) homolog, subfamily B, member 6 (DNAJB6), transcript variant 2, mRNA.
ILMN_1814573	FTSJD1	16	-0.439775	6.28257	-3.57875	0.00154594	0.0356033	-1.0662	Homo sapiens FtsJ methyltransferase domain containing 1 (FTSJD1), transcript variant 1, mRNA.
ILMN_1781028	ZMYM5	13	-0.331263	6.63341	-3.57655	0.00155435	0.0356033	-1.07105	Homo sapiens zinc finger, MYM-type 5 (ZMYM5), transcript variant 1, mRNA.
ILMN_1702487	SGK	6	-0.513221	10.3791	-3.57651	0.00155452	0.0356033	-1.07115	Homo sapiens serum/glucocorticoid regulated kinase (SGK), mRNA.
ILMN_1739967	TBK1	12	-0.545531	7.79288	-3.57615	0.00155589	0.0356033	-1.07193	Homo sapiens TANK-binding kinase 1 (TBK1), mRNA.
ILMN_1783636	COX6A1	12	0.265247	9.22896	3.57566	0.00155777	0.0356033	-1.07301	Homo sapiens cytochrome c oxidase subunit VIa polypeptide 1 (COX6A1), nuclear gene encoding mitochondrial protein, mRNA.
ILMN_2394102	STRN4	19	0.240508	6.08037	3.57522	0.00155947	0.0356033	-1.07398	Homo sapiens striatin, calmodulin binding protein 4 (STRN4), transcript variant 1, mRNA.
ILMN_1764970	JMJD1C	10	-0.867335	8.49969	-3.57493	0.00156059	0.0356033	-1.07462	Homo sapiens jumonji domain containing 1C (JMJD1C), transcript variant 1, mRNA.
ILMN_1752510	FAM13A	4	0.305016	8.0083	3.57465	0.00156167	0.0356033	-1.07524	Homo sapiens family with sequence similarity 13, member A (FAM13A), transcript variant 2, mRNA.
ILMN_1779252	TRIM22	11	-0.781946	8.51123	-3.5746	0.00156186	0.0356033	-1.07535	Homo sapiens tripartite motif-containing 22 (TRIM22), mRNA.
ILMN_1789839	GTF3C1	16	0.340752	7.64193	3.57357	0.00156583	0.0356033	-1.07762	Homo sapiens general transcription factor IIIC, polypeptide 1, alpha 220kDa (GTF3C1), mRNA.
ILMN_1755850	ZNF350	19	-0.49034	6.27951	-3.57271	0.00156917	0.0356033	-1.07952	Homo sapiens zinc finger protein 350 (ZNF350), mRNA.
ILMN_1768197	ROD1	9	-0.606578	11.0036	-3.57204	0.00157177	0.0356033	-1.081	Homo sapiens ROD1 regulator of differentiation 1 (S. pombe) (ROD1), mRNA.
ILMN_1796305	UPF2	10	-0.316702	7.67698	-3.57178	0.00157279	0.0356033	-1.08158	Homo sapiens UPF2 regulator of nonsense transcripts homolog (yeast) (UPF2), transcript variant 1, mRNA.
ILMN_1753692	LOC647135	1	-0.312365	6.26913	-3.57174	0.00157293	0.0356033	-1.08165	PREDICTED: Homo sapiens similar to SLIT-ROBO Rho GTPase-activating protein 2 (srGAP2) (Formin-binding protein 2), transcript variant 1 (LOC647135), mRNA.
ILMN_3244065	C9orf69	9	0.271565	9.69752	3.57084	0.00157642	0.0356033	-1.08363	Homo sapiens chromosome 9 open reading frame 69 (C9orf69), mRNA.
ILMN_1782635	YARS2	12	-0.4415	7.71731	-3.57074	0.00157682	0.0356033	-1.08386	Homo sapiens tyrosyl-tRNA synthetase 2, mitochondrial (YARS2), nuclear gene encoding mitochondrial protein, mRNA.
ILMN_1670398	BCR	22	0.388449	6.73571	3.57043	0.00157804	0.0356033	-1.08455	Homo sapiens breakpoint cluster region (BCR), transcript variant 1, mRNA.
ILMN_1777976	SLC25A26	3	-0.359116	5.90584	-3.56988	0.00158017	0.0356033	-1.08575	Homo sapiens solute carrier family 25, member 26 (SLC25A26), nuclear gene encoding mitochondrial protein, mRNA.
ILMN_1727134	KLHDC5	12	-0.378033	7.28112	-3.56867	0.0015849	0.0356033	-1.08842	Homo sapiens kelch domain containing 5 (KLHDC5), mRNA.
ILMN_3255061	CYTSB	17	0.482471	7.84794	3.56861	0.00158515	0.0356033	-1.08856	Homo sapiens cytospin B (CYTSB), transcript variant NSP5alpha3beta, mRNA.
ILMN_1731181	TEX2	17	-0.438664	7.38091	-3.56824	0.00158658	0.0356033	-1.08937	Homo sapiens testis expressed 2 (TEX2), mRNA.
ILMN_1710280	TUBB1	20	-0.718184	10.8889	-3.56809	0.00158716	0.0356033	-1.08969	Homo sapiens tubulin, beta 1 (TUBB1), mRNA.
ILMN_1743131	TOX4	14	-0.35258	7.32681	-3.56782	0.00158823	0.0356033	-1.09029	Homo sapiens TOX high mobility group box family member 4 (TOX4), mRNA.
ILMN_1801767	ABHD3	18	-0.688961	7.41219	-3.56771	0.00158866	0.0356033	-1.09054	Homo sapiens abhydrolase domain containing 3 (ABHD3), mRNA.
ILMN_1653711	FZD2	17	0.265922	7.72787	3.56749	0.00158953	0.0356033	-1.09102	Homo sapiens frizzled homolog 2 (Drosophila) (FZD2), mRNA.
ILMN_1707175	NSD1	5	-0.279583	7.37771	-3.56733	0.00159013	0.0356033	-1.09136	Homo sapiens nuclear receptor binding SET domain protein 1 (NSD1), transcript variant 2, mRNA.
ILMN_1770053	RBBP7	X	-0.554864	7.97006	-3.56709	0.00159109	0.0356033	-1.0919	Homo sapiens retinoblastoma binding protein 7 (RBBP7), mRNA.
ILMN_1664560	DYRK1A	21	-0.613858	8.31934	-3.56708	0.00159114	0.0356033	-1.09193	Homo sapiens dual-specificity tyrosine-(Y)-phosphorylation regulated kinase 1A (DYRK1A), transcript variant 5, mRNA.
ILMN_1843259		12	0.243418	6.14062	3.56683	0.00159213	0.0356033	-1.09248	tj55c11.x1 Soares_NSF_F8_9W_OT_PA_P_S1 Homo sapiens cDNA clone IMAGE:2145428 3, mRNA sequence
ILMN_1732313	LOC647195		0.346371	6.70244	3.56656	0.00159317	0.0356033	-1.09307	PREDICTED: Homo sapiens misc_RNA (LOC647195), miscRNA.
ILMN_1697491	FLJ14213	11	-0.608006	7.60672	-3.56562	0.00159686	0.0356033	-1.09513	Homo sapiens protor-2 (FLJ14213), mRNA.
ILMN_2102960	KIAA1370	15	-0.487452	6.19779	-3.56554	0.0015972	0.0356033	-1.09532	Homo sapiens KIAA1370 (KIAA1370), mRNA.
ILMN_1804610	NFX1	9	-0.3292	8.00271	-3.56431	0.00160202	0.0356033	-1.09801	Homo sapiens nuclear transcription factor, X-box binding 1 (NFX1), transcript variant 3, mRNA.
ILMN_1652280	FBXO32	8	-0.41047	6.64051	-3.56422	0.00160239	0.0356033	-1.09821	Homo sapiens F-box protein 32 (FBXO32), transcript variant 1, mRNA.
ILMN_1795118	SIDT1	3	-0.25285	7.3631	-3.56272	0.00160832	0.0356033	-1.10152	Homo sapiens SID1 transmembrane family, member 1 (SIDT1), mRNA.
ILMN_1773650	LRRN3	7	-0.427918	8.03306	-3.56262	0.00160874	0.0356033	-1.10175	Homo sapiens leucine rich repeat neuronal 3 (LRRN3), transcript variant 1, mRNA.
ILMN_2151817	PFN1	17	-0.194197	14.2112	-3.56166	0.00161254	0.0356033	-1.10385	Homo sapiens profilin 1 (PFN1), mRNA.
ILMN_1782110	ZNF295	21	-0.366145	6.15574	-3.56124	0.00161421	0.0356033	-1.10478	Homo sapiens zinc finger protein 295 (ZNF295), transcript variant 1, mRNA.
ILMN_1703244	MAP1LC3B	16	-0.376893	9.00805	-3.56004	0.00161901	0.0356033	-1.10743	Homo sapiens microtubule-associated protein 1 light chain 3 beta (MAP1LC3B), mRNA.
ILMN_1753518	LOC651524		0.368076	6.74602	3.55985	0.00161978	0.0356033	-1.10785	PREDICTED: Homo sapiens similar to integrin alpha X precursor (LOC651524), mRNA.
ILMN_2342695	PDGFA	7	0.4547	7.19235	3.55974	0.00162023	0.0356033	-1.1081	Homo sapiens platelet-derived growth factor alpha polypeptide (PDGFA), transcript variant 2, mRNA.
ILMN_1738369	TUFM	16	0.199095	9.51628	3.55951	0.00162114	0.0356033	-1.1086	Homo sapiens Tu translation elongation factor, mitochondrial (TUFM), nuclear gene encoding mitochondrial protein, mRNA.
ILMN_1701724	C7orf20	7	0.278021	7.48561	3.55924	0.00162221	0.0356033	-1.10919	Homo sapiens chromosome 7 open reading frame 20 (C7orf20), mRNA. XM_946081 XM_946082 XM_946083
ILMN_1767263	LOC158301	9	0.414275	9.0328	3.55869	0.00162441	0.0356033	-1.1104	PREDICTED: Homo sapiens hypothetical protein LOC158301 (LOC158301), mRNA.
ILMN_1652487	RIOK1	6	-0.386387	6.50152	-3.55803	0.00162705	0.0356033	-1.11185	Homo sapiens RIO kinase 1 (yeast) (RIOK1), transcript variant 1, mRNA.
ILMN_1683146	FTH1	11	-0.410616	8.9903	-3.55803	0.00162706	0.0356033	-1.11185	Homo sapiens ferritin, heavy polypeptide 1 (FTH1), mRNA.
ILMN_1797893	PFAAP5	13	-0.492313	7.25339	-3.55782	0.00162791	0.0356033	-1.11232	Homo sapiens phosphonoformate immuno-associated protein 5 (PFAAP5), mRNA.
ILMN_2361807	OS9	12	0.302687	7.66058	3.55682	0.00163192	0.0356433	-1.11452	Homo sapiens amplified in osteosarcoma (OS9), transcript variant 1, mRNA.
ILMN_1700001	TCTA	3	0.257838	7.89483	3.55619	0.00163446	0.0356512	-1.1159	Homo sapiens T-cell leukemia translocation altered gene (TCTA), mRNA.
ILMN_1695759	AMDHD2	16	0.406293	7.23249	3.55497	0.0016394	0.0356813	-1.1186	Homo sapiens amidohydrolase domain containing 2 (AMDHD2), mRNA.
ILMN_1705247	ACSL5	10	-0.400147	9.09428	-3.55477	0.00164019	0.0356813	-1.11903	Homo sapiens acyl-CoA synthetase long-chain family member 5 (ACSL5), transcript variant 1, mRNA.
ILMN_1698001	NCK1	3	-0.610046	7.90669	-3.5535	0.00164536	0.0356924	-1.12183	Homo sapiens NCK adaptor protein 1 (NCK1), mRNA.
ILMN_2380698	DSTN	20	-0.483758	7.96812	-3.55241	0.00164978	0.0356924	-1.12423	Homo sapiens destrin (actin depolymerizing factor) (DSTN), transcript variant 1, mRNA.
ILMN_1795835	LOC338758	12	0.267581	10.9528	3.55148	0.00165357	0.0356924	-1.12628	PREDICTED: Homo sapiens hypothetical protein LOC338758 (LOC338758), mRNA.
ILMN_1790715	LOC653105	1	0.308419	6.29934	3.55083	0.00165622	0.0356924	-1.1277	PREDICTED: Homo sapiens similar to Proline-rich nuclear receptor coactivator 2, transcript variant 3 (LOC653105), mRNA.
ILMN_1657423	SPG21	15	-0.422986	8.94887	-3.55067	0.00165687	0.0356924	-1.12806	Homo sapiens spastic paraplegia 21 (autosomal recessive, Mast syndrome) (SPG21), transcript variant 1, mRNA. XM_945612 XM_945613 XM_945615 XM_945617 XM_945619 XM_945622
ILMN_1739274	PDHB	3	-0.525805	10.2643	-3.55045	0.00165777	0.0356924	-1.12854	Homo sapiens pyruvate dehydrogenase (lipoamide) beta (PDHB), mRNA.
ILMN_1772702	SFRS2B	11	-0.302845	8.67696	-3.55005	0.00165939	0.0356924	-1.12941	Homo sapiens splicing factor, arginine/serine-rich 2B (SFRS2B), mRNA.
ILMN_1796490	GRINA	8	0.626227	9.40635	3.54876	0.00166467	0.0356924	-1.13225	Homo sapiens glutamate receptor, ionotropic, N-methyl D-aspartate-associated protein 1 (glutamate binding) (GRINA), transcript variant 1, mRNA.
ILMN_1799487	N4BP2L1	13	-0.545719	6.5859	-3.54795	0.00166801	0.0356924	-1.13403	Homo sapiens NEDD4 binding protein 2-like 1 (N4BP2L1), transcript variant 2, mRNA.
ILMN_1801984	VHL	3	-0.308829	6.40019	-3.54773	0.00166892	0.0356924	-1.13452	Homo sapiens von Hippel-Lindau tumor suppressor (VHL), transcript variant 1, mRNA.
ILMN_2061732	YRDC	1	-0.347251	7.65315	-3.54761	0.0016694	0.0356924	-1.13478	Homo sapiens yrdC domain containing (E. coli) (YRDC), nuclear gene encoding mitochondrial protein, mRNA.
ILMN_1910893		2	-0.373072	6.59006	-3.54652	0.00167389	0.0356924	-1.13717	AGENCOURT_6469652 NIH_MGC_92 Homo sapiens cDNA clone IMAGE:5576382 5, mRNA sequence
ILMN_1704730	CD93	20	-0.534048	10.8228	-3.54638	0.00167449	0.0356924	-1.13749	Homo sapiens CD93 molecule (CD93), mRNA.
ILMN_1790549	TSPAN3	15	-0.378452	7.50248	-3.54537	0.00167866	0.0356924	-1.13971	Homo sapiens tetraspanin 3 (TSPAN3), transcript variant 1, mRNA.
ILMN_2321416	DIAPH1	5	0.240263	11.5339	3.54373	0.00168547	0.0356924	-1.14333	Homo sapiens diaphanous homolog 1 (Drosophila) (DIAPH1), transcript variant 1, mRNA.
ILMN_1748077	DDX59	1	-0.455897	7.59505	-3.54371	0.00168553	0.0356924	-1.14336	Homo sapiens DEAD (Asp-Glu-Ala-Asp) box polypeptide 59 (DDX59), transcript variant 1, mRNA.
ILMN_3207020	LOC388556		0.351306	12.6752	3.54329	0.00168727	0.0356924	-1.14428	PREDICTED: Homo sapiens misc_RNA (LOC388556), miscRNA.
ILMN_2257015	AGER	6	0.388552	6.87568	3.54238	0.00169105	0.0356924	-1.14628	Homo sapiens advanced glycosylation end product-specific receptor (AGER), transcript variant 1, mRNA.
ILMN_1655987	STAB1	3	0.386003	7.17028	3.54237	0.0016911	0.0356924	-1.1463	Homo sapiens stabilin 1 (STAB1), mRNA.
ILMN_1670807	FAM84B	8	-0.669727	6.00239	-3.5419	0.00169306	0.0356924	-1.14734	Homo sapiens family with sequence similarity 84, member B (FAM84B), mRNA.
ILMN_2249720	LAT2	7	-0.375419	6.14798	-3.54188	0.00169317	0.0356924	-1.14739	Homo sapiens linker for activation of T cells family, member 2 (LAT2), transcript variant 1, mRNA.
ILMN_1772316	UNC84A	7	-0.485983	7.10713	-3.54152	0.00169466	0.0356924	-1.14818	Homo sapiens unc-84 homolog A (C. elegans) (UNC84A), mRNA.
ILMN_3248966	MMADHC	2	-0.45698	8.50211	-3.54148	0.00169484	0.0356924	-1.14827	Homo sapiens methylmalonic aciduria (cobalamin deficiency) cblD type, with homocystinuria (MMADHC), nuclear gene encoding mitochondrial protein, mRNA.
ILMN_2363392	TNFSF14	19	0.24547	12.3405	3.54087	0.00169739	0.0356924	-1.14961	Homo sapiens tumor necrosis factor (ligand) superfamily, member 14 (TNFSF14), transcript variant 2, mRNA.
ILMN_1764091	R3HDM2	12	0.247239	7.06634	3.53975	0.00170207	0.0356924	-1.15207	Homo sapiens R3H domain containing 2 (R3HDM2), mRNA.
ILMN_1736577	ZNF688	16	0.244956	7.54443	3.53889	0.00170566	0.0356924	-1.15395	Homo sapiens zinc finger protein 688 (ZNF688), transcript variant 2, mRNA.
ILMN_1793563	DCTN1	2	0.43116	6.72747	3.53888	0.00170572	0.0356924	-1.15398	Homo sapiens dynactin 1 (p150, glued homolog, Drosophila) (DCTN1), transcript variant 1, mRNA.
ILMN_1721869	LOC645600	10	-0.340187	6.11224	-3.53877	0.00170618	0.0356924	-1.15423	PREDICTED: Homo sapiens hypothetical protein LOC645600 (LOC645600), mRNA.
ILMN_1736103	ITPR2	12	-0.380475	6.62017	-3.5384	0.00170775	0.0356924	-1.15504	Homo sapiens inositol 1,4,5-triphosphate receptor, type 2 (ITPR2), mRNA.
ILMN_2044453	LPAR5	12	-0.360722	8.82947	-3.53802	0.00170933	0.0356924	-1.15587	Homo sapiens lysophosphatidic acid receptor 5 (LPAR5), mRNA.
ILMN_1787567	TSC22D1	13	-0.412858	8.83981	-3.53781	0.00171021	0.0356924	-1.15633	Homo sapiens TSC22 domain family, member 1 (TSC22D1), transcript variant 2, mRNA.
ILMN_1725417	NELL2	12	-0.368505	8.9121	-3.53776	0.00171043	0.0356924	-1.15644	Homo sapiens NEL-like 2 (chicken) (NELL2), mRNA.
ILMN_2310019	ZNF565	19	-0.369814	6.24246	-3.53698	0.00171373	0.035697	-1.15816	Homo sapiens zinc finger protein 565 (ZNF565), transcript variant 2, mRNA.
ILMN_1767747	HDAC2	6	-0.525182	8.18694	-3.5362	0.00171703	0.035697	-1.15988	Homo sapiens histone deacetylase 2 (HDAC2), mRNA.
ILMN_1742450	TAPBP	6	0.338854	11.4787	3.53602	0.00171777	0.035697	-1.16027	Homo sapiens TAP binding protein (tapasin) (TAPBP), transcript variant 1, mRNA.
ILMN_1809467	VAMP5	2	0.329085	9.38333	3.53461	0.00172374	0.035697	-1.16336	Homo sapiens vesicle-associated membrane protein 5 (myobrevin) (VAMP5), mRNA.
ILMN_1769702	GPAA1	8	0.311983	8.34515	3.5345	0.00172421	0.035697	-1.1636	Homo sapiens glycosylphosphatidylinositol anchor attachment protein 1 homolog (yeast) (GPAA1), mRNA.
ILMN_1762436	UBB	17	-0.308742	14.2118	-3.53439	0.00172467	0.035697	-1.16384	Homo sapiens ubiquitin B (UBB), mRNA.
ILMN_1768814	KLHL6	3	-0.477384	7.45877	-3.53257	0.00173244	0.035697	-1.16785	Homo sapiens kelch-like 6 (Drosophila) (KLHL6), mRNA.
ILMN_1694950	MRPL28	16	0.273106	7.11962	3.53245	0.00173296	0.035697	-1.16812	Homo sapiens mitochondrial ribosomal protein L28 (MRPL28), nuclear gene encoding mitochondrial protein, mRNA.
ILMN_1678814	UBL5	19	0.255459	6.77302	3.5322	0.00173403	0.035697	-1.16867	Homo sapiens ubiquitin-like 5 (UBL5), mRNA.
ILMN_1904135		9	-0.306321	6.96459	-3.53174	0.00173597	0.035697	-1.16967	Homo sapiens cDNA FLJ13474 fis, clone PLACE1003593
ILMN_1683239	RASSF1	3	-0.355268	6.53404	-3.53115	0.0017385	0.035697	-1.17096	Homo sapiens Ras association (RalGDS/AF-6) domain family member 1 (RASSF1), transcript variant C, mRNA.
ILMN_1672022	EPHA4	2	-0.354558	6.36824	-3.53091	0.00173953	0.035697	-1.1715	Homo sapiens EPH receptor A4 (EPHA4), mRNA.
ILMN_1759983	DR1	1	-0.76022	6.20902	-3.53089	0.00173961	0.035697	-1.17153	Homo sapiens down-regulator of transcription 1, TBP-binding (negative cofactor 2) (DR1), mRNA.
ILMN_1672461	SPPL2B	19	0.319517	6.37071	3.52929	0.00174649	0.035697	-1.17506	Homo sapiens signal peptide peptidase-like 2B (SPPL2B), transcript variant 3, mRNA.
ILMN_1670028	LPIN2	18	-0.288948	9.98068	-3.52857	0.00174959	0.035697	-1.17664	Homo sapiens lipin 2 (LPIN2), mRNA.
ILMN_2278729	EIF3B	7	0.456717	8.09234	3.52812	0.00175155	0.035697	-1.17764	Homo sapiens eukaryotic translation initiation factor 3, subunit B (EIF3B), transcript variant 2, mRNA.
ILMN_3249651	ZDHHC8P	22	0.41631	7.02892	3.52792	0.00175241	0.035697	-1.17808	Homo sapiens zinc finger, DHHC-type containing 8 pseudogene (ZDHHC8P), non-coding RNA.
ILMN_2215355	LOC400499	16	0.656489	7.14006	3.52774	0.00175318	0.035697	-1.17847	Homo sapiens hypothetical gene supported by AK126539 (LOC400499), mRNA.
ILMN_1678052	C19orf24	19	0.32194	7.53426	3.52705	0.00175615	0.035697	-1.17998	Homo sapiens chromosome 19 open reading frame 24 (C19orf24), mRNA.
ILMN_1765060	FBXO34	14	-0.544104	7.08842	-3.52581	0.00176153	0.035697	-1.18271	Homo sapiens F-box protein 34 (FBXO34), mRNA.
ILMN_3187403	LOC100129905		0.321974	9.85423	3.52579	0.00176163	0.035697	-1.18276	PREDICTED: Homo sapiens similar to hCG2027326 (LOC100129905), mRNA.
ILMN_1677186	MGC52498	1	0.292993	7.52994	3.52507	0.00176475	0.035697	-1.18434	Homo sapiens hypothetical protein MGC52498 (MGC52498), mRNA.
ILMN_1671116	C3orf21	3	-0.313375	7.26418	-3.52463	0.00176663	0.035697	-1.18529	Homo sapiens chromosome 3 open reading frame 21 (C3orf21), mRNA.
ILMN_1798546	HDAC6	X	0.274054	8.1464	3.52456	0.00176696	0.035697	-1.18545	Homo sapiens histone deacetylase 6 (HDAC6), mRNA.
ILMN_3268564	C19orf60	19	0.284891	9.23532	3.52399	0.00176942	0.035697	-1.18669	Homo sapiens chromosome 19 open reading frame 60 (C19orf60), transcript variant 1, mRNA.
ILMN_1698605	TMEM43	3	-0.429669	10.4262	-3.52375	0.00177046	0.035697	-1.18722	Homo sapiens transmembrane protein 43 (TMEM43), mRNA.
ILMN_1665066	C4orf14	4	-0.307735	8.87281	-3.52311	0.00177328	0.035697	-1.18864	Homo sapiens chromosome 4 open reading frame 14 (C4orf14), mRNA.
ILMN_1677466	DUSP6	12	-0.399756	8.15488	-3.52271	0.00177503	0.035697	-1.18951	Homo sapiens dual specificity phosphatase 6 (DUSP6), transcript variant 1, mRNA.
ILMN_1692177	TSC22D1	13	-0.459718	7.62424	-3.52235	0.0017766	0.035697	-1.19031	Homo sapiens TSC22 domain family, member 1 (TSC22D1), transcript variant 2, mRNA.
ILMN_2321578	P2RY10	X	-0.29717	8.3528	-3.52224	0.00177709	0.035697	-1.19055	Homo sapiens purinergic receptor P2Y, G-protein coupled, 10 (P2RY10), transcript variant 2, mRNA.
ILMN_1831943		9	-0.254062	6.23839	-3.5214	0.00178074	0.035697	-1.19238	HESC4_33_E11.g1_A037 NIH_MGC_262 Homo sapiens cDNA clone IMAGE:7474271 5, mRNA sequence
ILMN_3299520	PRKCB	16	-0.563289	9.81273	-3.51968	0.00178833	0.035697	-1.19617	Homo sapiens protein kinase C, beta (PRKCB), transcript variant 1, mRNA.
ILMN_2384241	TGFBR2	3	-0.55328	11.0585	-3.51905	0.0017911	0.035697	-1.19756	Homo sapiens transforming growth factor, beta receptor II (70/80kDa) (TGFBR2), transcript variant 1, mRNA.
ILMN_1752665	ELMO3	16	0.310147	6.30974	3.5189	0.00179174	0.035697	-1.19787	Homo sapiens engulfment and cell motility 3 (ELMO3), mRNA.
ILMN_2141790	HYOU1	11	0.309995	7.00542	3.51859	0.0017931	0.035697	-1.19855	Homo sapiens hypoxia up-regulated 1 (HYOU1), mRNA.
ILMN_1725130	FAM50A	X	0.249882	10.7246	3.51789	0.00179621	0.035697	-1.2001	Homo sapiens family with sequence similarity 50, member A (FAM50A), mRNA.
ILMN_2341724	ANKRD55	5	-0.398869	7.20967	-3.51661	0.00180186	0.035697	-1.2029	Homo sapiens ankyrin repeat domain 55 (ANKRD55), transcript variant 2, mRNA.
ILMN_2061405	NUP54	4	-0.513234	6.62033	-3.51502	0.00180893	0.035697	-1.20639	Homo sapiens nucleoporin 54kDa (NUP54), mRNA.
ILMN_1750409	RAB9A	X	-0.475085	8.52385	-3.51483	0.0018098	0.035697	-1.20682	Homo sapiens RAB9A, member RAS oncogene family (RAB9A), mRNA.
ILMN_2342121	PSMD13	11	0.249485	6.98442	3.51472	0.00181028	0.035697	-1.20705	Homo sapiens proteasome (prosome, macropain) 26S subunit, non-ATPase, 13 (PSMD13), transcript variant 2, mRNA.
ILMN_1721575	VPS18	15	0.428291	8.09	3.51453	0.00181111	0.035697	-1.20746	Homo sapiens vacuolar protein sorting 18 homolog (S. cerevisiae) (VPS18), mRNA.
ILMN_1806312	C20orf30	20	-0.475836	9.83296	-3.51414	0.00181286	0.035697	-1.20832	Homo sapiens chromosome 20 open reading frame 30 (C20orf30), transcript variant 2, mRNA.
ILMN_1730917	KMO	1	-0.345535	6.5115	-3.51397	0.00181361	0.035697	-1.20869	Homo sapiens kynurenine 3-monooxygenase (kynurenine 3-hydroxylase) (KMO), mRNA.
ILMN_3290800	LOC647081	7	-0.57292	7.49373	-3.51348	0.00181579	0.035697	-1.20977	PREDICTED: Homo sapiens misc_RNA (LOC647081), miscRNA.
ILMN_2318643	TGIF1	18	-0.300872	7.2964	-3.51306	0.00181767	0.035697	-1.21069	Homo sapiens TGFB-induced factor homeobox 1 (TGIF1), transcript variant 1, mRNA.
ILMN_1723962	LXN	3	-0.421953	7.1172	-3.51251	0.00182015	0.035697	-1.21191	Homo sapiens latexin (LXN), mRNA.
ILMN_1741200	RFX5	1	-0.365855	9.24071	-3.51178	0.00182341	0.035697	-1.2135	Homo sapiens regulatory factor X, 5 (influences HLA class II expression) (RFX5), transcript variant 2, mRNA.
ILMN_1799969	SNAPIN	1	-0.280114	7.43841	-3.51172	0.00182371	0.035697	-1.21365	Homo sapiens SNAP-associated protein (SNAPIN), mRNA.
ILMN_1741143	TXK	4	-0.528098	8.14185	-3.51086	0.00182757	0.035697	-1.21553	Homo sapiens TXK tyrosine kinase (TXK), mRNA.
ILMN_1676980	MTSS1	8	-0.519792	7.43209	-3.51079	0.00182786	0.035697	-1.21568	Homo sapiens metastasis suppressor 1 (MTSS1), mRNA.
ILMN_1691567	GNPDA2	4	-0.391006	6.09042	-3.50996	0.00183158	0.035697	-1.21749	Homo sapiens glucosamine-6-phosphate deaminase 2 (GNPDA2), mRNA.
ILMN_1789394	CATSPER1	11	0.333695	7.04125	3.50904	0.00183573	0.035697	-1.21951	Homo sapiens cation channel, sperm associated 1 (CATSPER1), mRNA.
ILMN_1733680	AZI2	3	-0.508622	6.31651	-3.50834	0.00183892	0.035697	-1.22106	Homo sapiens 5-azacytidine induced 2 (AZI2), mRNA.
ILMN_1746494	FNTA	8	-0.419099	7.76591	-3.5078	0.00184136	0.035697	-1.22224	Homo sapiens farnesyltransferase, CAAX box, alpha (FNTA), transcript variant 1, mRNA.
ILMN_2155998	PSMD6	3	-0.418865	10.2369	-3.50774	0.00184163	0.035697	-1.22237	Homo sapiens proteasome (prosome, macropain) 26S subunit, non-ATPase, 6 (PSMD6), mRNA.
ILMN_2225746	C17orf59	17	0.354389	7.33611	3.50766	0.001842	0.035697	-1.22255	Homo sapiens chromosome 17 open reading frame 59 (C17orf59), mRNA.
ILMN_1768097	RPGR	X	-0.532096	6.27222	-3.50677	0.00184605	0.035697	-1.22451	Homo sapiens retinitis pigmentosa GTPase regulator (RPGR), transcript variant B, mRNA.
ILMN_1795007	C2orf47	2	-0.416558	7.24137	-3.50592	0.00184988	0.035697	-1.22636	Homo sapiens chromosome 2 open reading frame 47 (C2orf47), mRNA.
ILMN_1753249	DDX10	11	-0.42304	6.94067	-3.50574	0.00185072	0.035697	-1.22676	Homo sapiens DEAD (Asp-Glu-Ala-Asp) box polypeptide 10 (DDX10), mRNA.
ILMN_1683305	COMMD2	3	-0.362362	6.41722	-3.50561	0.00185129	0.035697	-1.22703	Homo sapiens COMM domain containing 2 (COMMD2), mRNA.
ILMN_1811367	MAT2B	5	-0.588556	10.4559	-3.50501	0.00185406	0.035697	-1.22837	Homo sapiens methionine adenosyltransferase II, beta (MAT2B), transcript variant 1, mRNA.
ILMN_1768534	BHLHB2	3	-0.27817	10.0906	-3.50442	0.00185675	0.035697	-1.22966	Homo sapiens basic helix-loop-helix domain containing, class B, 2 (BHLHB2), mRNA.
ILMN_1737426	PCMTD1	8	-0.682714	7.85786	-3.50244	0.0018658	0.035697	-1.23399	Homo sapiens protein-L-isoaspartate (D-aspartate) O-methyltransferase domain containing 1 (PCMTD1), mRNA.
ILMN_2340217	PTPRC	1	-0.545387	10.8657	-3.50233	0.00186629	0.035697	-1.23423	Homo sapiens protein tyrosine phosphatase, receptor type, C (PTPRC), transcript variant 2, mRNA.
ILMN_2104106	XPR1	1	-0.437885	7.50655	-3.50168	0.0018693	0.035697	-1.23567	Homo sapiens xenotropic and polytropic retrovirus receptor (XPR1), mRNA.
ILMN_2324574	RALGAPA1	14	-0.709568	6.32253	-3.50153	0.00186995	0.035697	-1.23598	Homo sapiens Ral GTPase activating protein, alpha subunit 1 (catalytic) (RALGAPA1), transcript variant 2, mRNA.
ILMN_2359211	AP2A1	19	0.448218	6.82124	3.50096	0.0018726	0.035697	-1.23724	Homo sapiens adaptor-related protein complex 2, alpha 1 subunit (AP2A1), transcript variant 2, mRNA.
ILMN_2340259	PDE4B	1	-0.524602	8.53637	-3.50085	0.0018731	0.035697	-1.23748	Homo sapiens phosphodiesterase 4B, cAMP-specific (phosphodiesterase E4 dunce homolog, Drosophila) (PDE4B), transcript variant a, mRNA.
ILMN_1768077	C10orf61	10	-0.337417	6.24988	-3.50074	0.00187361	0.035697	-1.23772	Homo sapiens chromosome 10 open reading frame 61 (C10orf61), transcript variant 1, mRNA.
ILMN_2212999	KIF5C	2	-0.298744	6.66975	-3.50008	0.00187667	0.035697	-1.23918	Homo sapiens kinesin family member 5C (KIF5C), mRNA.
ILMN_1730347	CCDC115	2	-0.237129	8.51075	-3.49949	0.00187939	0.035697	-1.24047	Homo sapiens coiled-coil domain containing 115 (CCDC115), mRNA.
ILMN_1665601	LOC728944	2	0.277342	6.89109	3.49946	0.0018795	0.035697	-1.24052	PREDICTED: Homo sapiens similar to THAP domain-containing protein 4 (LOC728944), mRNA.
ILMN_2106167	RAP1GDS1	4	-0.444808	6.17668	-3.49903	0.00188149	0.035697	-1.24147	Homo sapiens RAP1, GTP-GDP dissociation stimulator 1 (RAP1GDS1), mRNA.
ILMN_1776173	PSMD7	16	-0.333529	9.39275	-3.49852	0.00188384	0.035697	-1.24258	Homo sapiens proteasome (prosome, macropain) 26S subunit, non-ATPase, 7 (PSMD7), mRNA.
ILMN_2073012	TMEM203	9	-0.296219	9.29384	-3.49822	0.00188523	0.035697	-1.24324	Homo sapiens transmembrane protein 203 (TMEM203), mRNA.
ILMN_1725696	ATXN3	14	0.395899	6.11133	3.49806	0.00188602	0.035697	-1.24361	Homo sapiens ataxin 3 (ATXN3), transcript variant 1, mRNA.
ILMN_2319825	ACYP1	14	0.219365	6.28311	3.49796	0.00188647	0.035697	-1.24382	Homo sapiens acylphosphatase 1, erythrocyte (common) type (ACYP1), transcript variant 1, mRNA.
ILMN_1792473	AIF1	6	0.352019	11.9777	3.49716	0.00189017	0.035697	-1.24557	Homo sapiens allograft inflammatory factor 1 (AIF1), transcript variant 1, mRNA.
ILMN_2190084	VAMP8	2	0.290205	10.6371	3.49692	0.0018913	0.035697	-1.2461	Homo sapiens vesicle-associated membrane protein 8 (endobrevin) (VAMP8), mRNA.
ILMN_1688373	LST1	6	0.32385	10.6563	3.49602	0.00189548	0.035697	-1.24807	Homo sapiens leukocyte specific transcript 1 (LST1), transcript variant 4, mRNA.
ILMN_2331266	NUMB	14	-0.544514	11.295	-3.49595	0.00189582	0.035697	-1.24823	Homo sapiens numb homolog (Drosophila) (NUMB), transcript variant 3, mRNA.
ILMN_1675709	ARFGAP1	20	0.388623	8.59904	3.49584	0.00189632	0.035697	-1.24847	Homo sapiens ADP-ribosylation factor GTPase activating protein 1 (ARFGAP1), transcript variant 1, mRNA.
ILMN_1694325	NFIX	19	0.583445	8.38724	3.49546	0.00189808	0.035697	-1.24929	Homo sapiens nuclear factor I/X (CCAAT-binding transcription factor) (NFIX), mRNA.
ILMN_1824192		12	0.261962	6.06495	3.49479	0.00190121	0.035697	-1.25076	wd36e06.x1 Soares_NFL_T_GBC_S1 Homo sapiens cDNA clone IMAGE:2330242 3 similar to contains L1.t1 L1 repetitive element ;, mRNA sequence
ILMN_1652085	MPHOSPH10	2	-0.430041	8.1809	-3.49462	0.001902	0.035697	-1.25113	Homo sapiens M-phase phosphoprotein 10 (U3 small nucleolar ribonucleoprotein) (MPHOSPH10), mRNA.
ILMN_1760490	ACVR1	2	-0.494975	7.41644	-3.49386	0.00190557	0.035697	-1.2528	Homo sapiens activin A receptor, type I (ACVR1), mRNA.
ILMN_1665049	SPG11	15	-0.478514	9.3412	-3.49367	0.00190645	0.035697	-1.25322	Homo sapiens spastic paraplegia 11 (autosomal recessive) (SPG11), transcript variant 1, mRNA.
ILMN_2376416	UBXN11	1	0.40568	8.16234	3.49315	0.00190891	0.035697	-1.25436	Homo sapiens UBX domain protein 11 (UBXN11), transcript variant 2, mRNA.
ILMN_1803279	TMED5	1	-0.821043	7.89268	-3.49289	0.0019101	0.035697	-1.25492	Homo sapiens transmembrane emp24 protein transport domain containing 5 (TMED5), mRNA.
ILMN_1721626	ARID5B	10	-0.496594	7.8231	-3.49238	0.0019125	0.035697	-1.25604	Homo sapiens AT rich interactive domain 5B (MRF1-like) (ARID5B), mRNA.
ILMN_2394161	ST8SIA4	5	-0.310577	6.23545	-3.49229	0.00191295	0.035697	-1.25625	Homo sapiens ST8 alpha-N-acetyl-neuraminide alpha-2,8-sialyltransferase 4 (ST8SIA4), transcript variant 2, mRNA.
ILMN_1767722	AFTPH	2	0.29072	7.25943	3.49195	0.00191455	0.035697	-1.257	Homo sapiens aftiphilin (AFTPH), transcript variant 1, mRNA.
ILMN_1659077	CD40LG	X	-0.331623	7.70288	-3.49117	0.00191818	0.035697	-1.25869	Homo sapiens CD40 ligand (CD40LG), mRNA.
ILMN_1729515	PIN4	X	-0.375178	6.4042	-3.49072	0.00192032	0.035697	-1.25968	Homo sapiens protein (peptidylprolyl cis/trans isomerase) NIMA-interacting, 4 (parvulin) (PIN4), mRNA.
ILMN_1898022		3	-0.452202	6.75106	-3.49005	0.00192351	0.035697	-1.26116	Homo sapiens clone 24629 mRNA sequence
ILMN_1679232	KIDINS220	2	-0.564678	8.30604	-3.48975	0.00192489	0.035697	-1.2618	Homo sapiens kinase D-interacting substrate of 220 kDa (KIDINS220), mRNA.
ILMN_1839051		5	0.374816	7.57764	3.48956	0.00192579	0.035697	-1.26221	Homo sapiens cDNA FLJ41853 fis, clone NT2RI3004161
ILMN_1796146	EIF4E3	3	-0.426073	8.49491	-3.48945	0.00192632	0.035697	-1.26246	Homo sapiens eukaryotic translation initiation factor 4E family member 3 (EIF4E3), mRNA.
ILMN_2052598	ARMC10	7	-0.611369	7.42638	-3.48918	0.00192763	0.035697	-1.26307	Homo sapiens armadillo repeat containing 10 (ARMC10), mRNA.
ILMN_1716563	PRKCB1	16	-0.471231	8.41584	-3.48847	0.00193099	0.035697	-1.26462	Homo sapiens protein kinase C, beta 1 (PRKCB1), transcript variant 1, mRNA.
ILMN_1747058	TRAPPC2L	16	0.30285	9.25731	3.48806	0.00193294	0.035697	-1.26552	Homo sapiens trafficking protein particle complex 2-like (TRAPPC2L), mRNA.
ILMN_1748018	GORASP2	2	-0.292805	8.56089	-3.48736	0.00193626	0.035697	-1.26705	Homo sapiens golgi reassembly stacking protein 2, 55kDa (GORASP2), mRNA.
ILMN_1762115	CRYZL1	21	-0.479557	7.50379	-3.48704	0.00193775	0.035697	-1.26773	Homo sapiens crystallin, zeta (quinone reductase)-like 1 (CRYZL1), mRNA.
ILMN_1764861	ISOC1	5	-0.449555	6.76816	-3.48681	0.00193885	0.035697	-1.26824	Homo sapiens isochorismatase domain containing 1 (ISOC1), mRNA.
ILMN_1747223	FRYL	4	-0.380246	8.03023	-3.48615	0.00194202	0.035697	-1.2697	Homo sapiens FRY-like (FRYL), mRNA.
ILMN_3237774	ACER3	11	0.316312	6.59557	3.48614	0.00194204	0.035697	-1.26971	Homo sapiens alkaline ceramidase 3 (ACER3), mRNA.
ILMN_1701306	MRRF	9	-0.299545	6.2308	-3.48577	0.00194382	0.035697	-1.27052	Homo sapiens mitochondrial ribosome recycling factor (MRRF), nuclear gene encoding mitochondrial protein, transcript variant 3, mRNA.
ILMN_1839665		1	-0.307273	8.62748	-3.48399	0.00195234	0.035778	-1.27442	UI-E-EJ1-ajr-a-07-0-UI.r1 UI-E-EJ1 Homo sapiens cDNA clone UI-E-EJ1-ajr-a-07-0-UI 5, mRNA sequence
ILMN_3298582	LOC728873	3	0.332391	12.2034	3.4834	0.00195517	0.035778	-1.27571	PREDICTED: Homo sapiens misc_RNA (LOC728873), miscRNA.
ILMN_1682799	STAMBPL1	10	-0.504856	7.3735	-3.48296	0.0019573	0.035778	-1.27668	Homo sapiens STAM binding protein-like 1 (STAMBPL1), mRNA.
ILMN_1897682		6	0.2873	6.37835	3.48273	0.0019584	0.035778	-1.27718	DKFZp686O20134_r1 686 (synonym: hlcc3) Homo sapiens cDNA clone DKFZp686O20134 5, mRNA sequence
ILMN_3226505	MSL3	X	0.339963	10.7954	3.48257	0.00195915	0.035778	-1.27752	Homo sapiens male-specific lethal 3 homolog (Drosophila) (MSL3), transcript variant 1, mRNA.
ILMN_2261076	NEDD9	6	-0.438564	7.25068	-3.48193	0.00196223	0.0357943	-1.27892	Homo sapiens neural precursor cell expressed, developmentally down-regulated 9 (NEDD9), transcript variant 1, mRNA.
ILMN_1787251	DAAM1	14	-0.480965	7.20151	-3.48046	0.00196933	0.0358586	-1.28215	Homo sapiens dishevelled associated activator of morphogenesis 1 (DAAM1), mRNA.
ILMN_1674506	MED23	6	-0.357647	7.43669	-3.4803	0.00197013	0.0358586	-1.28251	Homo sapiens mediator complex subunit 23 (MED23), transcript variant 2, mRNA.
ILMN_1710758	RNF20	9	-0.335826	8.62802	-3.47891	0.00197685	0.0359409	-1.28554	Homo sapiens ring finger protein 20 (RNF20), mRNA.
ILMN_1676548	BZW2	7	-0.427043	7.81758	-3.47714	0.00198548	0.03595	-1.28943	Homo sapiens basic leucine zipper and W2 domains 2 (BZW2), mRNA.
ILMN_1726104	C11orf51	11	0.248743	6.32516	3.47696	0.00198635	0.03595	-1.28981	Homo sapiens chromosome 11 open reading frame 51 (C11orf51), mRNA.
ILMN_1660125	SFMBT2	10	0.453193	7.46913	3.47686	0.00198681	0.03595	-1.29002	Homo sapiens Scm-like with four mbt domains 2 (SFMBT2), mRNA.
ILMN_2351298	WIPF1	2	-0.482135	8.98922	-3.47616	0.00199024	0.03595	-1.29156	Homo sapiens WAS/WASL interacting protein family, member 1 (WIPF1), transcript variant 2, mRNA.
ILMN_1670901	COX10	17	-0.196291	7.91126	-3.47615	0.00199028	0.03595	-1.29158	Homo sapiens COX10 homolog, cytochrome c oxidase assembly protein, heme A: farnesyltransferase (yeast) (COX10), nuclear gene encoding mitochondrial protein, mRNA.
ILMN_1719906	HADH	4	-0.497597	7.76549	-3.47553	0.00199334	0.03595	-1.29294	Homo sapiens hydroxyacyl-Coenzyme A dehydrogenase (HADH), nuclear gene encoding mitochondrial protein, mRNA.
ILMN_1709348	ALDH1A1	9	-0.695319	8.19059	-3.47527	0.00199463	0.03595	-1.29352	Homo sapiens aldehyde dehydrogenase 1 family, member A1 (ALDH1A1), mRNA.
ILMN_2214678	MXD1	2	-0.538157	11.8712	-3.47487	0.00199655	0.03595	-1.29438	Homo sapiens MAX dimerization protein 1 (MXD1), mRNA.
ILMN_1728512	YWHAH	22	-0.305933	11.4092	-3.47476	0.0019971	0.03595	-1.29463	Homo sapiens tyrosine 3-monooxygenase/tryptophan 5-monooxygenase activation protein, eta polypeptide (YWHAH), mRNA.
ILMN_1706687	KLHL5	4	-0.356354	8.0447	-3.47422	0.00199976	0.0359584	-1.29581	Homo sapiens kelch-like 5 (Drosophila) (KLHL5), transcript variant 3, mRNA.
ILMN_2368971	PSMD12	17	-0.582612	7.34984	-3.4727	0.00200725	0.0360403	-1.29914	Homo sapiens proteasome (prosome, macropain) 26S subunit, non-ATPase, 12 (PSMD12), transcript variant 1, mRNA. XM_946055 XM_946058
ILMN_2328835	IP6K2	3	-0.379837	6.01877	-3.47219	0.00200973	0.0360403	-1.30024	Homo sapiens inositol hexakisphosphate kinase 2 (IP6K2), transcript variant 1, mRNA.
ILMN_2143795	MGC4677	2	0.310949	10.1895	3.47156	0.00201288	0.0360403	-1.30164	Homo sapiens hypothetical protein MGC4677 (MGC4677), mRNA.
ILMN_1803676	ENOSF1	18	-0.42092	7.62025	-3.47124	0.00201441	0.0360403	-1.30232	Homo sapiens enolase superfamily member 1 (ENOSF1), mRNA.
ILMN_2186626	ZNF485	10	0.356132	6.60984	3.47042	0.00201848	0.0360403	-1.30412	Homo sapiens zinc finger protein 485 (ZNF485), mRNA.
ILMN_1703053	ZFP91	11	0.377811	8.16032	3.47036	0.00201878	0.0360403	-1.30425	Homo sapiens zinc finger protein 91 homolog (mouse) (ZFP91), mRNA.
ILMN_1797372	C3orf58	3	-0.570814	5.90628	-3.46996	0.00202075	0.0360403	-1.30512	Homo sapiens chromosome 3 open reading frame 58 (C3orf58), mRNA.
ILMN_1806122	CHD8	14	0.274098	11.6807	3.46973	0.00202192	0.0360403	-1.30563	Homo sapiens chromodomain helicase DNA binding protein 8 (CHD8), mRNA.
ILMN_1778059	CASP4	11	-0.380608	6.16836	-3.46921	0.00202447	0.0360466	-1.30676	Homo sapiens caspase 4, apoptosis-related cysteine peptidase (CASP4), transcript variant gamma, mRNA.
ILMN_3193306	C14orf109	14	-0.321389	7.93236	-3.46772	0.00203193	0.0360538	-1.31004	Homo sapiens chromosome 14 open reading frame 109 (C14orf109), transcript variant 2, mRNA.
ILMN_1728887	PAK4	19	0.234375	6.80937	3.46767	0.00203215	0.0360538	-1.31013	Homo sapiens p21 protein (Cdc42/Rac)-activated kinase 4 (PAK4), transcript variant 3, mRNA.
ILMN_2366334	FERMT3	11	0.342776	9.49366	3.46737	0.00203364	0.0360538	-1.31079	Homo sapiens fermitin family homolog 3 (Drosophila) (FERMT3), transcript variant URP2SF, mRNA.
ILMN_1676899	YEATS2	3	-0.187201	7.89127	-3.46721	0.00203448	0.0360538	-1.31116	Homo sapiens YEATS domain containing 2 (YEATS2), mRNA.
ILMN_1659786	CCDC76	1	-0.580726	5.90657	-3.46684	0.00203631	0.0360538	-1.31195	Homo sapiens coiled-coil domain containing 76 (CCDC76), mRNA.
ILMN_1746598	SCNM1	1	0.27474	8.39187	3.46588	0.00204112	0.0360538	-1.31406	Homo sapiens sodium channel modifier 1 (SCNM1), mRNA.
ILMN_2111739	MAN2C1	15	0.379622	7.53721	3.46565	0.00204229	0.0360538	-1.31457	Homo sapiens mannosidase, alpha, class 2C, member 1 (MAN2C1), mRNA.
ILMN_1793430	LOC441426	9	0.261642	6.23205	3.46494	0.00204584	0.0360538	-1.31612	Homo sapiens hypothetical gene supported by AK126863 (LOC441426), mRNA.
ILMN_1764329	C21orf59	21	-0.323456	6.61005	-3.46469	0.00204707	0.0360538	-1.31665	Homo sapiens chromosome 21 open reading frame 59 (C21orf59), transcript variant 1, mRNA.
ILMN_1664153	SLC30A5	5	-0.393852	6.91041	-3.46354	0.00205288	0.0360538	-1.31918	Homo sapiens solute carrier family 30 (zinc transporter), member 5 (SLC30A5), transcript variant 1, mRNA.
ILMN_1761175	RPS6KB2	11	0.349012	7.53908	3.4634	0.00205354	0.0360538	-1.31947	Homo sapiens ribosomal protein S6 kinase, 70kDa, polypeptide 2 (RPS6KB2), mRNA.
ILMN_1758906	GNA13	17	-0.708299	9.1888	-3.46338	0.00205366	0.0360538	-1.31952	Homo sapiens guanine nucleotide binding protein (G protein), alpha 13 (GNA13), mRNA.
ILMN_1736311	POU2F2	19	0.547873	7.09404	3.46301	0.00205553	0.0360538	-1.32033	Homo sapiens POU domain, class 2, transcription factor 2 (POU2F2), mRNA.
ILMN_1741841	KIAA1429	8	-0.451158	5.85126	-3.46279	0.00205663	0.0360538	-1.32081	Homo sapiens KIAA1429 (KIAA1429), transcript variant 2, mRNA.
ILMN_1771862	TXNDC11	16	0.256738	7.50679	3.46214	0.00205992	0.0360538	-1.32223	Homo sapiens thioredoxin domain containing 11 (TXNDC11), mRNA.
ILMN_3215381	LOC645175	6	-0.396669	6.39457	-3.46203	0.00206048	0.0360538	-1.32247	PREDICTED: Homo sapiens misc_RNA (LOC645175), miscRNA.
ILMN_1663090	SON	21	-0.298842	7.55038	-3.46161	0.0020626	0.0360538	-1.32339	Homo sapiens SON DNA binding protein (SON), transcript variant b, mRNA.
ILMN_1809566	ZSCAN16	6	-0.390392	7.03271	-3.46124	0.00206449	0.0360538	-1.32421	Homo sapiens zinc finger and SCAN domain containing 16 (ZSCAN16), mRNA.
ILMN_1669252	CUL2	10	-0.414305	8.07737	-3.4595	0.00207329	0.0361328	-1.32799	Homo sapiens cullin 2 (CUL2), mRNA.
ILMN_1684278	SNORD38A	1	0.409342	6.44387	3.45948	0.00207343	0.0361328	-1.32805	Homo sapiens small nucleolar RNA, C/D box 38A (SNORD38A), small nucleolar RNA.
ILMN_1778381	LOC650029		0.274492	9.40968	3.45768	0.00208257	0.0362274	-1.33198	PREDICTED: Homo sapiens similar to RNA-binding protein 4 (RNA-binding motif protein 4) (Lark homolog) (Hlark) (RNA-binding motif protein 4a), transcript variant 1 (LOC650029), mRNA.
ILMN_1738251	DRD3	3	0.461558	7.02563	3.45754	0.00208328	0.0362274	-1.33228	Homo sapiens dopamine receptor D3 (DRD3), transcript variant a, mRNA.
ILMN_1839481		13	-0.292885	6.13366	-3.45612	0.00209059	0.0362856	-1.3354	Homo sapiens cDNA FLJ37828 fis, clone BRSSN2006575
ILMN_1770803	BNIP2	15	-0.546886	8.14798	-3.4559	0.00209171	0.0362856	-1.33587	Homo sapiens BCL2/adenovirus E1B 19kDa interacting protein 2 (BNIP2), mRNA.
ILMN_1692473	PRMT1	19	0.348411	9.50673	3.45533	0.00209463	0.0362856	-1.33712	Homo sapiens protein arginine methyltransferase 1 (PRMT1), transcript variant 2, mRNA.
ILMN_2307025	CPNE1	20	0.327428	9.58381	3.45516	0.00209549	0.0362856	-1.33748	Homo sapiens copine I (CPNE1), transcript variant 8, mRNA.
ILMN_1687824	SEPHS2	16	-0.28279	8.53071	-3.45463	0.00209822	0.036291	-1.33865	Homo sapiens selenophosphate synthetase 2 (SEPHS2), mRNA.
ILMN_1769550	SLFN5	17	-0.674622	7.81093	-3.45409	0.00210101	0.036291	-1.33983	Homo sapiens schlafen family member 5 (SLFN5), mRNA.
ILMN_1847965		3	-0.270973	6.94664	-3.45306	0.00210631	0.036291	-1.34207	full-length cDNA clone CS0DC013YI10 of Neuroblastoma Cot 25-normalized of Homo sapiens (human)
ILMN_1685930	DNAJC24	11	-0.348952	6.39352	-3.45243	0.00210959	0.036291	-1.34346	Homo sapiens DnaJ (Hsp40) homolog, subfamily C, member 24 (DNAJC24), mRNA.
ILMN_1795228	ZFAND5	9	-0.792701	10.4767	-3.45091	0.00211745	0.036291	-1.34677	Homo sapiens zinc finger, AN1-type domain 5 (ZFAND5), mRNA.
ILMN_2136177	CNOT6	5	-0.4467	7.57174	-3.44921	0.00212628	0.036291	-1.35048	Homo sapiens CCR4-NOT transcription complex, subunit 6 (CNOT6), mRNA.
ILMN_1653712	UAP1L1	9	0.312927	6.70009	3.44903	0.00212724	0.036291	-1.35088	Homo sapiens UDP-N-acteylglucosamine pyrophosphorylase 1-like 1 (UAP1L1), mRNA.
ILMN_1678757	BCYRN1	2	0.326166	11.7143	3.44798	0.00213273	0.036291	-1.35318	Homo sapiens brain cytoplasmic RNA 1 (non-protein coding) (BCYRN1), non-coding RNA.
ILMN_2167617	NACA	12	-0.337813	13.5091	-3.44776	0.00213386	0.036291	-1.35365	Homo sapiens nascent-polypeptide-associated complex alpha polypeptide (NACA), mRNA.
ILMN_2211800	HMGB1L1	20	0.42136	7.67708	3.44769	0.00213424	0.036291	-1.35381	Homo sapiens high-mobility group box 1-like 1 (HMGB1L1), mRNA.
ILMN_1696190	STRN4	19	0.311426	7.74098	3.44719	0.00213686	0.036291	-1.35491	Homo sapiens striatin, calmodulin binding protein 4 (STRN4), transcript variant 2, mRNA.
ILMN_1669696	ZNF792	19	-0.271768	7.0813	-3.44712	0.00213719	0.036291	-1.35504	Homo sapiens zinc finger protein 792 (ZNF792), mRNA.
ILMN_1669624	LINS1	15	-0.596935	6.08046	-3.44647	0.0021406	0.036291	-1.35646	Homo sapiens lines homolog 1 (Drosophila) (LINS1), transcript variant 2, mRNA.
ILMN_1772692	DICER1	14	-0.486293	8.67729	-3.44607	0.0021427	0.036291	-1.35734	Homo sapiens Dicer1, Dcr-1 homolog (Drosophila) (DICER1), transcript variant 2, mRNA.
ILMN_1765409	STAM	10	-0.562311	6.78229	-3.44544	0.00214605	0.036291	-1.35873	Homo sapiens signal transducing adaptor molecule (SH3 domain and ITAM motif) 1 (STAM), mRNA.
ILMN_1698752	NLRX1	11	0.350167	7.09833	3.4454	0.00214624	0.036291	-1.3588	Homo sapiens NLR family member X1 (NLRX1), transcript variant 1, mRNA.
ILMN_3176403	FTHL16		-0.266495	14.1302	-3.44504	0.00214812	0.036291	-1.35959	PREDICTED: Homo sapiens misc_RNA (FTHL16), miscRNA.
ILMN_1823128		2	-0.380578	6.51583	-3.44398	0.0021537	0.036291	-1.3619	zu67a08.s1 Soares_testis_NHT Homo sapiens cDNA clone IMAGE:743030 3, mRNA sequence
ILMN_1713156	MSL3L1	X	0.369718	10.7957	3.44359	0.00215578	0.036291	-1.36276	Homo sapiens male-specific lethal 3-like 1 (Drosophila) (MSL3L1), transcript variant 1, mRNA.
ILMN_1812769	UBXN1	11	0.196671	11.2614	3.44268	0.00216061	0.036291	-1.36475	Homo sapiens UBX domain protein 1 (UBXN1), mRNA.
ILMN_2168217	EBI2	13	-0.792496	7.59277	-3.44267	0.00216066	0.036291	-1.36477	Homo sapiens Epstein-Barr virus induced gene 2 (lymphocyte-specific G protein-coupled receptor) (EBI2), mRNA.
ILMN_1803810	RRBP1	20	0.489925	7.49506	3.44224	0.00216292	0.036291	-1.3657	Homo sapiens ribosome binding protein 1 homolog 180kDa (dog) (RRBP1), transcript variant 1, mRNA.
ILMN_1667224	SLAMF8	1	-0.292851	6.09441	-3.44215	0.00216339	0.036291	-1.36589	Homo sapiens SLAM family member 8 (SLAMF8), mRNA.
ILMN_1715068	AQP9	15	-0.578481	12.3898	-3.44215	0.00216341	0.036291	-1.3659	Homo sapiens aquaporin 9 (AQP9), mRNA.
ILMN_1679209	HSPA9	5	-0.61146	9.21337	-3.44196	0.00216442	0.036291	-1.36632	Homo sapiens heat shock 70kDa protein 9 (mortalin) (HSPA9), nuclear gene encoding mitochondrial protein, mRNA.
ILMN_2048982	ZBTB25	14	-0.348332	6.97876	-3.4414	0.00216736	0.036291	-1.36753	Homo sapiens zinc finger and BTB domain containing 25 (ZBTB25), mRNA.
ILMN_1665877	RNF149	2	-0.569213	12.054	-3.44028	0.00217334	0.036291	-1.36998	Homo sapiens ring finger protein 149 (RNF149), mRNA.
ILMN_1709483	MRE11A	11	-0.334081	6.27008	-3.44002	0.00217473	0.036291	-1.37055	Homo sapiens MRE11 meiotic recombination 11 homolog A (S. cerevisiae) (MRE11A), transcript variant 1, mRNA.
ILMN_2377174	SYPL1	7	-0.566634	8.32806	-3.43937	0.00217818	0.036291	-1.37196	Homo sapiens synaptophysin-like 1 (SYPL1), transcript variant 2, mRNA.
ILMN_1803180	PRDX6	1	-0.461606	10.2106	-3.43843	0.0021832	0.036291	-1.37402	Homo sapiens peroxiredoxin 6 (PRDX6), mRNA.
ILMN_1734830	MTHFR	1	0.31549	8.49858	3.43836	0.00218355	0.036291	-1.37416	Homo sapiens 5,10-methylenetetrahydrofolate reductase (NADPH) (MTHFR), mRNA.
ILMN_1678934	POLR1E	9	0.304879	7.04142	3.43825	0.00218416	0.036291	-1.37441	Homo sapiens polymerase (RNA) I polypeptide E, 53kDa (POLR1E), mRNA.
ILMN_1699859	GNPAT	1	-0.41591	7.75725	-3.43767	0.00218728	0.036291	-1.37568	Homo sapiens glyceronephosphate O-acyltransferase (GNPAT), mRNA.
ILMN_1664756	KPNA4	3	-0.626386	8.77657	-3.43719	0.00218983	0.036291	-1.37672	Homo sapiens karyopherin alpha 4 (importin alpha 3) (KPNA4), mRNA.
ILMN_2392569	FPR2	19	-0.598655	9.54561	-3.4358	0.00219734	0.036291	-1.37977	Homo sapiens formyl peptide receptor 2 (FPR2), transcript variant 1, mRNA.
ILMN_1798030	XPR1	1	-0.432233	7.31192	-3.43525	0.00220028	0.036291	-1.38096	Homo sapiens xenotropic and polytropic retrovirus receptor (XPR1), mRNA.
ILMN_1756525	KLHL20	1	-0.551063	5.89555	-3.43516	0.00220078	0.036291	-1.38116	Homo sapiens kelch-like 20 (Drosophila) (KLHL20), mRNA.
ILMN_2181125	NAPB	20	-0.326737	7.49577	-3.43499	0.00220166	0.036291	-1.38152	Homo sapiens N-ethylmaleimide-sensitive factor attachment protein, beta (NAPB), mRNA.
ILMN_1665164	CTR9	11	-0.319526	6.74948	-3.4348	0.00220269	0.036291	-1.38193	Homo sapiens Ctr9, Paf1/RNA polymerase II complex component, homolog (S. cerevisiae) (CTR9), mRNA.
ILMN_2413259	SOCS4	14	-0.719582	6.37268	-3.4346	0.0022038	0.036291	-1.38238	Homo sapiens suppressor of cytokine signaling 4 (SOCS4), transcript variant 2, mRNA.
ILMN_1810100	PBX3	9	-0.422153	7.84836	-3.43381	0.00220807	0.036291	-1.3841	Homo sapiens pre-B-cell leukemia homeobox 3 (PBX3), mRNA.
ILMN_1738604	ADH5	4	-0.303214	6.1791	-3.43375	0.00220836	0.036291	-1.38422	Homo sapiens alcohol dehydrogenase 5 (class III), chi polypeptide (ADH5), mRNA.
ILMN_1676759	DDX27	20	0.395964	8.97334	3.43257	0.00221475	0.036291	-1.38679	Homo sapiens DEAD (Asp-Glu-Ala-Asp) box polypeptide 27 (DDX27), mRNA.
ILMN_1660305	PDE12	3	-0.46054	6.70588	-3.43257	0.00221479	0.036291	-1.38681	Homo sapiens phosphodiesterase 12 (PDE12), mRNA.
ILMN_2121816	GPR137B	1	-0.354362	7.09868	-3.4323	0.00221624	0.036291	-1.3874	Homo sapiens G protein-coupled receptor 137B (GPR137B), mRNA.
ILMN_1678833	CCR1	3	-0.358452	8.77022	-3.43221	0.00221673	0.036291	-1.38759	Homo sapiens chemokine (C-C motif) receptor 1 (CCR1), mRNA.
ILMN_1695422	NCL	2	0.356248	7.88039	3.43138	0.00222123	0.036291	-1.3894	Homo sapiens nucleolin (NCL), mRNA.
ILMN_1794333	POU2F1	1	0.473849	8.45951	3.43118	0.00222231	0.036291	-1.38983	Homo sapiens POU class 2 homeobox 1 (POU2F1), mRNA.
ILMN_1787808	CEP63	3	-0.465382	9.33176	-3.43063	0.00222533	0.036291	-1.39104	Homo sapiens centrosomal protein 63kDa (CEP63), transcript variant 1, mRNA.
ILMN_1814789	UBAP2L	1	-0.248185	8.95897	-3.43042	0.00222644	0.036291	-1.39148	Homo sapiens ubiquitin associated protein 2-like (UBAP2L), mRNA.
ILMN_1672807	CA5B	X	-0.296293	7.32896	-3.43035	0.00222686	0.036291	-1.39165	Homo sapiens carbonic anhydrase VB, mitochondrial (CA5B), nuclear gene encoding mitochondrial protein, mRNA.
ILMN_3251232	HMGN2	1	-0.396964	6.80112	-3.43028	0.00222722	0.036291	-1.3918	Homo sapiens high-mobility group nucleosomal binding domain 2 (HMGN2), mRNA.
ILMN_1729777	AGER	6	0.341584	6.36259	3.42981	0.00222978	0.036291	-1.39282	Homo sapiens advanced glycosylation end product-specific receptor (AGER), transcript variant 1, mRNA.
ILMN_1700044	SAP130	2	-0.338625	8.12397	-3.42953	0.0022313	0.036291	-1.39343	Homo sapiens Sin3A-associated protein, 130kDa (SAP130), mRNA.
ILMN_1801633	C20orf52	20	0.375211	10.3407	3.42909	0.00223371	0.036291	-1.39439	Homo sapiens chromosome 20 open reading frame 52 (C20orf52), mRNA.
ILMN_1807455	DHRS7	14	-0.505098	11.4132	-3.42909	0.00223371	0.036291	-1.39439	Homo sapiens dehydrogenase/reductase (SDR family) member 7 (DHRS7), mRNA.
ILMN_1736831	PRSS33	16	0.391558	7.37135	3.42898	0.0022343	0.036291	-1.39462	Homo sapiens protease, serine, 33 (PRSS33), mRNA.
ILMN_2353033	FUBP3	9	-0.458762	7.4012	-3.42866	0.00223609	0.036291	-1.39534	Homo sapiens far upstream element (FUSE) binding protein 3 (FUBP3), mRNA. XM_945904 XM_945906 XM_945907
ILMN_2363231	SMAP1	6	-0.260367	6.61664	-3.42834	0.00223781	0.036291	-1.39602	Homo sapiens small ArfGAP 1 (SMAP1), transcript variant 2, mRNA.
ILMN_2413572	MARK2	11	0.494284	9.2855	3.42812	0.00223901	0.036291	-1.3965	Homo sapiens MAP/microtubule affinity-regulating kinase 2 (MARK2), transcript variant 2, mRNA.
ILMN_3211199	LOC100131017		0.257648	6.7188	3.42803	0.00223953	0.036291	-1.39671	PREDICTED: Homo sapiens similar to zinc finger protein 316 (LOC100131017), mRNA.
ILMN_1751963	ZCWPW1	7	0.238543	7.93263	3.42733	0.00224336	0.036291	-1.39823	Homo sapiens zinc finger, CW type with PWWP domain 1 (ZCWPW1), mRNA.
ILMN_1691881	IL4R	16	0.467507	7.42101	3.42714	0.00224443	0.036291	-1.39865	Homo sapiens interleukin 4 receptor (IL4R), transcript variant 2, mRNA.
ILMN_3261345	LOC100130053	10	0.301666	11.945	3.42679	0.00224631	0.036291	-1.3994	PREDICTED: Homo sapiens hypothetical protein LOC100130053 (LOC100130053), mRNA.
ILMN_1719205	FBL	19	0.232563	10.0376	3.42677	0.00224645	0.036291	-1.39945	Homo sapiens fibrillarin (FBL), mRNA.
ILMN_2300970	ETFB	19	0.250005	9.67138	3.4267	0.00224682	0.036291	-1.3996	Homo sapiens electron-transfer-flavoprotein, beta polypeptide (ETFB), transcript variant 2, mRNA.
ILMN_1746986	SLC39A3	19	0.343363	6.35171	3.42669	0.00224686	0.036291	-1.39962	Homo sapiens solute carrier family 39 (zinc transporter), member 3 (SLC39A3), transcript variant 2, mRNA.
ILMN_1662426	AP2S1	19	0.238525	10.5486	3.4264	0.00224849	0.036291	-1.40026	Homo sapiens adaptor-related protein complex 2, sigma 1 subunit (AP2S1), transcript variant AP17, mRNA.
ILMN_3244456	LOC100134122		0.248056	6.02814	3.42612	0.00225	0.036291	-1.40086	PREDICTED: Homo sapiens hypothetical protein LOC100134122 (LOC100134122), mRNA.
ILMN_1765649	IRF3	19	0.443455	9.15773	3.42596	0.00225088	0.036291	-1.40121	Homo sapiens interferon regulatory factor 3 (IRF3), mRNA.
ILMN_1803429	CD44	11	-0.604123	11.9385	-3.42468	0.00225798	0.0363697	-1.40401	Homo sapiens CD44 molecule (Indian blood group) (CD44), transcript variant 4, mRNA.
ILMN_1757085	NUMA1	11	0.381256	6.67712	3.42381	0.00226279	0.0364114	-1.40591	Homo sapiens nuclear mitotic apparatus protein 1 (NUMA1), mRNA.
ILMN_1762769	POLR2J4		-0.325097	6.68215	-3.42225	0.00227141	0.0365142	-1.40929	Homo sapiens polymerase (RNA) II (DNA directed) polypeptide J, 13.3kDa pseudogene (POLR2J4) on chromosome 7.
ILMN_2279635	EIF4G2	11	-0.588814	7.37898	-3.42106	0.00227808	0.0365854	-1.4119	Homo sapiens eukaryotic translation initiation factor 4 gamma, 2 (EIF4G2), transcript variant 1, mRNA.
ILMN_1777998	ARHGAP25	2	-0.286382	11.8281	-3.42049	0.00228124	0.0366003	-1.41314	Homo sapiens Rho GTPase activating protein 25 (ARHGAP25), transcript variant 2, mRNA.
ILMN_1765858	CAB39	2	-0.714907	10.7741	-3.41978	0.00228521	0.0366283	-1.41469	Homo sapiens calcium binding protein 39 (CAB39), mRNA.
ILMN_1771738	ARL5A	2	-0.236363	6.39299	-3.41876	0.0022909	0.0366835	-1.4169	Homo sapiens ADP-ribosylation factor-like 5A (ARL5A), transcript variant 1, mRNA.
ILMN_1688423	FCER1A	1	-0.70088	8.5737	-3.41813	0.00229446	0.0367046	-1.41828	Homo sapiens Fc fragment of IgE, high affinity I, receptor for; alpha polypeptide (FCER1A), mRNA.
ILMN_1697440	PRPF4	9	-0.285353	8.65684	-3.41742	0.00229841	0.036732	-1.41982	Homo sapiens PRP4 pre-mRNA processing factor 4 homolog (yeast) (PRPF4), mRNA.
ILMN_3280847	LOC651697		-0.308087	7.93887	-3.41627	0.00230489	0.0367996	-1.42232	PREDICTED: Homo sapiens misc_RNA (LOC651697), miscRNA.
ILMN_1675062	MYL9	20	0.374522	6.80018	3.41454	0.00231467	0.0368395	-1.42609	Homo sapiens myosin, light chain 9, regulatory (MYL9), transcript variant 1, mRNA.
ILMN_1810147	ZNF524	19	0.355908	8.73556	3.41397	0.00231789	0.0368395	-1.42733	Homo sapiens zinc finger protein 524 (ZNF524), mRNA.
ILMN_2181191	TPI1	12	0.312571	11.2994	3.41353	0.00232042	0.0368395	-1.4283	Homo sapiens triosephosphate isomerase 1 (TPI1), mRNA.
ILMN_1777325	STAT1	2	-0.513372	10.379	-3.41348	0.00232069	0.0368395	-1.42841	Homo sapiens signal transducer and activator of transcription 1, 91kDa (STAT1), transcript variant alpha, mRNA.
ILMN_2330243	NUDT1	7	0.472877	8.82646	3.41343	0.00232095	0.0368395	-1.42851	Homo sapiens nudix (nucleoside diphosphate linked moiety X)-type motif 1 (NUDT1), transcript variant 2A, mRNA.
ILMN_1785158	HERPUD2	7	-0.219583	7.94581	-3.41342	0.002321	0.0368395	-1.42853	Homo sapiens HERPUD family member 2 (HERPUD2), mRNA.
ILMN_1754842	DLGAP4	20	0.378263	7.89815	3.41252	0.00232616	0.0368395	-1.4305	Homo sapiens discs, large (Drosophila) homolog-associated protein 4 (DLGAP4), transcript variant 3, mRNA.
ILMN_1707336	ARPC4	3	0.294732	10.9805	3.41248	0.00232635	0.0368395	-1.43058	Homo sapiens actin related protein 2/3 complex, subunit 4, 20kDa (ARPC4), transcript variant 2, mRNA.
ILMN_2395974	PRDX3	10	-0.346397	9.30854	-3.41207	0.00232871	0.0368395	-1.43148	Homo sapiens peroxiredoxin 3 (PRDX3), nuclear gene encoding mitochondrial protein, transcript variant 1, mRNA.
ILMN_1811551	DERA	12	-0.417562	8.68706	-3.41158	0.00233151	0.0368395	-1.43255	Homo sapiens 2-deoxyribose-5-phosphate aldolase homolog (C. elegans) (DERA), mRNA.
ILMN_1788988	THAP1	8	-0.238262	6.62311	-3.41132	0.002333	0.0368395	-1.43312	Homo sapiens THAP domain containing, apoptosis associated protein 1 (THAP1), transcript variant 1, mRNA.
ILMN_1780141	TMEM66	8	-0.605473	11.9906	-3.41108	0.00233437	0.0368395	-1.43364	Homo sapiens transmembrane protein 66 (TMEM66), mRNA.
ILMN_1747775	STX2	12	-0.477289	7.14364	-3.40974	0.00234202	0.0368723	-1.43655	Homo sapiens syntaxin 2 (STX2), transcript variant 2, mRNA.
ILMN_1692754	TMEM49	17	-0.555305	11.2123	-3.40957	0.00234298	0.0368723	-1.43692	Homo sapiens transmembrane protein 49 (TMEM49), mRNA.
ILMN_1799299	PRPF38B	1	-0.363528	6.3623	-3.40944	0.00234376	0.0368723	-1.43721	Homo sapiens PRP38 pre-mRNA processing factor 38 (yeast) domain containing B (PRPF38B), mRNA.
ILMN_1706434	LOC440359	16	-0.371904	12.7896	-3.40806	0.00235165	0.0368723	-1.44021	PREDICTED: Homo sapiens similar to muscle Y-box protein YB2 (LOC440359), mRNA.
ILMN_1703743	AATF	17	0.352075	9.54568	3.40785	0.00235285	0.0368723	-1.44066	Homo sapiens apoptosis antagonizing transcription factor (AATF), mRNA.
ILMN_1652412	PHKB	16	-0.331037	6.23075	-3.4077	0.00235375	0.0368723	-1.441	Homo sapiens phosphorylase kinase, beta (PHKB), transcript variant 2, mRNA.
ILMN_1769960	GPS1	17	0.253223	6.38705	3.40765	0.00235399	0.0368723	-1.44109	Homo sapiens G protein pathway suppressor 1 (GPS1), transcript variant 1, mRNA.
ILMN_1723212	SFRS3	6	-0.42106	6.90631	-3.40704	0.00235752	0.0368723	-1.44243	Homo sapiens splicing factor, arginine/serine-rich 3 (SFRS3), mRNA.
ILMN_1669308	BRPF1	3	0.263399	8.59487	3.40624	0.00236216	0.0368723	-1.44417	Homo sapiens bromodomain and PHD finger containing, 1 (BRPF1), transcript variant 1, mRNA.
ILMN_1702235	LOC649571		0.300736	6.47582	3.40615	0.00236267	0.0368723	-1.44437	PREDICTED: Homo sapiens similar to Cysteine-rich protein 1 (Cysteine-rich intestinal protein) (CRIP) (LOC649571), mRNA.
ILMN_1760982	ZNF187	6	-0.349341	7.21629	-3.40606	0.00236319	0.0368723	-1.44456	Homo sapiens zinc finger protein 187 (ZNF187), transcript variant 1, mRNA.
ILMN_1658821	SAMD1	19	0.383583	6.86707	3.40601	0.00236347	0.0368723	-1.44467	Homo sapiens sterile alpha motif domain containing 1 (SAMD1), mRNA.
ILMN_2360705	ACSL3	2	-0.43812	7.56736	-3.4051	0.00236875	0.0368977	-1.44666	Homo sapiens acyl-CoA synthetase long-chain family member 3 (ACSL3), transcript variant 2, mRNA.
ILMN_1681101	2001-03-01	4	-0.543187	6.68524	-3.40492	0.0023698	0.0368977	-1.44705	Homo sapiens membrane-associated ring finger (C3HC4) 1 (MARCH1), mRNA.
ILMN_3247533	LOC100133840		-0.72106	8.61356	-3.40456	0.00237185	0.0368977	-1.44782	PREDICTED: Homo sapiens similar to hCG1994151 (LOC100133840), mRNA.
ILMN_1753716	EIF2B1	12	-0.30802	8.25735	-3.4038	0.00237626	0.0368989	-1.44947	Homo sapiens eukaryotic translation initiation factor 2B, subunit 1 alpha, 26kDa (EIF2B1), mRNA.
ILMN_1757956	PCGF1	2	0.246637	6.95831	3.40347	0.00237821	0.0368989	-1.4502	Homo sapiens polycomb group ring finger 1 (PCGF1), mRNA.
ILMN_1748908	PROSC	8	-0.416382	9.07785	-3.40327	0.00237933	0.0368989	-1.45062	Homo sapiens proline synthetase co-transcribed homolog (bacterial) (PROSC), mRNA.
ILMN_1778401	HLA-B	6	-0.197372	14.1291	-3.4025	0.00238381	0.0368989	-1.4523	Homo sapiens major histocompatibility complex, class I, B (HLA-B), mRNA.
ILMN_1687410	OSBPL11	3	-0.532531	6.28285	-3.40125	0.00239112	0.0368989	-1.45502	Homo sapiens oxysterol binding protein-like 11 (OSBPL11), mRNA.
ILMN_1718907	TSHZ1	18	-0.278042	8.15802	-3.40112	0.00239188	0.0368989	-1.45531	Homo sapiens teashirt zinc finger homeobox 1 (TSHZ1), mRNA.
ILMN_3238623	LYRM7	5	-0.340521	8.03652	-3.40045	0.00239581	0.0368989	-1.45677	Homo sapiens Lyrm7 homolog (mouse) (LYRM7), mRNA.
ILMN_1723706	GRAMD4	22	-0.237558	7.68217	-3.40032	0.00239654	0.0368989	-1.45704	Homo sapiens GRAM domain containing 4 (GRAMD4), mRNA.
ILMN_1669788	NUDT14	14	0.308021	8.04546	3.39984	0.0023994	0.0368989	-1.4581	Homo sapiens nudix (nucleoside diphosphate linked moiety X)-type motif 14 (NUDT14), mRNA.
ILMN_1804150	HIBADH	7	-0.400614	7.09168	-3.39983	0.00239942	0.0368989	-1.45811	Homo sapiens 3-hydroxyisobutyrate dehydrogenase (HIBADH), mRNA.
ILMN_2190414	ZNF83	19	-0.676022	6.12368	-3.39946	0.00240163	0.0368989	-1.45893	Homo sapiens zinc finger protein 83 (ZNF83), mRNA.
ILMN_2137066	ZNF7	8	-0.343905	6.8626	-3.39915	0.00240346	0.0368989	-1.4596	Homo sapiens zinc finger protein 7 (ZNF7), mRNA.
ILMN_1731612	UCHL5	1	-0.622238	6.29449	-3.39903	0.00240412	0.0368989	-1.45985	Homo sapiens ubiquitin carboxyl-terminal hydrolase L5 (UCHL5), mRNA.
ILMN_2117223	ROD1	9	-0.550133	9.77476	-3.39885	0.00240522	0.0368989	-1.46026	Homo sapiens ROD1 regulator of differentiation 1 (S. pombe) (ROD1), mRNA.
ILMN_2115696	USP42	7	-0.593222	7.97946	-3.39863	0.00240651	0.0368989	-1.46074	Homo sapiens ubiquitin specific peptidase 42 (USP42), mRNA.
ILMN_1797988	KLRD1	12	-0.505675	8.59412	-3.39796	0.00241043	0.0368989	-1.46218	Homo sapiens killer cell lectin-like receptor subfamily D, member 1 (KLRD1), transcript variant 1, mRNA.
ILMN_1793854	INTS1		0.414873	7.83401	3.39785	0.00241108	0.0368989	-1.46242	PREDICTED: Homo sapiens integrator complex subunit 1, transcript variant 11 (INTS1), mRNA.
ILMN_1748124	TSC22D3	X	-0.299497	12.7441	-3.39736	0.00241398	0.0368989	-1.46349	Homo sapiens TSC22 domain family, member 3 (TSC22D3), transcript variant 1, mRNA.
ILMN_1782504	MTERFD1	8	-0.373866	6.78862	-3.39723	0.00241473	0.0368989	-1.46377	Homo sapiens MTERF domain containing 1 (MTERFD1), mRNA.
ILMN_1770548	CLASP2	3	-0.64707	5.87781	-3.39665	0.00241813	0.0369161	-1.46502	Homo sapiens cytoplasmic linker associated protein 2 (CLASP2), mRNA.
ILMN_1672405	TMED7	5	-0.586584	7.22456	-3.39628	0.00242036	0.0369161	-1.46584	Homo sapiens transmembrane emp24 protein transport domain containing 7 (TMED7), mRNA.
ILMN_2381758	G3BP2	4	-0.506911	7.64104	-3.39564	0.00242411	0.036939	-1.46722	Homo sapiens GTPase activating protein (SH3 domain) binding protein 2 (G3BP2), transcript variant 3, mRNA.
ILMN_2194448	STT3B	3	-0.526664	6.56711	-3.39498	0.00242805	0.0369485	-1.46867	Homo sapiens STT3, subunit of the oligosaccharyltransferase complex, homolog B (S. cerevisiae) (STT3B), mRNA.
ILMN_1798679	ANO9	11	0.484288	6.78543	3.39478	0.00242925	0.0369485	-1.46911	Homo sapiens anoctamin 9 (ANO9), mRNA.
ILMN_1706075	SF3B1	2	-0.674969	9.8791	-3.39421	0.00243259	0.036965	-1.47033	Homo sapiens splicing factor 3b, subunit 1, 155kDa (SF3B1), transcript variant 1, mRNA.
ILMN_1711766	SKP1A	5	-0.450598	8.57029	-3.39357	0.0024364	0.0369886	-1.47172	Homo sapiens S-phase kinase-associated protein 1A (p19A) (SKP1A), transcript variant 1, mRNA.
ILMN_2093775	ZNF831	20	-0.441869	7.46042	-3.39274	0.00244136	0.0370296	-1.47353	Homo sapiens zinc finger protein 831 (ZNF831), mRNA.
ILMN_1693290	METT10D	17	0.498638	7.47784	3.39141	0.00244932	0.037081	-1.47643	Homo sapiens methyltransferase 10 domain containing (METT10D), mRNA.
ILMN_1773964	H1FX	3	0.289199	8.59057	3.39088	0.00245249	0.037081	-1.47758	Homo sapiens H1 histone family, member X (H1FX), mRNA.
ILMN_1679268	PELI1	2	-0.671805	8.86411	-3.39062	0.00245406	0.037081	-1.47815	Homo sapiens pellino homolog 1 (Drosophila) (PELI1), mRNA.
ILMN_3265797	LOC100130561		0.286915	9.45977	3.38999	0.00245784	0.037081	-1.47952	PREDICTED: Homo sapiens similar to high-mobility group (nonhistone chromosomal) protein 1-like 10, transcript variant 2 (LOC100130561), mRNA.
ILMN_1783120	SLMAP	3	-0.610964	8.02349	-3.38992	0.00245826	0.037081	-1.47967	Homo sapiens sarcolemma associated protein (SLMAP), mRNA.
ILMN_1696962	PDZD8	10	-0.428346	6.64077	-3.38956	0.00246041	0.037081	-1.48045	Homo sapiens PDZ domain containing 8 (PDZD8), mRNA.
ILMN_3235221	LOC644936	5	0.742184	7.86272	3.38933	0.00246176	0.037081	-1.48094	Homo sapiens cytoplasmic beta-actin pseudogene (LOC644936), non-coding RNA.
ILMN_1764709	MAFB	20	-0.348042	9.16268	-3.38915	0.00246286	0.037081	-1.48133	Homo sapiens v-maf musculoaponeurotic fibrosarcoma oncogene homolog B (avian) (MAFB), mRNA.
ILMN_1669310	RHOT2	16	0.315768	9.36212	3.38871	0.0024655	0.0370867	-1.48229	Homo sapiens ras homolog gene family, member T2 (RHOT2), nuclear gene encoding mitochondrial protein, mRNA.
ILMN_1683597	LOC652071		-0.237702	13.8289	-3.38832	0.00246783	0.0370876	-1.48313	PREDICTED: Homo sapiens similar to 60S ribosomal protein L23a (LOC652071), mRNA.
ILMN_1751127	ZFP42	4	0.440864	7.61226	3.38753	0.00247261	0.0370926	-1.48485	Homo sapiens zinc finger protein 42 homolog (mouse) (ZFP42), mRNA.
ILMN_2377240	AKTIP	16	-0.411386	8.71128	-3.38656	0.00247846	0.0370926	-1.48696	Homo sapiens AKT interacting protein (AKTIP), transcript variant 1, mRNA.
ILMN_1777660	RNF144	2	-0.322275	8.27594	-3.38638	0.00247955	0.0370926	-1.48735	Homo sapiens ring finger protein 144 (RNF144), mRNA.
ILMN_1725620	GGNBP2	17	-0.663485	8.31723	-3.3863	0.00248005	0.0370926	-1.48753	Homo sapiens gametogenetin binding protein 2 (GGNBP2), mRNA.
ILMN_1777129	C16orf56	16	0.373999	7.82814	3.38586	0.0024827	0.0370926	-1.48848	Homo sapiens chromosome 16 open reading frame 56 (C16orf56), mRNA.
ILMN_2396292	ZNF655	7	-0.268191	6.13515	-3.38568	0.00248382	0.0370926	-1.48888	Homo sapiens zinc finger protein 655 (ZNF655), transcript variant 2, mRNA.
ILMN_1770768	SLAMF1	1	-0.369558	7.37199	-3.38557	0.00248449	0.0370926	-1.48912	Homo sapiens signaling lymphocytic activation molecule family member 1 (SLAMF1), mRNA.
ILMN_2369785	SNRPD2	19	0.376097	11.2066	3.38528	0.00248627	0.0370926	-1.48976	Homo sapiens small nuclear ribonucleoprotein D2 polypeptide 16.5kDa (SNRPD2), transcript variant 1, mRNA.
ILMN_3249006	LOC100133888		0.388985	6.74603	3.384	0.00249402	0.0371288	-1.49253	PREDICTED: Homo sapiens similar to SET domain containing (lysine methyltransferase) 8 (LOC100133888), mRNA.
ILMN_1789240	MLST8	16	0.351142	7.68856	3.38396	0.00249429	0.0371288	-1.49262	Homo sapiens MTOR associated protein, LST8 homolog (S. cerevisiae) (MLST8), mRNA.
ILMN_1715991	SDPR	2	-0.670367	8.94461	-3.38376	0.0024955	0.0371288	-1.49305	Homo sapiens serum deprivation response (phosphatidylserine binding protein) (SDPR), mRNA.
ILMN_1691106	LOC729692	3	0.393915	6.95014	3.38229	0.00250448	0.0372145	-1.49625	PREDICTED: Homo sapiens hypothetical protein LOC729692 (LOC729692), mRNA.
ILMN_2197846	HADHB	2	-0.31628	8.52877	-3.38181	0.0025074	0.0372145	-1.49728	Homo sapiens hydroxyacyl-Coenzyme A dehydrogenase/3-ketoacyl-Coenzyme A thiolase/enoyl-Coenzyme A hydratase (trifunctional protein), beta subunit (HADHB), nuclear gene encoding mitochondrial protein, mRNA.
ILMN_3219631	LOC647081		-0.273611	6.45882	-3.3817	0.00250808	0.0372145	-1.49753	PREDICTED: Homo sapiens misc_RNA (LOC647081), miscRNA.
ILMN_3275696	LOC100131940		-0.376712	8.29502	-3.38101	0.00251232	0.0372384	-1.49903	PREDICTED: Homo sapiens misc_RNA (LOC100131940), miscRNA.
ILMN_1718297	EML4	2	-0.427507	9.28324	-3.38054	0.00251516	0.0372384	-1.50003	Homo sapiens echinoderm microtubule associated protein like 4 (EML4), mRNA.
ILMN_1682197	NFXL1	4	-0.510279	6.51841	-3.38017	0.00251744	0.0372384	-1.50084	Homo sapiens nuclear transcription factor, X-box binding-like 1 (NFXL1), mRNA.
ILMN_1722294	CPNE8	12	-0.406417	6.19989	-3.37995	0.00251878	0.0372384	-1.50131	Homo sapiens copine VIII (CPNE8), mRNA.
ILMN_1754811	FBXO38	5	-0.305578	8.54014	-3.37904	0.00252441	0.0372785	-1.5033	Homo sapiens F-box protein 38 (FBXO38), transcript variant 1, mRNA.
ILMN_1674285	LOC401233	6	-0.489791	7.7542	-3.37877	0.00252604	0.0372785	-1.50388	Homo sapiens similar to HIV TAT specific factor 1; cofactor required for Tat activation of HIV-1 transcription (LOC401233), mRNA.
ILMN_1711516	ATP6V1A	3	-0.615303	10.8668	-3.37767	0.00253283	0.037313	-1.50626	Homo sapiens ATPase, H+ transporting, lysosomal 70kDa, V1 subunit A (ATP6V1A), mRNA.
ILMN_1715886	CNOT7	8	-0.575577	7.57473	-3.37725	0.00253545	0.037313	-1.50718	Homo sapiens CCR4-NOT transcription complex, subunit 7 (CNOT7), transcript variant 1, mRNA.
ILMN_1772189	ABCD1	X	0.495013	6.65159	3.37724	0.00253553	0.037313	-1.50721	Homo sapiens ATP-binding cassette, sub-family D (ALD), member 1 (ABCD1), mRNA.
ILMN_1728779	NGLY1	3	-0.385732	8.07159	-3.37662	0.00253935	0.037313	-1.50855	Homo sapiens N-glycanase 1 (NGLY1), mRNA.
ILMN_1653652	PTPRC	1	-0.552802	11.1686	-3.37655	0.00253977	0.037313	-1.5087	Homo sapiens protein tyrosine phosphatase, receptor type, C (PTPRC), transcript variant 4, mRNA.
ILMN_1655261	ERP27	12	-0.40871	7.68505	-3.37578	0.00254456	0.0373498	-1.51037	Homo sapiens endoplasmic reticulum protein 27 kDa (ERP27), mRNA.
ILMN_2339377	DNM2	19	0.477493	8.12786	3.37529	0.00254758	0.0373606	-1.51143	Homo sapiens dynamin 2 (DNM2), transcript variant 3, mRNA.
ILMN_1651347	SERTAD2	2	-0.394517	10.0394	-3.37372	0.00255736	0.0374235	-1.51484	Homo sapiens SERTA domain containing 2 (SERTAD2), mRNA.
ILMN_1788759	DSCAM	21	0.298162	6.30273	3.37362	0.002558	0.0374235	-1.51506	Homo sapiens Down syndrome cell adhesion molecule (DSCAM), transcript variant 1, mRNA.
ILMN_1688622	UBQLN1	9	-0.548422	8.88481	-3.37351	0.00255871	0.0374235	-1.51531	Homo sapiens ubiquilin 1 (UBQLN1), transcript variant 1, mRNA.
ILMN_1761176	GRIPAP1	X	0.393385	8.57944	3.37312	0.00256114	0.0374255	-1.51615	Homo sapiens GRIP1 associated protein 1 (GRIPAP1), transcript variant 1, mRNA.
ILMN_1724293	KDELR2	7	-0.302063	8.29703	-3.37273	0.00256354	0.0374272	-1.51699	Homo sapiens KDEL (Lys-Asp-Glu-Leu) endoplasmic reticulum protein retention receptor 2 (KDELR2), transcript variant 1, mRNA.
ILMN_1759595	C22orf29	22	0.234503	7.57721	3.37228	0.00256637	0.0374302	-1.51797	Homo sapiens chromosome 22 open reading frame 29 (C22orf29), mRNA.
ILMN_1784737	S1PR4	19	0.310845	11.1393	3.37194	0.0025685	0.0374302	-1.51871	Homo sapiens sphingosine-1-phosphate receptor 4 (S1PR4), mRNA.
ILMN_1779279	C14orf32	14	-0.493173	7.7445	-3.37161	0.0025706	0.0374302	-1.51943	Homo sapiens chromosome 14 open reading frame 32 (C14orf32), mRNA.
ILMN_1726597	FAM65B	6	-0.251364	12.7342	-3.37097	0.00257458	0.0374549	-1.52081	Homo sapiens family with sequence similarity 65, member B (FAM65B), transcript variant 2, mRNA.
ILMN_1677574	GALNT6	12	0.296449	7.59509	3.37046	0.00257777	0.037468	-1.52191	Homo sapiens UDP-N-acetyl-alpha-D-galactosamine:polypeptide N-acetylgalactosaminyltransferase 6 (GalNAc-T6) (GALNT6), mRNA.
ILMN_1773117	BCOR	X	-0.384028	7.89295	-3.36979	0.00258199	0.0374961	-1.52337	Homo sapiens BCL6 co-repressor (BCOR), transcript variant 1, mRNA.
ILMN_1778177	ZNF207	17	-0.328856	9.75264	-3.36846	0.0025904	0.037542	-1.52626	Homo sapiens zinc finger protein 207 (ZNF207), transcript variant 2, mRNA.
ILMN_2210581	B3GAT3	11	0.398562	6.81443	3.36844	0.0025905	0.037542	-1.52629	Homo sapiens beta-1,3-glucuronyltransferase 3 (glucuronosyltransferase I) (B3GAT3), mRNA.
ILMN_1658494	C13orf15	13	-0.253672	10.6112	-3.36793	0.00259372	0.037542	-1.5274	Homo sapiens chromosome 13 open reading frame 15 (C13orf15), mRNA.
ILMN_3235517	ZNF777	7	0.231277	8.04995	3.36718	0.00259853	0.037542	-1.52905	Homo sapiens zinc finger protein 777 (ZNF777), mRNA.
ILMN_1710078	TMEM181	6	-0.552144	8.666	-3.36661	0.00260209	0.037542	-1.53027	Homo sapiens transmembrane protein 181 (TMEM181), mRNA.
ILMN_1760688	SAMD14	17	0.321103	6.69541	3.36635	0.00260376	0.037542	-1.53084	Homo sapiens sterile alpha motif domain containing 14 (SAMD14), mRNA.
ILMN_1655611	TSHZ2	20	0.424095	7.76016	3.36624	0.00260446	0.037542	-1.53108	Homo sapiens teashirt zinc finger homeobox 2 (TSHZ2), mRNA.
ILMN_1791222	GLYCTK	3	0.314336	7.1653	3.36608	0.00260545	0.037542	-1.53142	Homo sapiens glycerate kinase (GLYCTK), mRNA.
ILMN_1800638	CUGBP2	10	-0.32207	9.60617	-3.36591	0.00260658	0.037542	-1.5318	Homo sapiens CUG triplet repeat, RNA binding protein 2 (CUGBP2), transcript variant 3, mRNA.
ILMN_1666597	PI4KB	1	0.240329	9.38318	3.36567	0.00260807	0.037542	-1.53231	Homo sapiens phosphatidylinositol 4-kinase, catalytic, beta (PI4KB), mRNA.
ILMN_2065606	TOMM40L	1	0.296468	7.34362	3.3647	0.00261427	0.0375806	-1.53442	Homo sapiens translocase of outer mitochondrial membrane 40 homolog (yeast)-like (TOMM40L), nuclear gene encoding mitochondrial protein, mRNA.
ILMN_1688490	PTP4A2		0.325333	11.467	3.36453	0.00261534	0.0375806	-1.53478	PREDICTED: Homo sapiens protein tyrosine phosphatase type IVA, member 2, transcript variant 9 (PTP4A2), mRNA.
ILMN_2109197	EPB41L3	18	-0.400867	7.4904	-3.36367	0.00262086	0.0375987	-1.53666	Homo sapiens erythrocyte membrane protein band 4.1-like 3 (EPB41L3), mRNA.
ILMN_1674050	COL8A2	1	0.25316	7.24021	3.36361	0.00262119	0.0375987	-1.53677	Homo sapiens collagen, type VIII, alpha 2 (COL8A2), mRNA.
ILMN_1664641	MED4	13	-0.431385	7.17048	-3.3632	0.00262383	0.0375992	-1.53767	Homo sapiens mediator complex subunit 4 (MED4), mRNA.
ILMN_1753712	STX10	19	0.310792	9.91347	3.36287	0.00262594	0.0375992	-1.53838	Homo sapiens syntaxin 10 (STX10), mRNA.
ILMN_1741599	MEMO1	2	-0.328383	7.01305	-3.36253	0.00262811	0.0375992	-1.53912	Homo sapiens mediator of cell motility 1 (MEMO1), transcript variant 1, mRNA.
ILMN_1653504	EDG1	1	-0.40635	8.13402	-3.36135	0.00263568	0.0376746	-1.54168	Homo sapiens endothelial differentiation, sphingolipid G-protein-coupled receptor, 1 (EDG1), mRNA.
ILMN_1691760	FAM45A	10	-0.4994	9.04065	-3.36048	0.00264132	0.0377223	-1.54358	Homo sapiens family with sequence similarity 45, member A (FAM45A), mRNA.
ILMN_2367233	ZNF654	3	-0.441344	6.20781	-3.35979	0.00264574	0.0377525	-1.54507	Homo sapiens zinc finger protein 654 (ZNF654), mRNA.
ILMN_3236270	ACAP2	3	-0.786327	8.14173	-3.35847	0.00265428	0.0378262	-1.54793	Homo sapiens ArfGAP with coiled-coil, ankyrin repeat and PH domains 2 (ACAP2), mRNA.
ILMN_1801109	NARG1L	13	-0.490612	6.19885	-3.35827	0.00265552	0.0378262	-1.54835	Homo sapiens NMDA receptor regulated 1-like (NARG1L), transcript variant 1, mRNA.
ILMN_2149766	APPBP2	17	-0.531158	7.64511	-3.3577	0.00265922	0.037846	-1.54959	Homo sapiens amyloid beta precursor protein (cytoplasmic tail) binding protein 2 (APPBP2), mRNA.
ILMN_1721704	FNTA	8	-0.549981	9.17299	-3.35659	0.00266648	0.0379163	-1.55201	Homo sapiens farnesyltransferase, CAAX box, alpha (FNTA), transcript variant 3, mRNA.
ILMN_1894072		7	-0.613213	8.86048	-3.35573	0.00267202	0.0379308	-1.55385	AGENCOURT_10520654 NIH_MGC_128 Homo sapiens cDNA clone IMAGE:6702588 5, mRNA sequence
ILMN_1781700	IL18R1	2	-0.492472	7.70161	-3.35572	0.00267213	0.0379308	-1.55389	Homo sapiens interleukin 18 receptor 1 (IL18R1), mRNA.
ILMN_1671486	HOMER2	15	0.309908	6.34977	3.35532	0.00267474	0.037935	-1.55476	Homo sapiens homer homolog 2 (Drosophila) (HOMER2), transcript variant 3, mRNA.
ILMN_1809944	TRMT12		-0.227152	7.2705	-3.35437	0.00268092	0.037957	-1.55681	Homo sapiens tRNA methyltransferase 12 homolog (S. cerevisiae) (TRMT12), mRNA.
ILMN_1669607	PHKG2	16	0.313173	7.81599	3.35367	0.0026855	0.037957	-1.55833	Homo sapiens phosphorylase kinase, gamma 2 (testis) (PHKG2), mRNA.
ILMN_1791896	EBAG9	8	-0.471303	7.91555	-3.35343	0.00268703	0.037957	-1.55884	Homo sapiens estrogen receptor binding site associated, antigen, 9 (EBAG9), transcript variant 2, mRNA.
ILMN_1655922	SAPS2		0.312986	10.4922	3.35313	0.002689	0.037957	-1.55949	PREDICTED: Homo sapiens SAPS domain family, member 2, transcript variant 2 (SAPS2), mRNA.
ILMN_2107184	SNRK	3	-0.750627	9.79472	-3.35265	0.00269219	0.037957	-1.56054	Homo sapiens SNF related kinase (SNRK), mRNA.
ILMN_2207393	CNOT3	19	0.396616	6.96743	3.35231	0.00269438	0.037957	-1.56127	Homo sapiens CCR4-NOT transcription complex, subunit 3 (CNOT3), mRNA.
ILMN_1860954		11	0.306935	7.29335	3.35203	0.00269623	0.037957	-1.56188	CR978491 RZPD no.9017 Homo sapiens cDNA clone RZPDp9017I1519 5, mRNA sequence
ILMN_3208881	LOC647597		0.24572	7.91559	3.35164	0.00269883	0.037957	-1.56273	PREDICTED: Homo sapiens hypothetical LOC647597 (LOC647597), mRNA.
ILMN_1810436	DNAJC27	2	-0.377485	6.5045	-3.35134	0.00270079	0.037957	-1.56338	Homo sapiens DnaJ (Hsp40) homolog, subfamily C, member 27 (DNAJC27), mRNA.
ILMN_1728349	TMEM63B	6	0.562411	7.71135	3.35119	0.00270177	0.037957	-1.5637	Homo sapiens transmembrane protein 63B (TMEM63B), mRNA.
ILMN_2068991	TBC1D3G	17	0.302427	7.20705	3.35119	0.00270178	0.037957	-1.56371	Homo sapiens TBC1 domain family, member 3G (TBC1D3G), mRNA.
ILMN_1800602	GCA	2	-0.617409	11.4705	-3.3504	0.00270693	0.0379724	-1.5654	Homo sapiens grancalcin, EF-hand calcium binding protein (GCA), mRNA.
ILMN_1711899	ANXA2	15	-0.442295	8.50177	-3.35029	0.00270767	0.0379724	-1.56564	Homo sapiens annexin A2 (ANXA2), transcript variant 2, mRNA.
ILMN_3246910	LOC100190986	16	0.430011	10.7358	3.34996	0.00270983	0.0379724	-1.56635	Homo sapiens hypothetical LOC100190986 (LOC100190986), non-coding RNA.
ILMN_1718629	NRIP1	21	-0.384851	6.96722	-3.34853	0.0027193	0.0380714	-1.56946	Homo sapiens nuclear receptor interacting protein 1 (NRIP1), mRNA.
ILMN_1814859	DDX47	12	-0.441597	9.30182	-3.34819	0.00272154	0.0380714	-1.57019	Homo sapiens DEAD (Asp-Glu-Ala-Asp) box polypeptide 47 (DDX47), transcript variant 2, mRNA.
ILMN_1677440	ATP6AP2	X	-0.791669	10.7264	-3.34774	0.00272454	0.0380809	-1.57117	Homo sapiens ATPase, H+ transporting, lysosomal accessory protein 2 (ATP6AP2), mRNA.
ILMN_1815168	HVCN1	12	-0.306819	8.70055	-3.34688	0.00273023	0.0381278	-1.57302	Homo sapiens hydrogen voltage-gated channel 1 (HVCN1), transcript variant 1, mRNA.
ILMN_1749297	ACTL6A	3	-0.563572	8.10995	-3.34503	0.0027426	0.0382307	-1.57704	Homo sapiens actin-like 6A (ACTL6A), transcript variant 2, mRNA.
ILMN_1687941	RNF4	4	-0.286404	8.75418	-3.34347	0.00275303	0.0382307	-1.58042	Homo sapiens ring finger protein 4 (RNF4), mRNA.
ILMN_1809583	CREBBP	16	-0.316493	10.7448	-3.34342	0.00275338	0.0382307	-1.58053	Homo sapiens CREB binding protein (CREBBP), transcript variant 2, mRNA.
ILMN_1689123	CCNK	14	-0.23618	9.96599	-3.34248	0.00275968	0.0382307	-1.58256	Homo sapiens cyclin K (CCNK), transcript variant 2, mRNA.
ILMN_1668463	SON	21	-0.238618	5.99735	-3.34219	0.00276159	0.0382307	-1.58318	Homo sapiens SON DNA binding protein (SON), transcript variant e, mRNA.
ILMN_3263375	LOC100130604	8	0.395117	8.98882	3.34173	0.00276468	0.0382307	-1.58417	PREDICTED: Homo sapiens hypothetical protein LOC100130604 (LOC100130604), mRNA.
ILMN_1778173	AK3	9	-0.36562	7.80792	-3.34148	0.00276639	0.0382307	-1.58472	Homo sapiens adenylate kinase 3 (AK3), nuclear gene encoding mitochondrial protein, mRNA.
ILMN_3288755	LOC646808		0.251242	9.37859	3.34143	0.00276671	0.0382307	-1.58482	PREDICTED: Homo sapiens misc_RNA (LOC646808), miscRNA.
ILMN_2234970	SLC39A3	19	0.281196	9.24937	3.34131	0.00276755	0.0382307	-1.58509	Homo sapiens solute carrier family 39 (zinc transporter), member 3 (SLC39A3), transcript variant 1, mRNA.
ILMN_1702842	VNN3	6	-0.529138	6.45283	-3.34121	0.00276819	0.0382307	-1.5853	Homo sapiens vanin 3 (VNN3), transcript variant 2, mRNA.
ILMN_1700025	LOC732007		-0.351002	9.29911	-3.34098	0.00276979	0.0382307	-1.58581	PREDICTED: Homo sapiens similar to Phosphoglycerate mutase 1 (Phosphoglycerate mutase isozyme B) (PGAM-B) (BPG-dependent PGAM 1) (LOC732007), mRNA.
ILMN_3241957	LOC100133930		0.361234	7.01499	3.34077	0.00277118	0.0382307	-1.58626	PREDICTED: Homo sapiens similar to D-2-hydroxyglutarate dehydrogenase, mitochondrial (LOC100133930), mRNA.
ILMN_2383419	GMEB1	1	0.321002	8.37258	3.34059	0.00277242	0.0382307	-1.58666	Homo sapiens glucocorticoid modulatory element binding protein 1 (GMEB1), transcript variant 2, mRNA.
ILMN_1737988	PRNP	20	-0.796535	9.023	-3.34012	0.00277559	0.0382307	-1.58767	Homo sapiens prion protein (PRNP), transcript variant 3, mRNA.
ILMN_1767848	PCMTD2	20	-0.53998	7.34119	-3.34006	0.00277597	0.0382307	-1.58779	Homo sapiens protein-L-isoaspartate (D-aspartate) O-methyltransferase domain containing 2 (PCMTD2), mRNA.
ILMN_1798826	MRPS25	3	-0.29085	6.90158	-3.34003	0.00277616	0.0382307	-1.58786	Homo sapiens mitochondrial ribosomal protein S25 (MRPS25), nuclear gene encoding mitochondrial protein, mRNA.
ILMN_1683792	LAP3	4	-0.337568	8.97345	-3.33987	0.00277728	0.0382307	-1.58821	Homo sapiens leucine aminopeptidase 3 (LAP3), mRNA.
ILMN_1760890	SEPN1	1	0.374054	8.20782	3.33917	0.00278197	0.0382632	-1.58971	Homo sapiens selenoprotein N, 1 (SEPN1), transcript variant 2, mRNA.
ILMN_1707088	DENND2D	1	-0.388138	10.311	-3.3386	0.00278582	0.038284	-1.59094	Homo sapiens DENN/MADD domain containing 2D (DENND2D), mRNA.
ILMN_1683498	LOC441034		-0.215603	14.1124	-3.33765	0.00279227	0.0382917	-1.593	PREDICTED: Homo sapiens similar to 60S ribosomal protein L7a (LOC441034), mRNA.
ILMN_1797822	SEL1L3	4	-0.4975	8.655	-3.33765	0.00279232	0.0382917	-1.59302	Homo sapiens sel-1 suppressor of lin-12-like 3 (C. elegans) (SEL1L3), mRNA.
ILMN_1691693	FCRL3	1	-0.310026	9.12927	-3.33665	0.00279912	0.0382917	-1.59518	Homo sapiens Fc receptor-like 3 (FCRL3), transcript variant 2, mRNA.
ILMN_1686985	MTM1	X	-0.491468	6.74685	-3.3366	0.00279943	0.0382917	-1.59528	Homo sapiens myotubularin 1 (MTM1), mRNA.
ILMN_1792997	NPTN	15	-0.474279	8.19471	-3.3364	0.00280081	0.0382917	-1.59572	Homo sapiens neuroplastin (NPTN), transcript variant beta, mRNA.
ILMN_1735930	KLF2	19	-0.203324	13.7708	-3.33611	0.00280275	0.0382917	-1.59633	Homo sapiens Kruppel-like factor 2 (lung) (KLF2), mRNA.
ILMN_2232478	APOBEC3G	22	-0.358666	8.85668	-3.33524	0.00280875	0.0382917	-1.59823	Homo sapiens apolipoprotein B mRNA editing enzyme, catalytic polypeptide-like 3G (APOBEC3G), mRNA.
ILMN_1727001	DDX46	5	-0.510032	7.16919	-3.33523	0.00280879	0.0382917	-1.59824	Homo sapiens DEAD (Asp-Glu-Ala-Asp) box polypeptide 46 (DDX46), mRNA.
ILMN_1797693	BRI3BP	12	0.392429	8.64362	3.33469	0.0028125	0.0382917	-1.59942	Homo sapiens BRI3 binding protein (BRI3BP), mRNA.
ILMN_2413808	CD53	1	-0.402869	11.1637	-3.33467	0.00281262	0.0382917	-1.59945	Homo sapiens CD53 molecule (CD53), transcript variant 2, mRNA.
ILMN_3186473	LCLAT1	2	-0.307312	6.60816	-3.33404	0.00281694	0.0382917	-1.60082	Homo sapiens lysocardiolipin acyltransferase 1 (LCLAT1), transcript variant 1, mRNA.
ILMN_2398587	ZNRD1	6	0.255543	8.39764	3.33395	0.00281755	0.0382917	-1.60101	Homo sapiens zinc ribbon domain containing 1 (ZNRD1), transcript variant b, mRNA.
ILMN_1681760	LOC728518	1	0.397719	6.68687	3.33392	0.00281775	0.0382917	-1.60107	PREDICTED: Homo sapiens hypothetical LOC728518 (LOC728518), mRNA.
ILMN_1768640	CRNKL1	20	-0.390424	5.80168	-3.33372	0.00281911	0.0382917	-1.6015	Homo sapiens crooked neck pre-mRNA splicing factor-like 1 (Drosophila) (CRNKL1), mRNA.
ILMN_3236928	ROBLD3		0.220946	11.0402	3.33338	0.00282146	0.0382919	-1.60225	Homo sapiens roadblock domain containing 3 (ROBLD3), mRNA.
ILMN_1710458	LOC646990	13	0.336272	6.5861	3.33302	0.00282394	0.0382938	-1.60302	PREDICTED: Homo sapiens hypothetical protein LOC646990 (LOC646990), mRNA.
ILMN_1782633	BOLA2	16	0.285829	8.81613	3.33224	0.00282932	0.0383351	-1.60472	Homo sapiens bolA homolog 2 (E. coli) (BOLA2), mRNA.
ILMN_1694111	PNKP	19	0.309834	9.56097	3.33136	0.00283535	0.0383684	-1.60661	Homo sapiens polynucleotide kinase 3'-phosphatase (PNKP), mRNA.
ILMN_3237641	MUDENG	14	-0.447857	6.7176	-3.33115	0.00283679	0.0383684	-1.60706	Homo sapiens MU-2/AP1M2 domain containing, death-inducing (MUDENG), mRNA.
ILMN_1660579	CRLF3	17	-0.433431	8.39623	-3.33073	0.00283974	0.0383684	-1.60798	Homo sapiens cytokine receptor-like factor 3 (CRLF3), mRNA.
ILMN_1701643	GDPD5	11	0.407846	8.27414	3.33033	0.00284244	0.0383684	-1.60883	Homo sapiens glycerophosphodiester phosphodiesterase domain containing 5 (GDPD5), mRNA.
ILMN_1719165	BRMS1	11	0.375844	7.43951	3.33018	0.00284349	0.0383684	-1.60916	Homo sapiens breast cancer metastasis suppressor 1 (BRMS1), transcript variant 1, mRNA.
ILMN_1911605		12	-0.355642	6.40279	-3.32884	0.00285275	0.0384617	-1.61205	Homo sapiens mRNA; cDNA DKFZp686I05206 (from clone DKFZp686I05206)
ILMN_2362245	HNRNPH2	X	-0.403679	8.05601	-3.32797	0.00285883	0.0384819	-1.61394	Homo sapiens heterogeneous nuclear ribonucleoprotein H2 (H') (HNRNPH2), transcript variant 1, mRNA.
ILMN_2395043	HSPA4	5	-0.422839	7.97067	-3.32795	0.00285895	0.0384819	-1.61398	Homo sapiens heat shock 70kDa protein 4 (HSPA4), transcript variant 2, mRNA.
ILMN_1655340	RNF181	2	0.280102	10.3512	3.32759	0.00286146	0.0384823	-1.61476	Homo sapiens ring finger protein 181 (RNF181), mRNA.
ILMN_1808634	TMEM77	1	-0.527638	6.53159	-3.32722	0.00286402	0.0384823	-1.61555	Homo sapiens transmembrane protein 77 (TMEM77), mRNA.
ILMN_1676408	TAGAP	6	-0.426867	8.36095	-3.3267	0.00286768	0.0384823	-1.61669	Homo sapiens T-cell activation RhoGTPase activating protein (TAGAP), transcript variant 3, mRNA.
ILMN_2339825	YME1L1	10	-0.565167	8.08441	-3.32562	0.00287518	0.0384823	-1.61901	Homo sapiens YME1-like 1 (S. cerevisiae) (YME1L1), nuclear gene encoding mitochondrial protein, transcript variant 2, mRNA.
ILMN_1728071	KRAS	12	-0.382753	7.24819	-3.32559	0.00287545	0.0384823	-1.61909	Homo sapiens v-Ki-ras2 Kirsten rat sarcoma viral oncogene homolog (KRAS), transcript variant a, mRNA.
ILMN_1724493	LYSMD2	15	-0.449496	10.0933	-3.32529	0.00287753	0.0384823	-1.61974	Homo sapiens LysM, putative peptidoglycan-binding, domain containing 2 (LYSMD2), mRNA.
ILMN_2127328	PURA	5	-0.437185	7.94681	-3.32492	0.00288008	0.0384823	-1.62052	Homo sapiens purine-rich element binding protein A (PURA), mRNA.
ILMN_1674385	YWHAQ	2	-0.566696	10.7748	-3.3247	0.00288162	0.0384823	-1.621	Homo sapiens tyrosine 3-monooxygenase/tryptophan 5-monooxygenase activation protein, theta polypeptide (YWHAQ), mRNA.
ILMN_2358733	TAZ	X	0.259688	8.01809	3.32428	0.00288461	0.0384823	-1.62192	Homo sapiens tafazzin (cardiomyopathy, dilated 3A (X-linked); endocardial fibroelastosis 2; Barth syndrome) (TAZ), transcript variant 3, mRNA.
ILMN_1745787	POLL	10	0.602173	7.6297	3.32409	0.00288591	0.0384823	-1.62232	Homo sapiens polymerase (DNA directed), lambda (POLL), mRNA.
ILMN_1676393	ATP5G1	17	0.245535	9.55759	3.32397	0.00288678	0.0384823	-1.62259	Homo sapiens ATP synthase, H+ transporting, mitochondrial F0 complex, subunit C1 (subunit 9) (ATP5G1), nuclear gene encoding mitochondrial protein, transcript variant 2, mRNA.
ILMN_1661366	PGAM1	10	-0.362478	8.73026	-3.32276	0.00289525	0.0384823	-1.62519	Homo sapiens phosphoglycerate mutase 1 (brain) (PGAM1), mRNA.
ILMN_2347807	EXOC1	4	-0.522105	7.13149	-3.32263	0.00289616	0.0384823	-1.62547	Homo sapiens exocyst complex component 1 (EXOC1), transcript variant 1, mRNA.
ILMN_3220888	RPS6P1		0.418593	10.3201	3.32259	0.00289649	0.0384823	-1.62557	PREDICTED: Homo sapiens misc_RNA (RPS6P1), miscRNA.
ILMN_1703926	PTGER2	14	-0.751942	8.04637	-3.32223	0.00289901	0.0384823	-1.62635	Homo sapiens prostaglandin E receptor 2 (subtype EP2), 53kDa (PTGER2), mRNA.
ILMN_3301451	LOC729200		0.275567	6.85405	3.32216	0.0028995	0.0384823	-1.6265	PREDICTED: Homo sapiens misc_RNA (LOC729200), miscRNA.
ILMN_1673113	F2RL1	5	-0.63028	7.36982	-3.32069	0.00290985	0.0384823	-1.62966	Homo sapiens coagulation factor II (thrombin) receptor-like 1 (F2RL1), mRNA.
ILMN_2080751	ADNP2	18	-0.311456	7.37077	-3.31986	0.00291576	0.0384823	-1.63147	Homo sapiens ADNP homeobox 2 (ADNP2), mRNA.
ILMN_1731644	SETDB2	13	-0.393037	7.57302	-3.31978	0.00291633	0.0384823	-1.63164	Homo sapiens SET domain, bifurcated 2 (SETDB2), mRNA.
ILMN_1886559		7	0.38825	7.22603	3.31921	0.00292035	0.0384823	-1.63286	yh92f05.r1 Soares placenta Nb2HP Homo sapiens cDNA clone IMAGE:137217 5, mRNA sequence
ILMN_2370882	ACSL5	10	-0.394117	7.27988	-3.31866	0.00292427	0.0384823	-1.63406	Homo sapiens acyl-CoA synthetase long-chain family member 5 (ACSL5), transcript variant 2, mRNA.
ILMN_2386355	CSNK2A1	20	-0.324492	7.36434	-3.31842	0.00292595	0.0384823	-1.63457	Homo sapiens casein kinase 2, alpha 1 polypeptide (CSNK2A1), transcript variant 2, mRNA.
ILMN_1691789	SMNDC1	10	-0.51207	7.13089	-3.3184	0.00292609	0.0384823	-1.63461	Homo sapiens survival motor neuron domain containing 1 (SMNDC1), mRNA.
ILMN_1674633	UBE2H	7	-0.325555	6.60201	-3.31819	0.00292761	0.0384823	-1.63507	Homo sapiens ubiquitin-conjugating enzyme E2H (UBC8 homolog, yeast) (UBE2H), transcript variant 1, mRNA.
ILMN_1766916	RPAP3	12	-0.492157	6.98773	-3.31808	0.00292838	0.0384823	-1.6353	Homo sapiens RNA polymerase II associated protein 3 (RPAP3), mRNA.
ILMN_1809086	XRN1	3	-0.478845	7.87809	-3.31794	0.00292936	0.0384823	-1.6356	Homo sapiens 5'-3' exoribonuclease 1 (XRN1), mRNA.
ILMN_1785765	TM9SF2	13	-0.523813	9.28864	-3.31721	0.00293458	0.0384823	-1.63718	Homo sapiens transmembrane 9 superfamily member 2 (TM9SF2), mRNA.
ILMN_1744316	TATDN3	1	-0.348671	7.09881	-3.31672	0.00293805	0.0384823	-1.63824	Homo sapiens TatD DNase domain containing 3 (TATDN3), transcript variant 2, mRNA.
ILMN_1791792	C12orf5	12	-0.339142	6.6219	-3.31646	0.00293995	0.0384823	-1.63881	Homo sapiens chromosome 12 open reading frame 5 (C12orf5), mRNA.
ILMN_1776939	MS4A1	11	-0.286432	6.11527	-3.31622	0.00294166	0.0384823	-1.63932	Homo sapiens membrane-spanning 4-domains, subfamily A, member 1 (MS4A1), transcript variant 1, mRNA.
ILMN_2149494	NPL	1	-0.440886	9.54209	-3.31605	0.0029429	0.0384823	-1.6397	Homo sapiens N-acetylneuraminate pyruvate lyase (dihydrodipicolinate synthase) (NPL), mRNA.
ILMN_2309228	GPS1	17	0.283142	7.71911	3.31594	0.00294365	0.0384823	-1.63993	Homo sapiens G protein pathway suppressor 1 (GPS1), transcript variant 2, mRNA.
ILMN_3273340	LOC100130776		0.280514	6.38485	3.31563	0.00294584	0.0384823	-1.64059	PREDICTED: Homo sapiens similar to hCG2014417 (LOC100130776), mRNA.
ILMN_1757272	THAP1	8	-0.358551	6.4697	-3.31563	0.00294589	0.0384823	-1.6406	Homo sapiens THAP domain containing, apoptosis associated protein 1 (THAP1), transcript variant 1, mRNA.
ILMN_1706268	PTGDR	14	-0.432177	6.39112	-3.31549	0.00294684	0.0384823	-1.64089	Homo sapiens prostaglandin D2 receptor (DP) (PTGDR), mRNA.
ILMN_1773576	CPNE3	8	-0.645349	9.12149	-3.31535	0.0029479	0.0384823	-1.64121	Homo sapiens copine III (CPNE3), mRNA.
ILMN_1724066	PLCB2	15	0.322628	11.18	3.31529	0.00294833	0.0384823	-1.64134	Homo sapiens phospholipase C, beta 2 (PLCB2), mRNA.
ILMN_1743205	ABCA7	19	0.438947	9.91288	3.31487	0.00295129	0.0384823	-1.64223	Homo sapiens ATP-binding cassette, sub-family A (ABC1), member 7 (ABCA7), mRNA.
ILMN_2176063	FCGR1A	1	0.430733	8.50694	3.31471	0.0029525	0.0384823	-1.64259	Homo sapiens Fc fragment of IgG, high affinity Ia, receptor (CD64) (FCGR1A), mRNA.
ILMN_3266186	HDAC7	12	0.42159	8.35189	3.31464	0.00295295	0.0384823	-1.64273	Homo sapiens histone deacetylase 7 (HDAC7), transcript variant 4, mRNA.
ILMN_2056760	MKRN2	3	-0.406944	7.83486	-3.31415	0.00295647	0.0384976	-1.64379	Homo sapiens makorin ring finger protein 2 (MKRN2), mRNA.
ILMN_1669598	SUV420H1	11	-0.365187	7.97921	-3.31351	0.00296106	0.0385143	-1.64517	Homo sapiens suppressor of variegation 4-20 homolog 1 (Drosophila) (SUV420H1), transcript variant 1, mRNA.
ILMN_1867588		12	-0.48993	6.72062	-3.31332	0.00296246	0.0385143	-1.64559	BX100504 Soares_fetal_heart_NbHH19W Homo sapiens cDNA clone IMAGp998D19788, mRNA sequence
ILMN_1656977	HIBCH	2	-0.363546	7.21415	-3.31228	0.00296991	0.0385498	-1.64782	Homo sapiens 3-hydroxyisobutyryl-Coenzyme A hydrolase (HIBCH), nuclear gene encoding mitochondrial protein, transcript variant 2, mRNA.
ILMN_2086238	SMYD4	17	-0.287575	7.11363	-3.31217	0.00297071	0.0385498	-1.64806	Homo sapiens SET and MYND domain containing 4 (SMYD4), mRNA.
ILMN_1767139	NDUFA13		0.314267	9.34396	3.31141	0.00297621	0.0385498	-1.6497	Homo sapiens NADH dehydrogenase (ubiquinone) 1 alpha subcomplex, 13 (NDUFA13), mRNA.
ILMN_1794707	ATHL1	11	0.420284	10.7299	3.31121	0.00297764	0.0385498	-1.65013	Homo sapiens ATH1, acid trehalase-like 1 (yeast) (ATHL1), mRNA.
ILMN_1731194	STRAP	12	-0.481446	8.65407	-3.31112	0.00297832	0.0385498	-1.65033	Homo sapiens serine/threonine kinase receptor associated protein (STRAP), mRNA.
ILMN_1699449	MGC35361	7	-0.285698	6.16346	-3.31085	0.00298031	0.0385498	-1.65093	Homo sapiens hypothetical protein MGC35361 (MGC35361), mRNA.
ILMN_1808500	CEP68	2	-0.272995	6.88772	-3.31031	0.00298421	0.0385498	-1.65209	Homo sapiens centrosomal protein 68kDa (CEP68), mRNA.
ILMN_1741477	SMAD4	18	-0.815345	8.11206	-3.30999	0.00298651	0.0385498	-1.65277	Homo sapiens SMAD family member 4 (SMAD4), mRNA.
ILMN_1687768	NCOA7	6	-0.443897	7.85444	-3.30963	0.00298909	0.0385498	-1.65354	Homo sapiens nuclear receptor coactivator 7 (NCOA7), mRNA.
ILMN_1813795	RASSF5	1	-0.359217	7.422	-3.30915	0.0029926	0.0385498	-1.65458	Homo sapiens Ras association (RalGDS/AF-6) domain family member 5 (RASSF5), transcript variant 3, mRNA.
ILMN_1771238	CHM	X	-0.465175	5.96559	-3.30901	0.0029936	0.0385498	-1.65488	Homo sapiens choroideremia (Rab escort protein 1) (CHM), transcript variant 1, mRNA.
ILMN_2161357	C6orf111	6	-0.492183	8.54763	-3.30901	0.00299362	0.0385498	-1.65488	Homo sapiens chromosome 6 open reading frame 111 (C6orf111), mRNA.
ILMN_1800573	RPS21	20	0.38493	6.95572	3.30871	0.00299578	0.0385498	-1.65553	Homo sapiens ribosomal protein S21 (RPS21), mRNA.
ILMN_2404539	C20orf30	20	-0.42585	9.67922	-3.30773	0.00300292	0.0385513	-1.65764	Homo sapiens chromosome 20 open reading frame 30 (C20orf30), transcript variant 1, mRNA.
ILMN_2402766	AFTPH	2	0.248768	9.68213	3.30759	0.00300399	0.0385513	-1.65796	Homo sapiens aftiphilin (AFTPH), transcript variant 2, mRNA.
ILMN_1862018	ATXN7L3	17	0.315646	9.08637	3.30739	0.00300542	0.0385513	-1.65838	Homo sapiens ataxin 7-like 3 (ATXN7L3), transcript variant 2, mRNA.
ILMN_1729058	SCAMP1	5	-0.34558	5.95614	-3.30716	0.00300708	0.0385513	-1.65887	Homo sapiens secretory carrier membrane protein 1 (SCAMP1), mRNA.
ILMN_2110986	NOM1	7	0.352038	6.32537	3.30708	0.00300766	0.0385513	-1.65904	Homo sapiens nucleolar protein with MIF4G domain 1 (NOM1), mRNA.
ILMN_2354381	PON2	7	-0.532759	6.52494	-3.30635	0.00301302	0.0385717	-1.66062	Homo sapiens paraoxonase 2 (PON2), transcript variant 1, mRNA.
ILMN_1691432	PRDM4	12	-0.363015	9.03236	-3.30622	0.00301396	0.0385717	-1.6609	Homo sapiens PR domain containing 4 (PRDM4), mRNA.
ILMN_1796855	TIAL1	10	-0.217433	8.97245	-3.3057	0.00301775	0.0385899	-1.66202	Homo sapiens TIA1 cytotoxic granule-associated RNA binding protein-like 1 (TIAL1), transcript variant 2, mRNA.
ILMN_1732831	CHST7	X	-0.272784	9.32886	-3.30447	0.0030268	0.0386716	-1.66468	Homo sapiens carbohydrate (N-acetylglucosamine 6-O) sulfotransferase 7 (CHST7), mRNA.
ILMN_1702301	DOCK10	2	-0.444371	9.48087	-3.30406	0.00302982	0.0386716	-1.66557	Homo sapiens dedicator of cytokinesis 10 (DOCK10), mRNA.
ILMN_3306730	RBM47	4	-0.574744	10.1949	-3.3035	0.00303396	0.0386716	-1.66678	Homo sapiens RNA binding motif protein 47 (RBM47), transcript variant 2, mRNA.
ILMN_1754235	SLC35C2	20	0.280096	9.42224	3.30317	0.00303641	0.0386716	-1.66749	Homo sapiens solute carrier family 35, member C2 (SLC35C2), transcript variant 2, mRNA.
ILMN_1721636	TSC22D4	7	0.390121	8.61316	3.30307	0.00303711	0.0386716	-1.6677	Homo sapiens TSC22 domain family, member 4 (TSC22D4), mRNA.
ILMN_1765076	APPL2	12	-0.329505	8.47273	-3.30291	0.0030383	0.0386716	-1.66805	Homo sapiens adaptor protein, phosphotyrosine interaction, PH domain and leucine zipper containing 2 (APPL2), mRNA.
ILMN_1695604	DCBLD1	6	0.296367	6.34182	3.30225	0.00304318	0.0387037	-1.66947	Homo sapiens discoidin, CUB and LCCL domain containing 1 (DCBLD1), mRNA.
ILMN_1797384	UROS	10	0.238774	9.75319	3.3018	0.00304651	0.0387061	-1.67045	Homo sapiens uroporphyrinogen III synthase (congenital erythropoietic porphyria) (UROS), mRNA.
ILMN_1666332	LOC654000		-0.215722	6.32128	-3.30117	0.00305117	0.0387061	-1.6718	PREDICTED: Homo sapiens similar to Ribosome biogenesis protein BMS1 homolog, transcript variant 2 (LOC654000), mRNA.
ILMN_2320853	UBE2D3	4	-0.296868	12.0121	-3.30114	0.00305135	0.0387061	-1.67186	Homo sapiens ubiquitin-conjugating enzyme E2D 3 (UBC4/5 homolog, yeast) (UBE2D3), transcript variant 6, mRNA.
ILMN_1730818	C19orf30	19	0.296724	6.3185	3.30094	0.00305282	0.0387061	-1.67228	Homo sapiens chromosome 19 open reading frame 30 (C19orf30), mRNA.
ILMN_2352190	CLIP2	7	0.320527	7.29643	3.2995	0.00306353	0.0387402	-1.67539	Homo sapiens CAP-GLY domain containing linker protein 2 (CLIP2), transcript variant 2, mRNA.
ILMN_2051381	ALDH16A1	19	0.380198	7.57315	3.29942	0.00306414	0.0387402	-1.67557	Homo sapiens aldehyde dehydrogenase 16 family, member A1 (ALDH16A1), mRNA.
ILMN_1777106	LRRC57	15	-0.451184	6.51183	-3.299	0.00306724	0.0387402	-1.67647	Homo sapiens leucine rich repeat containing 57 (LRRC57), mRNA.
ILMN_1721629	ZNF654	3	-0.554534	6.52545	-3.29865	0.00306985	0.0387402	-1.67722	Homo sapiens zinc finger protein 654 (ZNF654), mRNA.
ILMN_2055523	CSGALNACT1	8	-0.540352	5.8763	-3.29851	0.00307091	0.0387402	-1.67753	Homo sapiens chondroitin sulfate N-acetylgalactosaminyltransferase 1 (CSGALNACT1), mRNA.
ILMN_1790962	RINL	19	0.359402	9.62137	3.29783	0.00307598	0.0387402	-1.679	Homo sapiens Ras and Rab interactor-like (RINL), mRNA.
ILMN_1723414	HACL1	3	-0.393575	8.18901	-3.29781	0.00307611	0.0387402	-1.67904	Homo sapiens 2-hydroxyacyl-CoA lyase 1 (HACL1), mRNA.
ILMN_1770824	ARHGAP4	X	0.260482	11.4566	3.29769	0.00307701	0.0387402	-1.67929	Homo sapiens Rho GTPase activating protein 4 (ARHGAP4), mRNA.
ILMN_2335072	TAF1C	16	0.364123	7.50156	3.29745	0.00307885	0.0387402	-1.67982	Homo sapiens TATA box binding protein (TBP)-associated factor, RNA polymerase I, C, 110kDa (TAF1C), transcript variant 2, mRNA.
ILMN_3204838	LOC390298		0.339887	7.3991	3.29738	0.00307932	0.0387402	-1.67996	PREDICTED: Homo sapiens similar to translocase of inner mitochondrial membrane 17 homolog B (LOC390298), miscRNA.
ILMN_1674421	TM9SF4	20	-0.255928	9.5258	-3.29709	0.00308152	0.0387402	-1.6806	Homo sapiens transmembrane 9 superfamily protein member 4 (TM9SF4), mRNA.
ILMN_1677723	ANGPT1	8	-0.28632	6.15073	-3.29587	0.00309064	0.0388081	-1.68322	Homo sapiens angiopoietin 1 (ANGPT1), mRNA.
ILMN_1652379	SUCLG2	3	-0.440688	7.55811	-3.29573	0.00309167	0.0388081	-1.68352	Homo sapiens succinate-CoA ligase, GDP-forming, beta subunit (SUCLG2), mRNA.
ILMN_1806845	ALG3	3	-0.258485	5.93481	-3.29509	0.00309652	0.0388281	-1.68491	Homo sapiens asparagine-linked glycosylation 3 homolog (yeast, alpha-1,3-mannosyltransferase) (ALG3), transcript variant 3, mRNA.
ILMN_2088437	CX3CR1	3	-0.445884	11.4336	-3.29463	0.00309997	0.0388281	-1.6859	Homo sapiens chemokine (C-X3-C motif) receptor 1 (CX3CR1), mRNA.
ILMN_1711994	TCIRG1	11	0.303326	11.1987	3.2944	0.00310169	0.0388281	-1.68639	Homo sapiens T-cell, immune regulator 1, ATPase, H+ transporting, lysosomal V0 subunit A3 (TCIRG1), transcript variant 2, mRNA.
ILMN_1681252	C17orf44	17	-0.23259	8.76581	-3.29421	0.00310309	0.0388281	-1.68679	Homo sapiens chromosome 17 open reading frame 44 (C17orf44), mRNA.
ILMN_1753182	COL20A1	20	0.352963	6.66538	3.29394	0.00310511	0.0388281	-1.68737	Homo sapiens collagen, type XX, alpha 1 (COL20A1), mRNA.
ILMN_1741032	HERC3	4	-0.439022	6.74274	-3.29348	0.00310861	0.0388422	-1.68837	Homo sapiens hect domain and RLD 3 (HERC3), mRNA.
ILMN_1690237	PCDHB19P	5	0.480036	9.35936	3.29272	0.00311436	0.0388689	-1.69001	Homo sapiens protocadherin beta 19 pseudogene (PCDHB19P), non-coding RNA.
ILMN_3228585	LOC728661	1	-0.331855	10.1543	-3.29257	0.00311549	0.0388689	-1.69033	Homo sapiens similar to solute carrier family 35, member E2 (LOC728661), mRNA.
ILMN_1792689	HIST1H2AC	6	-0.445048	10.0785	-3.29157	0.00312308	0.038904	-1.69249	Homo sapiens histone cluster 1, H2ac (HIST1H2AC), mRNA.
ILMN_1676946	AP3M2	8	-0.33776	7.69722	-3.2913	0.0031251	0.038904	-1.69307	Homo sapiens adaptor-related protein complex 3, mu 2 subunit (AP3M2), mRNA.
ILMN_2202481	UBLCP1	5	-0.526711	7.17831	-3.29114	0.0031263	0.038904	-1.69341	Homo sapiens ubiquitin-like domain containing CTD phosphatase 1 (UBLCP1), mRNA.
ILMN_1703531	S1PR3	9	-0.441766	6.03297	-3.29094	0.0031278	0.038904	-1.69384	Homo sapiens sphingosine-1-phosphate receptor 3 (S1PR3), mRNA.
ILMN_1804476	GMPPA	2	0.376832	8.87176	3.28995	0.00313532	0.0389497	-1.69597	Homo sapiens GDP-mannose pyrophosphorylase A (GMPPA), transcript variant 2, mRNA.
ILMN_1806809	ZNF189	9	-0.492624	6.36067	-3.28969	0.00313734	0.0389497	-1.69654	Homo sapiens zinc finger protein 189 (ZNF189), transcript variant 1, mRNA.
ILMN_1690844	LOC387820		-0.46952	10.86	-3.28952	0.00313861	0.0389497	-1.6969	PREDICTED: Homo sapiens similar to DnaJ (Hsp40) homolog, subfamily B, member 6 isoform a (LOC387820), mRNA.
ILMN_1742379	IFT122	3	0.326711	7.34817	3.28887	0.00314355	0.0389644	-1.6983	Homo sapiens intraflagellar transport 122 homolog (Chlamydomonas) (IFT122), transcript variant 2, mRNA.
ILMN_1722858	PPP2CA	5	-0.531607	10.8817	-3.28865	0.00314527	0.0389644	-1.69878	Homo sapiens protein phosphatase 2 (formerly 2A), catalytic subunit, alpha isoform (PPP2CA), mRNA.
ILMN_1656111	MYLIP	6	-0.572258	10.0424	-3.28806	0.00314978	0.0389644	-1.70005	Homo sapiens myosin regulatory light chain interacting protein (MYLIP), mRNA.
ILMN_1771333	CD47	3	-0.712127	8.59606	-3.28794	0.00315062	0.0389644	-1.70029	Homo sapiens CD47 molecule (CD47), transcript variant 2, mRNA.
ILMN_1733276	CYSLTR1	X	-0.270075	8.50322	-3.2875	0.00315402	0.0389644	-1.70125	Homo sapiens cysteinyl leukotriene receptor 1 (CYSLTR1), mRNA.
ILMN_2097790	C1orf86	1	0.325112	8.45557	3.28715	0.00315671	0.0389644	-1.70201	Homo sapiens chromosome 1 open reading frame 86 (C1orf86), transcript variant 2, mRNA.
ILMN_3266666	LOC100128196		-0.381949	8.74409	-3.28674	0.00315985	0.0389644	-1.70289	PREDICTED: Homo sapiens misc_RNA (LOC100128196), miscRNA.
ILMN_1761334	ARID4B	1	-0.359035	6.0369	-3.28664	0.00316058	0.0389644	-1.7031	Homo sapiens AT rich interactive domain 4B (RBP1-like) (ARID4B), transcript variant 1, mRNA.
ILMN_1808115	ATP7A	X	-0.477657	5.95203	-3.28648	0.00316184	0.0389644	-1.70345	Homo sapiens ATPase, Cu++ transporting, alpha polypeptide (Menkes syndrome) (ATP7A), mRNA.
ILMN_1809313	CASP8	2	-0.449296	6.0677	-3.28625	0.00316358	0.0389644	-1.70394	Homo sapiens caspase 8, apoptosis-related cysteine peptidase (CASP8), transcript variant A, mRNA.
ILMN_1812557	CDK5RAP3	17	0.244235	10.9167	3.28575	0.00316744	0.0389826	-1.70502	Homo sapiens CDK5 regulatory subunit associated protein 3 (CDK5RAP3), mRNA.
ILMN_2229922	C12orf35	12	-0.595266	10.4094	-3.28405	0.00318049	0.0389985	-1.70867	Homo sapiens chromosome 12 open reading frame 35 (C12orf35), mRNA.
ILMN_3237623	RNY1	7	0.649229	7.9936	3.28383	0.00318224	0.0389985	-1.70916	Homo sapiens RNA, Ro-associated Y1 (RNY1), small cytoplasmic RNA.
ILMN_1739659	ZDHHC6	10	-0.335668	8.41904	-3.28358	0.00318416	0.0389985	-1.7097	Homo sapiens zinc finger, DHHC-type containing 6 (ZDHHC6), mRNA.
ILMN_2176251	C20orf72	20	-0.35375	8.02897	-3.28333	0.00318604	0.0389985	-1.71022	Homo sapiens chromosome 20 open reading frame 72 (C20orf72), mRNA.
ILMN_1738992	MNDA	1	-0.449141	11.7999	-3.28326	0.00318659	0.0389985	-1.71037	Homo sapiens myeloid cell nuclear differentiation antigen (MNDA), mRNA.
ILMN_1695719	EIF2C2	8	0.302648	11.6806	3.28323	0.00318685	0.0389985	-1.71045	Homo sapiens eukaryotic translation initiation factor 2C, 2 (EIF2C2), mRNA.
ILMN_2041190	F2RL1	5	-0.566037	7.04925	-3.28317	0.00318734	0.0389985	-1.71058	Homo sapiens coagulation factor II (thrombin) receptor-like 1 (F2RL1), mRNA.
ILMN_1763409	LRRC8D	1	-0.287412	7.17961	-3.28311	0.00318778	0.0389985	-1.71071	Homo sapiens leucine rich repeat containing 8 family, member D (LRRC8D), mRNA.
ILMN_1709124	ANO8	19	-0.287135	6.33373	-3.28192	0.00319701	0.0390683	-1.71327	Homo sapiens anoctamin 8 (ANO8), mRNA.
ILMN_1745784	ZNF324	19	0.400774	9.21192	3.2806	0.00320725	0.0390683	-1.71611	Homo sapiens zinc finger protein 324 (ZNF324), mRNA.
ILMN_1694240	MAP2K1	15	-0.507611	9.55315	-3.28039	0.00320886	0.0390683	-1.71656	Homo sapiens mitogen-activated protein kinase kinase 1 (MAP2K1), mRNA.
ILMN_1710844	PARP10		0.423085	8.07224	3.28006	0.00321139	0.0390683	-1.71726	PREDICTED: Homo sapiens poly (ADP-ribose) polymerase family, member 10 (PARP10), mRNA.
ILMN_1813491	SPTLC1	9	-0.536531	8.3525	-3.27973	0.00321399	0.0390683	-1.71798	Homo sapiens serine palmitoyltransferase, long chain base subunit 1 (SPTLC1), transcript variant 1, mRNA.
ILMN_1753353	SLBP	4	-0.395596	8.30167	-3.27951	0.00321569	0.0390683	-1.71845	Homo sapiens stem-loop binding protein (SLBP), mRNA.
ILMN_1735548	HIVEP1	6	-0.392718	6.25907	-3.27938	0.00321669	0.0390683	-1.71872	Homo sapiens human immunodeficiency virus type I enhancer binding protein 1 (HIVEP1), mRNA.
ILMN_1712386	C21orf45	21	0.31265	7.00479	3.27936	0.0032169	0.0390683	-1.71878	Homo sapiens chromosome 21 open reading frame 45 (C21orf45), mRNA.
ILMN_2316104	IQCB1	3	-0.424621	6.67816	-3.27868	0.00322217	0.0390683	-1.72023	Homo sapiens IQ motif containing B1 (IQCB1), transcript variant 3, mRNA.
ILMN_1758864	VNN2	6	-0.766343	10.7121	-3.27816	0.00322626	0.0390683	-1.72136	Homo sapiens vanin 2 (VNN2), transcript variant 1, mRNA.
ILMN_1911361		2	0.277486	6.35388	3.27812	0.00322656	0.0390683	-1.72144	hz86f02.x1 NCI_CGAP_Lu24 Homo sapiens cDNA clone IMAGE:3214875 3, mRNA sequence
ILMN_3251472	TOMM20	1	-0.483049	8.64837	-3.27788	0.00322843	0.0390683	-1.72196	Homo sapiens translocase of outer mitochondrial membrane 20 homolog (yeast) (TOMM20), nuclear gene encoding mitochondrial protein, mRNA.
ILMN_1679071	MTX3	5	-0.476044	6.60455	-3.27735	0.00323253	0.0390683	-1.72309	Homo sapiens metaxin 3 (MTX3), mRNA.
ILMN_1727996	BAG4	8	0.27777	8.65806	3.2773	0.00323293	0.0390683	-1.72319	Homo sapiens BCL2-associated athanogene 4 (BAG4), mRNA.
ILMN_2212354	WDR46	6	0.28327	8.68347	3.27712	0.00323434	0.0390683	-1.72358	Homo sapiens WD repeat domain 46 (WDR46), mRNA.
ILMN_2402947	USP14	18	-0.55587	6.07906	-3.27673	0.00323746	0.0390683	-1.72444	Homo sapiens ubiquitin specific peptidase 14 (tRNA-guanine transglycosylase) (USP14), transcript variant 2, mRNA.
ILMN_1766560	ANKHD1-EIF4EBP3	5	0.244855	7.35478	3.27662	0.00323826	0.0390683	-1.72466	Homo sapiens ANKHD1-EIF4EBP3 readthrough (ANKHD1-EIF4EBP3), mRNA.
ILMN_1781135	STAM2	2	-0.314108	6.22065	-3.27627	0.00324103	0.0390683	-1.72541	Homo sapiens signal transducing adaptor molecule (SH3 domain and ITAM motif) 2 (STAM2), mRNA.
ILMN_2415536	SIPA1	11	0.38003	9.07628	3.27624	0.00324125	0.0390683	-1.72548	Homo sapiens signal-induced proliferation-associated gene 1 (SIPA1), transcript variant 1, mRNA.
ILMN_1759792	CLIP4	2	-0.47039	6.20886	-3.2755	0.00324706	0.0390683	-1.72707	Homo sapiens CAP-GLY domain containing linker protein family, member 4 (CLIP4), mRNA.
ILMN_1756793	POLS	5	-0.312943	8.08578	-3.27539	0.00324798	0.0390683	-1.72732	Homo sapiens polymerase (DNA directed) sigma (POLS), mRNA.
ILMN_1752520	SLFN11	17	-0.46197	8.62543	-3.27532	0.00324848	0.0390683	-1.72745	Homo sapiens schlafen family member 11 (SLFN11), mRNA.
ILMN_1807600	NPLOC4	17	0.265682	8.52659	3.27466	0.00325369	0.0390683	-1.72888	Homo sapiens nuclear protein localization 4 homolog (S. cerevisiae) (NPLOC4), mRNA.
ILMN_1673795	HSD17B4	5	-0.430153	9.18254	-3.27464	0.00325385	0.0390683	-1.72892	Homo sapiens hydroxysteroid (17-beta) dehydrogenase 4 (HSD17B4), mRNA.
ILMN_1805474	C1orf131	1	-0.585725	7.40233	-3.27456	0.00325452	0.0390683	-1.7291	Homo sapiens chromosome 1 open reading frame 131 (C1orf131), mRNA.
ILMN_1666453	STK3	8	-0.366583	6.63287	-3.27433	0.0032563	0.0390683	-1.72959	Homo sapiens serine/threonine kinase 3 (STE20 homolog, yeast) (STK3), mRNA.
ILMN_2048811	NUBPL	14	0.308193	12.3274	3.27377	0.00326071	0.0390683	-1.73079	Homo sapiens nucleotide binding protein-like (NUBPL), mRNA.
ILMN_1737964	HIATL1	9	-0.472624	7.41403	-3.27354	0.00326252	0.0390683	-1.73128	Homo sapiens hippocampus abundant transcript-like 1 (HIATL1), mRNA.
ILMN_1773741	GOLGA5	14	-0.30137	7.83226	-3.27353	0.00326265	0.0390683	-1.73132	Homo sapiens golgi autoantigen, golgin subfamily a, 5 (GOLGA5), mRNA.
ILMN_2212714	TMEM39B	1	0.366474	8.98513	3.27302	0.00326666	0.0390754	-1.73241	Homo sapiens transmembrane protein 39B (TMEM39B), mRNA.
ILMN_1729318	TOR1AIP1	1	-0.597884	9.48495	-3.27285	0.00326801	0.0390754	-1.73278	Homo sapiens torsin A interacting protein 1 (TOR1AIP1), mRNA.
ILMN_2411731	HPS5	11	-0.393054	6.9904	-3.27247	0.003271	0.0390826	-1.73359	Homo sapiens Hermansky-Pudlak syndrome 5 (HPS5), transcript variant 2, mRNA.
ILMN_1739199	FAM39DP		0.343366	9.04471	3.27186	0.00327583	0.0391042	-1.7349	Homo sapiens family with sequence similarity 39, member D pseudogene (FAM39DP) on chromosome 15.
ILMN_1772796	DYNLL2	17	0.23093	7.69943	3.27124	0.00328074	0.0391042	-1.73623	Homo sapiens dynein, light chain, LC8-type 2 (DYNLL2), mRNA.
ILMN_1709882	ICK	6	-0.340442	6.78328	-3.27123	0.00328088	0.0391042	-1.73626	Homo sapiens intestinal cell (MAK-like) kinase (ICK), transcript variant 2, mRNA.
ILMN_1787186	NOV	8	-0.533987	7.4346	-3.27088	0.00328361	0.0391042	-1.737	Homo sapiens nephroblastoma overexpressed gene (NOV), mRNA.
ILMN_1791770	SMARCC2	12	0.336093	6.39499	3.27074	0.00328475	0.0391042	-1.73731	Homo sapiens SWI/SNF related, matrix associated, actin dependent regulator of chromatin, subfamily c, member 2 (SMARCC2), transcript variant 1, mRNA.
ILMN_2216852	PGK1	X	-0.41163	8.75804	-3.26981	0.00329213	0.0391603	-1.7393	Homo sapiens phosphoglycerate kinase 1 (PGK1), mRNA.
ILMN_1785202	STAT4	2	-0.555574	9.44059	-3.26935	0.00329581	0.0391603	-1.74029	Homo sapiens signal transducer and activator of transcription 4 (STAT4), mRNA.
ILMN_2381753	G3BP2	4	-0.69497	8.77162	-3.2692	0.00329699	0.0391603	-1.74061	Homo sapiens GTPase activating protein (SH3 domain) binding protein 2 (G3BP2), transcript variant 3, mRNA.
ILMN_1777565	TAP2	6	-0.366009	8.85104	-3.26895	0.00329901	0.0391603	-1.74116	Homo sapiens transporter 2, ATP-binding cassette, sub-family B (MDR/TAP) (TAP2), transcript variant 1, mRNA.
ILMN_1697160	TTC7A	2	0.278235	6.31052	3.26714	0.00331353	0.0392079	-1.74505	Homo sapiens tetratricopeptide repeat domain 7A (TTC7A), mRNA.
ILMN_1741159	MAP3K8	10	-0.606023	7.4537	-3.26694	0.00331509	0.0392079	-1.74547	Homo sapiens mitogen-activated protein kinase kinase kinase 8 (MAP3K8), mRNA.
ILMN_1770084	TACC1	8	-0.44462	11.1035	-3.2663	0.00332023	0.0392079	-1.74685	Homo sapiens transforming, acidic coiled-coil containing protein 1 (TACC1), mRNA.
ILMN_1795944	PRR13	12	0.341067	6.70826	3.26621	0.00332099	0.0392079	-1.74705	Homo sapiens proline rich 13 (PRR13), transcript variant 3, mRNA.
ILMN_1689446	EIF3G	19	0.220849	11.3431	3.26586	0.00332379	0.0392079	-1.7478	Homo sapiens eukaryotic translation initiation factor 3, subunit G (EIF3G), mRNA.
ILMN_1749405	KIAA1191	5	-0.253184	8.93659	-3.26572	0.00332493	0.0392079	-1.7481	Homo sapiens KIAA1191 (KIAA1191), transcript variant 3, mRNA.
ILMN_1663489	UBR2	6	-0.346096	9.45008	-3.26522	0.00332891	0.0392079	-1.74917	Homo sapiens ubiquitin protein ligase E3 component n-recognin 2 (UBR2), mRNA.
ILMN_1731666	ZNF641	12	0.309506	10.0441	3.26468	0.00333327	0.0392079	-1.75033	Homo sapiens zinc finger protein 641 (ZNF641), mRNA.
ILMN_1814165	SSBP3	1	0.318174	7.89501	3.26454	0.0033344	0.0392079	-1.75063	Homo sapiens single stranded DNA binding protein 3 (SSBP3), transcript variant 2, mRNA.
ILMN_2161832	VPS37A	8	-0.376926	7.10618	-3.26418	0.00333729	0.0392079	-1.7514	Homo sapiens vacuolar protein sorting 37 homolog A (S. cerevisiae) (VPS37A), mRNA.
ILMN_1913678		12	-0.684288	8.89681	-3.26383	0.00334019	0.0392079	-1.75217	Homo sapiens mRNA; cDNA DKFZp586B0220 (from clone DKFZp586B0220)
ILMN_3234089	N4BP2L2	13	-0.31219	7.86813	-3.26326	0.00334475	0.0392079	-1.75338	Homo sapiens NEDD4 binding protein 2-like 2 (N4BP2L2), transcript variant 1, mRNA.
ILMN_3282506	LOC728098		-0.246838	8.14019	-3.26323	0.00334503	0.0392079	-1.75345	PREDICTED: Homo sapiens misc_RNA (LOC728098), miscRNA.
ILMN_1735168	SUV420H2	19	0.234916	6.46111	3.26312	0.0033459	0.0392079	-1.75369	Homo sapiens suppressor of variegation 4-20 homolog 2 (Drosophila) (SUV420H2), mRNA.
ILMN_1663532	RIC8B	12	-0.285402	7.16627	-3.26288	0.0033478	0.0392079	-1.75419	Homo sapiens resistance to inhibitors of cholinesterase 8 homolog B (C. elegans) (RIC8B), mRNA.
ILMN_1654920	HNRPH3	10	-0.506604	7.4848	-3.26226	0.00335286	0.0392079	-1.75553	Homo sapiens heterogeneous nuclear ribonucleoprotein H3 (2H9) (HNRPH3), transcript variant 2H9, mRNA.
ILMN_1727078	C17orf37	17	0.337803	6.19955	3.26213	0.00335392	0.0392079	-1.75581	Homo sapiens chromosome 17 open reading frame 37 (C17orf37), mRNA.
ILMN_2309245	BIN1	2	0.260762	10.4129	3.26213	0.00335394	0.0392079	-1.75582	Homo sapiens bridging integrator 1 (BIN1), transcript variant 1, mRNA.
ILMN_1750961	TM6SF1	15	-0.424916	7.8642	-3.26213	0.00335395	0.0392079	-1.75582	Homo sapiens transmembrane 6 superfamily member 1 (TM6SF1), mRNA.
ILMN_2355033	KIAA1147	7	-0.449012	9.3321	-3.26206	0.00335445	0.0392079	-1.75595	Homo sapiens KIAA1147 (KIAA1147), mRNA.
ILMN_1798874	TMEM85	15	-0.303557	9.60766	-3.26169	0.00335746	0.0392079	-1.75675	Homo sapiens transmembrane protein 85 (TMEM85), mRNA.
ILMN_1773814	MUSTN1	3	0.266561	6.45017	3.26163	0.00335801	0.0392079	-1.75689	Homo sapiens musculoskeletal, embryonic nuclear protein 1 (MUSTN1), mRNA.
ILMN_2237746	ING3	7	-0.364012	6.86158	-3.26162	0.00335808	0.0392079	-1.75691	Homo sapiens inhibitor of growth family, member 3 (ING3), transcript variant 1, mRNA.
ILMN_1811921	CSRP1	1	0.304552	8.46593	3.26089	0.00336403	0.0392495	-1.75848	Homo sapiens cysteine and glycine-rich protein 1 (CSRP1), mRNA.
ILMN_2096743	TBC1D22A	22	0.306923	6.83951	3.26013	0.00337023	0.0392735	-1.76012	Homo sapiens TBC1 domain family, member 22A (TBC1D22A), mRNA.
ILMN_1793410	SNTB1	8	-0.363969	7.68253	-3.25985	0.00337245	0.0392735	-1.7607	Homo sapiens syntrophin, beta 1 (dystrophin-associated protein A1, 59kDa, basic component 1) (SNTB1), mRNA.
ILMN_2393046	NHLRC3	13	-0.472311	6.47943	-3.25942	0.00337595	0.0392735	-1.76162	Homo sapiens NHL repeat containing 3 (NHLRC3), transcript variant 2, mRNA.
ILMN_2225144	EIF4E3	3	-0.470809	9.57055	-3.25898	0.00337956	0.0392735	-1.76257	Homo sapiens eukaryotic translation initiation factor 4E family member 3 (EIF4E3), mRNA.
ILMN_2187487	HEATR5B	2	-0.460645	8.59283	-3.25894	0.00337992	0.0392735	-1.76266	Homo sapiens HEAT repeat containing 5B (HEATR5B), mRNA.
ILMN_2199022	SAP30BP	17	0.283768	7.34045	3.25887	0.00338048	0.0392735	-1.76281	Homo sapiens SAP30 binding protein (SAP30BP), mRNA.
ILMN_1776703	TIRAP	11	-0.228134	7.05641	-3.25812	0.00338665	0.0393029	-1.76443	Homo sapiens toll-interleukin 1 receptor (TIR) domain containing adaptor protein (TIRAP), transcript variant 1, mRNA.
ILMN_1810977	CDV3	3	-0.412436	9.51825	-3.25772	0.00338991	0.0393029	-1.76528	Homo sapiens CDV3 homolog (mouse) (CDV3), mRNA. XM_945284 XM_945286 XM_945287
ILMN_2334760	ARMCX3	X	-0.440881	5.97852	-3.25727	0.00339355	0.0393029	-1.76624	Homo sapiens armadillo repeat containing, X-linked 3 (ARMCX3), transcript variant 2, mRNA.
ILMN_2153280	KIAA0090	1	-0.324973	6.05336	-3.25716	0.00339448	0.0393029	-1.76648	Homo sapiens KIAA0090 (KIAA0090), mRNA.
ILMN_2365248	HVCN1	12	-0.237463	8.07555	-3.25667	0.0033985	0.0393029	-1.76753	Homo sapiens hydrogen voltage-gated channel 1 (HVCN1), transcript variant 2, mRNA.
ILMN_1706342	ZNF746	7	-0.336173	10.3562	-3.2566	0.00339906	0.0393029	-1.76768	Homo sapiens zinc finger protein 746 (ZNF746), mRNA.
ILMN_1660204	IGSF9B	11	0.377696	6.9981	3.25569	0.00340656	0.0393029	-1.76963	Homo sapiens immunoglobulin superfamily, member 9B (IGSF9B), mRNA.
ILMN_1694323	GLE1	9	-0.317654	6.13514	-3.25539	0.00340902	0.0393029	-1.77027	Homo sapiens GLE1 RNA export mediator homolog (yeast) (GLE1), transcript variant 1, mRNA.
ILMN_2397750	IVNS1ABP	1	-0.459634	8.86281	-3.25537	0.00340923	0.0393029	-1.77033	Homo sapiens influenza virus NS1A binding protein (IVNS1ABP), mRNA.
ILMN_2388363	IMPDH1	7	0.283322	6.8343	3.25511	0.0034114	0.0393029	-1.77089	Homo sapiens IMP (inosine monophosphate) dehydrogenase 1 (IMPDH1), transcript variant 2, mRNA.
ILMN_1761147	GABPB2	15	-0.275379	6.60739	-3.25509	0.00341155	0.0393029	-1.77093	Homo sapiens GA binding protein transcription factor, beta subunit 2 (GABPB2), transcript variant gamma-2, mRNA.
ILMN_1697153	ZDHHC17	12	-0.44691	7.31872	-3.25491	0.00341297	0.0393029	-1.7713	Homo sapiens zinc finger, DHHC-type containing 17 (ZDHHC17), mRNA.
ILMN_1798706	EBI2	13	-0.769117	8.28072	-3.25474	0.00341445	0.0393029	-1.77169	Homo sapiens Epstein-Barr virus induced gene 2 (lymphocyte-specific G protein-coupled receptor) (EBI2), mRNA.
ILMN_1799939	TAF1L	9	-0.351774	6.31555	-3.25402	0.00342035	0.0393029	-1.77322	Homo sapiens TAF1 RNA polymerase II, TATA box binding protein (TBP)-associated factor, 210kDa-like (TAF1L), mRNA.
ILMN_2213199	KIAA1712	4	-0.555161	7.19762	-3.25394	0.00342103	0.0393029	-1.77339	Homo sapiens KIAA1712 (KIAA1712), mRNA.
ILMN_1691393	DNPEP	2	0.220458	7.70587	3.2539	0.0034214	0.0393029	-1.77349	Homo sapiens aspartyl aminopeptidase (DNPEP), mRNA.
ILMN_1786722	ZNF385A	12	0.293671	7.0238	3.25348	0.00342487	0.0393153	-1.77439	Homo sapiens zinc finger protein 385A (ZNF385A), transcript variant 3, mRNA.
ILMN_1738300	SLC4A8	12	0.380121	6.68755	3.25224	0.00343515	0.0394056	-1.77705	Homo sapiens solute carrier family 4, sodium bicarbonate cotransporter, member 8 (SLC4A8), transcript variant 2, mRNA.
ILMN_1685289	C16orf58	16	-0.202791	9.86824	-3.25163	0.00344021	0.039436	-1.77835	Homo sapiens chromosome 16 open reading frame 58 (C16orf58), mRNA.
ILMN_1708841	GOLPH3	5	-0.420382	8.53612	-3.25112	0.00344446	0.0394571	-1.77945	Homo sapiens golgi phosphoprotein 3 (coat-protein) (GOLPH3), mRNA.
ILMN_3238854	RGPD8	2	-0.403718	6.55296	-3.2502	0.00345211	0.0395172	-1.78142	PREDICTED: Homo sapiens RANBP2-like and GRIP domain containing 8 (RGPD8), mRNA.
ILMN_1849013		5	-0.558086	7.86759	-3.24825	0.00346838	0.0396757	-1.78559	Homo sapiens primary neuroblastoma cDNA, clone:Nbla10111, full insert sequence
ILMN_1914579		1	0.467641	8.282	3.24739	0.00347564	0.039731	-1.78745	UI-H-BI2-agg-d-09-0-UI.s1 NCI_CGAP_Sub4 Homo sapiens cDNA clone IMAGE:2724160 3, mRNA sequence
ILMN_1698231	RRM2B	8	-0.370395	6.46451	-3.24539	0.00349249	0.0398957	-1.79174	Homo sapiens ribonucleotide reductase M2 B (TP53 inducible) (RRM2B), mRNA.
ILMN_1652989	NUP160	11	-0.438309	7.61775	-3.24501	0.00349571	0.0399047	-1.79256	Homo sapiens nucleoporin 160kDa (NUP160), mRNA.
ILMN_3307950	CDK5RAP3	17	0.228389	10.8053	3.2434	0.00350928	0.039987	-1.79599	Homo sapiens CDK5 regulatory subunit associated protein 3 (CDK5RAP3), mRNA.
ILMN_1746784	SLAIN1	13	-0.347426	6.22873	-3.24324	0.00351064	0.039987	-1.79633	Homo sapiens SLAIN motif family, member 1 (SLAIN1), transcript variant 1, mRNA.
ILMN_1701655	SLC24A6	12	0.198674	10.3617	3.24302	0.00351255	0.039987	-1.79682	Homo sapiens solute carrier family 24 (sodium/potassium/calcium exchanger), member 6 (SLC24A6), mRNA.
ILMN_1657612	LOC285900	7	0.334938	10.9857	3.243	0.00351268	0.039987	-1.79685	PREDICTED: Homo sapiens similar to 60S ribosomal protein L6 (TAX-responsive enhancer element binding protein 107) (TAXREB107) (Neoplasm-related protein C140), transcript variant 3 (LOC285900), mRNA.
ILMN_1917290		X	-0.600063	7.43425	-3.24234	0.00351831	0.0399981	-1.79827	Homo sapiens cDNA clone IMAGE:4797120
ILMN_1669599	DENND4C	9	0.273034	9.20319	3.24223	0.00351923	0.0399981	-1.7985	Homo sapiens DENN/MADD domain containing 4C (DENND4C), mRNA.
ILMN_1758543	CNIH	14	-0.463288	7.94258	-3.24203	0.00352099	0.0399981	-1.79895	Homo sapiens cornichon homolog (Drosophila) (CNIH), mRNA.
ILMN_2401769	PHF14	7	-0.346937	6.77899	-3.24131	0.00352704	0.0400391	-1.80047	Homo sapiens PHD finger protein 14 (PHF14), transcript variant 1, mRNA.
ILMN_1711048	ZBTB17	1	0.326488	8.41339	3.24042	0.00353466	0.0400978	-1.80238	Homo sapiens zinc finger and BTB domain containing 17 (ZBTB17), mRNA.
ILMN_1788689	PHIP	6	-0.410359	9.97619	-3.24003	0.00353797	0.0401076	-1.80322	Homo sapiens pleckstrin homology domain interacting protein (PHIP), mRNA.
ILMN_2119486	DMTF1	7	-0.489867	8.0918	-3.2391	0.003546	0.0401708	-1.80523	Homo sapiens cyclin D binding myb-like transcription factor 1 (DMTF1), mRNA.
ILMN_1690532	FLJ40473	3	-0.252105	6.22264	-3.23846	0.0035514	0.0401969	-1.80658	PREDICTED: Homo sapiens hypothetical protein FLJ40473 (FLJ40473), misc RNA.
ILMN_1806010	CUL9	6	0.337112	7.89345	3.23804	0.00355508	0.0401969	-1.80749	Homo sapiens cullin 9 (CUL9), mRNA.
ILMN_1784333	SECISBP2L	15	-0.400163	7.1062	-3.23774	0.00355764	0.0401969	-1.80814	Homo sapiens SECIS binding protein 2-like (SECISBP2L), mRNA.
ILMN_1759097	MLLT11	1	-0.341535	6.94438	-3.23768	0.00355817	0.0401969	-1.80827	Homo sapiens myeloid/lymphoid or mixed-lineage leukemia (trithorax homolog, Drosophila); translocated to, 11 (MLLT11), mRNA.
ILMN_1811682	CYLN2	7	0.380148	6.72739	3.2374	0.00356057	0.0401969	-1.80886	Homo sapiens cytoplasmic linker 2 (CYLN2), transcript variant 2, mRNA.
ILMN_1735347	MCEE	2	-0.490889	6.58381	-3.23667	0.00356687	0.0402403	-1.81043	Homo sapiens methylmalonyl CoA epimerase (MCEE), mRNA.
ILMN_1751051	C7orf25	7	-0.337492	6.97668	-3.23632	0.00356986	0.0402464	-1.81118	Homo sapiens chromosome 7 open reading frame 25 (C7orf25), transcript variant 1, mRNA.
ILMN_2230892	IL10RB	21	-0.372796	11.2062	-3.23585	0.00357391	0.0402577	-1.81218	Homo sapiens interleukin 10 receptor, beta (IL10RB), mRNA.
ILMN_1695461	PTPRA	20	0.436774	7.65391	3.2349	0.00358209	0.0402577	-1.81421	Homo sapiens protein tyrosine phosphatase, receptor type, A (PTPRA), transcript variant 2, mRNA.
ILMN_1656145	GOT1	10	-0.218265	7.96435	-3.23472	0.0035837	0.0402577	-1.81461	Homo sapiens glutamic-oxaloacetic transaminase 1, soluble (aspartate aminotransferase 1) (GOT1), mRNA.
ILMN_1763828	MTF1	1	0.319179	10.2188	3.23444	0.00358608	0.0402577	-1.8152	Homo sapiens metal-regulatory transcription factor 1 (MTF1), mRNA.
ILMN_2343618	SAMD3	6	-0.322072	6.90016	-3.23428	0.00358747	0.0402577	-1.81554	Homo sapiens sterile alpha motif domain containing 3 (SAMD3), transcript variant 1, mRNA.
ILMN_1711490	ARHGAP26	5	0.520879	7.18442	3.23359	0.00359343	0.0402577	-1.81701	Homo sapiens Rho GTPase activating protein 26 (ARHGAP26), mRNA.
ILMN_1664614	FAU	11	0.327726	12.0704	3.23347	0.00359448	0.0402577	-1.81727	Homo sapiens Finkel-Biskis-Reilly murine sarcoma virus (FBR-MuSV) ubiquitously expressed (FAU), mRNA.
ILMN_2368617	FKRP	19	0.415697	8.07516	3.23321	0.00359676	0.0402577	-1.81784	Homo sapiens fukutin related protein (FKRP), transcript variant 1, mRNA.
ILMN_3200362	LOC727908		0.525891	9.2861	3.23294	0.0035991	0.0402577	-1.81841	PREDICTED: Homo sapiens hypothetical LOC727908 (LOC727908), partial mRNA.
ILMN_3235065	ZNHIT6	1	-0.285744	6.9464	-3.23243	0.00360357	0.0402577	-1.81951	Homo sapiens zinc finger, HIT type 6 (ZNHIT6), mRNA.
ILMN_1756937	ST8SIA4	5	-0.499564	7.4503	-3.23194	0.0036078	0.0402577	-1.82055	Homo sapiens ST8 alpha-N-acetyl-neuraminide alpha-2,8-sialyltransferase 4 (ST8SIA4), transcript variant 1, mRNA.
ILMN_2311761	AP3S1	5	-0.319615	7.59438	-3.23193	0.00360791	0.0402577	-1.82058	Homo sapiens adaptor-related protein complex 3, sigma 1 subunit (AP3S1), transcript variant 2, mRNA.
ILMN_2094396	LRRC8C	1	-0.416179	6.26771	-3.2319	0.00360816	0.0402577	-1.82064	Homo sapiens leucine rich repeat containing 8 family, member C (LRRC8C), mRNA.
ILMN_1684155	FLJ23584	22	0.223012	7.09269	3.23183	0.00360876	0.0402577	-1.82079	Homo sapiens hypothetical protein FLJ23584 (FLJ23584), mRNA.
ILMN_3241912	LOC100132317	8	0.324714	6.42068	3.23166	0.00361022	0.0402577	-1.82115	PREDICTED: Homo sapiens similar to C20orf69 protein (LOC100132317), mRNA.
ILMN_1814526	ADD3	10	-0.690028	9.1144	-3.23142	0.00361233	0.0402577	-1.82167	Homo sapiens adducin 3 (gamma) (ADD3), transcript variant 3, mRNA.
ILMN_2227968	NTHL1	16	0.394774	7.25541	3.23133	0.00361315	0.0402577	-1.82187	Homo sapiens nth endonuclease III-like 1 (E. coli) (NTHL1), mRNA.
ILMN_1798557	LOC202134	5	-0.40607	6.97806	-3.2311	0.00361511	0.0402577	-1.82235	PREDICTED: Homo sapiens hypothetical protein LOC202134, transcript variant 1 (LOC202134), mRNA.
ILMN_2381899	OPTN	10	-0.350324	8.2474	-3.23082	0.00361757	0.0402577	-1.82295	Homo sapiens optineurin (OPTN), transcript variant 4, mRNA.
ILMN_1767960	NSUN7	4	-0.286374	6.43895	-3.23008	0.00362401	0.040302	-1.82453	Homo sapiens NOL1/NOP2/Sun domain family, member 7 (NSUN7), mRNA.
ILMN_1676986	NPIP	16	-0.328029	7.89177	-3.22843	0.00363852	0.0403346	-1.82807	Homo sapiens nuclear pore complex interacting protein (NPIP), mRNA.
ILMN_1789410	ZSCAN21	7	-0.268746	6.42673	-3.22805	0.00364188	0.0403346	-1.82889	Homo sapiens zinc finger and SCAN domain containing 21 (ZSCAN21), mRNA.
ILMN_1728467	GHITM	10	-0.59691	11.0218	-3.22798	0.0036425	0.0403346	-1.82904	Homo sapiens growth hormone inducible transmembrane protein (GHITM), mRNA.
ILMN_1716797	CD302	2	-0.473412	9.07437	-3.22759	0.0036459	0.0403346	-1.82987	Homo sapiens CD302 molecule (CD302), mRNA.
ILMN_1671885	MLF2	12	0.369148	9.02566	3.22727	0.00364867	0.0403346	-1.83054	Homo sapiens myeloid leukemia factor 2 (MLF2), mRNA.
ILMN_3206064	LOC646674	2	0.380406	6.81211	3.22724	0.00364899	0.0403346	-1.83062	PREDICTED: Homo sapiens misc_RNA (LOC646674), miscRNA.
ILMN_1898938		2	-0.394026	7.13328	-3.22709	0.00365025	0.0403346	-1.83093	hx21e11.y1 Human primary human ocular pericytes. Equalized (hx) Homo sapiens cDNA clone hx21e11 5, mRNA sequence
ILMN_3236423	RAB3GAP2	1	-0.608528	7.70421	-3.22604	0.00365954	0.0403346	-1.83318	Homo sapiens RAB3 GTPase activating protein subunit 2 (non-catalytic) (RAB3GAP2), mRNA.
ILMN_1665730	ABCB10	1	-0.511156	6.45948	-3.22552	0.00366417	0.0403346	-1.8343	Homo sapiens ATP-binding cassette, sub-family B (MDR/TAP), member 10 (ABCB10), nuclear gene encoding mitochondrial protein, mRNA.
ILMN_1701933	SNCA	4	-0.403028	12.8101	-3.22531	0.00366603	0.0403346	-1.83475	Homo sapiens synuclein, alpha (non A4 component of amyloid precursor) (SNCA), transcript variant NACP112, mRNA.
ILMN_1765146	IFNAR2	21	-0.270334	8.27497	-3.22517	0.00366722	0.0403346	-1.83504	Homo sapiens interferon (alpha, beta and omega) receptor 2 (IFNAR2), transcript variant 3, mRNA.
ILMN_1721008	DUT	15	0.268172	7.07781	3.22468	0.00367154	0.0403346	-1.83608	Homo sapiens deoxyuridine triphosphatase (DUT), nuclear gene encoding mitochondrial protein, transcript variant 1, mRNA.
ILMN_1774604	PNKD	2	0.256921	8.11562	3.2243	0.00367493	0.0403346	-1.8369	Homo sapiens paroxysmal nonkinesiogenic dyskinesia (PNKD), transcript variant 2, mRNA.
ILMN_1785615	SUMO1P1	20	-0.346352	6.14903	-3.22413	0.00367648	0.0403346	-1.83728	Homo sapiens SUMO1 pseudogene 1 (SUMO1P1) on chromosome 20.
ILMN_1656297	C21orf57	21	0.342077	6.91983	3.22395	0.00367808	0.0403346	-1.83766	Homo sapiens chromosome 21 open reading frame 57 (C21orf57), transcript variant 1, mRNA.
ILMN_1740171	DUSP11	2	-0.398392	8.22657	-3.22392	0.00367834	0.0403346	-1.83773	Homo sapiens dual specificity phosphatase 11 (RNA/RNP complex 1-interacting) (DUSP11), mRNA.
ILMN_1688158	CYB5R4	6	-0.580972	8.4327	-3.22375	0.00367986	0.0403346	-1.83809	Homo sapiens cytochrome b5 reductase 4 (CYB5R4), mRNA.
ILMN_1748651	PSMB3	17	0.224878	12.0203	3.22368	0.00368046	0.0403346	-1.83824	Homo sapiens proteasome (prosome, macropain) subunit, beta type, 3 (PSMB3), mRNA.
ILMN_2405324	IL28RA	1	-0.267203	6.09925	-3.22334	0.00368343	0.0403346	-1.83895	Homo sapiens interleukin 28 receptor, alpha (interferon, lambda receptor) (IL28RA), transcript variant 1, mRNA.
ILMN_1706546	MAX	14	0.40537	8.01757	3.22333	0.00368355	0.0403346	-1.83898	Homo sapiens MYC associated factor X (MAX), transcript variant 3, mRNA.
ILMN_2053567	FASTKD2	2	-0.27051	6.34975	-3.22312	0.00368542	0.0403346	-1.83943	Homo sapiens FAST kinase domains 2 (FASTKD2), mRNA.
ILMN_1808383	ARL11	13	0.328851	6.28567	3.22266	0.0036895	0.0403346	-1.84041	Homo sapiens ADP-ribosylation factor-like 11 (ARL11), mRNA.
ILMN_1769319	CNBP	3	-0.666232	10.194	-3.22262	0.00368983	0.0403346	-1.84049	Homo sapiens CCHC-type zinc finger, nucleic acid binding protein (CNBP), mRNA.
ILMN_2108938	FNBP4	11	-0.479449	9.70203	-3.22181	0.00369709	0.0403346	-1.84223	Homo sapiens formin binding protein 4 (FNBP4), mRNA.
ILMN_2389151	UGP2	2	-0.590681	9.39155	-3.22174	0.00369774	0.0403346	-1.84239	Homo sapiens UDP-glucose pyrophosphorylase 2 (UGP2), transcript variant 1, mRNA.
ILMN_1691809	PSMA1	11	-0.330515	7.04663	-3.22158	0.00369915	0.0403346	-1.84273	Homo sapiens proteasome (prosome, macropain) subunit, alpha type, 1 (PSMA1), transcript variant 2, mRNA.
ILMN_1683609	UBE1	X	0.371604	10.5415	3.22129	0.0037017	0.0403346	-1.84334	Homo sapiens ubiquitin-activating enzyme E1 (UBE1), transcript variant 1, mRNA.
ILMN_1657682	GFM1	3	-0.553983	7.06966	-3.22074	0.00370666	0.0403346	-1.84453	Homo sapiens G elongation factor, mitochondrial 1 (GFM1), nuclear gene encoding mitochondrial protein, mRNA.
ILMN_1755643	MGAT4A	2	-0.422272	6.66284	-3.22045	0.00370923	0.0403346	-1.84514	Homo sapiens mannosyl (alpha-1,3-)-glycoprotein beta-1,4-N-acetylglucosaminyltransferase, isozyme A (MGAT4A), transcript variant 1, mRNA.
ILMN_3278070	LOC100131336	6	-0.538226	8.43892	-3.22023	0.00371123	0.0403346	-1.84562	PREDICTED: Homo sapiens misc_RNA (LOC100131336), miscRNA.
ILMN_2333774	TAGAP	6	-0.37595	9.19919	-3.22021	0.00371136	0.0403346	-1.84565	Homo sapiens T-cell activation RhoGTPase activating protein (TAGAP), transcript variant 2, mRNA.
ILMN_1667356	CCDC128	2	-0.368228	8.12308	-3.2201	0.00371235	0.0403346	-1.84589	Homo sapiens coiled-coil domain containing 128 (CCDC128), mRNA.
ILMN_1732772	PPME1	11	0.328859	7.74087	3.22	0.00371328	0.0403346	-1.84611	Homo sapiens protein phosphatase methylesterase 1 (PPME1), mRNA.
ILMN_1669633	ACP1	2	-0.475046	7.99454	-3.21993	0.00371387	0.0403346	-1.84625	Homo sapiens acid phosphatase 1, soluble (ACP1), transcript variant 2, mRNA.
ILMN_1658911	LOC647349		-0.389417	7.33674	-3.21991	0.00371404	0.0403346	-1.84629	PREDICTED: Homo sapiens similar to AP-3 complex subunit sigma-1 (Adapter-related protein complex 3 sigma-1 subunit) (Sigma-adaptin 3a) (AP-3 complex sigma-3A subunit) (Sigma-3A-adaptin) (LOC647349), mRNA.
ILMN_1665203	SUMO4	6	-0.295659	6.00019	-3.21974	0.00371558	0.0403346	-1.84666	Homo sapiens SMT3 suppressor of mif two 3 homolog 4 (S. cerevisiae) (SUMO4), mRNA.
ILMN_2076940	C1orf149	1	-0.381947	5.99102	-3.21925	0.00372001	0.0403422	-1.84771	Homo sapiens chromosome 1 open reading frame 149 (C1orf149), mRNA.
ILMN_1693227	ZC3H7A	16	-0.313954	8.62201	-3.21905	0.00372176	0.0403422	-1.84813	Homo sapiens zinc finger CCCH-type containing 7A (ZC3H7A), mRNA.
ILMN_1752355	MPEG1	11	-0.263303	7.33069	-3.21884	0.00372367	0.0403422	-1.84859	PREDICTED: Homo sapiens macrophage expressed gene 1, transcript variant 1 (MPEG1), mRNA.
ILMN_2298936	THOC3	5	-0.353577	6.82753	-3.21729	0.00373763	0.0404667	-1.8519	Homo sapiens THO complex 3 (THOC3), mRNA.
ILMN_1651799	SLC38A2	12	-0.689456	7.71417	-3.21686	0.00374152	0.0404729	-1.85283	Homo sapiens solute carrier family 38, member 2 (SLC38A2), mRNA.
ILMN_3247681	C2orf68	2	-0.339587	7.94091	-3.21668	0.00374314	0.0404729	-1.85321	Homo sapiens chromosome 2 open reading frame 68 (C2orf68), mRNA.
ILMN_1688702	PJA2		-0.652142	9.61272	-3.21492	0.00375905	0.040618	-1.85697	Homo sapiens praja 2, RING-H2 motif containing (PJA2), mRNA.
ILMN_1784977	DOHH	19	0.278892	6.39749	3.21429	0.00376475	0.0406344	-1.85831	Homo sapiens deoxyhypusine hydroxylase/monooxygenase (DOHH), mRNA.
ILMN_1696087	PHB2	12	0.243311	8.92101	3.21398	0.00376751	0.0406344	-1.85896	Homo sapiens prohibitin 2 (PHB2), transcript variant 2, mRNA.
ILMN_1770065	FLJ44290	3	0.423947	6.66604	3.21393	0.003768	0.0406344	-1.85908	Homo sapiens FLJ44290 protein (FLJ44290), mRNA.
ILMN_1802669	PPP3CB	10	-0.442996	8.57691	-3.21337	0.00377311	0.0406627	-1.86028	Homo sapiens protein phosphatase 3 (formerly 2B), catalytic subunit, beta isoform (PPP3CB), mRNA.
ILMN_1695946	TRNP1	1	0.287724	6.04294	3.21303	0.00377621	0.0406694	-1.86101	Homo sapiens TMF1-regulated nuclear protein 1 (TRNP1), mRNA.
ILMN_1675156	CDC42	1	-0.311835	7.28384	-3.21237	0.00378225	0.0407077	-1.86243	Homo sapiens cell division cycle 42 (GTP binding protein, 25kDa) (CDC42), transcript variant 3, mRNA.
ILMN_3238401	LOC100132519	9	0.286879	6.15927	3.21203	0.00378527	0.0407134	-1.86313	PREDICTED: Homo sapiens misc_RNA (LOC100132519), miscRNA.
ILMN_1738699	FXR2	17	0.299333	7.87802	3.21092	0.00379545	0.0407685	-1.86551	Homo sapiens fragile X mental retardation, autosomal homolog 2 (FXR2), mRNA.
ILMN_3285198	LOC389168		-0.382903	10.3933	-3.21083	0.00379631	0.0407685	-1.86571	PREDICTED: Homo sapiens misc_RNA (LOC389168), miscRNA.
ILMN_1762204	C1orf150	1	0.303796	6.23594	3.21066	0.00379786	0.0407685	-1.86608	Homo sapiens chromosome 1 open reading frame 150 (C1orf150), mRNA.
ILMN_1343291	EEF1A1	6	-0.26339	14.1174	-3.21027	0.0038014	0.0407798	-1.8669	Homo sapiens eukaryotic translation elongation factor 1 alpha 1 (EEF1A1), mRNA.
ILMN_1705458	TRIM58	1	-0.474103	9.7414	-3.20832	0.00381929	0.0408945	-1.87106	Homo sapiens tripartite motif-containing 58 (TRIM58), mRNA.
ILMN_1786050	RBBP9	20	-0.459046	6.07351	-3.20832	0.00381934	0.0408945	-1.87108	Homo sapiens retinoblastoma binding protein 9 (RBBP9), mRNA.
ILMN_2410975	ATG9A	2	0.433784	8.93945	3.20788	0.00382339	0.0408945	-1.87202	Homo sapiens ATG9 autophagy related 9 homolog A (S. cerevisiae) (ATG9A), transcript variant 1, mRNA.
ILMN_2121068	ADAM17	2	0.358959	10.3308	3.20784	0.00382376	0.0408945	-1.8721	Homo sapiens ADAM metallopeptidase domain 17 (ADAM17), mRNA.
ILMN_1769390	ABHD15	17	-0.362052	6.95574	-3.20743	0.00382746	0.0408945	-1.87296	Homo sapiens abhydrolase domain containing 15 (ABHD15), mRNA.
ILMN_1720270	CDR2	16	-0.459361	8.2826	-3.20742	0.00382761	0.0408945	-1.87299	Homo sapiens cerebellar degeneration-related protein 2, 62kDa (CDR2), mRNA.
ILMN_1771320	FLJ38717	6	0.32848	10.8896	3.20721	0.00382957	0.0408945	-1.87345	Homo sapiens FLJ38717 protein (FLJ38717), mRNA.
ILMN_3229812	PI4KA	22	-0.294669	6.31274	-3.2062	0.00383882	0.040921	-1.87559	Homo sapiens phosphatidylinositol 4-kinase, catalytic, alpha (PI4KA), transcript variant 2, mRNA.
ILMN_1733248	NRBP2	8	-0.369931	7.54458	-3.2054	0.00384627	0.040921	-1.8773	Homo sapiens nuclear receptor binding protein 2 (NRBP2), mRNA.
ILMN_1784040	NAPSA	19	0.273725	7.96951	3.20529	0.0038473	0.040921	-1.87754	Homo sapiens napsin A aspartic peptidase (NAPSA), mRNA.
ILMN_1768394	ARPC5	1	-0.650446	11.6558	-3.20435	0.003856	0.040921	-1.87954	Homo sapiens actin related protein 2/3 complex, subunit 5, 16kDa (ARPC5), mRNA.
ILMN_1657949	RHEB	7	-0.321419	8.67861	-3.204	0.00385928	0.040921	-1.8803	Homo sapiens Ras homolog enriched in brain (RHEB), mRNA.
ILMN_1796900	NUDCD3	7	0.283	7.72941	3.20397	0.00385957	0.040921	-1.88036	Homo sapiens NudC domain containing 3 (NUDCD3), mRNA.
ILMN_1784299	C19orf43	19	0.247277	8.83388	3.2038	0.00386112	0.040921	-1.88072	Homo sapiens chromosome 19 open reading frame 43 (C19orf43), mRNA.
ILMN_1752351	LAMP2	X	-0.612242	9.70842	-3.20359	0.00386306	0.040921	-1.88117	Homo sapiens lysosomal-associated membrane protein 2 (LAMP2), transcript variant LAMP2B, mRNA.
ILMN_1795139	S100Z	5	0.370919	8.19243	3.20333	0.00386553	0.040921	-1.88173	Homo sapiens S100 calcium binding protein Z (S100Z), mRNA.
ILMN_1778803	ZFAND6	15	-0.317693	7.20875	-3.20327	0.00386606	0.040921	-1.88185	Homo sapiens zinc finger, AN1-type domain 6 (ZFAND6), mRNA.
ILMN_1758941	REEP5	5	-0.670093	8.93367	-3.20283	0.00387016	0.040921	-1.88279	Homo sapiens receptor accessory protein 5 (REEP5), mRNA.
ILMN_1788931	DOCK8	9	-0.432685	9.88195	-3.20269	0.00387142	0.040921	-1.88308	Homo sapiens dedicator of cytokinesis 8 (DOCK8), mRNA.
ILMN_1792072	FUT4	11	-0.453298	6.68554	-3.20258	0.00387246	0.040921	-1.88332	Homo sapiens fucosyltransferase 4 (alpha (1,3) fucosyltransferase, myeloid-specific) (FUT4), mRNA.
ILMN_1662318	CCDC59		-0.405267	8.23142	-3.20251	0.00387315	0.040921	-1.88348	Homo sapiens coiled-coil domain containing 59 (CCDC59), mRNA.
ILMN_1801822	C18orf25	18	-0.581779	8.45121	-3.2023	0.00387511	0.040921	-1.88393	Homo sapiens chromosome 18 open reading frame 25 (C18orf25), transcript variant 2, mRNA.
ILMN_1691930	CBX6	22	0.257216	10.248	3.20229	0.00387521	0.040921	-1.88395	Homo sapiens chromobox homolog 6 (CBX6), mRNA.
ILMN_1673898	ATG12	5	0.335133	7.81809	3.20227	0.00387535	0.040921	-1.88398	Homo sapiens ATG12 autophagy related 12 homolog (S. cerevisiae) (ATG12), mRNA.
ILMN_1897741		5	-0.597118	8.69271	-3.20209	0.00387701	0.040921	-1.88436	AV737943 CB Homo sapiens cDNA clone CBDAEG06 5, mRNA sequence
ILMN_1712305	CYBRD1	2	-0.538241	7.73321	-3.20109	0.00388643	0.0409856	-1.88651	Homo sapiens cytochrome b reductase 1 (CYBRD1), mRNA.
ILMN_1754400	AYP1p1		0.338587	7.85256	3.20083	0.00388882	0.0409856	-1.88706	PREDICTED: Homo sapiens AYP1 pseudogene 1 (AYP1p1), misc RNA.
ILMN_3228037	LOC729389		0.333146	7.70337	3.2006	0.00389099	0.0409856	-1.88755	PREDICTED: Homo sapiens misc_RNA (LOC729389), miscRNA.
ILMN_1804148	TMED4	7	0.338861	10.4109	3.20037	0.00389314	0.0409856	-1.88804	Homo sapiens transmembrane emp24 protein transport domain containing 4 (TMED4), mRNA.
ILMN_2377980	PPP1CA	11	0.282103	8.34713	3.20002	0.00389647	0.0409943	-1.8888	Homo sapiens protein phosphatase 1, catalytic subunit, alpha isoform (PPP1CA), transcript variant 1, mRNA.
ILMN_1695853	CLK4	5	-0.45274	6.14361	-3.19926	0.00390355	0.0410424	-1.89041	Homo sapiens CDC-like kinase 4 (CLK4), mRNA.
ILMN_1757730	TTC27	2	-0.483118	6.9902	-3.19858	0.00390997	0.0410836	-1.89186	Homo sapiens tetratricopeptide repeat domain 27 (TTC27), mRNA.
ILMN_1714216	TSC2	16	0.311484	7.83532	3.19745	0.00392065	0.0411694	-1.89428	Homo sapiens tuberous sclerosis 2 (TSC2), transcript variant 4, mRNA.
ILMN_1808148	SMCHD1	18	-0.357925	6.47587	-3.19646	0.00392994	0.0412405	-1.89638	Homo sapiens structural maintenance of chromosomes flexible hinge domain containing 1 (SMCHD1), mRNA.
ILMN_1664010	ELF1	13	-0.533631	9.76091	-3.19584	0.00393586	0.0412602	-1.89771	Homo sapiens E74-like factor 1 (ets domain transcription factor) (ELF1), mRNA.
ILMN_1793632	TMEM222	1	0.29557	7.58299	3.19547	0.00393936	0.0412602	-1.8985	Homo sapiens transmembrane protein 222 (TMEM222), mRNA.
ILMN_1697925	APOB48R	16	0.392634	8.56371	3.19547	0.00393938	0.0412602	-1.8985	Homo sapiens apolipoprotein B48 receptor (APOB48R), mRNA.
ILMN_2325978	HDGF2	19	0.291621	7.1906	3.19494	0.00394441	0.0412865	-1.89963	Homo sapiens hepatoma-derived growth factor-related protein 2 (HDGF2), transcript variant 1, mRNA.
ILMN_1706217	TLR4	9	-0.381029	8.09331	-3.19429	0.00395052	0.0413109	-1.901	Homo sapiens toll-like receptor 4 (TLR4), mRNA.
ILMN_1682960	DTNBP1	6	0.258069	7.0641	3.19406	0.00395276	0.0413109	-1.90151	Homo sapiens dystrobrevin binding protein 1 (DTNBP1), transcript variant 2, mRNA.
ILMN_3242883	AGAP8	10	0.268648	10.2139	3.19344	0.00395866	0.0413109	-1.90283	Homo sapiens ArfGAP with GTPase domain, ankyrin repeat and PH domain 8 (AGAP8), mRNA.
ILMN_3286685	LOC100133390	6	0.321559	6.20022	3.19338	0.00395923	0.0413109	-1.90296	PREDICTED: Homo sapiens hypothetical protein LOC100133390, transcript variant 2 (LOC100133390), mRNA.
ILMN_1683927	ITGAE	17	-0.236104	7.89221	-3.19337	0.00395935	0.0413109	-1.90298	Homo sapiens integrin, alpha E (antigen CD103, human mucosal lymphocyte antigen 1; alpha polypeptide) (ITGAE), mRNA.
ILMN_1671969	UGP2	2	0.247701	8.87833	3.19263	0.00396632	0.0413419	-1.90454	Homo sapiens UDP-glucose pyrophosphorylase 2 (UGP2), transcript variant 1, mRNA.
ILMN_3239548	LOC100132740	7	0.450833	8.81263	3.19252	0.00396737	0.0413419	-1.90478	PREDICTED: Homo sapiens hypothetical protein LOC100132740 (LOC100132740), mRNA.
ILMN_1775330	C15orf52	15	0.260921	8.23499	3.1912	0.00398004	0.0413765	-1.9076	Homo sapiens chromosome 15 open reading frame 52 (C15orf52), mRNA.
ILMN_1779486	FAM126B	2	-0.527705	9.54149	-3.1906	0.00398578	0.0413765	-1.90888	Homo sapiens family with sequence similarity 126, member B (FAM126B), mRNA.
ILMN_1808860	STX5	11	0.22055	7.57196	3.19032	0.00398849	0.0413765	-1.90948	Homo sapiens syntaxin 5 (STX5), mRNA.
ILMN_1732554	ZNF346	5	0.308709	7.87856	3.19028	0.00398888	0.0413765	-1.90957	Homo sapiens zinc finger protein 346 (ZNF346), mRNA.
ILMN_1777982	USF1	1	0.30642	9.10695	3.19025	0.00398912	0.0413765	-1.90962	Homo sapiens upstream transcription factor 1 (USF1), transcript variant 2, mRNA.
ILMN_1667510	C12orf65	12	-0.344069	7.22332	-3.19018	0.00398984	0.0413765	-1.90978	Homo sapiens chromosome 12 open reading frame 65 (C12orf65), mRNA.
ILMN_1727050	PPFIA1	11	-0.318154	6.9045	-3.1901	0.00399055	0.0413765	-1.90994	Homo sapiens protein tyrosine phosphatase, receptor type, f polypeptide (PTPRF), interacting protein (liprin), alpha 1 (PPFIA1), transcript variant 1, mRNA.
ILMN_2343036	ZMYM5	13	-0.291687	5.90362	-3.19007	0.00399089	0.0413765	-1.91001	Homo sapiens zinc finger, MYM-type 5 (ZMYM5), transcript variant 2, mRNA.
ILMN_1717337	2007-03-01	2	-0.823913	8.97339	-3.18729	0.00401761	0.0415975	-1.91593	Homo sapiens membrane-associated ring finger (C3HC4) 7 (MARCH7), mRNA.
ILMN_2114568	GBP5	1	-0.45423	9.44635	-3.18696	0.00402087	0.0415975	-1.91665	Homo sapiens guanylate binding protein 5 (GBP5), mRNA.
ILMN_1677098	YPEL2	17	-0.398933	7.2857	-3.18682	0.00402223	0.0415975	-1.91695	Homo sapiens yippee-like 2 (Drosophila) (YPEL2), mRNA.
ILMN_1748092	F8A3	X	0.220124	6.00549	3.1868	0.00402237	0.0415975	-1.91698	Homo sapiens coagulation factor VIII-associated (intronic transcript) 3 (F8A3), mRNA.
ILMN_1799062	NFKB2	10	0.356438	7.67978	3.18598	0.00403031	0.0416362	-1.91872	Homo sapiens nuclear factor of kappa light polypeptide gene enhancer in B-cells 2 (p49/p100) (NFKB2), transcript variant 3, mRNA.
ILMN_1836172		5	0.245741	6.24678	3.18568	0.00403322	0.0416362	-1.91936	17000583181795 GRN_PRENEU Homo sapiens cDNA 5, mRNA sequence
ILMN_1718807	SMC3	10	-0.394014	7.74217	-3.18542	0.00403572	0.0416362	-1.91991	Homo sapiens structural maintenance of chromosomes 3 (SMC3), mRNA.
ILMN_1771411	ALG6	1	-0.378128	7.2092	-3.18537	0.00403628	0.0416362	-1.92003	Homo sapiens asparagine-linked glycosylation 6 homolog (S. cerevisiae, alpha-1,3-glucosyltransferase) (ALG6), mRNA.
ILMN_1743032	CTSS	1	-0.548668	10.1741	-3.18495	0.0040403	0.0416515	-1.92092	Homo sapiens cathepsin S (CTSS), mRNA.
ILMN_1729179	SPATA5L1	15	-0.277899	7.73502	-3.18441	0.00404555	0.0416727	-1.92207	Homo sapiens spermatogenesis associated 5-like 1 (SPATA5L1), mRNA.
ILMN_1665280	SPCS1	3	-0.292426	10.965	-3.18415	0.00404811	0.0416727	-1.92263	Homo sapiens signal peptidase complex subunit 1 homolog (S. cerevisiae) (SPCS1), mRNA.
ILMN_2134855	LOC728758		-0.272022	7.18514	-3.18396	0.00405	0.0416727	-1.92304	Homo sapiens hCG1789710 (LOC728758), mRNA.
ILMN_1652749	ERF	19	0.245088	7.24967	3.18294	0.00405989	0.0417458	-1.9252	Homo sapiens Ets2 repressor factor (ERF), mRNA.
ILMN_3226181	NUDT7	16	-0.323806	6.87609	-3.18259	0.00406336	0.0417458	-1.92596	Homo sapiens nudix (nucleoside diphosphate linked moiety X)-type motif 7 (NUDT7), transcript variant 1, mRNA.
ILMN_1815759	CTDP1	18	0.265535	7.537	3.18245	0.00406474	0.0417458	-1.92626	Homo sapiens CTD (carboxy-terminal domain, RNA polymerase II, polypeptide A) phosphatase, subunit 1 (CTDP1), transcript variant FCP1a, mRNA.
ILMN_1778886	ZNF345	19	-0.269744	6.30299	-3.18027	0.00408603	0.0419352	-1.93089	Homo sapiens zinc finger protein 345 (ZNF345), mRNA.
ILMN_1657129	SKAP2	7	-0.418304	9.58851	-3.17986	0.00409007	0.0419352	-1.93176	Homo sapiens src kinase associated phosphoprotein 2 (SKAP2), mRNA.
ILMN_2138765	PLIN2	9	-0.267811	9.32239	-3.17938	0.00409479	0.0419352	-1.93278	Homo sapiens perilipin 2 (PLIN2), mRNA.
ILMN_1763739	SOLH	16	0.393601	8.38275	3.17927	0.00409589	0.0419352	-1.93302	Homo sapiens small optic lobes homolog (Drosophila) (SOLH), mRNA.
ILMN_2371169	ZYX	7	0.357522	10.9282	3.17885	0.0041	0.0419352	-1.93391	Homo sapiens zyxin (ZYX), transcript variant 1, mRNA.
ILMN_1737398	PTPLAD1	15	-0.507326	7.82917	-3.17836	0.00410484	0.0419352	-1.93496	Homo sapiens protein tyrosine phosphatase-like A domain containing 1 (PTPLAD1), mRNA.
ILMN_3236594	SNORA29	6	0.345482	7.0751	3.17752	0.00411316	0.0419352	-1.93675	Homo sapiens small nucleolar RNA, H/ACA box 29 (SNORA29), small nucleolar RNA.
ILMN_1651735	TGOLN2	2	-0.241803	10.7015	-3.17738	0.00411451	0.0419352	-1.93704	Homo sapiens trans-golgi network protein 2 (TGOLN2), mRNA.
ILMN_1694385	YWHAB	20	-0.276952	12.5354	-3.17726	0.00411577	0.0419352	-1.93731	Homo sapiens tyrosine 3-monooxygenase/tryptophan 5-monooxygenase activation protein, beta polypeptide (YWHAB), transcript variant 2, mRNA.
ILMN_1719694	LOC729446	6	-0.353201	8.64297	-3.17705	0.00411777	0.0419352	-1.93774	PREDICTED: Homo sapiens similar to AT rich interactive domain 1B (SWI1-like) isoform 1 (LOC729446), mRNA.
ILMN_1669772	LRP1	12	0.229641	6.29423	3.17673	0.00412096	0.0419352	-1.93843	Homo sapiens low density lipoprotein-related protein 1 (alpha-2-macroglobulin receptor) (LRP1), mRNA.
ILMN_2363634	ADHFE1		-0.278705	6.72243	-3.17661	0.00412213	0.0419352	-1.93868	Homo sapiens alcohol dehydrogenase, iron containing, 1 (ADHFE1), transcript variant 1, mRNA.
ILMN_1805658	LTV1	6	-0.338682	8.00453	-3.17641	0.0041241	0.0419352	-1.9391	Homo sapiens LTV1 homolog (S. cerevisiae) (LTV1), mRNA.
ILMN_1778226	EXTL3	8	0.420398	8.87072	3.17564	0.00413175	0.0419352	-1.94074	Homo sapiens exostoses (multiple)-like 3 (EXTL3), mRNA.
ILMN_1798395	PIGH	14	-0.35358	6.58144	-3.17556	0.00413257	0.0419352	-1.94092	Homo sapiens phosphatidylinositol glycan anchor biosynthesis, class H (PIGH), mRNA.
ILMN_3241257	POLR3E	16	-0.261786	7.77121	-3.17548	0.00413341	0.0419352	-1.9411	Homo sapiens polymerase (RNA) III (DNA directed) polypeptide E (80kD) (POLR3E), mRNA.
ILMN_1711878	ENOPH1	4	-0.496227	7.01428	-3.17473	0.00414079	0.0419352	-1.94268	Homo sapiens enolase-phosphatase 1 (ENOPH1), mRNA.
ILMN_1745904	CCDC6	10	-0.345199	8.72901	-3.17462	0.0041419	0.0419352	-1.94292	Homo sapiens coiled-coil domain containing 6 (CCDC6), mRNA.
ILMN_1782331	TDG	12	0.213472	9.90107	3.17451	0.00414301	0.0419352	-1.94315	Homo sapiens thymine-DNA glycosylase (TDG), mRNA.
ILMN_1736585	TMED10	14	-0.42354	7.9906	-3.17444	0.00414366	0.0419352	-1.94329	Homo sapiens transmembrane emp24-like trafficking protein 10 (yeast) (TMED10), mRNA.
ILMN_1682873	LOC388474		-0.245396	14.1857	-3.17429	0.00414518	0.0419352	-1.94362	PREDICTED: Homo sapiens similar to 60S ribosomal protein L7a, transcript variant 3 (LOC388474), mRNA.
ILMN_1673788	CDV3	3	-0.427162	9.13299	-3.17427	0.00414541	0.0419352	-1.94367	Homo sapiens CDV3 homolog (mouse) (CDV3), mRNA. XM_945284 XM_945286 XM_945287
ILMN_1716446	BCL10	1	-0.475021	6.35304	-3.17381	0.00415003	0.0419352	-1.94465	Homo sapiens B-cell CLL/lymphoma 10 (BCL10), mRNA.
ILMN_1733107	NOC4L	12	0.395885	6.57946	3.17371	0.00415099	0.0419352	-1.94486	Homo sapiens nucleolar complex associated 4 homolog (S. cerevisiae) (NOC4L), mRNA.
ILMN_1753547	STAT5A	17	0.231946	10.5967	3.17327	0.00415534	0.0419352	-1.94578	Homo sapiens signal transducer and activator of transcription 5A (STAT5A), mRNA.
ILMN_3238196	CYTH4	22	0.309195	11.848	3.17303	0.0041578	0.0419352	-1.94631	Homo sapiens cytohesin 4 (CYTH4), mRNA.
ILMN_3269052	LOC100129541		0.307806	7.61728	3.17297	0.00415837	0.0419352	-1.94643	PREDICTED: Homo sapiens misc_RNA (LOC100129541), miscRNA.
ILMN_1744835	MRPL21	11	0.331565	8.35711	3.17281	0.00415992	0.0419352	-1.94676	Homo sapiens mitochondrial ribosomal protein L21 (MRPL21), nuclear gene encoding mitochondrial protein, transcript variant 1, mRNA.
ILMN_1791925	NFAM1	22	0.336772	6.35617	3.17263	0.0041618	0.0419352	-1.94716	Homo sapiens NFAT activating protein with ITAM motif 1 (NFAM1), mRNA.
ILMN_1773780	FAM173A	16	0.299488	8.66987	3.17229	0.00416514	0.0419352	-1.94787	Homo sapiens family with sequence similarity 173, member A (FAM173A), mRNA.
ILMN_1768958	RASGRP1	15	-0.650569	7.21929	-3.17216	0.00416644	0.0419352	-1.94815	Homo sapiens RAS guanyl releasing protein 1 (calcium and DAG-regulated) (RASGRP1), mRNA.
ILMN_1728180	CROP	17	-0.513574	6.76045	-3.17206	0.00416752	0.0419352	-1.94838	Homo sapiens cisplatin resistance-associated overexpressed protein (CROP), transcript variant 1, mRNA.
ILMN_2211950	SRP14P1	12	0.295208	9.67784	3.17183	0.00416973	0.0419352	-1.94885	Homo sapiens signal recognition particle 14kDa (homologous Alu RNA binding protein) pseudogene 1 (SRP14P1), non-coding RNA.
ILMN_2262462	C19orf29	19	0.250726	6.8434	3.17151	0.00417302	0.0419352	-1.94954	Homo sapiens chromosome 19 open reading frame 29 (C19orf29), transcript variant 1, mRNA.
ILMN_1790228	FURIN	15	0.411614	8.14328	3.17059	0.00418219	0.0419352	-1.95149	Homo sapiens furin (paired basic amino acid cleaving enzyme) (FURIN), mRNA.
ILMN_1670532	GMCL1	2	-0.404312	9.00042	-3.17055	0.00418261	0.0419352	-1.95158	Homo sapiens germ cell-less homolog 1 (Drosophila) (GMCL1), mRNA.
ILMN_1710863	GATAD1	7	-0.281373	6.33227	-3.17043	0.00418386	0.0419352	-1.95184	Homo sapiens GATA zinc finger domain containing 1 (GATAD1), mRNA.
ILMN_1709451	TFPT	19	0.323044	7.78364	3.17042	0.0041839	0.0419352	-1.95185	Homo sapiens TCF3 (E2A) fusion partner (in childhood Leukemia) (TFPT), mRNA.
ILMN_1744628	FDX1L	19	0.289885	7.17843	3.17032	0.00418498	0.0419352	-1.95208	Homo sapiens ferredoxin 1-like (FDX1L), mRNA.
ILMN_2402363	STK19	6	0.186932	9.20902	3.16998	0.0041883	0.0419352	-1.95278	Homo sapiens serine/threonine kinase 19 (STK19), transcript variant 1, mRNA.
ILMN_2112301	DRAP1	11	0.290037	10.3865	3.16954	0.00419274	0.0419352	-1.95372	Homo sapiens DR1-associated protein 1 (negative cofactor 2 alpha) (DRAP1), mRNA.
ILMN_1675131	PIH1D1	19	0.261511	8.13	3.16935	0.00419473	0.0419352	-1.95414	Homo sapiens PIH1 domain containing 1 (PIH1D1), mRNA.
ILMN_1809439	HMGB1L1	20	0.416856	7.54867	3.16919	0.00419627	0.0419352	-1.95446	Homo sapiens high-mobility group box 1-like 1 (HMGB1L1), mRNA.
ILMN_2382127	PPFIA1	11	-0.29503	7.05912	-3.16898	0.00419842	0.0419352	-1.95492	Homo sapiens protein tyrosine phosphatase, receptor type, f polypeptide (PTPRF), interacting protein (liprin), alpha 1 (PPFIA1), transcript variant 1, mRNA.
ILMN_3305999	LOC728971	2	0.40008	6.40831	3.16895	0.00419871	0.0419352	-1.95498	PREDICTED: Homo sapiens misc_RNA (LOC728971), miscRNA.
ILMN_1710906	RNF145	5	-0.440209	8.1016	-3.16873	0.00420094	0.0419352	-1.95545	Homo sapiens ring finger protein 145 (RNF145), mRNA.
ILMN_1785988	CSNK1A1	5	-0.516202	7.04867	-3.16789	0.00420947	0.0419489	-1.95725	Homo sapiens casein kinase 1, alpha 1 (CSNK1A1), transcript variant 1, mRNA.
ILMN_1652540	RELL2	5	0.267094	6.55513	3.16782	0.00421013	0.0419489	-1.95738	Homo sapiens RELT-like 2 (RELL2), mRNA.
ILMN_1738401	FOXC1	6	0.214796	6.33488	3.16779	0.00421044	0.0419489	-1.95745	Homo sapiens forkhead box C1 (FOXC1), mRNA.
ILMN_1713290	GLT8D1	3	-0.29549	7.50521	-3.16731	0.00421534	0.0419489	-1.95848	Homo sapiens glycosyltransferase 8 domain containing 1 (GLT8D1), transcript variant 2, mRNA.
ILMN_3187254	LOC100128016		-0.327284	7.16316	-3.16602	0.00422833	0.0419489	-1.9612	PREDICTED: Homo sapiens misc_RNA (LOC100128016), miscRNA.
ILMN_1688152	IL27RA	19	-0.230831	9.5688	-3.16589	0.00422971	0.0419489	-1.96149	Homo sapiens interleukin 27 receptor, alpha (IL27RA), mRNA.
ILMN_1788768	LOC652699		0.382149	7.07274	3.16569	0.00423172	0.0419489	-1.96191	PREDICTED: Homo sapiens similar to Neutrophil cytosol factor 1 (NCF-1) (Neutrophil NADPH oxidase factor 1) (47 kDa neutrophil oxidase factor) (p47-phox) (NCF-47K) (47 kDa autosomal chronic granulomatous disease protein) (NOXO2) (LOC652699), mRNA.
ILMN_2220403	C6orf72	6	-0.263326	6.95177	-3.16566	0.00423204	0.0419489	-1.96198	Homo sapiens chromosome 6 open reading frame 72 (C6orf72), mRNA.
ILMN_1671911	MTA1	14	0.266921	8.29468	3.16539	0.00423474	0.0419489	-1.96255	Homo sapiens metastasis associated 1 (MTA1), mRNA.
ILMN_1790202	C1orf35	1	0.239139	7.47908	3.16536	0.00423505	0.0419489	-1.96261	Homo sapiens chromosome 1 open reading frame 35 (C1orf35), mRNA.
ILMN_3251227	TBC1D22A	22	0.31229	8.1298	3.16491	0.0042397	0.0419489	-1.96358	Homo sapiens TBC1 domain family, member 22A (TBC1D22A), mRNA.
ILMN_1760556	C1orf63	1	-0.660321	8.78025	-3.16464	0.0042424	0.0419489	-1.96415	Homo sapiens chromosome 1 open reading frame 63 (C1orf63), transcript variant 1, mRNA.
ILMN_1668726	NFYB	12	0.449482	8.54979	3.16459	0.00424289	0.0419489	-1.96425	Homo sapiens nuclear transcription factor Y, beta (NFYB), mRNA.
ILMN_1808405	HLA-DQA1		-0.346549	10.0567	-3.16455	0.0042433	0.0419489	-1.96433	PREDICTED: Homo sapiens major histocompatibility complex, class II, DQ alpha 1, transcript variant 10 (HLA-DQA1), mRNA.
ILMN_1657860	C1orf151	1	0.278286	6.60623	3.16409	0.00424804	0.0419489	-1.96532	Homo sapiens chromosome 1 open reading frame 151 (C1orf151), mRNA.
ILMN_1772218	HLA-DPA1	6	-0.341834	12.1596	-3.16392	0.00424975	0.0419489	-1.96568	Homo sapiens major histocompatibility complex, class II, DP alpha 1 (HLA-DPA1), mRNA.
ILMN_1790412	FLJ39639	16	-0.23846	8.19866	-3.16368	0.00425215	0.0419489	-1.96618	PREDICTED: Homo sapiens hypothetical protein FLJ39639 (FLJ39639), mRNA.
ILMN_1725183	TBCE	1	-0.341826	7.26134	-3.16317	0.00425735	0.0419489	-1.96726	Homo sapiens tubulin folding cofactor E (TBCE), transcript variant 1, mRNA.
ILMN_1769031	FRAP1	1	-0.253556	8.86403	-3.16313	0.00425777	0.0419489	-1.96735	Homo sapiens FK506 binding protein 12-rapamycin associated protein 1 (FRAP1), mRNA.
ILMN_2377733	CASP8	2	-0.265974	7.24835	-3.16303	0.00425887	0.0419489	-1.96758	Homo sapiens caspase 8, apoptosis-related cysteine peptidase (CASP8), transcript variant B, mRNA.
ILMN_3251728	MTMR10	15	-0.424459	9.16132	-3.16301	0.00425907	0.0419489	-1.96762	Homo sapiens myotubularin related protein 10 (MTMR10), mRNA.
ILMN_1727309	FAM82A2	15	-0.239134	8.62247	-3.16286	0.00426059	0.0419489	-1.96793	Homo sapiens family with sequence similarity 82, member A2 (FAM82A2), mRNA.
ILMN_1735594	CDC42SE2	5	-0.379079	6.52361	-3.16246	0.00426462	0.0419489	-1.96877	Homo sapiens CDC42 small effector 2 (CDC42SE2), transcript variant 1, mRNA.
ILMN_2174612	CNOT8	5	-0.516582	8.14459	-3.16187	0.00427069	0.0419489	-1.97003	Homo sapiens CCR4-NOT transcription complex, subunit 8 (CNOT8), mRNA.
ILMN_1695261	LOC285176		-0.197515	14.3889	-3.16156	0.00427391	0.0419489	-1.9707	PREDICTED: Homo sapiens similar to ribosomal protein L10 (LOC285176), mRNA.
ILMN_1703683	COG4	16	0.272764	8.06364	3.16145	0.004275	0.0419489	-1.97092	Homo sapiens component of oligomeric golgi complex 4 (COG4), mRNA.
ILMN_1794740	CD151	11	0.299145	6.53359	3.16111	0.00427849	0.0419489	-1.97164	Homo sapiens CD151 molecule (Raph blood group) (CD151), transcript variant 5, mRNA.
ILMN_1700419	HSPC171		0.226419	7.90559	3.16083	0.00428135	0.0419489	-1.97224	Homo sapiens HSPC171 protein (HSPC171), mRNA.
ILMN_1660000	SNURF	15	-0.312653	9.34418	-3.16077	0.00428203	0.0419489	-1.97238	Homo sapiens SNRPN upstream reading frame (SNURF), transcript variant 1, mRNA.
ILMN_2323526	WAC	10	-0.454508	9.39273	-3.15985	0.00429145	0.0419489	-1.97432	Homo sapiens WW domain containing adaptor with coiled-coil (WAC), transcript variant 3, mRNA.
ILMN_1676842	BTAF1	10	-0.55581	8.1881	-3.15982	0.00429181	0.0419489	-1.9744	Homo sapiens BTAF1 RNA polymerase II, B-TFIID transcription factor-associated, 170kDa (Mot1 homolog, S. cerevisiae) (BTAF1), mRNA.
ILMN_1695334	PYGO2	1	0.286707	6.53091	3.15964	0.00429366	0.0419489	-1.97478	Homo sapiens pygopus homolog 2 (Drosophila) (PYGO2), mRNA.
ILMN_1753111	NAMPT	7	-0.552281	10.3747	-3.15944	0.00429572	0.0419489	-1.9752	Homo sapiens nicotinamide phosphoribosyltransferase (NAMPT), mRNA.
ILMN_2100689	MAP2K4	17	-0.348803	8.06267	-3.15931	0.00429704	0.0419489	-1.97548	Homo sapiens mitogen-activated protein kinase kinase 4 (MAP2K4), mRNA.
ILMN_1697962	NSMCE1	16	0.276222	9.24665	3.15929	0.00429723	0.0419489	-1.97551	Homo sapiens non-SMC element 1 homolog (S. cerevisiae) (NSMCE1), mRNA.
ILMN_1662686	USPL1	13	-0.354068	7.34857	-3.15917	0.00429843	0.0419489	-1.97576	Homo sapiens ubiquitin specific peptidase like 1 (USPL1), mRNA.
ILMN_1669062	CCR2		-0.658991	7.85661	-3.15849	0.00430553	0.0419489	-1.97722	Homo sapiens chemokine (C-C motif) receptor 2 (CCR2), transcript variant B, mRNA.
ILMN_1761259	EXT2	11	-0.339464	7.2187	-3.15845	0.00430593	0.0419489	-1.97731	Homo sapiens exostoses (multiple) 2 (EXT2), transcript variant 1, mRNA.
ILMN_1783889	PRKAA1	5	-0.387142	7.19486	-3.158	0.00431058	0.0419489	-1.97826	Homo sapiens protein kinase, AMP-activated, alpha 1 catalytic subunit (PRKAA1), transcript variant 1, mRNA.
ILMN_1730670	FSTL3	19	0.228822	6.07677	3.15792	0.00431136	0.0419489	-1.97842	Homo sapiens follistatin-like 3 (secreted glycoprotein) (FSTL3), mRNA.
ILMN_2069224	PVALB	22	0.37097	7.23689	3.15746	0.00431616	0.0419489	-1.97941	Homo sapiens parvalbumin (PVALB), mRNA.
ILMN_1675479	ZNF646	16	0.294369	6.28549	3.15714	0.00431946	0.0419489	-1.98008	Homo sapiens zinc finger protein 646 (ZNF646), mRNA.
ILMN_2101650	MBTD1	17	0.449504	9.25105	3.15706	0.00432033	0.0419489	-1.98026	Homo sapiens mbt domain containing 1 (MBTD1), mRNA.
ILMN_3211615	LOC728262	7	0.466713	7.93066	3.15705	0.00432036	0.0419489	-1.98027	PREDICTED: Homo sapiens hypothetical LOC728262 (LOC728262), mRNA.
ILMN_1793386	MED12	X	0.306239	7.43256	3.15701	0.00432078	0.0419489	-1.98035	Homo sapiens mediator of RNA polymerase II transcription, subunit 12 homolog (yeast) (MED12), mRNA.
ILMN_1796085	PPM1B	2	0.354332	7.05293	3.15672	0.0043238	0.0419489	-1.98097	Homo sapiens protein phosphatase 1B (formerly 2C), magnesium-dependent, beta isoform (PPM1B), transcript variant 1, mRNA.
ILMN_2364828	OGT	X	-0.669647	9.18004	-3.15643	0.00432684	0.0419489	-1.98159	Homo sapiens O-linked N-acetylglucosamine (GlcNAc) transferase (UDP-N-acetylglucosamine:polypeptide-N-acetylglucosaminyl transferase) (OGT), transcript variant 1, mRNA.
ILMN_1691575	SNX2	5	-0.396447	8.39072	-3.15625	0.00432872	0.0419489	-1.98198	Homo sapiens sorting nexin 2 (SNX2), mRNA.
ILMN_3307799	PSMD4	1	0.206433	9.44353	3.15588	0.00433259	0.0419489	-1.98277	Homo sapiens proteasome (prosome, macropain) 26S subunit, non-ATPase, 4 (PSMD4), mRNA.
ILMN_1804789	KIAA1967	8	0.272192	8.70351	3.15535	0.00433807	0.0419489	-1.98389	Homo sapiens KIAA1967 (KIAA1967), transcript variant 1, mRNA.
ILMN_3250273	TMOD2	15	-0.466816	6.41957	-3.15528	0.00433881	0.0419489	-1.98404	Homo sapiens tropomodulin 2 (neuronal) (TMOD2), transcript variant 1, mRNA.
ILMN_1815148	MAN2A2	15	-0.316002	8.14751	-3.15498	0.00434193	0.0419489	-1.98468	Homo sapiens mannosidase, alpha, class 2A, member 2 (MAN2A2), mRNA.
ILMN_3287583	LOC648390	2	-0.494856	13.2558	-3.15489	0.00434283	0.0419489	-1.98486	PREDICTED: Homo sapiens misc_RNA (LOC648390), miscRNA.
ILMN_1868851		20	-0.49656	6.95094	-3.15488	0.00434299	0.0419489	-1.98489	UI-E-EJ0-ahk-f-18-0-UI.r2 UI-E-EJ0 Homo sapiens cDNA clone UI-E-EJ0-ahk-f-18-0-UI 5, mRNA sequence
ILMN_1711596	PQBP1	X	0.315925	6.62787	3.15449	0.00434696	0.0419489	-1.9857	Homo sapiens polyglutamine binding protein 1 (PQBP1), transcript variant 6, mRNA.
ILMN_1794927	LOC90925		-0.297601	6.85421	-3.15434	0.00434859	0.0419489	-1.98603	Homo sapiens hypothetical protein LOC90925 (LOC90925), mRNA.
ILMN_2341815	TFG	3	-0.319848	9.12292	-3.15428	0.00434918	0.0419489	-1.98615	Homo sapiens TRK-fused gene (TFG), transcript variant 1, mRNA.
ILMN_2382126	PPFIA1	11	-0.262818	7.30756	-3.15392	0.004353	0.0419489	-1.98693	Homo sapiens protein tyrosine phosphatase, receptor type, f polypeptide (PTPRF), interacting protein (liprin), alpha 1 (PPFIA1), transcript variant 1, mRNA.
ILMN_1793724	C3orf31	3	-0.296057	7.40313	-3.15388	0.00435341	0.0419489	-1.98701	Homo sapiens chromosome 3 open reading frame 31 (C3orf31), mRNA.
ILMN_1691293	RNF185	22	0.370256	7.11622	3.1536	0.00435626	0.0419518	-1.98759	Homo sapiens ring finger protein 185 (RNF185), mRNA.
ILMN_1758938	SLC31A2	9	-0.355471	9.92098	-3.1528	0.00436471	0.041996	-1.98931	Homo sapiens solute carrier family 31 (copper transporters), member 2 (SLC31A2), mRNA.
ILMN_2406873	ARFGAP1	20	0.397881	6.73106	3.15267	0.00436599	0.041996	-1.98957	Homo sapiens ADP-ribosylation factor GTPase activating protein 1 (ARFGAP1), transcript variant 2, mRNA.
ILMN_2369826	C16orf13	16	0.285368	6.89037	3.15106	0.0043829	0.0420973	-1.99299	Homo sapiens chromosome 16 open reading frame 13 (C16orf13), transcript variant 3, mRNA.
ILMN_2358647	FBXO21	12	-0.221566	6.95893	-3.15103	0.00438322	0.0420973	-1.99305	Homo sapiens F-box protein 21 (FBXO21), transcript variant 1, mRNA.
ILMN_1714765	LOC389599		-0.411109	11.3456	-3.15043	0.00438955	0.0420973	-1.99433	PREDICTED: Homo sapiens similar to amyotrophic lateral sclerosis 2 (juvenile) chromosome region, candidate 2 (LOC389599), mRNA.
ILMN_2067101	POLR1B	2	0.289733	6.75399	3.15038	0.00439012	0.0420973	-1.99444	Homo sapiens polymerase (RNA) I polypeptide B, 128kDa (POLR1B), mRNA.
ILMN_2324157	UBA3	3	-0.419342	7.21329	-3.15032	0.0043907	0.0420973	-1.99456	Homo sapiens ubiquitin-like modifier activating enzyme 3 (UBA3), transcript variant 2, mRNA.
ILMN_1756696	USF2	19	0.428271	9.12111	3.1502	0.00439193	0.0420973	-1.99481	Homo sapiens upstream transcription factor 2, c-fos interacting (USF2), transcript variant 2, mRNA.
ILMN_2295518	TRO	X	0.355152	6.51951	3.14971	0.00439716	0.0421186	-1.99586	Homo sapiens trophinin (TRO), transcript variant 6, mRNA.
ILMN_1718177	CYP20A1	2	-0.384205	7.41775	-3.14949	0.00439949	0.0421186	-1.99633	Homo sapiens cytochrome P450, family 20, subfamily A, polypeptide 1 (CYP20A1), mRNA.
ILMN_1778360	PYGB	20	0.312628	8.97971	3.14895	0.00440517	0.0421186	-1.99747	Homo sapiens phosphorylase, glycogen; brain (PYGB), mRNA.
ILMN_2327276	STAU1	20	-0.252098	10.5235	-3.14892	0.00440549	0.0421186	-1.99754	Homo sapiens staufen, RNA binding protein, homolog 1 (Drosophila) (STAU1), transcript variant T1, mRNA.
ILMN_1668027	LOC727762	3	-0.289177	6.69041	-3.14877	0.00440701	0.0421186	-1.99784	PREDICTED: Homo sapiens similar to NADH dehydrogenase (ubiquinone) 1 beta subcomplex, 4, 15kDa, transcript variant 1 (LOC727762), mRNA.
ILMN_2314007	TCF12	15	-0.387938	6.62604	-3.14784	0.00441692	0.0421887	-1.99983	Homo sapiens transcription factor 12 (TCF12), transcript variant 2, mRNA.
ILMN_1657547	CCDC34	11	0.323083	7.27762	3.14743	0.0044212	0.042205	-2.00069	Homo sapiens coiled-coil domain containing 34 (CCDC34), transcript variant 1, mRNA.
ILMN_1696510	GPR89C	1	-0.280723	7.31697	-3.14662	0.00442977	0.0422545	-2.0024	Homo sapiens G protein-coupled receptor 89C (GPR89C), mRNA.
ILMN_1675848	MYL12A	18	-0.25006	13.0572	-3.14646	0.00443155	0.0422545	-2.00276	Homo sapiens myosin, light chain 12A, regulatory, non-sarcomeric (MYL12A), mRNA.
ILMN_3181296	LOC100130623	20	0.255412	7.11646	3.14577	0.00443889	0.0422805	-2.00422	PREDICTED: Homo sapiens hypothetical protein LOC100130623 (LOC100130623), mRNA.
ILMN_1674789	LOC651738		-0.379652	8.94037	-3.14572	0.00443944	0.0422805	-2.00433	PREDICTED: Homo sapiens hypothetical LOC651738 (LOC651738), mRNA.
ILMN_1677138	POLR2J3	7	-0.306874	9.38022	-3.1445	0.00445239	0.0423523	-2.00691	Homo sapiens polymerase (RNA) II (DNA directed) polypeptide J3 (POLR2J3), mRNA.
ILMN_1754211	DCLRE1C	10	0.276203	9.07004	3.14373	0.00446064	0.0423523	-2.00855	Homo sapiens DNA cross-link repair 1C (PSO2 homolog, S. cerevisiae) (DCLRE1C), transcript variant c, mRNA.
ILMN_1744240	WDR67	8	-0.414623	7.19512	-3.14359	0.00446207	0.0423523	-2.00883	Homo sapiens WD repeat domain 67 (WDR67), mRNA.
ILMN_1713141	LOC389641		-0.287614	6.77899	-3.14355	0.00446257	0.0423523	-2.00893	PREDICTED: Homo sapiens hypothetical gene supported by AK124295 (LOC389641), mRNA.
ILMN_1665738	FLI1	11	-0.49189	8.05405	-3.1434	0.00446416	0.0423523	-2.00925	Homo sapiens Friend leukemia virus integration 1 (FLI1), mRNA.
ILMN_3246292	LOC647099	3	-0.185253	13.7151	-3.14322	0.00446611	0.0423523	-2.00963	Homo sapiens similar to ribosomal protein L23A (LOC647099), mRNA.
ILMN_1688346	ZNF800	7	-0.580401	6.92334	-3.14301	0.00446836	0.0423523	-2.01008	Homo sapiens zinc finger protein 800 (ZNF800), mRNA.
ILMN_1681674	LOC645904	22	0.405666	6.97529	3.14289	0.00446958	0.0423523	-2.01032	PREDICTED: Homo sapiens similar to Mitotic spindle assembly checkpoint protein MAD1 (Mitotic arrest deficient-like protein 1) (MAD1-like 1) (Mitotic checkpoint MAD1 protein-homolog) (HsMAD1) (hMAD1) (Tax-binding protein 181) (LOC645904), mRNA.
ILMN_1694533	RMND1	6	-0.223246	6.04717	-3.14212	0.00447784	0.0423523	-2.01195	Homo sapiens required for meiotic nuclear division 1 homolog (S. cerevisiae) (RMND1), mRNA.
ILMN_1753980	LOC731950		-0.326921	7.0272	-3.14203	0.00447881	0.0423523	-2.01215	PREDICTED: Homo sapiens similar to slit (Drosophila) homolog 2 (LOC731950), mRNA.
ILMN_3241036	SNORA14A	7	0.414318	6.26362	3.14147	0.00448479	0.0423523	-2.01333	Homo sapiens small nucleolar RNA, H/ACA box 14A (SNORA14A), small nucleolar RNA.
ILMN_1669447	PYHIN1	1	-0.356746	8.27486	-3.14123	0.00448745	0.0423523	-2.01385	Homo sapiens pyrin and HIN domain family, member 1 (PYHIN1), transcript variant b2, mRNA.
ILMN_1810759	C2orf25	2	-0.411714	9.43465	-3.1409	0.00449093	0.0423523	-2.01454	Homo sapiens chromosome 2 open reading frame 25 (C2orf25), mRNA.
ILMN_1680770	UBQLN2	X	-0.443176	9.40216	-3.14065	0.00449361	0.0423523	-2.01506	Homo sapiens ubiquilin 2 (UBQLN2), mRNA.
ILMN_2313901	PAM	5	-0.358285	8.89446	-3.14062	0.00449394	0.0423523	-2.01513	Homo sapiens peptidylglycine alpha-amidating monooxygenase (PAM), transcript variant 3, mRNA.
ILMN_1707062	REV1	2	-0.500794	6.95925	-3.14041	0.00449625	0.0423523	-2.01559	Homo sapiens REV1 homolog (S. cerevisiae) (REV1), transcript variant 1, mRNA.
ILMN_2346831	MGAT2	14	-0.317131	6.76946	-3.14021	0.00449836	0.0423523	-2.016	Homo sapiens mannosyl (alpha-1,6-)-glycoprotein beta-1,2-N-acetylglucosaminyltransferase (MGAT2), transcript variant 2, mRNA.
ILMN_1792305	ZNF318	6	-0.341075	8.13849	-3.1399	0.00450174	0.0423523	-2.01667	Homo sapiens zinc finger protein 318 (ZNF318), mRNA.
ILMN_2087060	TOMM7	7	0.321831	10.7919	3.13985	0.0045023	0.0423523	-2.01677	Homo sapiens translocase of outer mitochondrial membrane 7 homolog (yeast) (TOMM7), nuclear gene encoding mitochondrial protein, mRNA.
ILMN_1767470	SCPEP1	17	-0.393179	9.79678	-3.13981	0.00450273	0.0423523	-2.01686	Homo sapiens serine carboxypeptidase 1 (SCPEP1), mRNA.
ILMN_2248589	DHX40	17	-0.322914	8.42219	-3.13973	0.00450352	0.0423523	-2.01701	Homo sapiens DEAH (Asp-Glu-Ala-His) box polypeptide 40 (DHX40), mRNA.
ILMN_1681812	HIF1AN	10	0.25903	7.72402	3.1397	0.00450385	0.0423523	-2.01708	Homo sapiens hypoxia inducible factor 1, alpha subunit inhibitor (HIF1AN), mRNA.
ILMN_2378048	HNRPK	9	-0.526774	10.2564	-3.13934	0.00450776	0.0423543	-2.01785	Homo sapiens heterogeneous nuclear ribonucleoprotein K (HNRPK), transcript variant 3, mRNA.
ILMN_3228822	TMEM194A	12	-0.325427	6.89032	-3.1392	0.00450924	0.0423543	-2.01814	Homo sapiens transmembrane protein 194A (TMEM194A), transcript variant 2, mRNA.
ILMN_1685327	SON	21	0.286044	6.21929	3.13877	0.00451394	0.0423741	-2.01906	Homo sapiens SON DNA binding protein (SON), transcript variant c, mRNA.
ILMN_2276996	CCR2	3	-0.384591	6.07405	-3.13819	0.00452024	0.042409	-2.02029	Homo sapiens chemokine (C-C motif) receptor 2 (CCR2), transcript variant A, mRNA.
ILMN_1736981	BRD4	19	0.420508	6.4707	3.13746	0.00452813	0.0424119	-2.02184	Homo sapiens bromodomain containing 4 (BRD4), transcript variant long, mRNA.
ILMN_1664772	ATP2B4	1	-0.242022	7.34905	-3.1372	0.00453091	0.0424119	-2.02238	Homo sapiens ATPase, Ca++ transporting, plasma membrane 4 (ATP2B4), transcript variant 1, mRNA.
ILMN_3282829	LOC727913	X	-0.311195	7.57423	-3.13698	0.00453331	0.0424119	-2.02285	PREDICTED: Homo sapiens similar to iduronate 2-sulfatase (Hunter syndrome) (LOC727913), mRNA.
ILMN_1760294	ZNF417	19	0.2794	7.40027	3.13688	0.0045344	0.0424119	-2.02306	Homo sapiens zinc finger protein 417 (ZNF417), mRNA.
ILMN_1711383	STK4	20	-0.245355	12.4503	-3.13676	0.0045357	0.0424119	-2.02331	Homo sapiens serine/threonine kinase 4 (STK4), mRNA.
ILMN_1814737	LNPEP	5	-0.257012	7.30673	-3.1366	0.00453751	0.0424119	-2.02367	Homo sapiens leucyl/cystinyl aminopeptidase (LNPEP), transcript variant 2, mRNA.
ILMN_1807925	GNG2	14	-0.704272	7.57393	-3.13606	0.00454333	0.0424119	-2.0248	Homo sapiens guanine nucleotide binding protein (G protein), gamma 2 (GNG2), mRNA.
ILMN_1765829	NUFIP2	17	0.391067	9.57579	3.13606	0.00454334	0.0424119	-2.0248	Homo sapiens nuclear fragile X mental retardation protein interacting protein 2 (NUFIP2), mRNA.
ILMN_1683786	FYTTD1	3	0.317223	8.25903	3.13534	0.00455114	0.0424119	-2.02632	Homo sapiens forty-two-three domain containing 1 (FYTTD1), transcript variant 2, mRNA.
ILMN_2393497	ATXN3	14	0.281339	8.86063	3.13493	0.00455564	0.0424119	-2.02719	Homo sapiens ataxin 3 (ATXN3), transcript variant 2, mRNA.
ILMN_1727045	RASGRP3	2	-0.497666	6.84656	-3.13489	0.00455607	0.0424119	-2.02728	Homo sapiens RAS guanyl releasing protein 3 (calcium and DAG-regulated) (RASGRP3), mRNA.
ILMN_1778845	FAM111A	11	-0.360485	8.03722	-3.13483	0.00455675	0.0424119	-2.02741	Homo sapiens family with sequence similarity 111, member A (FAM111A), transcript variant 1, mRNA.
ILMN_1659444	KIF1B	1	0.358775	7.80074	3.13482	0.00455689	0.0424119	-2.02744	Homo sapiens kinesin family member 1B (KIF1B), transcript variant 1, mRNA.
ILMN_1743021	CAMKK2	12	0.40191	10.15	3.13464	0.0045588	0.0424119	-2.02781	Homo sapiens calcium/calmodulin-dependent protein kinase kinase 2, beta (CAMKK2), transcript variant 4, mRNA.
ILMN_2380418	BICD2	9	0.198823	10.6786	3.13428	0.00456275	0.0424119	-2.02858	Homo sapiens bicaudal D homolog 2 (Drosophila) (BICD2), transcript variant 1, mRNA.
ILMN_1854169			0.33907	6.19166	3.13413	0.00456442	0.0424119	-2.0289	7n28g05.x1 NCI_CGAP_Lu24 Homo sapiens cDNA clone IMAGE:3566024 3, mRNA sequence
ILMN_1740742	UROD	1	0.18756	9.94943	3.13391	0.00456683	0.0424119	-2.02936	Homo sapiens uroporphyrinogen decarboxylase (UROD), mRNA.
ILMN_1733523	NARG1L	13	-0.301138	6.84922	-3.13388	0.00456716	0.0424119	-2.02943	Homo sapiens NMDA receptor regulated 1-like (NARG1L), transcript variant 1, mRNA.
ILMN_1760320	GNB1	1	-0.234448	11.8646	-3.13326	0.00457387	0.0424502	-2.03073	Homo sapiens guanine nucleotide binding protein (G protein), beta polypeptide 1 (GNB1), mRNA.
ILMN_1713505	NPC1	18	-0.362306	8.04556	-3.13211	0.00458656	0.0425438	-2.03318	Homo sapiens Niemann-Pick disease, type C1 (NPC1), mRNA.
ILMN_1753312	PLXDC2	10	-0.280689	9.21862	-3.13179	0.00458998	0.0425456	-2.03384	Homo sapiens plexin domain containing 2 (PLXDC2), mRNA.
ILMN_1788462	AMD1	6	-0.633735	8.68769	-3.13162	0.00459194	0.0425456	-2.03422	Homo sapiens adenosylmethionine decarboxylase 1 (AMD1), transcript variant 2, mRNA.
ILMN_2410038	FAM111A	11	-0.395896	9.85493	-3.131	0.0045987	0.0425574	-2.03552	Homo sapiens family with sequence similarity 111, member A (FAM111A), transcript variant 1, mRNA.
ILMN_1739345	C11orf48	11	0.244304	8.88744	3.13094	0.00459933	0.0425574	-2.03564	Homo sapiens chromosome 11 open reading frame 48 (C11orf48), mRNA.
ILMN_1873034		14	-0.4016	10.8344	-3.13069	0.00460218	0.0425574	-2.03619	Homo sapiens T cell receptor alpha locus, mRNA (cDNA clone MGC:88342 IMAGE:30352166), complete cds
ILMN_1741391	RALGAPA1	14	-0.423236	7.02113	-3.13056	0.00460361	0.0425574	-2.03646	Homo sapiens Ral GTPase activating protein, alpha subunit 1 (catalytic) (RALGAPA1), transcript variant 1, mRNA.
ILMN_2188204	ATG12	5	0.251611	10.7958	3.12996	0.00461014	0.0425937	-2.03772	Homo sapiens ATG12 autophagy related 12 homolog (S. cerevisiae) (ATG12), mRNA.
ILMN_1703754	CEP192	18	-0.423556	8.03364	-3.129	0.00462077	0.042644	-2.03975	Homo sapiens centrosomal protein 192kDa (CEP192), mRNA.
ILMN_1731609	CHMP6		0.243693	8.49851	3.129	0.00462078	0.042644	-2.03975	PREDICTED: Homo sapiens chromatin modifying protein 6 (CHMP6), mRNA.
ILMN_1708485	BIN3	8	0.36114	9.07712	3.12872	0.00462392	0.0426485	-2.04035	Homo sapiens bridging integrator 3 (BIN3), mRNA.
ILMN_1667068	ZC3HAV1	7	-0.366941	9.49768	-3.12837	0.00462781	0.0426485	-2.0411	Homo sapiens zinc finger CCCH-type, antiviral 1 (ZC3HAV1), transcript variant 1, mRNA.
ILMN_1771870	FAM98C	19	0.327194	7.52338	3.12825	0.00462908	0.0426485	-2.04134	Homo sapiens family with sequence similarity 98, member C (FAM98C), mRNA.
ILMN_2290068	VAV3	1	-0.2548	6.1068	-3.12794	0.00463251	0.0426561	-2.042	Homo sapiens vav 3 guanine nucleotide exchange factor (VAV3), transcript variant 1, mRNA.
ILMN_1658121	CFP	X	0.364562	9.34738	3.12766	0.00463561	0.0426606	-2.04259	Homo sapiens complement factor properdin (CFP), mRNA.
ILMN_1709227	CCDC84	11	-0.304208	8.34859	-3.1271	0.0046418	0.0426936	-2.04377	Homo sapiens coiled-coil domain containing 84 (CCDC84), mRNA.
ILMN_2327780	TRIM23	5	-0.305045	6.18101	-3.12628	0.00465101	0.0427031	-2.04552	Homo sapiens tripartite motif-containing 23 (TRIM23), transcript variant beta, mRNA.
ILMN_1715661	TFAM	10	-0.425697	7.27084	-3.12626	0.0046512	0.0427031	-2.04556	Homo sapiens transcription factor A, mitochondrial (TFAM), nuclear gene encoding mitochondrial protein, mRNA.
ILMN_3237156	LOC100009676	3	-0.254599	6.0467	-3.1259	0.00465521	0.0427031	-2.04632	Homo sapiens hypothetical LOC100009676 (LOC100009676), non-coding RNA.
ILMN_1681888	PRKAR2A	3	0.233691	7.75926	3.12566	0.00465784	0.0427031	-2.04682	Homo sapiens protein kinase, cAMP-dependent, regulatory, type II, alpha (PRKAR2A), mRNA.
ILMN_1764380	GLTP	12	-0.492607	10.2854	-3.12479	0.0046676	0.0427031	-2.04867	Homo sapiens glycolipid transfer protein (GLTP), mRNA.
ILMN_1725612	NUP50	22	-0.254426	7.7604	-3.1247	0.00466861	0.0427031	-2.04886	Homo sapiens nucleoporin 50kDa (NUP50), transcript variant 2, mRNA.
ILMN_1684289	PNPO	17	-0.205708	9.1203	-3.12455	0.00467026	0.0427031	-2.04918	Homo sapiens pyridoxamine 5'-phosphate oxidase (PNPO), mRNA.
ILMN_2209748	DERL1	8	-0.422776	8.43825	-3.12452	0.00467056	0.0427031	-2.04923	Homo sapiens Der1-like domain family, member 1 (DERL1), mRNA.
ILMN_2166524	CCNYL1	2	-0.266943	6.41595	-3.12432	0.00467284	0.0427031	-2.04966	Homo sapiens cyclin Y-like 1 (CCNYL1), mRNA.
ILMN_1683447	LOC440737	1	0.272801	9.84058	3.1242	0.0046742	0.0427031	-2.04992	PREDICTED: Homo sapiens similar to 60S ribosomal protein L35 (LOC440737), mRNA.
ILMN_2192620	DCAF15	19	0.308676	7.55731	3.12403	0.00467608	0.0427031	-2.05028	Homo sapiens DDB1 and CUL4 associated factor 15 (DCAF15), mRNA.
ILMN_1698404	ERN1	17	-0.246588	7.87731	-3.12394	0.00467708	0.0427031	-2.05047	Homo sapiens endoplasmic reticulum to nucleus signalling 1 (ERN1), transcript variant 2, mRNA.
ILMN_2356786	ADD1	4	0.330325	9.16214	3.1236	0.00468082	0.0427031	-2.05117	Homo sapiens adducin 1 (alpha) (ADD1), transcript variant 1, mRNA.
ILMN_1769810	ARL6IP5	3	-0.676047	10.5302	-3.12355	0.0046814	0.0427031	-2.05128	Homo sapiens ADP-ribosylation-like factor 6 interacting protein 5 (ARL6IP5), mRNA.
ILMN_1774990	C16orf13	16	0.312927	8.12669	3.12351	0.00468193	0.0427031	-2.05138	Homo sapiens chromosome 16 open reading frame 13 (C16orf13), transcript variant 4, mRNA.
ILMN_1805512	WDR13	X	0.278456	9.73471	3.12237	0.00469472	0.0427948	-2.0538	Homo sapiens WD repeat domain 13 (WDR13), mRNA.
ILMN_3306019	LOC729535		0.246508	6.93441	3.12202	0.00469859	0.0427948	-2.05452	PREDICTED: Homo sapiens hypothetical LOC729535 (LOC729535), mRNA.
ILMN_2280568	ANKRD36	2	-0.433861	7.13631	-3.12164	0.00470293	0.0427948	-2.05534	Homo sapiens ankyrin repeat domain 36 (ANKRD36), mRNA.
ILMN_1744046	DIAPH2	X	-0.48909	8.33216	-3.12132	0.00470644	0.0427948	-2.056	Homo sapiens diaphanous homolog 2 (Drosophila) (DIAPH2), transcript variant 156, mRNA.
ILMN_2129015	AFF1	4	-0.325445	8.13324	-3.12132	0.0047065	0.0427948	-2.05601	Homo sapiens AF4/FMR2 family, member 1 (AFF1), mRNA.
ILMN_1712659	PPP2CB	8	-0.358367	7.69112	-3.12121	0.00470767	0.0427948	-2.05623	Homo sapiens protein phosphatase 2 (formerly 2A), catalytic subunit, beta isoform (PPP2CB), transcript variant 1, mRNA.
ILMN_2252136	YWHAE	17	0.319268	7.09685	3.1204	0.00471687	0.0428547	-2.05796	Homo sapiens tyrosine 3-monooxygenase/tryptophan 5-monooxygenase activation protein, epsilon polypeptide (YWHAE), mRNA.
ILMN_1655114	ABR	17	-0.235624	6.53829	-3.11917	0.00473075	0.042957	-2.06056	Homo sapiens active BCR-related gene (ABR), transcript variant 2, mRNA.
ILMN_1802519	VPS36	13	-0.561095	7.19024	-3.11877	0.00473531	0.0429746	-2.06141	Homo sapiens vacuolar protein sorting 36 homolog (S. cerevisiae) (VPS36), mRNA.
ILMN_2229032	NME6	3	0.210839	8.52713	3.11838	0.00473967	0.0429903	-2.06222	Homo sapiens non-metastatic cells 6, protein expressed in (nucleoside-diphosphate kinase) (NME6), mRNA.
ILMN_1671891	PID1	2	-0.549277	7.20745	-3.11697	0.00475568	0.0430504	-2.0652	Homo sapiens phosphotyrosine interaction domain containing 1 (PID1), mRNA.
ILMN_1735461	DDX21	10	-0.580969	8.36316	-3.11655	0.00476052	0.0430504	-2.0661	Homo sapiens DEAD (Asp-Glu-Ala-Asp) box polypeptide 21 (DDX21), mRNA.
ILMN_1767894	POLB	8	-0.251942	8.94322	-3.11626	0.00476381	0.0430504	-2.06672	Homo sapiens polymerase (DNA directed), beta (POLB), mRNA.
ILMN_1690939	ECGF1	22	0.434238	9.1434	3.11621	0.00476428	0.0430504	-2.0668	Homo sapiens endothelial cell growth factor 1 (platelet-derived) (ECGF1), mRNA.
ILMN_1808712	RNF40	16	0.417186	9.27119	3.11621	0.0047643	0.0430504	-2.06681	Homo sapiens ring finger protein 40 (RNF40), mRNA.
ILMN_3200830	LOC649553	7	-0.386096	9.47379	-3.11609	0.00476573	0.0430504	-2.06707	PREDICTED: Homo sapiens misc_RNA (LOC649553), miscRNA.
ILMN_2112829	ANKAR	2	-0.339797	6.13427	-3.116	0.00476669	0.0430504	-2.06725	Homo sapiens ankyrin and armadillo repeat containing (ANKAR), mRNA.
ILMN_1786039	RNF34	12	-0.248361	9.85343	-3.11595	0.00476732	0.0430504	-2.06737	Homo sapiens ring finger protein 34 (RNF34), transcript variant 2, mRNA.
ILMN_1726189	MS4A14	11	-0.346637	7.12424	-3.11524	0.00477543	0.0430541	-2.06887	Homo sapiens membrane-spanning 4-domains, subfamily A, member 14 (MS4A14), transcript variant 1, mRNA.
ILMN_1653047	DHX40	17	0.204948	7.13577	3.11517	0.00477618	0.0430541	-2.06901	Homo sapiens DEAH (Asp-Glu-Ala-His) box polypeptide 40 (DHX40), mRNA.
ILMN_1735658	RTTN	18	-0.368398	7.33876	-3.11507	0.00477735	0.0430541	-2.06922	Homo sapiens rotatin (RTTN), mRNA.
ILMN_2093500	ZBED5	11	-0.661668	8.4409	-3.11496	0.00477865	0.0430541	-2.06946	Homo sapiens zinc finger, BED-type containing 5 (ZBED5), mRNA.
ILMN_1654552	MRPS31	13	-0.414039	7.90652	-3.1147	0.00478151	0.0430541	-2.06999	Homo sapiens mitochondrial ribosomal protein S31 (MRPS31), nuclear gene encoding mitochondrial protein, mRNA.
ILMN_3237986	MMGT1	X	-0.299008	7.94023	-3.11453	0.0047835	0.0430541	-2.07036	Homo sapiens membrane magnesium transporter 1 (MMGT1), mRNA.
ILMN_1764166	BCKDHB	6	-0.335676	5.90586	-3.11302	0.00480084	0.0430926	-2.07356	Homo sapiens branched chain keto acid dehydrogenase E1, beta polypeptide (maple syrup urine disease) (BCKDHB), nuclear gene encoding mitochondrial protein, transcript variant 1, mRNA.
ILMN_1800787	RFTN1	3	-0.27425	10.2091	-3.11301	0.00480094	0.0430926	-2.07358	Homo sapiens raftlin, lipid raft linker 1 (RFTN1), mRNA.
ILMN_3299558	SFRS18	6	-0.479031	8.37766	-3.11288	0.00480238	0.0430926	-2.07384	Homo sapiens splicing factor, arginine/serine-rich 18 (SFRS18), transcript variant 2, mRNA.
ILMN_2151048	STAG1	3	-0.367774	6.53405	-3.11282	0.00480313	0.0430926	-2.07398	Homo sapiens stromal antigen 1 (STAG1), mRNA.
ILMN_1763464	SLC25A42	19	0.256375	6.14673	3.11269	0.00480457	0.0430926	-2.07425	Homo sapiens solute carrier family 25, member 42 (SLC25A42), mRNA.
ILMN_1793525	KIR2DS3	19	-0.205918	6.02453	-3.11263	0.00480529	0.0430926	-2.07438	Homo sapiens killer cell immunoglobulin-like receptor, two domains, short cytoplasmic tail, 3 (KIR2DS3), mRNA.
ILMN_1687887	PSMC4	19	-0.400054	7.92893	-3.11255	0.00480619	0.0430926	-2.07455	Homo sapiens proteasome (prosome, macropain) 26S subunit, ATPase, 4 (PSMC4), transcript variant 1, mRNA.
ILMN_3247781	LOC100132324	20	0.312713	7.98449	3.11221	0.00481012	0.0430929	-2.07527	PREDICTED: Homo sapiens misc_RNA (LOC100132324), miscRNA.
ILMN_1785852	OBFC2A	2	-0.553838	9.05207	-3.11209	0.00481148	0.0430929	-2.07552	Homo sapiens oligonucleotide/oligosaccharide-binding fold containing 2A (OBFC2A), mRNA.
ILMN_1862180	MGC3032	11	0.240561	6.7549	3.11155	0.00481764	0.0431245	-2.07665	PREDICTED: Homo sapiens hypothetical protein MGC3032, transcript variant 3 (MGC3032), mRNA.
ILMN_3236244	C1orf174	1	-0.193837	8.36575	-3.11092	0.00482498	0.0431666	-2.078	Homo sapiens chromosome 1 open reading frame 174 (C1orf174), mRNA.
ILMN_1711627	SIAH1	16	-0.312541	8.93093	-3.11058	0.00482884	0.0431775	-2.0787	Homo sapiens seven in absentia homolog 1 (Drosophila) (SIAH1), transcript variant 2, mRNA.
ILMN_1705686	NRGN	11	0.513668	11.5464	3.11015	0.00483384	0.0431876	-2.07962	Homo sapiens neurogranin (protein kinase C substrate, RC3) (NRGN), mRNA.
ILMN_1749396	LSR	19	0.274277	6.19015	3.10984	0.00483743	0.0431876	-2.08027	Homo sapiens lipolysis stimulated lipoprotein receptor (LSR), transcript variant 3, mRNA.
ILMN_1711828	ANKRD10	13	-0.395285	7.02891	-3.1098	0.00483788	0.0431876	-2.08036	Homo sapiens ankyrin repeat domain 10 (ANKRD10), mRNA.
ILMN_1680781	C14orf135	14	-0.413698	7.35947	-3.10861	0.00485168	0.0432427	-2.08288	Homo sapiens chromosome 14 open reading frame 135 (C14orf135), mRNA.
ILMN_1727281	TAF6L	11	0.243729	7.99327	3.10859	0.00485191	0.0432427	-2.08292	Homo sapiens TAF6-like RNA polymerase II, p300/CBP-associated factor (PCAF)-associated factor, 65kDa (TAF6L), mRNA.
ILMN_1731203	RNF213	17	0.319991	9.94353	3.10843	0.00485376	0.0432427	-2.08325	Homo sapiens ring finger protein 213 (RNF213), transcript variant 2, mRNA.
ILMN_2290118	MEGF9	9	-0.582632	8.66609	-3.10836	0.00485461	0.0432427	-2.08341	Homo sapiens multiple EGF-like-domains 9 (MEGF9), mRNA.
ILMN_2382403	FCGR2B	1	-0.248408	6.23923	-3.10768	0.0048624	0.0432885	-2.08482	Homo sapiens Fc fragment of IgG, low affinity IIb, receptor (CD32) (FCGR2B), transcript variant 1, mRNA.
ILMN_2115218	ANKRD10	13	-0.498401	7.59514	-3.10629	0.00487861	0.0433746	-2.08777	Homo sapiens ankyrin repeat domain 10 (ANKRD10), mRNA.
ILMN_2403946	FEZ2	2	-0.454709	7.73432	-3.10625	0.00487914	0.0433746	-2.08786	Homo sapiens fasciculation and elongation protein zeta 2 (zygin II) (FEZ2), transcript variant 1, mRNA.
ILMN_1748476	NOP58	2	-0.535065	7.76596	-3.10617	0.00488001	0.0433746	-2.08802	Homo sapiens NOP58 ribonucleoprotein homolog (yeast) (NOP58), mRNA.
ILMN_1913214		11	0.341034	6.43389	3.10564	0.00488621	0.0434062	-2.08914	yv19g07.s1 Soares fetal liver spleen 1NFLS Homo sapiens cDNA clone IMAGE:243228 3 similar to contains MER37 repetitive element ;, mRNA sequence
ILMN_2381138	SEH1L	18	-0.355498	6.28284	-3.1047	0.00489724	0.0434806	-2.09114	Homo sapiens SEH1-like (S. cerevisiae) (SEH1L), transcript variant 1, mRNA.
ILMN_1862001		13	-0.255683	6.31908	-3.10431	0.00490172	0.0434968	-2.09195	AGENCOURT_8120841 Lupski_dorsal_root_ganglion Homo sapiens cDNA clone IMAGE:6178568 5, mRNA sequence
ILMN_1748968	ATG10	5	0.357833	10.7323	3.10324	0.0049143	0.0435732	-2.09421	Homo sapiens ATG10 autophagy related 10 homolog (S. cerevisiae) (ATG10), mRNA.
ILMN_1766045	SH3GLB1	1	-0.38458	10.041	-3.10294	0.00491782	0.0435732	-2.09484	Homo sapiens SH3-domain GRB2-like endophilin B1 (SH3GLB1), mRNA.
ILMN_3310491	MIR1978		-0.394148	12.2565	-3.1029	0.00491831	0.0435732	-2.09493	Homo sapiens microRNA 1978 (MIR1978), microRNA.
ILMN_3299365	LOC729406		0.289505	8.35862	3.10267	0.00492098	0.0435733	-2.09541	PREDICTED: Homo sapiens misc_RNA (LOC729406), miscRNA.
ILMN_1693310	ITFG1	16	-0.333314	8.51278	-3.10226	0.00492582	0.043583	-2.09628	Homo sapiens integrin alpha FG-GAP repeat containing 1 (ITFG1), mRNA.
ILMN_1730416	CYCS	7	-0.320488	6.26947	-3.10203	0.00492852	0.043583	-2.09676	Homo sapiens cytochrome c, somatic (CYCS), nuclear gene encoding mitochondrial protein, mRNA.
ILMN_1795119	MYH3	17	0.20293	6.94448	3.10171	0.00493226	0.043583	-2.09743	Homo sapiens myosin, heavy chain 3, skeletal muscle, embryonic (MYH3), mRNA.
ILMN_1780153	QTRT1	19	0.257627	6.19903	3.10167	0.00493272	0.043583	-2.09752	Homo sapiens queuine tRNA-ribosyltransferase 1 (QTRT1), mRNA.
ILMN_1713679	MREG	2	0.28213	6.11574	3.10101	0.00494053	0.0435952	-2.09892	Homo sapiens melanoregulin (MREG), mRNA.
ILMN_1658847	MGC61598		0.329545	7.01292	3.10094	0.00494133	0.0435952	-2.09906	PREDICTED: Homo sapiens similar to ankyrin-repeat protein Nrarp (MGC61598), mRNA.
ILMN_1698189	AASDHPPT	11	-0.271884	6.55389	-3.10064	0.00494493	0.0435952	-2.0997	Homo sapiens aminoadipate-semialdehyde dehydrogenase-phosphopantetheinyl transferase (AASDHPPT), mRNA.
ILMN_1762594	NOD2	16	-0.36778	8.89375	-3.10062	0.00494518	0.0435952	-2.09975	Homo sapiens nucleotide-binding oligomerization domain containing 2 (NOD2), mRNA.
ILMN_1743829	ATXN2	12	0.173063	10.5649	3.1003	0.00494895	0.0435952	-2.10042	Homo sapiens ataxin 2 (ATXN2), mRNA.
ILMN_2094942	2001-03-01	4	-0.492862	6.43328	-3.10017	0.00495048	0.0435952	-2.10069	Homo sapiens membrane-associated ring finger (C3HC4) 1 (MARCH1), mRNA.
ILMN_1738883	RNF135	17	-0.23103	6.49812	-3.09979	0.0049549	0.0435952	-2.10148	Homo sapiens ring finger protein 135 (RNF135), transcript variant 1, mRNA.
ILMN_1702247	CCNDBP1	15	-0.35434	11.7808	-3.09975	0.0049554	0.0435952	-2.10157	Homo sapiens cyclin D-type binding-protein 1 (CCNDBP1), transcript variant 2, mRNA.
ILMN_1804479	MRPL18	6	-0.240527	8.90132	-3.09914	0.00496264	0.0436292	-2.10286	Homo sapiens mitochondrial ribosomal protein L18 (MRPL18), nuclear gene encoding mitochondrial protein, mRNA.
ILMN_1809695	CAMK2G	10	-0.409708	9.79225	-3.09872	0.00496766	0.0436292	-2.10376	Homo sapiens calcium/calmodulin-dependent protein kinase II gamma (CAMK2G), transcript variant 4, mRNA.
ILMN_2376455	CSF2RA	XY	-0.290296	9.06108	-3.09864	0.00496857	0.0436292	-2.10392	Homo sapiens colony stimulating factor 2 receptor, alpha, low-affinity (granulocyte-macrophage) (CSF2RA), transcript variant 6, mRNA.
ILMN_1750029	GABPA	21	-0.444348	6.11464	-3.09832	0.00497236	0.0436292	-2.10459	Homo sapiens GA binding protein transcription factor, alpha subunit 60kDa (GABPA), mRNA.
ILMN_1679796	TOMM20	1	-0.525782	7.8362	-3.09792	0.00497712	0.0436292	-2.10544	Homo sapiens translocase of outer mitochondrial membrane 20 homolog (yeast) (TOMM20), nuclear gene encoding mitochondrial protein, mRNA.
ILMN_2342437	KLHL5	4	-0.376067	6.60415	-3.0974	0.00498331	0.0436292	-2.10654	Homo sapiens kelch-like 5 (Drosophila) (KLHL5), transcript variant 3, mRNA.
ILMN_1756814	PTPRE	10	0.248638	7.29108	3.09719	0.0049858	0.0436292	-2.10698	Homo sapiens protein tyrosine phosphatase, receptor type, E (PTPRE), transcript variant 1, mRNA.
ILMN_1682727	JAZF1	7	-0.556567	7.97459	-3.09687	0.00498953	0.0436292	-2.10764	Homo sapiens JAZF zinc finger 1 (JAZF1), mRNA.
ILMN_1865764		3	-0.372237	8.31634	-3.09665	0.00499226	0.0436292	-2.10812	Homo sapiens cDNA clone IMAGE:5261213
ILMN_2141941	TOR1AIP1	1	-0.571757	8.74576	-3.0966	0.00499285	0.0436292	-2.10823	Homo sapiens torsin A interacting protein 1 (TOR1AIP1), mRNA.
ILMN_1667994	AMD1	6	-0.265474	9.24722	-3.09659	0.00499297	0.0436292	-2.10825	Homo sapiens adenosylmethionine decarboxylase 1 (AMD1), transcript variant 1, mRNA.
ILMN_2393341	LIAS	4	0.264979	7.07352	3.09652	0.0049937	0.0436292	-2.10838	Homo sapiens lipoic acid synthetase (LIAS), nuclear gene encoding mitochondrial protein, transcript variant 2, mRNA.
ILMN_1767811	ZNF416	19	-0.260708	6.07354	-3.09651	0.00499388	0.0436292	-2.10841	Homo sapiens zinc finger protein 416 (ZNF416), mRNA.
ILMN_1720799	TECR	19	0.251128	10.1409	3.09555	0.00500536	0.0436494	-2.11044	Homo sapiens trans-2,3-enoyl-CoA reductase (TECR), mRNA.
ILMN_1687538	ETS1	11	-0.489765	11.7343	-3.09544	0.0050066	0.0436494	-2.11066	Homo sapiens v-ets erythroblastosis virus E26 oncogene homolog 1 (avian) (ETS1), mRNA.
ILMN_2069945	SNRNP27	2	-0.348316	7.56349	-3.09535	0.00500775	0.0436494	-2.11086	Homo sapiens small nuclear ribonucleoprotein 27kDa (U4/U6.U5) (SNRNP27), mRNA.
ILMN_1726986	AADAT	4	0.255615	6.21646	3.09509	0.00501084	0.0436494	-2.11141	Homo sapiens aminoadipate aminotransferase (AADAT), transcript variant 2, mRNA.
ILMN_1744621	CCDC35	11	0.25634	6.1175	3.09506	0.00501115	0.0436494	-2.11146	PREDICTED: Homo sapiens coiled-coil domain containing 35, transcript variant 1 (CCDC35), mRNA.
ILMN_1774949	PIGP	21	-0.358496	6.41672	-3.09498	0.00501218	0.0436494	-2.11164	Homo sapiens phosphatidylinositol glycan anchor biosynthesis, class P (PIGP), transcript variant 2, mRNA.
ILMN_2092664	ADSS	1	-0.597488	8.37716	-3.0945	0.00501785	0.0436755	-2.11264	Homo sapiens adenylosuccinate synthase (ADSS), mRNA.
ILMN_1672940	ZNF562	19	0.281476	9.25854	3.09404	0.00502339	0.0436925	-2.11362	Homo sapiens zinc finger protein 562 (ZNF562), mRNA.
ILMN_1717745	TIAL1	10	-0.309509	6.68036	-3.09373	0.00502706	0.0436925	-2.11426	Homo sapiens TIA1 cytotoxic granule-associated RNA binding protein-like 1 (TIAL1), transcript variant 2, mRNA.
ILMN_1746085	IGFBP3	7	-0.238788	6.46033	-3.09367	0.0050278	0.0436925	-2.11439	Homo sapiens insulin-like growth factor binding protein 3 (IGFBP3), transcript variant 2, mRNA.
ILMN_3238375	CENPT	16	0.302705	7.77152	3.09307	0.00503499	0.0437318	-2.11565	Homo sapiens centromere protein T (CENPT), mRNA.
ILMN_1736548	PHACTR4	1	-0.330314	8.79022	-3.09258	0.00504096	0.0437605	-2.1167	Homo sapiens phosphatase and actin regulator 4 (PHACTR4), transcript variant 1, mRNA.
ILMN_1708151	LAGE3	X	0.253219	9.33447	3.09201	0.00504779	0.0437802	-2.1179	Homo sapiens L antigen family, member 3 (LAGE3), mRNA.
ILMN_2155516	QTRTD1	3	-0.248656	7.59008	-3.09194	0.00504858	0.0437802	-2.11803	Homo sapiens queuine tRNA-ribosyltransferase domain containing 1 (QTRTD1), mRNA.
ILMN_1669259	ANKRD49	11	-0.549946	6.80626	-3.09148	0.00505412	0.04379	-2.119	Homo sapiens ankyrin repeat domain 49 (ANKRD49), mRNA.
ILMN_1653575	IL18BP	11	0.512659	6.53938	3.09141	0.00505506	0.04379	-2.11917	Homo sapiens interleukin 18 binding protein (IL18BP), transcript variant D, mRNA.
ILMN_1698668	NR1D2		-0.334735	6.99627	-3.091	0.00505998	0.0438064	-2.12003	PREDICTED: Homo sapiens nuclear receptor subfamily 1, group D, member 2 (NR1D2), mRNA.
ILMN_1664826	FBXO33	14	-0.565894	8.70048	-3.09081	0.0050623	0.0438064	-2.12043	Homo sapiens F-box protein 33 (FBXO33), mRNA.
ILMN_1687440	HIPK2	7	0.351645	9.20894	3.09018	0.00506984	0.0438352	-2.12175	Homo sapiens homeodomain interacting protein kinase 2 (HIPK2), mRNA.
ILMN_1688034	COIL	17	-0.321859	7.24464	-3.09009	0.00507098	0.0438352	-2.12195	Homo sapiens coilin (COIL), mRNA.
ILMN_1766165	SNCA	4	-0.48335	11.7212	-3.08971	0.00507559	0.0438519	-2.12275	Homo sapiens synuclein, alpha (non A4 component of amyloid precursor) (SNCA), transcript variant NACP140, mRNA.
ILMN_1780132	PELI2	14	-0.582503	8.1299	-3.08923	0.00508134	0.0438521	-2.12375	Homo sapiens pellino homolog 2 (Drosophila) (PELI2), mRNA.
ILMN_1799614	PNPLA6	19	0.287575	10.6189	3.08908	0.00508321	0.0438521	-2.12408	Homo sapiens patatin-like phospholipase domain containing 6 (PNPLA6), mRNA.
ILMN_2352293	PRDM10	11	-0.385739	7.11027	-3.08904	0.00508365	0.0438521	-2.12415	Homo sapiens PR domain containing 10 (PRDM10), transcript variant 1, mRNA.
ILMN_1713682	FBXO11	2	-0.577774	8.6088	-3.08839	0.00509158	0.043889	-2.12553	Homo sapiens F-box protein 11 (FBXO11), transcript variant 1, mRNA.
ILMN_1789508	GTF3C3	2	-0.349641	7.36606	-3.08825	0.00509328	0.043889	-2.12582	Homo sapiens general transcription factor IIIC, polypeptide 3, 102kDa (GTF3C3), mRNA.
ILMN_1701173	KCNK6	19	0.248665	9.36348	3.08767	0.00510031	0.0439048	-2.12704	Homo sapiens potassium channel, subfamily K, member 6 (KCNK6), mRNA.
ILMN_1804328	WWP1	8	-0.472415	7.89023	-3.08766	0.00510047	0.0439048	-2.12707	Homo sapiens WW domain containing E3 ubiquitin protein ligase 1 (WWP1), mRNA.
ILMN_1759184	C19orf48	19	0.280832	7.50496	3.08727	0.00510515	0.04391	-2.12788	Homo sapiens chromosome 19 open reading frame 48 (C19orf48), mRNA.
ILMN_1772208	CCDC88B	11	0.485217	8.62393	3.08717	0.00510643	0.04391	-2.1281	Homo sapiens coiled-coil domain containing 88B (CCDC88B), mRNA.
ILMN_1708081	LCLAT1	2	-0.306785	7.53533	-3.08685	0.00511034	0.0439205	-2.12878	Homo sapiens lysocardiolipin acyltransferase 1 (LCLAT1), transcript variant 2, mRNA.
ILMN_1679060	LOC642559	12	0.291871	7.04341	3.0864	0.00511579	0.0439443	-2.12972	PREDICTED: Homo sapiens similar to POU domain, class 5, transcription factor 1 (Octamer-binding transcription factor 3) (Oct-3) (Oct-4) (LOC642559), mRNA.
ILMN_1815552	NTAN1	16	-0.218936	8.31589	-3.08607	0.0051198	0.0439557	-2.13041	Homo sapiens N-terminal asparagine amidase (NTAN1), mRNA.
ILMN_1709795	RAC2	22	-0.19181	13.8142	-3.08522	0.0051302	0.0440219	-2.13221	Homo sapiens ras-related C3 botulinum toxin substrate 2 (rho family, small GTP binding protein Rac2) (RAC2), mRNA.
ILMN_1662409	LOC440525	19	0.257935	6.09255	3.08451	0.0051389	0.0440735	-2.1337	PREDICTED: Homo sapiens hypothetical LOC440525, transcript variant 1 (LOC440525), mRNA.
ILMN_1786718	NDUFV1	11	0.274739	9.95579	3.08425	0.00514204	0.0440773	-2.13424	Homo sapiens NADH dehydrogenase (ubiquinone) flavoprotein 1, 51kDa (NDUFV1), mRNA.
ILMN_1690806	PTPLB	3	-0.419527	7.12346	-3.08401	0.00514496	0.0440793	-2.13474	Homo sapiens protein tyrosine phosphatase-like (proline instead of catalytic arginine), member b (PTPLB), mRNA.
ILMN_2381603	ING3	7	-0.297692	6.20911	-3.08339	0.00515257	0.0440974	-2.13605	Homo sapiens inhibitor of growth family, member 3 (ING3), transcript variant 3, mRNA.
ILMN_2230035	BBS2	16	-0.34356	7.62867	-3.08319	0.00515501	0.0440974	-2.13647	Homo sapiens Bardet-Biedl syndrome 2 (BBS2), mRNA.
ILMN_2230577	RABGEF1	7	-0.297144	6.6489	-3.08305	0.00515683	0.0440974	-2.13678	Homo sapiens RAB guanine nucleotide exchange factor (GEF) 1 (RABGEF1), mRNA.
ILMN_1766981	UNC50	2	-0.409296	9.23874	-3.08284	0.00515938	0.0440974	-2.13722	Homo sapiens unc-50 homolog (C. elegans) (UNC50), mRNA.
ILMN_1701940	FAM73B	9	0.249488	7.9116	3.08275	0.00516053	0.0440974	-2.13741	Homo sapiens family with sequence similarity 73, member B (FAM73B), mRNA.
ILMN_2170353	PTPLB	3	-0.4745	7.32261	-3.08213	0.00516807	0.0441242	-2.1387	Homo sapiens protein tyrosine phosphatase-like (proline instead of catalytic arginine), member b (PTPLB), mRNA.
ILMN_3243055	LOC732432		-0.32554	7.08476	-3.08159	0.00517476	0.0441242	-2.13984	PREDICTED: Homo sapiens similar to Rho-associated, coiled-coil containing protein kinase p160ROCK (LOC732432), mRNA.
ILMN_2087692	CYBRD1	2	-0.496527	8.07621	-3.08153	0.00517556	0.0441242	-2.13998	Homo sapiens cytochrome b reductase 1 (CYBRD1), mRNA.
ILMN_2223805	TSGA14	7	-0.254159	6.3875	-3.08148	0.00517611	0.0441242	-2.14007	Homo sapiens testis specific, 14 (TSGA14), mRNA.
ILMN_2389013	ADRM1	20	0.292738	8.50683	3.08136	0.00517757	0.0441242	-2.14032	Homo sapiens adhesion regulating molecule 1 (ADRM1), transcript variant 2, mRNA.
ILMN_1810433	LOC652545		0.270881	6.94987	3.08094	0.00518284	0.0441242	-2.14122	PREDICTED: Homo sapiens similar to Protein C21orf70 homolog (LOC652545), mRNA.
ILMN_1805998	C18orf21	18	-0.274737	7.38313	-3.08078	0.0051848	0.0441242	-2.14156	Homo sapiens chromosome 18 open reading frame 21 (C18orf21), mRNA.
ILMN_1651346	TICAM2	5	-0.322586	7.68111	-3.08074	0.00518522	0.0441242	-2.14163	Homo sapiens toll-like receptor adaptor molecule 2 (TICAM2), mRNA.
ILMN_1653718	ZFAND2B	2	0.193733	9.72079	3.07951	0.00520044	0.0442147	-2.14422	Homo sapiens zinc finger, AN1-type domain 2B (ZFAND2B), mRNA.
ILMN_1659095	LOC644029	15	-0.284131	13.5848	-3.07916	0.00520477	0.0442147	-2.14495	PREDICTED: Homo sapiens similar to 60S ribosomal protein L7a (LOC644029), mRNA.
ILMN_1767475	CERK	22	-0.343047	9.88173	-3.07894	0.00520758	0.0442147	-2.14543	Homo sapiens ceramide kinase (CERK), transcript variant 1, mRNA.
ILMN_3200299	LOC646942	7	0.347055	10.819	3.07887	0.00520842	0.0442147	-2.14557	PREDICTED: Homo sapiens misc_RNA (LOC646942), miscRNA.
ILMN_1791576	CHSY1	15	-0.438645	9.44109	-3.07879	0.00520935	0.0442147	-2.14573	Homo sapiens chondroitin sulfate synthase 1 (CHSY1), mRNA.
ILMN_1862217		15	-0.417756	7.95244	-3.0783	0.00521548	0.0442346	-2.14677	Homo sapiens cDNA FLJ33115 fis, clone TRACH2001314
ILMN_1729987	SRC	20	0.352717	7.45697	3.07817	0.0052171	0.0442346	-2.14704	Homo sapiens v-src sarcoma (Schmidt-Ruppin A-2) viral oncogene homolog (avian) (SRC), transcript variant 2, mRNA.
ILMN_2363591	SDCBP	8	-0.547936	10.6064	-3.07782	0.00522144	0.0442416	-2.14778	Homo sapiens syndecan binding protein (syntenin) (SDCBP), transcript variant 2, mRNA.
ILMN_2110908	MYC	8	-0.406767	7.182	-3.07758	0.0052245	0.0442416	-2.14829	Homo sapiens v-myc myelocytomatosis viral oncogene homolog (avian) (MYC), mRNA.
ILMN_1684446	SPAG7	17	0.236927	7.54226	3.07745	0.00522603	0.0442416	-2.14855	Homo sapiens sperm associated antigen 7 (SPAG7), mRNA.
ILMN_2376625	VHL	3	0.456411	9.14789	3.07722	0.00522897	0.0442437	-2.14905	Homo sapiens von Hippel-Lindau tumor suppressor (VHL), transcript variant 2, mRNA.
ILMN_2328280	ACTL6A	3	-0.388505	7.29335	-3.07607	0.0052433	0.0443274	-2.15147	Homo sapiens actin-like 6A (ACTL6A), transcript variant 1, mRNA.
ILMN_2373010	TMEM70	8	0.279964	6.77604	3.07599	0.00524428	0.0443274	-2.15163	Homo sapiens transmembrane protein 70 (TMEM70), transcript variant 1, mRNA.
ILMN_1766159	MIER2	19	0.2854	6.54597	3.0755	0.00525034	0.0443557	-2.15265	Homo sapiens mesoderm induction early response 1, family member 2 (MIER2), mRNA.
ILMN_1744471	ZNF654	3	-0.577645	6.57552	-3.07516	0.00525468	0.044364	-2.15338	Homo sapiens zinc finger protein 654 (ZNF654), mRNA.
ILMN_1673275	TRAPPC2	X	-0.276912	9.10276	-3.07499	0.00525673	0.044364	-2.15373	Homo sapiens trafficking protein particle complex 2 (TRAPPC2), transcript variant 2, mRNA.
ILMN_3239625	LOC641367	19	0.311367	6.34962	3.07461	0.00526149	0.0443813	-2.15452	Homo sapiens cyclin Y-like pseudogene (LOC641367), non-coding RNA.
ILMN_1787511	THUMPD2	2	-0.320745	6.0059	-3.07421	0.00526656	0.0444012	-2.15538	Homo sapiens THUMP domain containing 2 (THUMPD2), mRNA.
ILMN_1816338			0.313582	6.65963	3.07354	0.00527493	0.0444329	-2.15678	UI-H-BI4-apl-e-02-0-UI.s1 NCI_CGAP_Sub8 Homo sapiens cDNA clone IMAGE:3087819 3, mRNA sequence
ILMN_1750321	LBA1	3	0.298202	9.63864	3.07347	0.00527587	0.0444329	-2.15693	Homo sapiens lupus brain antigen 1 (LBA1), mRNA.
ILMN_1789364	ZNF789	7	-0.390556	6.63727	-3.07315	0.00527989	0.0444329	-2.15761	Homo sapiens zinc finger protein 789 (ZNF789), transcript variant 1, mRNA.
ILMN_1701514	TRAF3IP2	6	-0.178443	8.60791	-3.07299	0.00528182	0.0444329	-2.15793	Homo sapiens TRAF3 interacting protein 2 (TRAF3IP2), transcript variant 2, mRNA.
ILMN_3303673	LOC729852	7	-0.308936	6.1782	-3.07256	0.00528725	0.0444329	-2.15884	PREDICTED: Homo sapiens misc_RNA (LOC729852), miscRNA.
ILMN_1672417	PTPRCAP	11	0.270327	9.23023	3.07241	0.00528917	0.0444329	-2.15916	Homo sapiens protein tyrosine phosphatase, receptor type, C-associated protein (PTPRCAP), mRNA.
ILMN_1812474	TFG	3	-0.242084	9.03821	-3.07218	0.00529203	0.0444329	-2.15964	Homo sapiens TRK-fused gene (TFG), transcript variant 2, mRNA.
ILMN_2214603	PPP2R3C	14	-0.528175	8.1139	-3.07217	0.00529213	0.0444329	-2.15965	Homo sapiens protein phosphatase 2 (formerly 2A), regulatory subunit B'', gamma (PPP2R3C), mRNA.
ILMN_1658182	MEX3C	18	-0.368609	6.46075	-3.07176	0.00529739	0.0444329	-2.16053	Homo sapiens mex-3 homolog C (C. elegans) (MEX3C), mRNA.
ILMN_3245310	CCDC94	19	0.311458	6.40421	3.07175	0.00529745	0.0444329	-2.16054	Homo sapiens coiled-coil domain containing 94 (CCDC94), mRNA.
ILMN_2096405	WDR37	10	-0.30493	9.26267	-3.07153	0.00530029	0.044434	-2.16101	Homo sapiens WD repeat domain 37 (WDR37), mRNA.
ILMN_1662617	PPP2R3C	14	-0.443907	8.79234	-3.07131	0.00530307	0.0444346	-2.16148	Homo sapiens protein phosphatase 2 (formerly 2A), regulatory subunit B'', gamma (PPP2R3C), mRNA.
ILMN_1741204	KLHDC2	14	-0.49334	7.94002	-3.07046	0.00531376	0.0445014	-2.16326	Homo sapiens kelch domain containing 2 (KLHDC2), mRNA.
ILMN_2170813	LAMP3	3	0.244253	6.85156	3.07012	0.0053181	0.044515	-2.16398	Homo sapiens lysosomal-associated membrane protein 3 (LAMP3), mRNA.
ILMN_2226324	BRP44L	6	-0.400752	9.13024	-3.06964	0.00532415	0.0445208	-2.16498	Homo sapiens brain protein 44-like (BRP44L), mRNA.
ILMN_1721411	PARP10		0.39477	7.77765	3.06963	0.00532423	0.0445208	-2.16499	PREDICTED: Homo sapiens poly (ADP-ribose) polymerase family, member 10 (PARP10), mRNA.
ILMN_2361185	PHF20L1	8	-0.3295	7.36108	-3.06899	0.00533234	0.044546	-2.16634	Homo sapiens PHD finger protein 20-like 1 (PHF20L1), transcript variant 3, mRNA.
ILMN_2331082	MS4A7	11	-0.754663	8.78265	-3.06897	0.00533268	0.044546	-2.16639	Homo sapiens membrane-spanning 4-domains, subfamily A, member 7 (MS4A7), transcript variant 2, mRNA.
ILMN_1738272	DHX36	3	-0.321822	6.82061	-3.06854	0.00533815	0.0445535	-2.1673	Homo sapiens DEAH (Asp-Glu-Ala-His) box polypeptide 36 (DHX36), mRNA.
ILMN_2241775	TROVE2	1	-0.462344	8.41398	-3.06847	0.00533902	0.0445535	-2.16744	Homo sapiens TROVE domain family, member 2 (TROVE2), transcript variant 1, mRNA.
ILMN_2196097	PPP2CA	5	-0.483516	7.69237	-3.06806	0.00534428	0.0445559	-2.16831	Homo sapiens protein phosphatase 2 (formerly 2A), catalytic subunit, alpha isoform (PPP2CA), mRNA.
ILMN_1694219	ARIH1	15	-0.352185	6.88313	-3.06768	0.00534905	0.0445559	-2.1691	Homo sapiens ariadne homolog, ubiquitin-conjugating enzyme E2 binding protein, 1 (Drosophila) (ARIH1), mRNA.
ILMN_1704793	MYPOP	19	-0.197806	9.48127	-3.0676	0.00535008	0.0445559	-2.16927	Homo sapiens Myb-related transcription factor, partner of profilin (MYPOP), mRNA.
ILMN_1679476	GART	21	-0.239681	8.31121	-3.06755	0.00535075	0.0445559	-2.16938	Homo sapiens phosphoribosylglycinamide formyltransferase, phosphoribosylglycinamide synthetase, phosphoribosylaminoimidazole synthetase (GART), transcript variant 1, mRNA.
ILMN_1708660	RWDD4A	4	-0.33054	6.48006	-3.06731	0.00535377	0.0445559	-2.16988	Homo sapiens RWD domain containing 4A (RWDD4A), mRNA.
ILMN_2243912	RAB37	17	0.395601	9.74051	3.06716	0.00535563	0.0445559	-2.17019	Homo sapiens RAB37, member RAS oncogene family (RAB37), transcript variant 2, mRNA.
ILMN_1655329	RIOK2	5	-0.569483	6.64791	-3.0667	0.00536159	0.0445828	-2.17117	Homo sapiens RIO kinase 2 (yeast) (RIOK2), mRNA.
ILMN_2277419	SLC38A10	17	0.303292	7.86615	3.06643	0.00536504	0.0445889	-2.17174	Homo sapiens solute carrier family 38, member 10 (SLC38A10), transcript variant 1, mRNA.
ILMN_1686929	GPATCH3	1	0.25098	7.49386	3.0661	0.0053692	0.0446008	-2.17242	Homo sapiens G patch domain containing 3 (GPATCH3), mRNA.
ILMN_3244929	LOC100133163	22	0.206292	9.04313	3.06549	0.005377	0.044643	-2.1737	PREDICTED: Homo sapiens similar to breakpoint cluster region (LOC100133163), mRNA.
ILMN_1658743	CCNDBP1	15	-0.371311	7.14917	-3.06507	0.00538245	0.0446656	-2.1746	Homo sapiens cyclin D-type binding-protein 1 (CCNDBP1), transcript variant 1, mRNA.
ILMN_3178252	LOC100129379	9	0.516026	8.76527	3.06443	0.00539058	0.0446931	-2.17593	PREDICTED: Homo sapiens misc_RNA (LOC100129379), miscRNA.
ILMN_3225102	ZNF738	19	0.243759	13.1661	3.06427	0.00539262	0.0446931	-2.17626	PREDICTED: Homo sapiens misc_RNA (ZNF738), partial miscRNA.
ILMN_2077886	C1orf109	1	-0.280683	6.62021	-3.06401	0.00539596	0.0446931	-2.17681	Homo sapiens chromosome 1 open reading frame 109 (C1orf109), mRNA.
ILMN_1679881	WRN	8	-0.38848	6.18637	-3.06396	0.00539667	0.0446931	-2.17693	Homo sapiens Werner syndrome (WRN), mRNA.
ILMN_1776649	LRRK2	12	-0.492604	7.7583	-3.06346	0.00540305	0.0447137	-2.17797	Homo sapiens leucine-rich repeat kinase 2 (LRRK2), mRNA.
ILMN_1663379	FBXL15	10	0.285579	7.92247	3.06306	0.00540814	0.0447137	-2.1788	Homo sapiens F-box and leucine-rich repeat protein 15 (FBXL15), mRNA.
ILMN_1759084	INTS8	8	-0.381429	6.93029	-3.06294	0.00540977	0.0447137	-2.17907	Homo sapiens integrator complex subunit 8 (INTS8), mRNA.
ILMN_1711023	CDK5RAP1	20	-0.280638	8.45289	-3.06291	0.00541008	0.0447137	-2.17912	Homo sapiens CDK5 regulatory subunit associated protein 1 (CDK5RAP1), transcript variant 1, mRNA.
ILMN_3239735	WASH5P	1	0.373717	7.32186	3.06253	0.00541496	0.0447283	-2.17991	Homo sapiens WAS protein family homolog 5 pseudogene (WASH5P), non-coding RNA.
ILMN_2088410	PSMG2	18	-0.291617	10.089	-3.06235	0.00541731	0.0447283	-2.1803	Homo sapiens proteasome (prosome, macropain) assembly chaperone 2 (PSMG2), mRNA.
ILMN_1674609	CLTB	5	0.26443	9.934	3.06194	0.00542268	0.0447326	-2.18117	Homo sapiens clathrin, light chain (Lcb) (CLTB), transcript variant 2, mRNA.
ILMN_1745217	FLJ10081	2	-0.222527	9.31168	-3.06175	0.00542501	0.0447326	-2.18155	Homo sapiens hypothetical protein FLJ10081 (FLJ10081), mRNA.
ILMN_3309453	RNU4-1	12	0.428754	6.4185	3.06168	0.00542602	0.0447326	-2.18171	Homo sapiens RNA, U4 small nuclear 1 (RNU4-1), small nuclear RNA.
ILMN_1742074	C8orf76	8	-0.316579	8.81915	-3.06131	0.0054307	0.0447438	-2.18248	Homo sapiens chromosome 8 open reading frame 76 (C8orf76), mRNA.
ILMN_1658464	GTF3A	13	-0.317015	10.4657	-3.06115	0.00543284	0.0447438	-2.18282	Homo sapiens general transcription factor IIIA (GTF3A), mRNA.
ILMN_3243135	SNORA37	18	0.379069	6.33194	3.06021	0.00544495	0.0447912	-2.18479	Homo sapiens small nucleolar RNA, H/ACA box 37 (SNORA37), small nucleolar RNA.
ILMN_3249244	TMEM106A	17	0.311178	11.687	3.05964	0.00545242	0.0447912	-2.186	Homo sapiens transmembrane protein 106A (TMEM106A), mRNA.
ILMN_1734742	ARHGDIA	17	0.383017	10.0194	3.0593	0.00545671	0.0447912	-2.18669	Homo sapiens Rho GDP dissociation inhibitor (GDI) alpha (ARHGDIA), mRNA.
ILMN_2090558	C2orf25	2	-0.420792	8.95919	-3.05928	0.00545698	0.0447912	-2.18674	Homo sapiens chromosome 2 open reading frame 25 (C2orf25), mRNA.
ILMN_3251303	NR2C2	3	-0.35035	7.10414	-3.05897	0.00546104	0.0447912	-2.18739	Homo sapiens nuclear receptor subfamily 2, group C, member 2 (NR2C2), mRNA.
ILMN_1686194	SDCCAG10	5	-0.421635	6.89857	-3.05812	0.00547208	0.0447912	-2.18917	Homo sapiens serologically defined colon cancer antigen 10 (SDCCAG10), mRNA.
ILMN_1736701	LOC650580		0.358632	6.5955	3.05806	0.00547287	0.0447912	-2.1893	PREDICTED: Homo sapiens hypothetical protein LOC650580 (LOC650580), mRNA.
ILMN_2395474	REV1	2	-0.330958	7.32731	-3.05803	0.00547329	0.0447912	-2.18937	Homo sapiens REV1 homolog (S. cerevisiae) (REV1), transcript variant 2, mRNA.
ILMN_2320330	MAL	2	0.320658	9.9286	3.05799	0.00547381	0.0447912	-2.18945	Homo sapiens mal, T-cell differentiation protein (MAL), transcript variant a, mRNA.
[truncated: 14,383 more rows]
