# Supplementary material for: High-dimensional assessment of B-cell responses to quadrivalent meningococcal conjugate and plain polysaccharide vaccine
Source: Genome Med. 2017 Jan 30;9:11. doi: 10.1186/s13073-017-0400-x (PMC5282650; doi:10.1186/s13073-017-0400-x)
Supplement: Additional file 10: Table S9. — Gene set enrichment analysis of gene expression data 7 days after booster dose of MenACWY. (XLS 118 kb) [file 13073_2017_400_MOESM10_ESM.xls]

## Sheet: Supplementary table 7
Supplementary table 9: Gene set enrichment analysis on gene expression data 7 days after a booster dose of MenACWY vaccine.
Gene set MSigDB	SIZE	NES	FDR q-val
GSE39820_CTRL_VS_TGFBETA1_IL6_IL23A_CD4_TCELL_UP	144	-2.94539	< 5x10E-06
GSE9006_TYPE_1_VS_TYPE_2_DIABETES_PBMC_AT_DX_UP	184	2.88659	< 5x10E-06
GSE1791_CTRL_VS_NEUROMEDINU_IN_T_CELL_LINE_6H_DN	163	-2.87641	< 5x10E-06
GSE44649_NAIVE_VS_ACTIVATED_CD8_TCELL_MIR155_KO_DN	133	-2.86011	< 5x10E-06
GSE33425_CD161_INT_VS_NEG_CD8_TCELL_UP	162	-2.85134	< 5x10E-06
GSE6259_BCELL_VS_CD8_TCELL_DN	137	-2.79347	< 5x10E-06
GSE19772_HCMV_INFL_VS_HCMV_INF_MONOCYTES_AND_PI3K_INHIBITION_DN	154	-2.76815	< 5x10E-06
GSE13411_IGM_VS_SWITCHED_MEMORY_BCELL_DN	169	-2.68784	< 5x10E-06
GSE46025_WT_VS_FOXO1_KO_KLRG1_LOW_CD8_EFFECTOR_TCELL_DN	121	-2.68333	< 5x10E-06
GSE3400_UNTREATED_VS_IFNB_TREATED_MEF_UP	150	-2.67645	< 5x10E-06
GSE1460_CD4_THYMOCYTE_VS_NAIVE_CD4_TCELL_CORD_BLOOD_UP	170	-2.67405	< 5x10E-06
GSE29617_CTRL_VS_DAY7_TIV_FLU_VACCINE_PBMC_2008_UP	116	-2.66448	< 5x10E-06
GSE3982_BASOPHIL_VS_TH1_UP	151	-2.65817	< 5x10E-06
GSE13485_CTRL_VS_DAY1_YF17D_VACCINE_PBMC_UP	147	-2.65121	< 5x10E-06
GSE22886_NAIVE_VS_MEMORY_TCELL_DN	151	-2.64186	< 5x10E-06
GSE23502_BM_VS_COLON_TUMOR_MYELOID_DERIVED_SUPPRESSOR_CELL_DN	130	-2.62833	< 5x10E-06
GSE5099_UNSTIM_VS_MCSF_TREATED_MONOCYTE_DAY7_UP	143	-2.60901	< 5x10E-06
GSE21678_WT_VS_FOXO1_FOXO3_KO_TREG_UP	124	-2.60615	< 5x10E-06
GSE16266_LPS_VS_HEATSHOCK_AND_LPS_STIM_MEF_DN	150	-2.60338	< 5x10E-06
GSE26030_UNSTIM_VS_RESTIM_TH1_DAY5_POST_POLARIZATION_UP	143	-2.60222	< 5x10E-06
GSE37532_WT_VS_PPARG_KO_LN_TCONV_UP	132	-2.60089	< 5x10E-06
GSE14000_TRANSLATED_RNA_VS_MRNA_4H_LPS_DC_UP	154	-2.58443	< 5x10E-06
GSE22886_NAIVE_CD4_TCELL_VS_MEMORY_TCELL_DN	161	-2.58353	< 5x10E-06
GSE22886_NAIVE_CD4_TCELL_VS_NKCELL_DN	173	-2.57811	< 5x10E-06
GSE8621_LPS_PRIMED_UNSTIM_VS_LPS_PRIMED_AND_LPS_STIM_MACROPHAGE_DN	134	-2.57109	< 5x10E-06
GSE29949_MICROGLIA_BRAIN_VS_MONOCYTE_BONE_MARROW_DN	139	-2.56741	< 5x10E-06
GSE13485_DAY1_VS_DAY3_YF17D_VACCINE_PBMC_DN	152	-2.56129	< 5x10E-06
GSE9316_CD4_TCELL_BALBC_VS_TH17_ENRI_CD4_TCELL_SKG_PMA_IONO_STIM_FR4NEG_DN	128	-2.55973	< 5x10E-06
GSE29618_BCELL_VS_PDC_UP	163	-2.55528	< 5x10E-06
GSE5503_LIVER_DC_VS_PLN_DC_ACTIVATED_ALLOGENIC_TCELL_DN	141	-2.53144	< 5x10E-06
GSE39820_CTRL_VS_TGFBETA3_IL6_IL23A_CD4_TCELL_UP	137	-2.52866	< 5x10E-06
GSE33424_CD161_HIGH_VS_INT_CD8_TCELL_UP	147	-2.51809	< 5x10E-06
GSE21927_UNTREATED_VS_GMCSF_GCSF_TREATED_BONE_MARROW_UP	120	-2.51525	< 5x10E-06
GSE21380_NON_TFH_VS_GERMINAL_CENTER_TFH_CD4_TCELL_DN	143	-2.5111	< 5x10E-06
GSE6269_E_COLI_VS_STAPH_AUREUS_INF_PBMC_UP	111	-2.50205	< 5x10E-06
GSE1112_OT1_CD8AB_VS_HY_CD8AA_THYMOCYTE_RTOC_CULTURE_DN	86	-2.5006	< 5x10E-06
GSE23502_WT_VS_HDC_KO_MYELOID_DERIVED_SUPPRESSOR_CELL_BM_DN	154	-2.50057	< 5x10E-06
GSE10239_NAIVE_VS_MEMORY_CD8_TCELL_UP	152	-2.48862	< 5x10E-06
GSE29618_BCELL_VS_MDC_UP	152	-2.47918	< 5x10E-06
GSE14769_UNSTIM_VS_60MIN_LPS_BMDM_DN	149	-2.4691	< 5x10E-06
GSE23502_WT_VS_HDC_KO_MYELOID_DERIVED_SUPPRESSOR_CELL_BM_UP	154	-2.45903	< 5x10E-06
GSE22025_PROGESTERONE_VS_TGFB1_AND_PROGESTERONE_TREATED_CD4_TCELL_UP	139	-2.45642	< 5x10E-06
GSE21927_BALBC_VS_C57BL6_MONOCYTE_TUMOR_DN	103	-2.45495	< 5x10E-06
GSE43863_NAIVE_VS_LY6C_INT_CXCR5POS_CD4_EFF_TCELL_D6_LCMV_UP	103	-2.44791	< 5x10E-06
GSE9988_ANTI_TREM1_VS_LPS_MONOCYTE_DN	139	-2.44634	< 5x10E-06
GSE45365_NK_CELL_VS_CD8_TCELL_MCMV_INFECTION_UP	164	-2.43485	< 5x10E-06
GSE33425_CD161_INT_VS_NEG_CD8_TCELL_DN	165	-2.43471	< 5x10E-06
GSE25146_UNSTIM_VS_HELIOBACTER_PYLORI_LPS_STIM_AGS_CELL_DN	128	-2.43402	< 5x10E-06
GSE9960_HEALTHY_VS_GRAM_NEG_AND_POS_SEPSIS_PBMC_DN	133	-2.43345	< 5x10E-06
GSE45837_WT_VS_GFI1_KO_PDC_DN	175	2.43078	< 5x10E-06
GSE24142_EARLY_THYMIC_PROGENITOR_VS_DN2_THYMOCYTE_ADULT_UP	144	-2.42915	< 5x10E-06
GSE41867_NAIVE_VS_DAY6_LCMV_ARMSTRONG_EFFECTOR_CD8_TCELL_UP	130	-2.41974	< 5x10E-06
GSE24142_DN2_VS_DN3_THYMOCYTE_ADULT_DN	149	-2.41458	< 5x10E-06
GSE1460_CD4_THYMOCYTE_VS_NAIVE_CD4_TCELL_ADULT_BLOOD_UP	146	-2.41175	< 5x10E-06
GSE7548_DAY7_VS_DAY28_PCC_IMMUNIZATION_CD4_TCELL_UP	125	-2.40165	< 5x10E-06
GSE43956_WT_VS_SGK1_KO_TH17_DIFFERENTIATED_CD4_TCELL_DN	154	-2.39957	< 5x10E-06
GSE20366_EX_VIVO_VS_DEC205_CONVERSION_NAIVE_CD4_TCELL_UP	126	-2.39891	< 5x10E-06
GSE2770_TGFB_AND_IL4_VS_TGFB_AND_IL12_TREATED_ACT_CD4_TCELL_6H_DN	131	-2.39799	< 5x10E-06
GSE16385_ROSIGLITAZONE_IL4_VS_IFNG_TNF_STIM_MACROPHAGE_UP	165	-2.39589	< 5x10E-06
GSE10239_MEMORY_VS_DAY4.5_EFF_CD8_TCELL_DN	152	-2.38613	< 5x10E-06
GSE37532_TREG_VS_TCONV_PPARG_KO_CD4_TCELL_FROM_VISCERAL_ADIPOSE_TISSUE_DN	146	-2.38305	< 5x10E-06
GSE7852_LN_VS_FAT_TREG_UP	152	-2.37958	< 5x10E-06
GSE18804_SPLEEN_MACROPHAGE_VS_TUMORAL_MACROPHAGE_UP	108	-2.37823	< 5x10E-06
GSE33425_CD161_HIGH_VS_NEG_CD8_TCELL_DN	154	-2.37747	< 5x10E-06
GSE29618_BCELL_VS_PDC_DAY7_FLU_VACCINE_UP	156	-2.37655	< 5x10E-06
GSE41867_DAY15_EFFECTOR_VS_DAY30_EXHAUSTED_CD8_TCELL_LCMV_CLONE13_DN	145	-2.37631	< 5x10E-06
GSE1740_MCSF_VS_MCSF_AND_IFNG_DAY2_DERIVED_MACROPHAGE_WITH_IFNA_STIM_UP	159	-2.37319	< 5x10E-06
GSE36009_WT_VS_NLRP10_KO_DC_LPS_STIM_DN	134	-2.37277	< 5x10E-06
GSE369_PRE_VS_POST_IL6_INJECTION_SOCS3_KO_LIVER_DN	175	2.37261	< 5x10E-06
GSE25088_CTRL_VS_ROSIGLITAZONE_STIM_MACROPHAGE_UP	111	-2.37094	< 5x10E-06
GSE13411_SWITCHED_MEMORY_BCELL_VS_PLASMA_CELL_UP	173	-2.36695	< 5x10E-06
GSE19888_ADENOSINE_A3R_INH_PRETREAT_AND_ACT_BY_A3R_VS_A3R_INH_AND_TCELL_MEMBRANES_ACT_MAST_CELL_UP	159	-2.3651	< 5x10E-06
GSE3982_BASOPHIL_VS_TH2_UP	148	-2.36398	< 5x10E-06
GSE3982_MAC_VS_TH2_UP	139	-2.36363	< 5x10E-06
GSE17974_IL4_AND_ANTI_IL12_VS_UNTREATED_72H_ACT_CD4_TCELL_DN	132	-2.36114	< 5x10E-06
GSE29617_CTRL_VS_DAY3_TIV_FLU_VACCINE_PBMC_2008_UP	127	-2.35994	< 5x10E-06
GSE6259_BCELL_VS_CD4_TCELL_UP	129	2.35917	< 5x10E-06
GSE21927_SPLENIC_C26GM_TUMOROUS_VS_4T1_TUMOR_MONOCYTES_DN	131	-2.35733	< 5x10E-06
GSE29618_BCELL_VS_MDC_DAY7_FLU_VACCINE_UP	141	-2.35468	< 5x10E-06
GSE3982_BASOPHIL_VS_EFF_MEMORY_CD4_TCELL_UP	161	-2.35369	< 5x10E-06
GSE30971_CTRL_VS_LPS_STIM_MACROPHAGE_WBP7_HET_2H_UP	121	-2.35303	< 5x10E-06
GSE41867_DAY6_VS_DAY8_LCMV_CLONE13_EFFECTOR_CD8_TCELL_DN	144	-2.35092	< 5x10E-06
GSE39152_BRAIN_VS_SPLEEN_CD103_NEG_MEMORY_CD8_TCELL_UP	140	-2.35081	< 5x10E-06
GSE29615_CTRL_VS_DAY3_LAIV_IFLU_VACCINE_PBMC_DN	104	-2.34829	< 5x10E-06
GSE22886_IGG_IGA_MEMORY_BCELL_VS_BM_PLASMA_CELL_UP	162	-2.34674	< 5x10E-06
GSE3982_NEUTROPHIL_VS_BASOPHIL_DN	157	-2.34549	< 5x10E-06
GSE1460_CORD_VS_ADULT_BLOOD_NAIVE_CD4_TCELL_DN	170	-2.34178	< 5x10E-06
GSE44649_NAIVE_VS_ACTIVATED_CD8_TCELL_MIR155_KO_UP	164	-2.34153	< 5x10E-06
GSE39820_TGFBETA1_VS_TGFBETA3_IN_IL6_TREATED_CD4_TCELL_UP	146	-2.34111	< 5x10E-06
GSE36476_YOUNG_VS_OLD_DONOR_MEMORY_CD4_TCELL_72H_TSST_ACT_DN	144	-2.33991	< 5x10E-06
GSE27434_WT_VS_DNMT1_KO_TREG_DN	151	-2.33719	< 5x10E-06
GSE3982_BASOPHIL_VS_CENT_MEMORY_CD4_TCELL_UP	168	-2.3363	< 5x10E-06
GSE6259_BCELL_VS_CD4_TCELL_DN	139	-2.33352	< 5x10E-06
GSE37534_UNTREATED_VS_GW1929_TREATED_CD4_TCELL_PPARG1_AND_FOXP3_TRASDUCED_DN	146	-2.33271	< 5x10E-06
GSE1740_MCSF_VS_MCSF_AND_IFNG_DAY2_DERIVED_MACROPHAGE_DN	156	-2.33101	< 5x10E-06
GSE45365_NK_CELL_VS_BCELL_UP	142	-2.33097	< 5x10E-06
GSE3982_BASOPHIL_VS_NKCELL_UP	138	-2.33061	< 5x10E-06
GSE43955_TGFB_IL6_VS_TGFB_IL6_IL23_TH17_ACT_CD4_TCELL_52H_DN	141	-2.33002	< 5x10E-06
GSE29618_LAIV_VS_TIV_FLU_VACCINE_DAY7_PDC_UP	145	-2.32262	< 5x10E-06
GSE43863_NAIVE_VS_LY6C_LOW_CXCR5NEG_CD4_EFF_TCELL_D6_LCMV_DN	129	2.3187	< 5x10E-06
GSE19772_CTRL_VS_HCMV_INF_MONOCYTES_UP	147	-2.31841	< 5x10E-06
GSE12003_MIR223_KO_VS_WT_BM_PROGENITOR_4D_CULTURE_UP	145	-2.31669	< 5x10E-06
GSE7460_TCONV_VS_TREG_THYMUS_DN	133	-2.3166	< 5x10E-06
GSE46606_UNSTIM_VS_CD40L_IL2_IL5_DAY1_STIMULATED_BCELL_UP	124	-2.31626	< 5x10E-06
GSE17580_TREG_VS_TEFF_S_MANSONI_INF_DN	140	-2.31455	< 5x10E-06
GSE8515_CTRL_VS_IL6_4H_STIM_MAC_UP	108	-2.31048	< 5x10E-06
GSE39820_TGFBETA1_IL6_VS_TGFBETA1_IL6_IL23A_TREATED_CD4_TCELL_UP	150	-2.31044	< 5x10E-06
GSE39820_TGFBETA3_IL6_VS_TGFBETA3_IL6_IL23A_TREATED_CD4_TCELL_UP	129	-2.30948	< 5x10E-06
GSE4590_LARGE_PRE_BCELL_VS_VPREB_POS_LARGE_PRE_BCELL_UP	118	-2.3084	< 5x10E-06
GSE9006_HEALTHY_VS_TYPE_2_DIABETES_PBMC_AT_DX_DN	134	-2.30499	< 5x10E-06
GSE2770_IL12_ACT_VS_ACT_CD4_TCELL_6H_DN	106	-2.2997	< 5x10E-06
GSE33162_HDAC3_KO_VS_HDAC3_KO_MACROPHAGE_DN	156	-2.29727	< 5x10E-06
GSE18281_SUBCAPSULAR_CORTICAL_REGION_VS_WHOLE_MEDULLA_THYMUS_UP	127	2.2962	< 5x10E-06
GSE37416_CTRL_VS_12H_F_TULARENSIS_LVS_NEUTROPHIL_UP	170	-2.29573	< 5x10E-06
GSE45739_NRAS_KO_VS_WT_ACD3_ACD28_STIM_CD4_TCELL_DN	135	-2.29499	< 5x10E-06
GSE3982_MAST_CELL_VS_BASOPHIL_DN	153	-2.29476	< 5x10E-06
GSE28726_NAIVE_VS_ACTIVATED_NKTCELL_DN	163	-2.29283	< 5x10E-06
GSE12392_IFNAR_KO_VS_IFNB_KO_CD8_NEG_SPLEEN_DC_UP	129	-2.28969	< 5x10E-06
GSE21927_SPLEEN_VS_C26GM_TUMOR_MONOCYTE_BALBC_DN	113	-2.28948	< 5x10E-06
GSE21546_UNSTIM_VS_ANTI_CD3_STIM_DP_THYMOCYTES_UP	118	-2.28911	< 5x10E-06
GSE6674_CPG_VS_PL2_3_STIM_BCELL_DN	156	-2.28795	< 5x10E-06
GSE21546_WT_VS_SAP1A_KO_AND_ELK1_KO_ANTI_CD3_STIM_DP_THYMOCYTES_UP	116	-2.28757	< 5x10E-06
GSE23398_WT_VS_IL2_KO_CD4_TCELL_SCURFY_MOUSE_DN	164	-2.28448	< 5x10E-06
GSE25087_TREG_VS_TCONV_ADULT_UP	136	-2.2824	< 5x10E-06
GSE32423_IL7_VS_IL7_IL4_NAIVE_CD8_TCELL_DN	141	-2.28235	< 5x10E-06
GSE21546_UNSTIM_VS_ANTI_CD3_STIM_SAP1A_KO_DP_THYMOCYTES_UP	112	-2.2806	< 5x10E-06
GSE19888_CTRL_VS_A3R_INHIBITOR_TREATED_MAST_CELL_DN	162	-2.28031	< 5x10E-06
GSE369_SOCS3_KO_VS_WT_LIVER_POST_IL6_INJECTION_DN	146	-2.27991	< 5x10E-06
GSE45739_NRAS_KO_VS_WT_UNSTIM_CD4_TCELL_DN	140	-2.27948	< 5x10E-06
GSE1791_CTRL_VS_NEUROMEDINU_IN_T_CELL_LINE_12H_DN	82	2.2528	< 5x10E-06
GSE22601_IMMATURE_CD4_SINGLE_POSITIVE_VS_CD8_SINGLE_POSITIVE_THYMOCYTE_DN	155	-2.21118	7.40083e-06
GSE25123_WT_VS_PPARG_KO_MACROPHAGE_IL4_STIM_DN	116	-2.2115	7.44541e-06
GSE17721_0.5H_VS_4H_PAM3CSK4_BMDC_DN	128	-2.21169	7.49053e-06
GSE14415_INDUCED_VS_NATURAL_TREG_UP	98	-2.21314	7.53621e-06
GSE28737_WT_VS_BCL6_KO_MARGINAL_ZONE_BCELL_DN	115	-2.21335	7.58244e-06
GSE17974_2.5H_VS_72H_IL4_AND_ANTI_IL12_ACT_CD4_TCELL_UP	160	-2.21339	7.62925e-06
GSE3982_CTRL_VS_LPS_1H_NEUTROPHIL_UP	133	-2.21348	7.67663e-06
GSE21927_SPLENIC_VS_TUMOR_MONOCYTES_FROM_C26GM_TUMOROUS_MICE_BALBC_DN	182	-2.2138	7.72461e-06
GSE22886_NAIVE_CD4_TCELL_VS_MONOCYTE_DN	194	-2.21407	7.7732e-06
GSE36476_CTRL_VS_TSST_ACT_72H_MEMORY_CD4_TCELL_YOUNG_UP	170	-2.21762	7.82239e-06
GSE18791_UNSTIM_VS_NEWCATSLE_VIRUS_DC_1H_DN	93	-2.2187	7.87222e-06
GSE37533_PPARG1_FOXP3_VS_PPARG2_FOXP3_TRANSDUCED_CD4_TCELL_DN	155	-2.2189	7.92268e-06
GSE13738_RESTING_VS_BYSTANDER_ACTIVATED_CD4_TCELL_UP	110	-2.21959	7.97379e-06
GSE40274_CTRL_VS_FOXP3_TRANSDUCED_ACTIVATED_CD4_TCELL_DN	161	-2.22186	8.02557e-06
GSE39820_CTRL_VS_TGFBETA3_IL6_CD4_TCELL_UP	136	-2.22399	8.07803e-06
GSE14769_UNSTIM_VS_80MIN_LPS_BMDM_DN	129	-2.22406	8.13117e-06
GSE9037_WT_VS_IRAK4_KO_BMDM_UP	119	-2.22487	8.18502e-06
GSE9601_UNTREATED_VS_NFKB_INHIBITOR_TREATED_HCMV_INF_MONOCYTE_DN	138	-2.22701	8.23959e-06
GSE9988_LPS_VS_LPS_AND_ANTI_TREM1_MONOCYTE_UP	159	-2.22767	8.29488e-06
GSE32423_IL7_VS_IL7_IL4_MEMORY_CD8_TCELL_UP	136	-2.22888	8.35093e-06
GSE27859_MACROPHAGE_VS_CD11C_INT_F480_HI_MACROPHAGE_UP	127	-2.22979	8.40774e-06
GSE23568_CTRL_TRANSDUCED_VS_WT_CD8_TCELL_UP	156	-2.23093	8.46533e-06
GSE369_PRE_VS_POST_IL6_INJECTION_SOCS3_KO_LIVER_UP	157	-2.23423	8.52371e-06
GSE32164_RESTING_DIFFERENTIATED_VS_ALTERNATIVELY_ACT_M2_MACROPHAGE_DN	174	-2.23506	8.5829e-06
GOLDRATH_NAIVE_VS_MEMORY_CD8_TCELL_DN	155	-2.23644	8.64292e-06
GSE46606_DAY1_VS_DAY3_CD40L_IL2_IL5_STIMULATED_IRF4_KO_BCELL_DN	116	-2.23711	8.70379e-06
GSE39556_CD8A_DC_VS_NK_CELL_MOUSE_3H_POST_POLYIC_INJ_DN	158	-2.23809	8.76552e-06
GSE23114_WT_VS_SLE2C1_MOUSE_SPLEEN_B1A_BCELL_UP	171	-2.23809	8.82813e-06
GSE30971_CTRL_VS_LPS_STIM_MACROPHAGE_WBP7_KO_4H_DN	127	-2.23917	8.89164e-06
GSE11961_FOLLICULAR_BCELL_VS_MEMORY_BCELL_DAY7_DN	123	-2.24067	8.95607e-06
GSE24142_EARLY_THYMIC_PROGENITOR_VS_DN2_THYMOCYTE_FETAL_UP	143	-2.24556	9.02144e-06
GSE1460_NAIVE_CD4_TCELL_CORD_BLOOD_VS_THYMIC_STROMAL_CELL_DN	147	-2.24874	9.08778e-06
GSE30971_CTRL_VS_LPS_STIM_MACROPHAGE_WBP7_KO_4H_UP	124	-2.25381	9.1551e-06
GSE20366_TREG_VS_NAIVE_CD4_TCELL_DEC205_CONVERSION_DN	97	-2.25402	9.22342e-06
GSE21033_1H_VS_12H_POLYIC_STIM_DC_DN	92	-2.25546	9.29277e-06
GSE10500_ARTHRITIC_SYNOVIAL_FLUID_VS_HEALTHY_MACROPHAGE_DN	83	-2.26092	9.36317e-06
GSE21063_CTRL_VS_ANTI_IGM_STIM_BCELL_3H_DN	112	-2.2613	9.43464e-06
GSE16385_ROSIGLITAZONE_IFNG_TNF_VS_IL4_STIM_MACROPHAGE_DN	140	-2.26175	9.50722e-06
GSE3920_UNTREATED_VS_IFNB_TREATED_ENDOTHELIAL_CELL_UP	141	-2.26177	9.58091e-06
GSE10239_MEMORY_VS_KLRG1HIGH_EFF_CD8_TCELL_DN	146	-2.26675	9.65577e-06
GSE14000_UNSTIM_VS_4H_LPS_DC_TRANSLATED_RNA_UP	153	-2.26831	9.7318e-06
GSE20715_WT_VS_TLR4_KO_LUNG_UP	137	-2.27159	9.80903e-06
GSE22886_NAIVE_CD4_TCELL_VS_DC_DN	183	-2.27249	9.8875e-06
GSE18281_CORTICAL_THYMOCYTE_VS_WHOLE_CORTEX_THYMUS_DN	150	-2.27729	9.96724e-06
GSE17974_0.5H_VS_72H_IL4_AND_ANTI_IL12_ACT_CD4_TCELL_UP	154	-2.20924	1.46713e-05
GSE3982_DC_VS_TH1_UP	145	-2.18015	2.0012e-05
GSE11057_NAIVE_VS_MEMORY_CD4_TCELL_DN	172	-2.18092	2.01208e-05
GSE11961_FOLLICULAR_BCELL_VS_GERMINAL_CENTER_BCELL_DAY7_UP	128	-2.18108	2.02307e-05
GSE1460_INTRATHYMIC_T_PROGENITOR_VS_CD4_THYMOCYTE_DN	162	-2.18197	2.03419e-05
GSE13484_12H_VS_3H_YF17D_VACCINE_STIM_PBMC_DN	155	-2.18496	2.04543e-05
GSE21927_SPLEEN_C57BL6_VS_EL4_TUMOR_BALBC_MONOCYTES_UP	179	-2.18737	2.05679e-05
GSE7460_CD8_TCELL_VS_TREG_ACT_DN	125	-2.19161	2.06828e-05
GSE32533_WT_VS_MIR17_KO_ACT_CD4_TCELL_DN	164	-2.19183	2.0799e-05
GSE39820_CTRL_VS_IL1B_IL6_CD4_TCELL_DN	122	-2.19636	2.09165e-05
GSE23502_BM_VS_COLON_TUMOR_MYELOID_DERIVED_SUPPRESSOR_CELL_UP	143	-2.20039	2.10353e-05
GSE10273_HIGH_VS_LOW_IL7_TREATED_IRF4_8_NULL_PRE_BCELL_UP	136	-2.20052	2.11555e-05
GSE17721_0.5H_VS_8H_CPG_BMDC_DN	148	-2.20209	2.12771e-05
GSE37532_VISCERAL_ADIPOSE_TISSUE_VS_LN_DERIVED_PPARG_KO_TCONV_CD4_TCELL_UP	134	-2.20266	2.14001e-05
GSE7400_CTRL_VS_CSF3_IN_VIVO_TREATED_PBMC_UP	160	-2.20355	2.15245e-05
GSE5463_CTRL_VS_DEXAMETHASONE_TREATED_THYMOCYTE_DN	133	-2.20432	2.16504e-05
GSE29164_UNTREATED_VS_CD8_TCELL_AND_IL12_TREATED_MELANOMA_DAY7_UP	158	-2.20455	2.17778e-05
GSE36476_CTRL_VS_TSST_ACT_40H_MEMORY_CD4_TCELL_YOUNG_UP	169	-2.20662	2.19066e-05
GSE16385_IFNG_TNF_VS_UNSTIM_MACROPHAGE_ROSIGLITAZONE_TREATED_DN	166	-2.17276	2.5949e-05
GSE32901_NAIVE_VS_TH17_ENRICHED_CD4_TCELL_DN	121	-2.17359	2.60863e-05
GSE3039_NKT_CELL_VS_ALPHABETA_CD8_TCELL_DN	137	-2.17411	2.62251e-05
GSE16385_UNTREATED_VS_12H_IL4_TREATED_MACROPHAGE_DN	105	-2.17529	2.63653e-05
GSE22886_NAIVE_TCELL_VS_NEUTROPHIL_DN	125	-2.1755	2.65071e-05
GSE21033_CTRL_VS_POLYIC_STIM_DC_6H_UP	125	-2.17235	3.22508e-05
GSE45365_NK_CELL_VS_BCELL_MCMV_INFECTION_UP	159	-2.16231	3.6442e-05
GSE37301_LYMPHOID_PRIMED_MPP_VS_GRAN_MONO_PROGENITOR_UP	139	-2.16256	3.66224e-05
GSE3982_CENT_MEMORY_CD4_TCELL_VS_TH2_UP	132	-2.16361	3.68046e-05
GSE41176_UNSTIM_VS_ANTI_IGM_STIM_TAK1_KO_BCELL_1H_DN	94	-2.16516	3.69886e-05
GSE3203_UNTREATED_VS_IFNB_TREATED_LN_BCELL_UP	119	-2.16578	3.71745e-05
GSE29949_MICROGLIA_BRAIN_VS_CD8_POS_DC_SPLEEN_UP	137	-2.16599	3.73622e-05
GSE24671_CTRL_VS_SENDAI_VIRUS_INFECTED_MOUSE_SPLENOCYTES_UP	108	-2.16619	3.75519e-05
GSE24142_ADULT_VS_FETAL_EARLY_THYMIC_PROGENITOR_UP	129	-2.16631	3.77435e-05
GSE22886_NAIVE_TCELL_VS_MONOCYTE_DN	192	-2.16743	3.7937e-05
GSE339_CD4POS_VS_CD8POS_DC_IN_CULTURE_UP	141	-2.14568	3.80238e-05
GSE1432_CTRL_VS_IFNG_1H_MICROGLIA_DN	118	-2.16903	3.81326e-05
GSE10239_MEMORY_VS_KLRG1INT_EFF_CD8_TCELL_DN	129	-2.14569	3.81921e-05
GSE29164_CD8_TCELL_VS_CD8_TCELL_AND_IL12_TREATED_MELANOMA_DAY7_UP	138	-2.16912	3.83302e-05
GSE9988_ANTI_TREM1_VS_LOW_LPS_MONOCYTE_DN	139	-2.14585	3.83618e-05
GSE29618_MONOCYTE_VS_PDC_UP	187	-2.17006	3.85298e-05
GSE9988_ANTI_TREM1_VS_ANTI_TREM1_AND_LPS_MONOCYTE_DN	123	-2.14588	3.85331e-05
GSE33162_HDAC3_KO_VS_HDAC3_KO_4H_LPS_STIM_MACROPHAGE_UP	155	-2.14646	3.87059e-05
GSE43260_BTLA_POS_VS_NEG_INTRATUMORAL_CD8_TCELL_DN	164	-2.14685	3.88802e-05
GSE28237_FOLLICULAR_VS_LATE_GC_BCELL_DN	141	-2.14756	3.90561e-05
GSE25085_FETAL_LIVER_VS_FETAL_BM_SP4_THYMIC_IMPLANT_DN	133	-2.14799	3.92337e-05
GSE411_UNSTIM_VS_100MIN_IL6_STIM_MACROPHAGE_DN	150	-2.14825	3.94128e-05
GSE37534_PIOGLITAZONE_VS_ROSIGLITAZONE_TREATED_CD4_TCELL_PPARG1_FOXP3_TRANSDUCED_DN	91	-2.14913	3.95936e-05
GSE24142_ADULT_VS_FETAL_DN3_THYMOCYTE_UP	154	-2.14957	3.97761e-05
GSE18791_CTRL_VS_NEWCASTLE_VIRUS_DC_2H_UP	112	-2.15036	3.99602e-05
GSE29949_CD8_NEG_DC_SPLEEN_VS_DC_BRAIN_DN	132	-2.15084	4.01461e-05
GSE40277_GATA1_AND_SATB1_TRANSDUCED_VS_CTRL_CD4_TCELL_UP	140	-2.15094	4.03337e-05
GSE33424_CD161_HIGH_VS_NEG_CD8_TCELL_UP	152	-2.15117	4.0523e-05
GSE7768_OVA_ALONE_VS_OVA_WITH_MPL_IMMUNIZED_MOUSE_WHOLE_SPLEEN_6H_DN	111	-2.15236	4.07142e-05
GSE22886_TH1_VS_TH2_48H_ACT_DN	161	-2.15291	4.09071e-05
GSE13738_RESTING_VS_BYSTANDER_ACTIVATED_CD4_TCELL_DN	160	-2.15294	4.11019e-05
GSE17974_IL4_AND_ANTI_IL12_VS_UNTREATED_6H_ACT_CD4_TCELL_DN	118	-2.15505	4.12986e-05
GSE18791_CTRL_VS_NEWCASTLE_VIRUS_DC_10H_DN	138	-2.15793	4.14971e-05
GSE1460_INTRATHYMIC_T_PROGENITOR_VS_NAIVE_CD4_TCELL_CORD_BLOOD_UP	158	-2.15836	4.16976e-05
GSE6674_CPG_VS_CPG_AND_ANTI_IGM_STIM_BCELL_DN	153	-2.16012	4.19e-05
GSE12366_NAIVE_VS_MEMORY_BCELL_DN	136	-2.16189	4.21044e-05
GSE45365_CD8A_DC_VS_CD11B_DC_IFNAR_KO_UP	104	-2.16213	4.23108e-05
GSE10325_CD4_TCELL_VS_MYELOID_DN	177	-2.14327	4.87286e-05
GSE22886_NAIVE_CD8_TCELL_VS_MONOCYTE_DN	195	-2.13554	5.24207e-05
GSE7831_UNSTIM_VS_CPG_STIM_PDC_4H_UP	161	-2.13591	5.26447e-05
GSE15624_CTRL_VS_3H_HALOFUGINONE_TREATED_CD4_TCELL_UP	118	-2.13642	5.28706e-05
GSE30971_CTRL_VS_LPS_STIM_MACROPHAGE_WBP7_KO_2H_UP	124	-2.13769	5.30985e-05
GSE29618_MONOCYTE_VS_PDC_DAY7_FLU_VACCINE_UP	192	-2.14077	5.33284e-05
GSE34515_CD16_POS_MONOCYTE_VS_DC_DN	156	-2.14215	5.35603e-05
GSE17721_0.5H_VS_4H_GARDIQUIMOD_BMDC_DN	136	-2.14239	5.37941e-05
GSE16450_CTRL_VS_IFNA_6H_STIM_IMMATURE_NEURON_CELL_LINE_UP	123	-2.12597	5.57764e-05
GSE37301_PRO_BCELL_VS_RAG2_KO_NK_CELL_DN	115	-2.12748	5.60069e-05
GSE10240_IL22_VS_IL17_STIM_PRIMARY_BRONCHIAL_EPITHELIAL_CELLS_UP	149	-2.12943	5.62393e-05
GSE360_L_DONOVANI_VS_B_MALAYI_HIGH_DOSE_MAC_UP	135	-2.13008	5.64736e-05
GSE2706_R848_VS_R848_AND_LPS_8H_STIM_DC_DN	104	-2.13168	5.67099e-05
GSE13946_CTRL_VS_DSS_COLITIS_GD_TCELL_FROM_COLON_DN	109	-2.13204	5.69482e-05
GSE1448_ANTI_VALPHA2_VS_VBETA5_DP_THYMOCYTE_UP	143	-2.13211	5.71885e-05
GSE17974_IL4_AND_ANTI_IL12_VS_UNTREATED_12H_ACT_CD4_TCELL_UP	115	-2.13334	5.74308e-05
GSE17721_0.5H_VS_24H_GARDIQUIMOD_BMDC_DN	155	-2.1109	6.13351e-05
GSE10325_CD4_TCELL_VS_BCELL_DN	148	-2.11152	6.1571e-05
GSE16385_ROSIGLITAZONE_IFNG_TNF_VS_IL4_STIM_MACROPHAGE_UP	120	-2.11152	6.18087e-05
GSE17974_0H_VS_2H_IN_VITRO_ACT_CD4_TCELL_DN	128	-2.11162	6.20483e-05
GSE14000_TRANSLATED_RNA_VS_MRNA_DC_UP	162	-2.11174	6.22897e-05
GSE8685_IL2_ACT_IL2_STARVED_VS_IL21_ACT_IL2_STARVED_CD4_TCELL_DN	76	-2.11239	6.2533e-05
GSE9988_LOW_LPS_VS_ANTI_TREM1_AND_LPS_MONOCYTE_UP	148	-2.11338	6.27783e-05
GSE9037_CTRL_VS_LPS_4H_STIM_IRAK4_KO_BMDM_DN	121	-2.11455	6.30254e-05
GSE37301_PRO_BCELL_VS_CD4_TCELL_DN	81	-2.11494	6.32746e-05
GSE7852_TREG_VS_TCONV_THYMUS_UP	130	-2.11518	6.35256e-05
GSE37533_PPARG1_FOXP3_VS_FOXP3_TRANSDUCED_CD4_TCELL_PIOGLITAZONE_TREATED_DN	151	-2.1161	6.37787e-05
GSE360_CTRL_VS_M_TUBERCULOSIS_MAC_DN	120	-2.11837	6.40338e-05
GSE22886_NAIVE_CD8_TCELL_VS_MEMORY_TCELL_DN	159	-2.11858	6.4291e-05
GSE13485_DAY1_VS_DAY7_YF17D_VACCINE_PBMC_DN	152	-2.11887	6.45502e-05
GSE34515_CD16_NEG_MONOCYTE_VS_DC_UP	162	-2.10962	6.47769e-05
GSE12001_MIR223_KO_VS_WT_NEUTROPHIL_DN	140	-2.1195	6.48116e-05
GSE21927_BALBC_VS_C57BL6_MONOCYTE_SPLEEN_UP	121	-2.10963	6.50213e-05
GSE25677_MPL_VS_R848_STIM_BCELL_UP	118	-2.11952	6.5075e-05
GSE39110_UNTREATED_VS_IL2_TREATED_CD8_TCELL_DAY6_POST_IMMUNIZATION_DN	135	-2.10985	6.52676e-05
GSE40666_UNTREATED_VS_IFNA_STIM_STAT4_KO_EFFECTOR_CD8_TCELL_90MIN_DN	128	-2.12222	6.53406e-05
GSE24574_BCL6_HIGH_TFH_VS_NAIVE_CD4_TCELL_DN	166	-2.11054	6.55158e-05
GSE2770_UNTREATED_VS_IL12_TREATED_ACT_CD4_TCELL_48H_DN	139	-2.1228	6.56084e-05
GSE29617_CTRL_VS_TIV_FLU_VACCINE_PBMC_2008_UP	106	-2.11065	6.57658e-05
GSE36888_UNTREATED_VS_IL2_TREATED_TCELL_6H_DN	133	-2.10202	6.7896e-05
GSE40685_TREG_VS_FOXP3_KO_TREG_PRECURSOR_DN	139	-2.1039	6.81465e-05
GSE21360_PRIMARY_VS_QUATERNARY_MEMORY_CD8_TCELL_DN	177	-2.10392	6.83989e-05
GSE369_IFNG_KO_VS_WT_LIVER_UP	139	-2.10412	6.86532e-05
GSE33292_WT_VS_TCF1_KO_DN3_THYMOCYTE_UP	139	-2.10628	6.89094e-05
GSE30083_SP2_VS_SP4_THYMOCYTE_DN	142	-2.10692	6.91675e-05
GSE29618_PRE_VS_DAY7_POST_LAIV_FLU_VACCINE_PDC_DN	159	-2.09719	7.1084e-05
GSE36078_WT_VS_IL1R_KO_LUNG_DC_AFTER_AD5_INF_DN	131	-2.09758	7.13416e-05
GSE23568_ID3_TRANSDUCED_VS_ID3_KO_CD8_TCELL_DN	171	-2.09774	7.1601e-05
GSE3982_MAST_CELL_VS_TH2_UP	143	-2.09965	7.18623e-05
GSE360_CTRL_VS_L_DONOVANI_MAC_DN	150	-2.10019	7.21255e-05
GSE26559_TCF1_KO_VS_WT_LIN_NEG_CELL_UP	157	-2.09234	7.94074e-05
GSE9006_HEALTHY_VS_TYPE_1_DIABETES_PBMC_4MONTH_POST_DX_UP	176	-2.09499	7.9693e-05
GSE36891_POLYIC_TLR3_VS_PAM_TLR2_STIM_PERITONEAL_MACROPHAGE_DN	113	-2.09137	8.32486e-05
GSE7852_TREG_VS_TCONV_LN_UP	134	-2.09182	8.35459e-05
GSE24142_EARLY_THYMIC_PROGENITOR_VS_DN2_THYMOCYTE_UP	151	-2.08543	8.63673e-05
GSE3720_VD1_VS_VD2_GAMMADELTA_TCELL_WITH_LPS_STIM_UP	138	-2.08675	8.66714e-05
GSE411_100MIN_VS_400MIN_IL6_STIM_MACROPHAGE_UP	149	-2.08697	8.69776e-05
GSE13493_CD4INTCD8POS_VS_CD8POS_THYMOCYTE_UP	127	-2.0884	8.72861e-05
GSE10325_CD4_TCELL_VS_BCELL_UP	177	-2.07695	9.24458e-05
GSE17721_CTRL_VS_PAM3CSK4_0.5H_BMDC_UP	137	-2.07857	9.27624e-05
GSE20366_TREG_VS_NAIVE_CD4_TCELL_HOMEOSTATIC_CONVERSION_DN	138	-2.07882	9.30812e-05
GSE26928_EFF_MEM_VS_CENTR_MEM_CD4_TCELL_DN	86	-2.08008	9.34022e-05
GSE3039_CD4_TCELL_VS_NKT_CELL_UP	147	-2.08086	9.37253e-05
GSE12507_PDC_CELL_LINE_VS_IMMATUE_T_CELL_LINE_UP	84	-2.08182	9.40508e-05
GSE17974_CTRL_VS_ACT_IL4_AND_ANTI_IL12_1H_CD4_TCELL_DN	118	-2.08235	9.43785e-05
GSE26495_NAIVE_VS_PD1HIGH_CD8_TCELL_DN	163	-2.08397	9.47085e-05
GSE9037_CTRL_VS_LPS_4H_STIM_BMDM_DN	131	-2.07571	9.5715e-05
GSE41867_DAY6_EFFECTOR_VS_DAY30_EXHAUSTED_CD8_TCELL_LCMV_CLONE13_DN	153	-2.07638	9.60395e-05
GSE40184_HEALTHY_VS_HCV_INFECTED_DONOR_PBMC_UP	121	-2.07648	9.63661e-05
GSE26727_WT_VS_KLF2_KO_LPS_STIM_MACROPHAGE_DN	159	-2.06476	9.6828e-05
GSE1448_CTRL_VS_ANTI_VBETA5_DP_THYMOCYTE_UP	147	-2.06479	9.71334e-05
GSE22935_UNSTIM_VS_24H_MBOVIS_BCG_STIM_MYD88_KO_MACROPHAGE_UP	154	-2.06523	9.74408e-05
GSE36891_UNSTIM_VS_POLYIC_TLR3_STIM_PERITONEAL_MACROPHAGE_DN	149	-2.0658	9.77501e-05
GSE21360_NAIVE_VS_QUATERNARY_MEMORY_CD8_TCELL_UP	155	-2.06618	9.80614e-05
GSE36476_CTRL_VS_TSST_ACT_16H_MEMORY_CD4_TCELL_YOUNG_UP	169	-2.06625	9.83747e-05
GSE30083_SP3_VS_SP4_THYMOCYTE_DN	147	-2.07326	9.85649e-05
GSE29618_BCELL_VS_MONOCYTE_DAY7_FLU_VACCINE_UP	150	-2.06631	9.869e-05
GSE22601_DOUBLE_NEGATIVE_VS_DOUBLE_POSITIVE_THYMOCYTE_DN	164	-2.07446	9.88945e-05
GSE22601_DOUBLE_POSITIVE_VS_CD8_SINGLE_POSITIVE_THYMOCYTE_UP	167	-2.06661	9.90074e-05
GSE23505_UNTREATED_VS_4DAY_IL6_IL1_IL23_TREATED_CD4_TCELL_UP	153	-2.07491	9.92264e-05
GSE11961_MEMORY_BCELL_DAY7_VS_GERMINAL_CENTER_BCELL_DAY40_DN	128	-2.067	9.93267e-05
GSE17301_ACD3_ACD28_VS_ACD3_ACD28_AND_IFNA5_STIM_CD8_TCELL_DN	165	-2.07529	9.95605e-05
GSE339_EX_VIVO_VS_IN_CULTURE_CD4POS_DC_DN	136	-2.06711	9.96482e-05
GSE20366_TREG_VS_NAIVE_CD4_TCELL_UP	120	-2.06731	9.99717e-05
GSE17721_0.5H_VS_24H_POLYIC_BMDC_DN	143	-2.06938	0.000100297
GSE17721_LPS_VS_POLYIC_6H_BMDC_UP	144	-2.06986	0.000100625
GSE20198_IL12_VS_IL12_IL18_TREATED_ACT_CD4_TCELL_UP	156	-2.07002	0.000100955
GSE36476_YOUNG_VS_OLD_DONOR_MEMORY_CD4_TCELL_16H_TSST_ACT_DN	103	-2.05801	0.000100985
GSE9006_TYPE_1_VS_TYPE_2_DIABETES_PBMC_AT_DX_DN	154	-2.0704	0.000101287
GSE17974_CTRL_VS_ACT_IL4_AND_ANTI_IL12_24H_CD4_TCELL_UP	148	-2.05823	0.000101293
GSE3920_UNTREATED_VS_IFNA_TREATED_ENDOTHELIAL_CELL_DN	121	-2.06011	0.000101602
GSE36891_UNSTIM_VS_PAM_TLR2_STIM_PERITONEAL_MACROPHAGE_UP	158	-2.07081	0.000101621
GSE7764_IL15_TREATED_VS_CTRL_NK_CELL_24H_DN	117	-2.0602	0.000101914
GSE22601_IMMATURE_CD4_SINGLE_POSITIVE_VS_DOUBLE_POSITIVE_THYMOCYTE_DN	156	-2.07208	0.000101958
GSE17301_CTRL_VS_48H_IFNA2_STIM_CD8_TCELL_UP	159	-2.06027	0.000102228
GSE17721_0.5H_VS_4H_LPS_BMDC_DN	119	-2.07268	0.000102297
GSE22886_NEUTROPHIL_VS_DC_DN	181	-2.06077	0.000102543
GSE3565_DUSP1_VS_WT_SPLENOCYTES_UP	112	-2.06133	0.000102861
GSE11961_MARGINAL_ZONE_BCELL_VS_GERMINAL_CENTER_BCELL_DAY40_UP	133	-2.06156	0.00010318
GSE9006_HEALTHY_VS_TYPE_1_DIABETES_PBMC_1MONTH_POST_DX_UP	174	-2.06214	0.000103502
GSE21033_CTRL_VS_POLYIC_STIM_DC_12H_DN	151	-2.06246	0.000103825
GSE2128_C57BL6_VS_NOD_CD4CD8_DP_THYMOCYTE_UP	133	-2.06277	0.00010415
GSE19825_CD24LOW_VS_IL2RA_HIGH_DAY3_EFF_CD8_TCELL_DN	154	-2.04949	0.000107699
GSE13522_WT_VS_IFNAR_KO_SKING_T_CRUZI_Y_STRAIN_INF_UP	123	-2.05229	0.000107814
GSE23308_CTRL_VS_CORTICOSTERONE_TREATED_MACROPHAGE_MINERALCORTICOID_REC_KO_DN	151	-2.04976	0.000108014
GSE19923_WT_VS_HEB_KO_DP_THYMOCYTE_DN	152	-2.05263	0.000108141
GSE37534_GW1929_VS_PIOGLITAZONE_TREATED_CD4_TCELL_PPARG1_FOXP3_TRANSDUCED_DN	141	-2.04987	0.000108331
GSE32423_CTRL_VS_IL7_IL4_MEMORY_CD8_TCELL_UP	128	-2.04996	0.000108649
GSE2405_S_AUREUS_VS_UNTREATED_NEUTROPHIL_DN	100	-2.05063	0.00010897
GSE20152_SPHK1_KO_VS_WT_HTNFA_OVERXPRESS_ANKLE_UP	129	-2.05104	0.000109292
GSE1791_CTRL_VS_NEUROMEDINU_IN_T_CELL_LINE_6H_UP	150	-2.05105	0.000109616
GSE17301_ACD3_ACD28_VS_ACD3_ACD28_AND_IFNA2_STIM_CD8_TCELL_DN	161	-2.04364	0.000109729
GSE3039_NKT_CELL_VS_ALPHAALPHA_CD8_TCELL_UP	149	-2.05118	0.000109943
GSE24142_EARLY_THYMIC_PROGENITOR_VS_DN3_THYMOCYTE_FETAL_UP	153	-2.04369	0.000110045
GSE13173_UNTREATED_VS_IL12_TREATED_ACT_CD8_TCELL_DN	99	-2.05149	0.000110271
GSE20715_0H_VS_6H_OZONE_TLR4_KO_LUNG_DN	131	-2.04384	0.000110364
GSE42021_TREG_PLN_VS_CD24LO_TREG_THYMUS_UP	123	-2.05157	0.000110601
GSE32423_MEMORY_VS_NAIVE_CD8_TCELL_DN	137	-2.04747	0.000110683
GSE32423_MEMORY_VS_NAIVE_CD8_TCELL_IL7_IL4_DN	140	-2.05189	0.000110933
GSE17974_1H_VS_72H_UNTREATED_IN_VITRO_CD4_TCELL_UP	156	-2.04922	0.000111005
GSE17721_LPS_VS_CPG_12H_BMDC_UP	143	-2.05223	0.000111267
GSE7348_UNSTIM_VS_LPS_STIM_MACROPHAGE_DN	122	-2.04284	0.000112961
GSE29615_CTRL_VS_DAY3_LAIV_IFLU_VACCINE_PBMC_UP	128	-2.04183	0.00011968
GSE35685_CD34POS_CD38NEG_VS_CD34POS_CD10NEG_CD62LPOS_BONE_MARROW_UP	160	-2.04078	0.000122154
GSE7460_WT_VS_FOXP3_HET_ACT_TCONV_DN	136	-2.04129	0.000122501
GSE39820_CTRL_VS_TGFBETA1_IL6_CD4_TCELL_UP	139	-2.04131	0.00012285
GSE45881_CXCR6HI_VS_CXCR1LO_COLONIC_LAMINA_PROPRIA_UP	164	-2.04007	0.000125299
GSE37416_CTRL_VS_24H_F_TULARENSIS_LVS_NEUTROPHIL_DN	164	-2.03753	0.000127332
GSE13485_DAY1_VS_DAY21_YF17D_VACCINE_PBMC_DN	140	-2.03781	0.000127689
GSE43700_UNTREATED_VS_IL10_TREATED_PBMC_UP	123	-2.03869	0.000128048
GSE26030_TH1_VS_TH17_DAY15_POST_POLARIZATION_UP	127	-2.03946	0.000128408
GSE29618_BCELL_VS_MONOCYTE_UP	143	-2.03373	0.000130444
GSE7568_CTRL_VS_24H_TGFB_TREATED_MACROPHAGES_WITH_IL4_AND_DEXAMETHASONE_UP	136	-2.02846	0.000130557
GSE42021_TREG_PLN_VS_CD24HI_TREG_THYMUS_UP	140	-2.02987	0.000130912
GSE40274_FOXP3_VS_FOXP3_AND_PBX1_TRANSDUCED_ACTIVATED_CD4_TCELL_UP	143	-2.0312	0.00013127
GSE11961_MEMORY_BCELL_DAY7_VS_GERMINAL_CENTER_BCELL_DAY7_UP	134	-2.03146	0.00013163
GSE43863_NAIVE_VS_MEMORY_TFH_CD4_TCELL_D150_LCMV_UP	162	-2.03157	0.000131991
GSE8921_UNSTIM_0H_VS_TLR1_2_STIM_MONOCYTE_6H_DN	124	-2.03184	0.000132355
GSE3982_BCELL_VS_BASOPHIL_DN	129	-2.03224	0.000132721
GSE20198_IL12_VS_IL12_IL18_TREATED_ACT_CD4_TCELL_DN	151	-2.03228	0.000133088
GSE35825_UNTREATED_VS_IFNG_STIM_MACROPHAGE_UP	128	-2.03303	0.000133458
GSE13484_3H_UNSTIM_VS_YF17D_VACCINE_STIM_PBMC_DN	142	-2.02825	0.000133535
GSE7852_THYMUS_VS_FAT_TREG_UP	157	-2.02419	0.000138646
GSE41867_NAIVE_VS_DAY15_LCMV_CONE13_EFFECTOR_CD8_TCELL_DN	134	-2.02471	0.000139019
GSE17721_0.5H_VS_8H_LPS_BMDC_DN	136	-2.02589	0.000139394
GSE17974_CTRL_VS_ACT_IL4_AND_ANTI_IL12_0.5H_CD4_TCELL_DN	113	-2.02592	0.00013977
GSE3982_MAST_CELL_VS_TH1_UP	142	-2.01978	0.000141134
GSE26928_EFF_MEMORY_VS_CXCR5_POS_CD4_TCELL_DN	110	-2.02372	0.000141511
GSE30971_2H_VS_4H_LPS_STIM_MACROPHAGE_WBP7_HET_DN	62	-2.01728	0.000144021
GSE25087_TREG_VS_TCONV_FETUS_UP	134	-2.01641	0.000149367
GSE24142_ADULT_VS_FETAL_DN2_THYMOCYTE_UP	136	-2.01667	0.000149762
GSE19923_WT_VS_HEB_AND_E2A_KO_DP_THYMOCYTE_DN	145	-2.01672	0.000150159
GSE12198_NK_VS_NK_ACT_EXPANSION_SYSTEM_DERIVED_NK_CELL_UP	139	-2.01382	0.000151776
GSE3982_MAC_VS_TH1_UP	136	-2.01461	0.000152175
GSE12366_PLASMA_CELL_VS_NAIVE_BCELL_DN	164	-2.01038	0.000157437
GSE7852_LN_VS_THYMUS_TREG_UP	138	-2.01092	0.000157849
GSE11057_NAIVE_VS_CENT_MEMORY_CD4_TCELL_DN	171	-2.00965	0.000163455
GSE29618_MONOCYTE_VS_MDC_UP	184	-2.00419	0.000167666
GSE7219_WT_VS_NIK_NFKB2_KO_DC_DN	128	-2.00478	0.000168099
GSE21927_UNTREATED_VS_GMCSF_IL6_TREATED_BONE_MARROW_DN	109	-2.00503	0.000168533
GSE33292_DN3_THYMOCYTE_VS_TCELL_LYMPHOMA_FROM_TCF1_KO_UP	131	-2.00587	0.00016897
GSE42088_UNINF_VS_LEISHMANIA_INF_DC_24H_UP	180	-2.00625	0.000169408
GSE20366_EX_VIVO_VS_DEC205_CONVERSION_UP	138	-2.00142	0.000171412
GSE4142_NAIVE_BCELL_VS_PLASMA_CELL_UP	139	-2.00167	0.000171847
GSE11386_NAIVE_VS_MEMORY_BCELL_DN	109	-2.0018	0.000172284
GSE3337_CTRL_VS_4H_IFNG_IN_CD8POS_DC_DN	144	-2.00235	0.000172724
GSE40274_XBP1_VS_FOXP3_AND_XBP1_TRANSDUCED_ACTIVATED_CD4_TCELL_UP	152	-2.00327	0.000173166
GSE14415_NATURAL_TREG_VS_FOXP3_KO_NATURAL_TREG_DN	87	-2.00387	0.00017361
GSE28408_LY6G_POS_VS_NEG_DC_UP	162	-1.99922	0.000176793
GSE369_SOCS3_KO_VS_WT_LIVER_DN	140	-1.99967	0.00017724
GSE14769_UNSTIM_VS_40MIN_LPS_BMDM_DN	142	-1.99868	0.000179374
GSE13484_UNSTIM_VS_12H_YF17D_VACCINE_STIM_PBMC_DN	154	-1.99492	0.000182779
GSE21670_STAT3_KO_VS_WT_CD4_TCELL_TGFB_IL6_TREATED_DN	156	-1.99591	0.000183232
GSE24210_CTRL_VS_IL35_TREATED_TCONV_CD4_TCELL_UP	147	-1.9963	0.000183688
GSE17721_CTRL_VS_GARDIQUIMOD_1H_BMDC_DN	120	-1.99351	0.000184029
GSE26669_CTRL_VS_COSTIM_BLOCK_MLR_CD4_TCELL_DN	139	-1.99657	0.000184146
GSE39556_UNTREATED_VS_3H_POLYIC_INJ_MOUSE_CD8A_DC_DN	157	-1.99375	0.000184481
GSE17301_IFNA2_VS_IFNA2_AND_ACD3_ACD28_STIM_CD8_TCELL_UP	168	-1.99694	0.000184607
GSE17721_CTRL_VS_LPS_2H_BMDC_DN	114	-1.99382	0.000184936
GSE34515_CD16_POS_MONOCYTE_VS_DC_UP	139	-1.99772	0.000185069
GSE18893_TCONV_VS_TREG_2H_TNF_STIM_DN	166	-1.99426	0.000185392
GSE20198_IL12_IL18_VS_IFNA_TREATED_ACT_CD4_TCELL_DN	142	-1.99256	0.000185648
GSE3982_EOSINOPHIL_VS_CENT_MEMORY_CD4_TCELL_UP	164	-1.99265	0.000186101
GSE32901_NAIVE_VS_TH17_ENRICHED_CD4_TCELL_UP	102	-1.9932	0.000186556
GSE24634_TREG_VS_TCONV_POST_DAY10_IL4_CONVERSION_UP	147	-1.99158	0.000190214
GSE29164_UNTREATED_VS_CD8_TCELL_AND_IL12_TREATED_MELANOMA_DAY3_DN	149	-1.99164	0.000190675
GSE7219_UNSTIM_VS_LPS_AND_ANTI_CD40_STIM_DC_UP	122	-1.99166	0.000191138
GSE5589_UNSTIM_VS_45MIN_LPS_STIM_MACROPHAGE_UP	144	-1.98832	0.00019724
GSE557_WT_VS_I_AB_KO_DC_DN	138	-1.98854	0.000197713
GSE27291_0H_VS_7D_STIM_GAMMADELTA_TCELL_DN	142	-1.98865	0.000198188
GSE37416_CTRL_VS_24H_F_TULARENSIS_LVS_NEUTROPHIL_UP	155	-1.98908	0.000198665
GSE22886_IGG_IGA_MEMORY_BCELL_VS_BLOOD_PLASMA_CELL_UP	124	-1.98771	0.000199738
GSE2770_TGFB_AND_IL4_VS_IL12_TREATED_ACT_CD4_TCELL_6H_UP	170	-1.98703	0.000201699
GSE22886_NAIVE_CD8_TCELL_VS_DC_DN	182	-1.98704	0.000202179
GSE2770_TGFB_AND_IL4_VS_TGFB_AND_IL12_TREATED_ACT_CD4_TCELL_2H_DN	136	-1.98551	0.000202658
GSE14415_NATURAL_TREG_VS_FOXP3_KO_NATURAL_TREG_UP	82	-1.98551	0.000203136
GSE2706_2H_VS_8H_LPS_STIM_DC_DN	123	-1.98568	0.000203616
GSE29615_DAY3_VS_DAY7_LAIV_FLU_VACCINE_PBMC_DN	88	-1.98665	0.000204099
GSE17974_IL4_AND_ANTI_IL12_VS_UNTREATED_48H_ACT_CD4_TCELL_DN	109	-1.98382	0.000213791
GSE15330_LYMPHOID_MULTIPOTENT_VS_PRO_BCELL_DN	154	-1.98305	0.00021614
GSE6092_UNSTIM_VS_IFNG_STIM_ENDOTHELIAL_CELL_DN	150	-1.9826	0.00021802
GSE9509_LPS_VS_LPS_AND_IL10_STIM_IL10_KO_MACROPHAGE_20MIN_DN	132	-1.98289	0.00021853
GSE7764_IL15_NK_CELL_24H_VS_SPLENOCYTE_DN	154	-1.9813	0.000219363
GSE2706_2H_VS_8H_R848_STIM_DC_DN	115	-1.98166	0.000219872
GSE17721_LPS_VS_CPG_1H_BMDC_DN	140	-1.98185	0.000220383
GSE25088_CTRL_VS_ROSIGLITAZONE_STIM_STAT6_KO_MACROPHAGE_UP	94	-1.98029	0.000221141
GSE10463_CD40L_AND_VA347_VS_CD40L_IN_DC_UP	101	-1.9804	0.000221652
GSE11961_FOLLICULAR_BCELL_VS_GERMINAL_CENTER_BCELL_DAY40_UP	140	-1.97826	0.000226304
GSE14308_INDUCED_VS_NATURAL_TREG_DN	149	-1.97782	0.000228582
GSE17721_PAM3CSK4_VS_CPG_8H_BMDC_DN	149	-1.97689	0.000229331
GSE25088_CTRL_VS_IL4_AND_ROSIGLITAZONE_STIM_MACROPHAGE_UP	120	-1.97706	0.000229853
GSE16266_LPS_VS_HEATSHOCK_AND_LPS_STIM_MEF_UP	122	-1.9774	0.000230378
GSE9960_HEALTHY_VS_GRAM_NEG_SEPSIS_PBMC_DN	144	-1.97743	0.000230905
GSE17721_POLYIC_VS_GARDIQUIMOD_1H_BMDC_DN	139	-1.97418	0.000245137
GSE19401_UNSTIM_VS_PAM2CSK4_STIM_FOLLICULAR_DC_DN	159	-1.97462	0.000245693
GSE3982_MAST_CELL_VS_MAC_UP	149	-1.97143	0.00024683
GSE17721_LPS_VS_GARDIQUIMOD_16H_BMDC_DN	151	-1.9719	0.000247387
GSE19941_LPS_VS_LPS_AND_IL10_STIM_IL10_KO_NFKBP50_KO_MACROPHAGE_DN	120	-1.96864	0.000253429
GSE14699_NAIVE_VS_DELETIONAL_TOLERANCE_CD8_TCELL_UP	97	-1.96931	0.000253997
GSE13306_TREG_VS_TCONV_SPLEEN_DN	120	-1.96759	0.000254446
GSE14415_INDUCED_TREG_VS_TCONV_DN	112	-1.97019	0.000254568
GSE25087_FETAL_VS_ADULT_TREG_DN	123	-1.96761	0.000255012
GSE34392_ST2_KO_VS_WT_DAY8_LCMV_EFFECTOR_CD8_TCELL_UP	161	-1.96827	0.000255581
GSE42021_TREG_PLN_VS_CD24INT_TREG_THYMUS_UP	155	-1.96674	0.000256056
GSE6674_UNSTIM_VS_ANTI_IGM_STIM_BCELL_UP	120	-1.96686	0.000256623
GSE34006_A2AR_KO_VS_A2AR_AGONIST_TREATED_TREG_DN	153	-1.96644	0.000260901
GSE25123_WT_VS_PPARG_KO_MACROPHAGE_ROSIGLITAZONE_STIM_UP	125	-1.96387	0.000284829
GSE39820_CTRL_VS_IL1B_IL6_IL23A_CD4_TCELL_UP	140	-1.9627	0.000289603
GSE35685_CD34POS_CD38NEG_VS_CD34POS_CD10POS_BONE_MARROW_DN	159	-1.96159	0.000293697
GSE38696_LIGHT_ZONE_VS_DARK_ZONE_BCELL_UP	134	-1.9559	0.000293965
GSE10325_CD4_TCELL_VS_MYELOID_UP	177	-1.96172	0.000294341
GSE3982_BCELL_VS_CENT_MEMORY_CD4_TCELL_UP	154	-1.95653	0.000294598
GSE29618_BCELL_VS_MONOCYTE_DN	194	-1.95665	0.000295234
GSE9988_LPS_VS_CTRL_TREATED_MONOCYTE_UP	121	-1.95528	0.000295368
GSE22886_NAIVE_CD4_TCELL_VS_NEUTROPHIL_UP	181	-1.95694	0.000295873
GSE14415_FOXP3_KO_NATURAL_TREG_VS_TCONV_UP	107	-1.95548	0.000296002
GSE22886_NAIVE_CD8_TCELL_VS_NEUTROPHIL_DN	111	-1.95723	0.000296515
GSE36888_STAT5_AB_KNOCKIN_VS_WT_TCELL_IL2_TREATED_17H_DN	157	-1.95805	0.00029716
GSE21927_SPLEEN_VS_TUMOR_MONOCYTE_C57BL6_DN	85	-1.95815	0.000297807
GSE3982_EOSINOPHIL_VS_EFF_MEMORY_CD4_TCELL_DN	136	-1.96001	0.000298458
GSE17721_LPS_VS_PAM3CSK4_4H_BMDC_UP	128	-1.95503	0.000300007
GSE17721_POLYIC_VS_CPG_6H_BMDC_UP	145	-1.95427	0.000301999
GSE14769_UNSTIM_VS_120MIN_LPS_BMDM_DN	139	-1.95352	0.00030988
GSE22886_CD8_VS_CD4_NAIVE_TCELL_UP	158	-1.95371	0.000310537
GSE3982_MEMORY_CD4_TCELL_VS_TH2_UP	147	-1.95193	0.000311168
GSE26669_CD4_VS_CD8_TCELL_IN_MLR_COSTIM_BLOCK_UP	129	-1.95371	0.000311196
GSE22886_NAIVE_CD8_TCELL_VS_NEUTROPHIL_UP	178	-1.95201	0.000311825
GSE9006_HEALTHY_VS_TYPE_1_DIABETES_PBMC_AT_DX_DN	136	-1.95374	0.000311858
GSE3982_CTRL_VS_LPS_4H_MAC_DN	149	-1.95001	0.000314964
GSE8921_UNSTIM_VS_TLR1_2_STIM_MONOCYTE_24H_UP	136	-1.95038	0.00031562
GSE11057_NAIVE_VS_EFF_MEMORY_CD4_TCELL_DN	152	-1.95138	0.000315674
GSE7348_UNSTIM_VS_TOLERIZED_AND_LPS_STIM_MACROPHAGE_DN	116	-1.95039	0.000316279
GSE2935_UV_INACTIVATED_VS_LIVE_SENDAI_VIRUS_INF_MACROPHAGE_DN	130	-1.94985	0.000316892
GSE18893_TCONV_VS_TREG_2H_CULTURE_DN	155	-1.95062	0.000316941
GSE24726_WT_VS_E2-2_KO_PDC_DAY6_POST_DELETION_DN	143	-1.95072	0.000317605
GSE3982_NEUTROPHIL_VS_TH1_UP	121	-1.94947	0.000321315
GSE16385_UNTREATED_VS_12H_IFNG_TNF_TREATED_MACROPHAGE_UP	73	2.17379	0.000322416
GSE4748_CTRL_VS_LPS_AND_CYANOBACTERIUM_LPSLIKE_STIM_DC_3H_UP	119	-1.94896	0.000323202
GSE14413_UNSTIM_VS_IFNB_STIM_NIH3T3_CELLS_DN	104	-1.94826	0.000327597
GSE30971_WBP7_HET_VS_KO_MACROPHAGE_2H_LPS_STIM_DN	128	-1.94794	0.000328124
GSE7596_AKT_TRANSD_VS_CTRL_CD4_TCONV_WITH_TGFB_UP	111	-1.94806	0.000328798
GSE14415_INDUCED_TREG_VS_FOXP3_KO_INDUCED_TREG_IL2_CULTURE_UP	122	-1.9482	0.000329475
GSE3039_ALPHABETA_CD8_TCELL_VS_B1_BCELL_UP	148	-1.94649	0.000332315
GSE43863_DAY6_EFF_VS_DAY150_MEM_TFH_CD4_TCELL_UP	145	-1.9478	0.000332458
GSE25677_R848_VS_MPL_AND_R848_STIM_BCELL_DN	117	-1.94665	0.000332991
GSE32986_GMCSF_VS_GMCSF_AND_CURDLAN_HIGHDOSE_STIM_DC_UP	145	-1.94688	0.000333669
GSE17721_0.5H_VS_12H_LPS_BMDC_DN	135	-1.94698	0.00033435
GSE37319_WT_VS_RC3H1_KO_CD44LOW_CD8_TCELL_DN	63	-1.94446	0.000335215
GSE25123_WT_VS_PPARG_KO_MACROPHAGE_DN	163	-1.94449	0.000335892
GSE5589_IL6_KO_VS_IL10_KO_LPS_AND_IL10_STIM_MACROPHAGE_45MIN_DN	132	-1.94378	0.000336324
GSE17721_CTRL_VS_POLYIC_12H_BMDC_DN	125	-1.94468	0.000336572
GSE22886_IGM_MEMORY_BCELL_VS_BM_PLASMA_CELL_UP	153	-1.9439	0.000337001
GSE14350_TREG_VS_TEFF_UP	157	-1.94282	0.00033995
GSE13485_PRE_VS_POST_YF17D_VACCINATION_PBMC_UP	106	-1.94353	0.000340632
GSE17974_CTRL_VS_ACT_IL4_AND_ANTI_IL12_12H_CD4_TCELL_UP	146	-1.94168	0.000341719
GSE22229_RENAL_TRANSPLANT_IMMUNOSUPP_THERAPY_VS_HEALTHY_PBMC_UP	133	-1.94136	0.000343514
GSE11961_GERMINAL_CENTER_BCELL_DAY7_VS_MEMORY_BCELL_DAY40_UP	114	-1.94043	0.000346975
GSE17721_CPG_VS_GARDIQUIMOD_24H_BMDC_DN	131	-1.94047	0.000347665
GSE37301_HEMATOPOIETIC_STEM_CELL_VS_COMMON_LYMPHOID_PROGENITOR_DN	124	-1.93786	0.000360177
GSE6259_CD4_TCELL_VS_CD8_TCELL_DN	132	-1.93855	0.00036089
GSE22033_WT_VS_PPARG_KO_MEF_DN	129	-1.93756	0.000363608
GSE34006_UNTREATED_VS_A2AR_AGONIST_TREATED_TREG_UP	168	-1.93767	0.000364325
GSE16385_MONOCYTE_VS_12H_ROSIGLITAZONE_IFNG_TNF_TREATED_MACROPHAGE_DN	147	-1.9336	0.000367494
GSE23505_IL6_IL1_VS_IL6_IL1_IL23_TREATED_CD4_TCELL_DN	144	-1.93516	0.000367958
GSE9988_LOW_LPS_VS_CTRL_TREATED_MONOCYTE_UP	120	-1.93373	0.000368208
GSE32901_TH1_VS_TH17_ENRICHED_CD4_TCELL_UP	123	-1.93518	0.000368678
GSE7460_TREG_VS_TCONV_ACT_UP	122	-1.93462	0.000368924
GSE20727_H2O2_VS_ROS_INHIBITOR_TREATED_DC_DN	138	-1.93533	0.000369401
GSE39820_CTRL_VS_IL1B_IL6_CD4_TCELL_UP	131	-1.9349	0.000369643
GSE339_CD4POS_VS_CD8POS_DC_DN	144	-1.93552	0.000370126
GSE28237_FOLLICULAR_VS_EARLY_GC_BCELL_DN	134	-1.93221	0.000378775
GSE17721_CTRL_VS_POLYIC_6H_BMDC_DN	122	-1.93119	0.000389187
GSE11961_FOLLICULAR_BCELL_VS_PLASMA_CELL_DAY7_DN	152	-1.93133	0.000389939
GSE16450_IMMATURE_VS_MATURE_NEURON_CELL_LINE_12H_IFNA_STIM_DN	131	-1.92969	0.000393197
GSE7460_CTRL_VS_TGFB_TREATED_ACT_TREG_UP	129	-1.92914	0.000394801
GSE22935_WT_VS_MYD88_KO_MACROPHAGE_48H_MBOVIS_BCG_STIM_DN	143	-1.92836	0.000402689
GSE10239_KLRG1INT_VS_KLRG1HIGH_EFF_CD8_TCELL_DN	118	-1.92857	0.000403461
GSE3982_EOSINOPHIL_VS_BASOPHIL_DN	163	-1.92739	0.000406647
GSE7768_OVA_ALONE_VS_OVA_WITH_LPS_IMMUNIZED_MOUSE_WHOLE_SPLEEN_6H_DN	129	-1.92712	0.000410582
GSE40068_BCL6_POS_VS_NEG_CXCR5_POS_TFH_DN	140	-1.92461	0.000417512
GSE17974_2H_VS_72H_UNTREATED_IN_VITRO_CD4_TCELL_UP	133	-1.92204	0.000418222
GSE20715_WT_VS_TLR4_KO_24H_OZONE_LUNG_UP	107	-1.92467	0.000418305
GSE36888_UNTREATED_VS_IL2_TREATED_TCELL_2H_UP	137	-1.9225	0.000419008
GSE7568_IL4_VS_IL4_AND_TGFB_TREATED_MACROPHAGE_24H_UP	128	-1.92332	0.000419059
GSE39022_LN_VS_SPLEEN_DC_DN	155	-1.92505	0.0004191
GSE21670_UNTREATED_VS_TGFB_IL6_TREATED_STAT3_KO_CD4_TCELL_DN	176	-1.92143	0.000419768
GSE46606_IRF4HIGH_VS_WT_CD40L_IL2_IL5_DAY3_STIMULATED_BCELL_UP	151	-1.92252	0.000419797
GSE19941_IL10_KO_VS_IL10_KO_AND_NFKBP50_KO_LPS_AND_IL10_STIM_MACROPHAGE_UP	127	-1.92298	0.000420589
GSE3982_MEMORY_CD4_TCELL_VS_BCELL_DN	162	-1.92106	0.000421291
GSE39820_IL1B_IL6_VS_IL1B_IL6_IL23A_TREATED_CD4_TCELL_UP	107	-1.92082	0.000422816
GSE16385_ROSIGLITAZONE_IL4_VS_IL4_ALONE_STIM_MACROPHAGE_12H_DN	136	-1.92003	0.000423547
GSE17721_0.5H_VS_24H_PAM3CSK4_BMDC_DN	153	-1.92007	0.000424336
GSE37301_MULTIPOTENT_PROGENITOR_VS_CD4_TCELL_UP	118	-1.91926	0.000425008
GSE17721_LPS_VS_CPG_4H_BMDC_UP	139	-1.91832	0.000433285
GSE22886_NAIVE_TCELL_VS_NKCELL_DN	171	-1.91702	0.000435474
GSE2770_IL12_VS_TGFB_AND_IL12_TREATED_ACT_CD4_TCELL_6H_DN	163	-1.91745	0.000436277
GSE29618_MONOCYTE_VS_MDC_DAY7_FLU_VACCINE_UP	188	-1.9175	0.000437084
GSE3982_EOSINOPHIL_VS_TH1_UP	132	-1.91614	0.000441464
GSE9650_NAIVE_VS_MEMORY_CD8_TCELL_UP	156	-1.91459	0.000442706
GSE29164_CD8_TCELL_VS_CD8_TCELL_AND_IL12_TREATED_MELANOMA_DAY3_UP	162	-1.91505	0.000443516
GSE37301_COMMON_LYMPHOID_PROGENITOR_VS_GRAN_MONO_PROGENITOR_DN	115	-1.91527	0.000444328
GSE41867_DAY8_EFFECTOR_VS_DAY30_EXHAUSTED_CD8_TCELL_LCMV_CLONE13_DN	150	-1.91545	0.000445143
GSE14415_NATURAL_TREG_VS_TCONV_UP	106	-1.91363	0.00045313
GSE5503_PLN_DC_VS_SPLEEN_DC_ACTIVATED_ALLOGENIC_TCELL_DN	163	-1.9123	0.000454293
GSE25088_WT_VS_STAT6_KO_MACROPHAGE_ROSIGLITAZONE_STIM_DN	125	-1.9129	0.000455116
GSE18791_CTRL_VS_NEWCASTLE_VIRUS_DC_2H_DN	87	-1.913	0.000455942
GSE2770_IL4_ACT_VS_ACT_CD4_TCELL_48H_UP	141	-1.91308	0.000456771
GSE45365_WT_VS_IFNAR_KO_CD11B_DC_MCMV_INFECTION_UP	135	2.12044	0.000466674
GSE5542_IFNG_VS_IFNA_TREATED_EPITHELIAL_CELLS_24H_UP	145	-1.91002	0.000471257
GSE17721_POLYIC_VS_CPG_1H_BMDC_DN	133	-1.90944	0.000472604
GSE30962_ACUTE_VS_CHRONIC_LCMV_PRIMARY_INF_CD8_TCELL_DN	124	-1.90888	0.000480676
GSE22886_NAIVE_TCELL_VS_DC_DN	170	-1.90845	0.000484173
GSE8685_IL2_STARVED_VS_IL2_ACT_IL2_STARVED_CD4_TCELL_DN	125	-1.9069	0.000492105
GSE37532_WT_VS_PPARG_KO_VISCERAL_ADIPOSE_TISSUE_TCONV_DN	150	-1.90681	0.000493417
GSE32034_LY6C_HIGH_VS_LOW_MONOCYTE_UP	103	-1.90624	0.000501271
GSE2706_R848_VS_R848_AND_LPS_2H_STIM_DC_DN	98	-1.90577	0.000502936
GSE12366_GC_VS_MEMORY_BCELL_DN	165	-1.90585	0.000503831
GSE19401_PAM2CSK4_VS_RETINOIC_ACID_STIM_FOLLICULAR_DC_UP	138	-1.90525	0.000504224
GSE41176_UNSTIM_VS_ANTI_IGM_STIM_BCELL_1H_DN	177	-1.90589	0.000504729
GSE21670_TGFB_VS_TGFB_AND_IL6_TREATED_STAT3_KO_CD4_TCELL_UP	129	-1.90501	0.000505474
GSE22935_24H_VS_48H_MBOVIS_BCG_STIM_MACROPHAGE_UP	100	-1.9047	0.000506788
GSE1112_OT1_CD8AB_VS_HY_CD8AA_THYMOCYTE_RTOC_CULTURE_UP	62	2.12333	0.000518527
GSE40068_CXCR5POS_BCL6POS_TFH_VS_CXCR5NEG_BCL6NEG_CD4_TCELL_UP	141	-1.90243	0.000518986
GSE16385_MONOCYTE_VS_12H_IL4_TREATED_MACROPHAGE_DN	166	2.10186	0.000520472
GSE8515_CTRL_VS_IL1_4H_STIM_MAC_UP	115	-1.9008	0.000530115
GSE16450_IMMATURE_VS_MATURE_NEURON_CELL_LINE_UP	165	-1.90098	0.000531048
GSE7460_TCONV_VS_TREG_LN_DN	130	-1.90056	0.000533462
GSE22886_NAIVE_BCELL_VS_MONOCYTE_UP	95	-1.89849	0.000552264
GSE11057_EFF_MEM_VS_CENT_MEM_CD4_TCELL_UP	118	-1.89881	0.00055323
GSE25123_ROSIGLITAZONE_VS_IL4_AND_ROSIGLITAZONE_STIM_MACROPHAGE_DAY10_UP	135	-1.89901	0.000554199
GSE7764_NKCELL_VS_SPLENOCYTE_UP	129	-1.89748	0.000559878
GSE2770_IL12_AND_TGFB_ACT_VS_ACT_CD4_TCELL_48H_DN	144	-1.8972	0.000563197
GSE8685_IL2_STARVED_VS_IL21_ACT_IL2_STARVED_CD4_TCELL_UP	139	-1.89703	0.000564392
GSE17974_1.5H_VS_72H_IL4_AND_ANTI_IL12_ACT_CD4_TCELL_UP	150	-1.89675	0.000565548
GSE29618_LAIV_VS_TIV_FLU_VACCINE_DAY7_MONOCYTE_DN	125	2.106	0.000567788
GSE26928_NAIVE_VS_CXCR5_POS_CD4_TCELL_DN	136	-1.89619	0.000568814
GSE21360_NAIVE_VS_QUATERNARY_MEMORY_CD8_TCELL_DN	161	-1.8958	0.000569998
GSE17721_LPS_VS_PAM3CSK4_2H_BMDC_UP	130	-1.89402	0.000578605
GSE21380_NON_TFH_VS_TFH_CD4_TCELL_DN	149	-1.89442	0.000579603
GSE17721_0.5H_VS_8H_PAM3CSK4_BMDC_DN	136	-1.8927	0.000588107
GSE6674_UNSTIM_VS_ANTI_IGM_AND_CPG_STIM_BCELL_DN	150	-1.89139	0.000590225
GSE13522_CTRL_VS_T_CRUZI_G_STRAIN_INF_SKIN_UP	127	-1.89148	0.000591237
GSE10325_LUPUS_CD4_TCELL_VS_LUPUS_BCELL_DN	156	-1.8909	0.00059449
GSE24210_IL35_TREATED_VS_UNTREATED_TCONV_CD4_TCELL_UP	113	-1.89105	0.000595507
GSE46606_UNSTIM_VS_CD40L_IL2_IL5_1DAY_STIMULATED_IRF4MID_SORTED_BCELL_UP	149	-1.89074	0.000595541
GSE3982_NEUTROPHIL_VS_NKCELL_UP	174	-1.89039	0.000598708
GSE17721_CTRL_VS_CPG_8H_BMDC_DN	122	-1.89025	0.000599791
GSE24142_DN2_VS_DN3_THYMOCYTE_FETAL_UP	137	-1.88918	0.000609264
GSE26928_CENTR_MEMORY_VS_CXCR5_POS_CD4_TCELL_DN	115	-1.88904	0.000610312
GSE21774_CD56_BRIGHT_VS_DIM_CD62L_POSITIVE_NK_CELL_UP	126	-1.88872	0.000615457
GSE7852_LN_VS_THYMUS_TREG_DN	133	-1.88775	0.000615473
GSE25088_CTRL_VS_IL4_STIM_STAT6_KO_MACROPHAGE_UP	93	-1.88779	0.000616507
GSE7852_THYMUS_VS_FAT_TCONV_DN	146	-1.88799	0.000617545
GSE41867_NAIVE_VS_DAY8_LCMV_ARMSTRONG_EFFECTOR_CD8_TCELL_UP	124	-1.88806	0.000618587
GSE24634_TREG_VS_TCONV_POST_DAY3_IL4_CONVERSION_DN	170	-1.88624	0.000626856
GSE17721_CTRL_VS_CPG_4H_BMDC_DN	118	-1.88384	0.000641129
GSE2770_UNTREATED_VS_IL4_TREATED_ACT_CD4_TCELL_6H_DN	141	-1.88397	0.000642197
GSE3982_EOSINOPHIL_VS_NKCELL_UP	141	-1.88428	0.000642261
GSE17721_LPS_VS_POLYIC_4H_BMDC_UP	140	-1.88414	0.000643269
GSE7460_CTRL_VS_TGFB_TREATED_ACT_CD8_TCELL_DN	108	-1.88194	0.000647044
GSE17721_CPG_VS_GARDIQUIMOD_1H_BMDC_DN	152	-1.88241	0.000647143
GSE3982_BCELL_VS_TH1_UP	140	-1.88201	0.000648115
GSE7852_TREG_VS_TCONV_FAT_DN	151	-1.88241	0.000648218
GSE2770_UNTREATED_VS_IL12_TREATED_ACT_CD4_TCELL_48H_UP	145	-1.87979	0.000664243
GSE17721_PAM3CSK4_VS_GADIQUIMOD_6H_BMDC_DN	134	-1.87952	0.000665141
GSE13229_IMM_VS_INTMATURE_NKCELL_DN	155	-1.879	0.000668038
GSE37336_LY6C_POS_VS_NEG_NAIVE_CD4_TCELL_UP	93	-1.87833	0.00067507
GSE23321_CD8_STEM_CELL_MEMORY_VS_EFFECTOR_MEMORY_CD8_TCELL_DN	161	-1.87792	0.00067801
GSE37416_0H_VS_3H_F_TULARENSIS_LVS_NEUTROPHIL_DN	153	-1.87557	0.000706686
GSE20151_CTRL_VS_FUSOBACT_NUCLEATUM_NEUTROPHIL_DN	162	-1.87655	0.000706998
GSE17721_LPS_VS_CPG_6H_BMDC_UP	133	-1.87587	0.000707841
GSE23925_DARK_ZONE_VS_NAIVE_BCELL_UP	149	-1.87525	0.00071155
GSE17721_CTRL_VS_PAM3CSK4_6H_BMDC_DN	128	-1.87441	0.000718363
GSE45365_WT_VS_IFNAR_KO_BCELL_MCMV_INFECTION_DN	73	2.08426	0.000719109
GSE20366_TREG_VS_NAIVE_CD4_TCELL_DEC205_CONVERSION_UP	126	-1.87367	0.000729216
GSE39556_UNTREATED_VS_3H_POLYIC_INJ_MOUSE_CD8A_DC_UP	137	-1.87296	0.000738044
GSE14308_TH2_VS_INDUCED_TREG_UP	130	-1.87251	0.000739649
GSE40274_CTRL_VS_FOXP3_AND_IRF4_TRANSDUCED_ACTIVATED_CD4_TCELL_UP	83	-1.87253	0.000740846
GSE38697_LIGHT_ZONE_VS_DARK_ZONE_BCELL_UP	119	-1.87192	0.000744398
GSE20484_MCSG_VS_CXCL4_MONOCYTE_DERIVED_MACROPHAGE_DN	152	-1.87157	0.000746777
GSE16755_CTRL_VS_IFNA_TREATED_MAC_DN	145	-1.87175	0.000747178
GSE46606_DAY1_VS_DAY3_CD40L_IL2_IL5_STIMULATED_IRF4HIGH_BCELL_DN	142	-1.87169	0.000747978
GSE19941_LPS_VS_LPS_AND_IL10_STIM_IL10_KO_MACROPHAGE_DN	95	-1.87094	0.00075026
GSE42021_TCONV_PLN_VS_TREG_PRECURSORS_THYMUS_DN	153	-1.87035	0.0007506
GSE17721_POLYIC_VS_PAM3CSK4_2H_BMDC_UP	157	-1.87011	0.000751341
GSE39110_DAY3_VS_DAY6_POST_IMMUNIZATION_CD8_TCELL_WITH_IL2_TREATMENT_DN	143	-1.871	0.000751462
GSE18791_CTRL_VS_NEWCASTLE_VIRUS_DC_4H_UP	150	-1.87039	0.000751798
GSE12392_CD8A_POS_VS_NEG_SPLEEN_IFNB_KO_DC_DN	149	-1.8705	0.000752999
GSE39556_UNTREATED_VS_3H_POLYIC_INJ_MOUSE_NK_CELL_DN	151	-1.86878	0.00075605
GSE40274_FOXP3_VS_FOXP3_AND_EOS_TRANSDUCED_ACTIVATED_CD4_TCELL_UP	159	-1.86851	0.00075876
GSE28783_ANTI_MIR33_VS_UNTREATED_ATHEROSCLEROSIS_MACROPHAGE_DN	112	-1.868	0.000761466
GSE17186_MEMORY_VS_CD21HIGH_TRANSITIONAL_BCELL_DN	166	-1.86716	0.000764116
GSE45365_CD8A_DC_VS_CD11B_DC_IFNAR_KO_DN	115	-1.86686	0.000765583
GSE3039_ALPHABETA_CD8_TCELL_VS_B2_BCELL_UP	151	-1.86696	0.00076679
GSE3565_CTRL_VS_LPS_INJECTED_SPLENOCYTES_UP	126	-1.86641	0.000768264
GSE15330_LYMPHOID_MULTIPOTENT_VS_GRANULOCYTE_MONOCYTE_PROGENITOR_IKAROS_KO_UP	146	-1.86596	0.000774862
GSE5589_LPS_VS_LPS_AND_IL10_STIM_IL10_KO_MACROPHAGE_45MIN_UP	143	-1.8657	0.000776292
GSE42021_CD24HI_VS_CD24INT_TCONV_THYMUS_UP	143	-1.86572	0.000777509
GSE15930_STIM_VS_STIM_AND_IL-12_24H_CD8_T_CELL_UP	150	-1.86485	0.000785387
GSE16266_CTRL_VS_HEATSHOCK_AND_LPS_STIM_MEF_UP	168	-1.86486	0.000786614
GSE17974_CTRL_VS_ACT_IL4_AND_ANTI_IL12_2H_CD4_TCELL_DN	151	-1.86451	0.000789887
GSE27859_DC_VS_CD11C_INT_F480_HI_MACROPHAGE_UP	155	-1.86398	0.000798267
GSE41176_WT_VS_TAK1_KO_ANTI_IGM_STIM_BCELL_6H_DN	177	-1.86374	0.000800813
GSE11924_TH2_VS_TH17_CD4_TCELL_UP	99	-1.86366	0.000801456
GSE17974_0H_VS_1H_IN_VITRO_ACT_CD4_TCELL_DN	139	-1.86313	0.000809717
GSE24814_STAT5_KO_VS_WT_PRE_BCELL_DN	150	-1.86177	0.000835017
GSE17721_0.5H_VS_12H_PAM3CSK4_BMDC_DN	151	-1.86146	0.000839421
GSE3982_NEUTROPHIL_VS_CENT_MEMORY_CD4_TCELL_DN	151	-1.8609	0.000845687
GSE17721_LPS_VS_GARDIQUIMOD_8H_BMDC_UP	129	-1.86063	0.000850141
GSE22589_HEALTHY_VS_SIV_INFECTED_DC_UP	163	2.07234	0.000851291
GSE17721_POLYIC_VS_CPG_0.5H_BMDC_DN	136	-1.86032	0.000854497
GSE7348_LPS_VS_TOLERIZED_AND_LPS_STIM_MACROPHAGE_DN	125	-1.85975	0.000857373
GSE45739_NRAS_KO_VS_WT_ACD3_ACD28_STIM_CD4_TCELL_UP	135	-1.86009	0.000857561
GSE3982_MEMORY_CD4_TCELL_VS_TH1_UP	147	-1.85976	0.000858682
GSE40274_CTRL_VS_FOXP3_AND_HELIOS_TRANSDUCED_ACTIVATED_CD4_TCELL_UP	151	-1.86018	0.000858876
GSE11961_PLASMA_CELL_DAY7_VS_MEMORY_BCELL_DAY40_UP	129	-1.85976	0.000859995
GSE24574_BCL6_HIGH_TFH_VS_TCONV_CD4_TCELL_DN	92	-1.85946	0.000861688
GSE21546_WT_VS_SAP1A_KO_AND_ELK1_KO_DP_THYMOCYTES_DN	128	-1.85894	0.000865977
GSE17721_12H_VS_24H_POLYIC_BMDC_UP	135	-1.8589	0.000866524
GSE42021_TCONV_PLN_VS_CD24HI_TCONV_THYMUS_UP	163	-1.85845	0.000870773
GSE20366_CD103_POS_VS_NEG_TREG_KLRG1NEG_DN	113	-1.85821	0.000876946
GSE22886_NAIVE_CD4_TCELL_VS_NEUTROPHIL_DN	119	-1.85691	0.000894153
GSE6674_ANTI_IGM_VS_CPG_STIM_BCELL_DN	154	-1.85679	0.000894654
GSE2770_IL12_VS_TGFB_AND_IL12_TREATED_ACT_CD4_TCELL_48H_UP	141	-1.85656	0.000897589
GSE27241_CTRL_VS_DIGOXIN_TREATED_RORGT_KO_CD4_TCELL_IN_TH17_POLARIZING_CONDITIONS_DN	119	-1.85657	0.000898941
GSE17721_POLYIC_VS_PAM3CSK4_0.5H_BMDC_DN	144	-1.85542	0.000899563
GSE27786_CD4_TCELL_VS_NKCELL_DN	155	-1.85546	0.000900909
GSE43955_TH0_VS_TGFB_IL6_TH17_ACT_CD4_TCELL_30H_UP	118	-1.85549	0.00090226
GSE14699_NAIVE_VS_ACT_CD8_TCELL_DN	120	-1.85553	0.000903615
GSE11864_UNTREATED_VS_CSF1_IFNG_IN_MAC_DN	143	-1.85446	0.000907355
GSE4590_LARGE_PRE_BCELL_VS_VPREB_POS_LARGE_PRE_BCELL_DN	130	-1.85412	0.000915133
GSE11818_WT_VS_DICER_KO_TREG_DN	106	-1.8539	0.000915598
GSE16451_CTRL_VS_WEST_EQUINE_ENC_VIRUS_MATURE_NEURON_CELL_LINE_DN	130	-1.85365	0.000916084
GSE22886_DAY1_VS_DAY7_MONOCYTE_IN_CULTURE_DN	173	-1.85362	0.000918343
GSE15733_BM_VS_SPLEEN_MEMORY_CD4_TCELL_DN	157	-1.85308	0.000922422
GSE3982_DC_VS_BASOPHIL_DN	156	-1.85243	0.00092645
GSE4590_SMALL_VS_VPREB_POS_LARGE_PRE_BCELL_UP	108	-1.85149	0.000943287
GSE2706_2H_VS_8H_R848_AND_LPS_STIM_DC_DN	125	-1.85127	0.000947352
GSE21360_PRIMARY_VS_SECONDARY_MEMORY_CD8_TCELL_UP	93	-1.85077	0.000951466
GSE26495_NAIVE_VS_PD1LOW_CD8_TCELL_DN	171	-1.85052	0.000955516
GSE6259_DEC205_POS_DC_VS_CD4_TCELL_UP	123	-1.85028	0.000957726
GSE30971_WBP7_HET_VS_KO_MACROPHAGE_DN	133	-1.84877	0.000977968
GSE6269_FLU_VS_E_COLI_INF_PBMC_UP	145	2.01531	0.000979069
GSE37301_HEMATOPOIETIC_STEM_CELL_VS_RAG2_KO_NK_CELL_DN	127	-1.84818	0.00098555
GSE7460_CD8_TCELL_VS_CD4_TCELL_ACT_UP	139	-1.84786	0.000987709
GSE19198_CTRL_VS_IL21_TREATED_TCELL_1H_DN	137	-1.8473	0.000995222
GSE21546_UNSTIM_VS_ANTI_CD3_STIM_ELK1_KO_DP_THYMOCYTES_DN	66	-1.84678	0.00100309
GSE17301_CTRL_VS_48H_ACD3_ACD28_IFNA2_STIM_CD8_TCELL_DN	107	2.02178	0.00100415
GSE37416_0H_VS_48H_F_TULARENSIS_LVS_NEUTROPHIL_UP	176	-1.8468	0.00100455
GSE13411_NAIVE_BCELL_VS_PLASMA_CELL_UP	153	-1.84599	0.00101597
GSE6875_TCONV_VS_FOXP3_KO_TREG_DN	134	-1.84533	0.00102375
GSE40273_GATA1_KO_VS_WT_TREG_DN	157	-1.84513	0.00102405
GSE37416_0H_VS_24H_F_TULARENSIS_LVS_NEUTROPHIL_UP	174	-1.84484	0.00102466
GSE17721_0.5H_VS_8H_GARDIQUIMOD_BMDC_DN	148	-1.84469	0.00102498
GSE10325_BCELL_VS_MYELOID_DN	186	-1.84541	0.00102523
GSE7460_CTRL_VS_TGFB_TREATED_ACT_FOXP3_HET_TCONV_UP	139	-1.84449	0.0010253
GSE13485_PRE_VS_POST_YF17D_VACCINATION_PBMC_DN	167	-1.84491	0.00102615
GSE37416_CTRL_VS_6H_F_TULARENSIS_LVS_NEUTROPHIL_UP	162	-1.84394	0.00103087
GSE36891_POLYIC_TLR3_VS_PAM_TLR2_STIM_PERITONEAL_MACROPHAGE_UP	74	-1.84371	0.00103118
GSE2585_THYMIC_DC_VS_MTEC_UP	120	-1.84357	0.00103141
GSE36888_STAT5_AB_KNOCKIN_VS_WT_TCELL_IL2_TREATED_6H_DN	128	-1.84296	0.00103196
GSE40274_LEF1_VS_FOXP3_AND_LEF1_TRANSDUCED_ACTIVATED_CD4_TCELL_DN	130	-1.84306	0.00103344
GSE13762_CTRL_VS_125_VITAMIND_DAY5_DC_UP	52	2.03622	0.00103347
GSE9006_HEALTHY_VS_TYPE_2_DIABETES_PBMC_AT_DX_UP	185	2.04091	0.00103442
GSE37301_COMMON_LYMPHOID_PROGENITOR_VS_PRO_BCELL_UP	96	-1.8424	0.00104101
GSE23114_WT_VS_SLE2C1_MOUSE_SPLEEN_B1A_BCELL_DN	115	2.02547	0.00105994
GSE1432_1H_VS_24H_IFNG_MICROGLIA_UP	144	-1.84127	0.00106277
GSE24210_RESTING_TREG_VS_TCONV_UP	159	-1.84139	0.00106428
GSE21927_C26GM_VS_4T1_TUMOR_MONOCYTE_BALBC_DN	174	-1.84092	0.00106475
GSE43863_TH1_VS_TFH_MEMORY_CD4_TCELL_DN	166	-1.84154	0.00106579
GSE29618_PRE_VS_DAY7_POST_LAIV_FLU_VACCINE_MONOCYTE_DN	145	-1.84037	0.00107192
GSE43955_TH0_VS_TGFB_IL6_TH17_ACT_CD4_TCELL_4H_UP	143	-1.83963	0.00108084
GSE30083_SP1_VS_SP4_THYMOCYTE_DN	152	-1.83948	0.00108105
GSE17721_CTRL_VS_LPS_1H_BMDC_DN	119	-1.8389	0.00108147
GSE37534_UNTREATED_VS_ROSIGLITAZONE_TREATED_CD4_TCELL_PPARG1_AND_FOXP3_TRASDUCED_DN	138	-1.83908	0.00108299
GSE6681_DELETED_FOXP3_VS_WT_TREG_DN	138	-1.83774	0.00109128
GSE30971_CTRL_VS_LPS_STIM_MACROPHAGE_WBP7_HET_4H_UP	138	-1.83767	0.00109145
GSE27434_WT_VS_DNMT1_KO_TREG_UP	150	2.03062	0.00109269
GSE13484_UNSTIM_VS_YF17D_VACCINE_STIM_PBMC_UP	179	-1.83775	0.00109281
GSE360_T_GONDII_VS_B_MALAYI_HIGH_DOSE_DC_DN	140	-1.83806	0.00109417
GSE3982_DC_VS_TH2_UP	141	-1.83781	0.00109434
GSE20715_WT_VS_TLR4_KO_48H_OZONE_LUNG_UP	113	-1.8381	0.00109571
GSE27786_CD4_TCELL_VS_NKTCELL_UP	139	-1.8381	0.00109725
GSE39820_CTRL_VS_IL1B_IL6_IL23A_CD4_TCELL_DN	141	-1.83588	0.00111047
GSE2770_UNTREATED_VS_TGFB_AND_IL12_TREATED_ACT_CD4_TCELL_6H_UP	148	-1.83581	0.0011106
GSE27859_MACROPHAGE_VS_DC_UP	121	-1.83489	0.00112109
GSE2770_IL12_AND_TGFB_VS_IL4_TREATED_ACT_CD4_TCELL_2H_DN	157	-1.83451	0.00112294
GSE6259_33D1_POS_VS_DEC205_POS_FLT3L_INDUCED_SPLENIC_DC_DN	131	-1.83344	0.00113669
GSE32255_WT_UNSTIM_VS_JMJD2D_KNOCKDOWN_4H_LPS_STIM_DC_DN	110	-1.83282	0.00114705
GSE21033_CTRL_VS_POLYIC_STIM_DC_12H_UP	127	-1.83179	0.00115735
GSE17721_CTRL_VS_GARDIQUIMOD_6H_BMDC_DN	130	-1.83096	0.00116763
GSE17721_CTRL_VS_CPG_0.5H_BMDC_UP	159	-1.83117	0.00116924
GSE18791_UNSTIM_VS_NEWCATSLE_VIRUS_DC_18H_DN	111	-1.83086	0.00117109
GSE41867_DAY15_EFFECTOR_VS_DAY30_MEMORY_CD8_TCELL_LCMV_ARMSTRONG_UP	102	-1.83065	0.0011745
GSE9650_GP33_VS_GP276_LCMV_SPECIFIC_EXHAUSTED_CD8_TCELL_DN	167	-1.83013	0.00118146
GSE12707_AT16L1_HYPOMORPH_VS_WT_THYMUS_UP	61	-1.8302	0.001183
GSE19923_HEB_KO_VS_HEB_AND_E2A_KO_DP_THYMOCYTE_DN	149	-1.83015	0.00118308
GSE40274_LEF1_VS_FOXP3_AND_LEF1_TRANSDUCED_ACTIVATED_CD4_TCELL_UP	142	-1.82989	0.0011866
GSE1432_1H_VS_24H_IFNG_MICROGLIA_DN	167	-1.82937	0.00119837
GSE40068_CXCR5NEG_BCL6NEG_CD4_TCELL_VS_CXCR5POS_BCL6NEG_TFH_DN	147	-1.82759	0.00122861
GSE17974_CTRL_VS_ACT_IL4_AND_ANTI_IL12_72H_CD4_TCELL_UP	142	-1.82684	0.00124031
GSE21063_WT_VS_NFATC1_KO_BCELL_DN	133	-1.82662	0.00124198
GSE21063_3H_VS_16H_ANTI_IGM_STIM_BCELL_UP	111	-1.82667	0.00124366
GSE3982_EOSINOPHIL_VS_TH2_UP	135	-1.82618	0.00124702
GSE3565_CTRL_VS_LPS_INJECTED_DUSP1_KO_SPLENOCYTES_UP	136	-1.82607	0.00124702
GSE23568_ID3_KO_VS_WT_CD8_TCELL_DN	161	-1.82598	0.00124866
GSE37301_COMMON_LYMPHOID_PROGENITOR_VS_RAG2_KO_NK_CELL_DN	123	-1.82497	0.00126855
GSE25088_CTRL_VS_IL4_STIM_MACROPHAGE_UP	127	-1.82479	0.00127015
GSE18791_CTRL_VS_NEWCASTLE_VIRUS_DC_18H_DN	109	-1.82438	0.00127179
GSE35685_CD34POS_CD10NEG_CD62LPOS_VS_CD34POS_CD10POS_BONE_MARROW_DN	159	-1.82369	0.00128157
GSE17301_IFNA2_VS_IFNA5_STIM_ACD3_ACD28_ACT_CD8_TCELL_UP	161	-1.82265	0.00129474
GSE37301_MULTIPOTENT_PROGENITOR_VS_LYMPHOID_PRIMED_MPP_DN	112	-1.82187	0.00131115
GSE7831_CPG_VS_INFLUENZA_STIM_PDC_1H_UP	160	-1.82146	0.00131261
GSE2770_IL12_ACT_VS_ACT_CD4_TCELL_2H_UP	125	-1.82171	0.00131271
GSE24142_ADULT_VS_FETAL_EARLY_THYMIC_PROGENITOR_DN	132	-1.82064	0.00131387
GSE45365_HEALTHY_VS_MCMV_INFECTION_BCELL_IFNAR_KO_DN	120	-1.82107	0.00131413
GSE41867_DAY6_VS_DAY8_LCMV_ARMSTRONG_EFFECTOR_CD8_TCELL_UP	151	-1.82048	0.00131541
GSE17721_0.5H_VS_12H_GARDIQUIMOD_BMDC_DN	145	-1.82087	0.00131562
GSE16385_UNTREATED_VS_12H_ROSIGLITAZONE_IL4_TREATED_MACROPHAGE_DN	101	-1.81991	0.00131663
GSE2128_C57BL6_VS_NOD_THYMOCYTE_MIMETOPE_NEGATIVE_SELECTION_DN	158	-1.82003	0.00131679
GSE30153_LUPUS_VS_HEALTHY_DONOR_BCELL_UP	120	-1.82017	0.0013169
GSE16385_IFNG_TNF_VS_IL4_STIM_MACROPHAGE_UP	141	-1.81912	0.0013262
GSE21670_UNTREATED_VS_IL6_TREATED_STAT3_KO_CD4_TCELL_UP	169	-1.81856	0.00132762
GSE5542_IFNG_VS_IFNA_TREATED_EPITHELIAL_CELLS_6H_UP	135	-1.81924	0.00132795
GSE37533_PPARG2_FOXP3_VS_FOXP3_TRANSDUCED_CD4_TCELL_UP	147	-1.81863	0.00132937
GSE36476_CTRL_VS_TSST_ACT_72H_MEMORY_CD4_TCELL_OLD_UP	131	-1.81831	0.00133075
GSE19888_ADENOSINE_A3R_INH_PRETREAT_AND_ACT_BY_A3R_VS_A3R_INH_AND_TCELL_MEMBRANES_ACT_MAST_CELL_DN	143	-1.81815	0.00133381
GSE37532_TREG_VS_TCONV_CD4_TCELL_FROM_VISCERAL_ADIPOSE_TISSUE_DN	116	-1.81739	0.00134153
GSE21379_TFH_VS_NON_TFH_CD4_TCELL_UP	112	-1.8176	0.00134329
GSE46606_UNSTIM_VS_CD40L_IL2_IL5_DAY3_STIMULATED_BCELL_UP	118	-1.81574	0.00136715
GSE1925_CTRL_VS_24H_IFNG_STIM_IFNG_PRIMED_MACROPHAGE_DN	148	-1.81408	0.00140704
GSE4748_CTRL_VS_CYANOBACTERIUM_LPSLIKE_STIM_DC_3H_UP	144	-1.81357	0.00141327
GSE40274_CTRL_VS_EOS_TRANSDUCED_ACTIVATED_CD4_TCELL_UP	89	-1.81334	0.00141779
GSE5589_WT_VS_IL6_KO_LPS_AND_IL10_STIM_MACROPHAGE_180MIN_DN	78	-1.81283	0.00142713
GSE13229_IMM_VS_MATURE_NKCELL_UP	122	-1.81212	0.00144133
GSE2770_IL12_VS_TGFB_AND_IL12_TREATED_ACT_CD4_TCELL_48H_DN	111	-1.81129	0.00145999
GSE26890_CXCR1_NEG_VS_POS_EFFECTOR_CD8_TCELL_UP	161	-1.81129	0.00146028
GSE41176_UNSTIM_VS_ANTI_IGM_STIM_BCELL_3H_DN	151	-1.81076	0.00146606
GSE18281_MEDULLARY_THYMOCYTE_VS_WHOLE_MEDULLA_THYMUS_DN	124	-1.81048	0.00147177
GSE42021_CD24INT_VS_CD24LOW_TCONV_THYMUS_UP	129	-1.80986	0.00147209
GSE46606_IRF4HIGH_VS_IRF4MID_CD40L_IL2_IL5_DAY3_STIMULATED_BCELL_DN	130	-1.81002	0.0014724
GSE3982_DC_VS_NEUTROPHIL_LPS_STIM_UP	151	-1.8101	0.00147272
GSE17721_0.5H_VS_4H_POLYIC_BMDC_DN	144	-1.81053	0.00147367
GSE25502_WT_VS_KLF13_KO_THYMIC_MEMORY_LIKE_CD8_TCELL_UP	102	-1.81029	0.00147462
GSE17974_0H_VS_48H_IN_VITRO_ACT_CD4_TCELL_UP	138	-1.80901	0.00148438
GSE6674_ANTI_IGM_VS_PL2_3_STIM_BCELL_DN	153	-1.80886	0.0014872
GSE13484_12H_UNSTIM_VS_YF17D_VACCINE_STIM_PBMC_UP	159	-1.8082	0.00149318
GSE360_HIGH_DOSE_B_MALAYI_VS_M_TUBERCULOSIS_MAC_DN	136	-1.80799	0.00149439
GSE14699_NAIVE_VS_ACT_CD8_TCELL_UP	129	-1.80761	0.00149879
GSE36009_WT_VS_NLRP10_KO_DC_UP	140	-1.8074	0.00149999
GSE40666_NAIVE_VS_EFFECTOR_CD8_TCELL_DN	132	-1.80706	0.00150591
GSE3982_MAST_CELL_VS_NEUTROPHIL_UP	162	-1.80702	0.00150714
GSE25123_ROSIGLITAZONE_VS_IL4_AND_ROSIGLITAZONE_STIM_MACROPHAGE_DAY10_DN	54	-1.80663	0.0015096
GSE22935_24H_VS_48H_MBOVIS_BCG_STIM_MYD88_KO_MACROPHAGE_UP	124	-1.8067	0.00150994
GSE40274_CTRL_VS_FOXP3_AND_SATB1_TRANSDUCED_ACTIVATED_CD4_TCELL_UP	122	-1.80634	0.00151395
GSE18281_SUBCAPSULAR_VS_PERIMEDULLARY_CORTICAL_REGION_OF_THYMUS_DN	97	-1.80599	0.00151636
GSE6674_PL2_3_VS_ANTI_IGM_AND_CPG_STIM_BCELL_DN	159	-1.80604	0.00151828
GSE17721_PAM3CSK4_VS_CPG_6H_BMDC_DN	139	-1.80544	0.00152533
GSE41176_UNSTIM_VS_ANTI_IGM_STIM_BCELL_6H_DN	140	-1.80501	0.00152651
GSE17721_POLYIC_VS_PAM3CSK4_4H_BMDC_DN	150	-1.804	0.00155843
GSE4590_SMALL_VS_LARGE_PRE_BCELL_DN	92	-1.80409	0.00155884
GSE17721_CTRL_VS_GARDIQUIMOD_0.5H_BMDC_UP	152	-1.80303	0.00157916
GSE20366_EX_VIVO_VS_HOMEOSTATIC_CONVERSION_NAIVE_CD4_TCELL_UP	130	-1.80289	0.00158027
GSE46606_UNSTIM_VS_CD40L_IL2_IL5_1DAY_STIMULATED_IRF4HIGH_SORTED_BCELL_DN	145	-1.80318	0.00158114
GSE10325_LUPUS_CD4_TCELL_VS_LUPUS_BCELL_UP	173	-1.80248	0.00159059
GSE18804_BRAIN_VS_COLON_TUMORAL_MACROPHAGE_DN	117	-1.80166	0.00160856
GSE43863_TH1_VS_LY6C_INT_CXCR5POS_EFFECTOR_CD4_TCELL_DN	135	-1.80131	0.00161726
GSE17721_0.5H_VS_4H_CPG_BMDC_DN	140	-1.80035	0.00162855
GSE36392_TYPE_2_MYELOID_VS_EOSINOPHIL_IL25_TREATED_LUNG_DN	135	-1.80056	0.00163058
GSE28726_NAIVE_CD4_TCELL_VS_NAIVE_NKTCELL_UP	168	-1.80011	0.00163422
GSE31082_CD4_VS_CD8_SP_THYMOCYTE_UP	147	-1.79968	0.00163938
GSE18791_CTRL_VS_NEWCASTLE_VIRUS_DC_6H_DN	146	-1.79972	0.00164142
GSE25123_CTRL_VS_IL4_STIM_MACROPHAGE_DN	141	-1.79937	0.00165259
GSE7852_TREG_VS_TCONV_FAT_UP	130	-1.79925	0.00165512
GSE35825_IFNA_VS_IFNG_STIM_MACROPHAGE_DN	150	-1.79883	0.00166374
GSE32255_UNSTIM_VS_4H_LPS_STIM_DC_UP	123	-1.7984	0.00167531
GSE1460_INTRATHYMIC_T_PROGENITOR_VS_NAIVE_CD4_TCELL_ADULT_BLOOD_DN	150	-1.7982	0.0016778
GSE36009_WT_VS_NLRP10_KO_DC_DN	162	-1.79783	0.00168181
GSE339_CD4POS_VS_CD4CD8DN_DC_IN_CULTURE_UP	92	-1.79728	0.00168735
GSE20366_CD103_POS_VS_CD103_KLRG1_DP_TREG_DN	104	-1.79674	0.00169469
GSE3691_IFN_PRODUCING_KILLER_DC_VS_PLASMACYTOID_DC_SPLEEN_DN	106	-1.79684	0.00169527
GSE22886_IGM_MEMORY_BCELL_VS_BLOOD_PLASMA_CELL_DN	177	-1.79688	0.00169583
GSE37301_HEMATOPOIETIC_STEM_CELL_VS_GRAN_MONO_PROGENITOR_DN	124	-1.79643	0.00169958
GSE18791_UNSTIM_VS_NEWCATSLE_VIRUS_DC_2H_DN	86	-1.79649	0.00170166
GSE13547_CTRL_VS_ANTI_IGM_STIM_ZFX_KO_BCELL_2H_DN	137	-1.79585	0.00170203
GSE42021_CD24HI_VS_CD24INT_TCONV_THYMUS_DN	118	-1.7957	0.00170296
GSE15330_HSC_VS_MEGAKARYOCYTE_ERYTHROID_PROGENITOR_DN	107	-1.79521	0.00170458
GSE40274_CTRL_VS_XBP1_TRANSDUCED_ACTIVATED_CD4_TCELL_UP	125	-1.79558	0.00170482
GSE6090_UNSTIM_VS_DC-SIGN_STIM_DC_UP	125	-1.79527	0.00170665
GSE24634_TEFF_VS_TCONV_DAY3_IN_CULTURE_DN	171	-1.79559	0.0017069
GSE46468_LUNG_INNATE_LYMPHOID_CELL_VS_SPLEEN_CD4_TCELL_DN	155	-1.79528	0.00170873
GSE46606_IRF4MID_VS_WT_CD40L_IL2_IL5_DAY3_STIMULATED_BCELL_UP	134	-1.7945	0.00171751
GSE41867_MEMORY_VS_EXHAUSTED_CD8_TCELL_DAY30_LCMV_DN	143	-1.79401	0.00172313
GSE3982_EOSINOPHIL_VS_NEUTROPHIL_UP	151	-1.79425	0.00172432
GSE42021_CD24HI_TREG_VS_CD24HI_TCONV_THYMUS_DN	138	-1.79416	0.00172521
GSE3982_MAST_CELL_VS_NKCELL_UP	133	-1.79379	0.00172841
GSE42021_TCONV_PLN_VS_CD24INT_TCONV_THYMUS_UP	131	-1.79318	0.00173962
GSE24026_PD1_LIGATION_VS_CTRL_IN_ACT_TCELL_LINE_DN	150	-1.79248	0.0017612
GSE20500_RETINOIC_ACID_VS_RARA_ANTAGONIST_TREATED_CD4_TCELL_DN	135	-1.79146	0.00176949
GSE41867_DAY15_EFFECTOR_VS_DAY30_MEMORY_CD8_TCELL_LCMV_ARMSTRONG_DN	90	-1.79156	0.00177011
GSE17721_LPS_VS_POLYIC_2H_BMDC_DN	154	-1.7916	0.0017708
GSE15767_MED_VS_SCS_MAC_LN_UP	135	-1.79064	0.00177553
GSE29618_LAIV_VS_TIV_FLU_VACCINE_DAY7_MONOCYTE_UP	142	-1.79069	0.00177765
GSE24726_WT_VS_E2-2_KO_PDC_DAY4_POST_DELETION_UP	167	-1.79017	0.00178667
GSE22886_IGM_MEMORY_BCELL_VS_BLOOD_PLASMA_CELL_UP	114	-1.78958	0.00179183
GSE43955_1H_VS_20H_ACT_CD4_TCELL_WITH_TGFB_IL6_DN	108	-1.78936	0.00179264
GSE16385_MONOCYTE_VS_12H_ROSIGLITAZONE_TREATED_MACROPHAGE_DN	150	-1.78869	0.00179859
GSE22886_NAIVE_TCELL_VS_NEUTROPHIL_UP	175	-1.78872	0.00180073
GSE30971_WBP7_HET_VS_KO_MACROPHAGE_4H_LPS_STIM_DN	143	-1.7878	0.00181541
GSE13547_2H_VS_12_H_ANTI_IGM_STIM_ZFX_KO_BCELL_UP	124	-1.78737	0.00182057
GSE22886_DAY0_VS_DAY7_MONOCYTE_IN_CULTURE_UP	182	-1.78724	0.00182279
GSE18893_CTRL_VS_TNF_TREATED_TREG_2H_UP	154	-1.78646	0.00183519
GSE12366_GC_VS_MEMORY_BCELL_UP	129	-1.786	0.00184028
GSE24634_NAIVE_CD4_TCELL_VS_DAY3_IL4_CONV_TREG_UP	152	-1.78496	0.0018663
GSE8835_HEALTHY_VS_CLL_CD8_TCELL_UP	153	-1.785	0.00186703
GSE10094_LCMV_VS_LISTERIA_IND_EFF_CD4_TCELL_UP	156	-1.78516	0.00186856
GSE37416_CTRL_VS_48H_F_TULARENSIS_LVS_NEUTROPHIL_DN	176	-1.785	0.00186923
GSE14350_IL2RB_KO_VS_WT_TEFF_DN	129	-1.78455	0.00187276
GSE15330_LYMPHOID_MULTIPOTENT_VS_MEGAKARYOCYTE_ERYTHROID_PROGENITOR_IKAROS_KO_UP	96	-1.78438	0.00187629
GSE18281_CORTEX_VS_MEDULLA_THYMUS_UP	111	-1.784	0.00188697
GSE1432_CTRL_VS_IFNG_6H_MICROGLIA_DN	165	-1.78365	0.00189476
GSE22589_SIV_VS_HIV_AND_SIV_INFECTED_DC_UP	99	-1.78277	0.00192421
GSE41176_UNSTIM_VS_ANTI_IGM_STIM_BCELL_6H_UP	148	-1.78272	0.00192482
GSE2706_R848_VS_LPS_2H_STIM_DC_DN	75	-1.78244	0.00193114
GSE16385_IFNG_TNF_VS_IL4_STIM_MACROPHAGE_ROSIGLITAZONE_TREATED_UP	92	-1.78204	0.00194319
GSE2770_UNTREATED_VS_TGFB_AND_IL4_TREATED_ACT_CD4_TCELL_48H_DN	150	-1.78138	0.00195011
GSE30962_PRIMARY_VS_SECONDARY_ACUTE_LCMV_INF_CD8_TCELL_DN	121	-1.78153	0.00195094
GSE27896_HDAC6_KO_VS_WT_TREG_DN	116	-1.78099	0.00195783
GSE3203_INFLUENZA_INF_VS_IFNB_TREATED_LN_BCELL_UP	93	-1.77962	0.0019883
GSE37416_0H_VS_6H_F_TULARENSIS_LVS_NEUTROPHIL_UP	172	-1.77886	0.00200078
GSE25890_CTRL_VS_IL33_IL7_TREATED_NUOCYTES_DN	157	-1.77891	0.00200309
GSE7831_UNSTIM_VS_CPG_STIM_PDC_1H_DN	152	-1.77846	0.00200699
GSE411_UNSTIM_VS_100MIN_IL6_STIM_MACROPHAGE_UP	149	-1.77792	0.00201658
GSE45365_NK_CELL_VS_CD8_TCELL_UP	103	-1.77773	0.0020171
GSE12839_CTRL_VS_IL12_TREATED_PBMC_UP	84	-1.77793	0.00201891
GSE14308_TH1_VS_INDUCED_TREG_UP	134	-1.7773	0.00202043
GSE17721_0.5H_VS_12H_POLYIC_BMDC_DN	148	-1.77704	0.00202093
GSE46606_IRF4HIGH_VS_WT_CD40L_IL2_IL5_DAY1_STIMULATED_BCELL_DN	119	-1.77684	0.00202285
GSE36888_STAT5_AB_KNOCKIN_VS_WT_TCELL_IL2_TREATED_17H_UP	167	-1.77679	0.00202335
GSE17721_LPS_VS_CPG_8H_BMDC_DN	150	-1.77584	0.00204774
GSE14769_UNSTIM_VS_360MIN_LPS_BMDM_DN	134	-1.77536	0.00205803
GSE29949_CD8_NEG_DC_SPLEEN_VS_CD8_POS_DC_SPLEEN_DN	120	-1.77504	0.00206555
GSE411_WT_VS_SOCS3_KO_MACROPHAGE_IL6_STIM_400MIN_UP	135	-1.77449	0.00208426
GSE6259_FLT3L_INDUCED_VS_WT_SPLENIC_DC_33D1_POS_DN	66	-1.77443	0.0020875
GSE11057_CD4_EFF_MEM_VS_PBMC_DN	171	-1.77398	0.00210475
GSE28449_WT_VS_LRF_KO_GERMINAL_CENTER_BCELL_UP	85	-1.7736	0.00211115
GSE3565_CTRL_VS_LPS_INJECTED_DUSP1_KO_SPLENOCYTES_DN	134	-1.77353	0.00211157
GSE3982_EOSINOPHIL_VS_EFF_MEMORY_CD4_TCELL_UP	168	-1.77374	0.00211216
GSE32034_LY6C_HIGH_VS_LOW_ROSIGLIZATONE_TREATED_MONOCYTE_DN	124	-1.77305	0.00212592
GSE24972_WT_VS_IRF8_KO_MARGINAL_ZONE_SPLEEN_BCELL_UP	126	-1.77266	0.00213183
GSE5099_UNSTIM_VS_MCSF_TREATED_MONOCYTE_DAY7_DN	119	1.94017	0.00215685
GSE37533_PPARG1_FOXP3_VS_PPARG2_FOXP3_TRANSDUCED_CD4_TCELL_PIOGLITAZONE_TREATED_DN	159	-1.77213	0.00215718
GSE22103_LPS_VS_GMCSF_AND_IFNG_STIM_NEUTROPHIL_UP	143	-1.77043	0.00221308
GSE360_L_DONOVANI_VS_B_MALAYI_HIGH_DOSE_MAC_DN	161	1.93405	0.00222
GSE29618_PDC_VS_MDC_DN	186	-1.77019	0.00222026
GSE17721_LPS_VS_POLYIC_2H_BMDC_UP	128	-1.76956	0.0022321
GSE22886_NAIVE_BCELL_VS_BM_PLASMA_CELL_UP	156	-1.76973	0.00223433
GSE2706_UNSTIM_VS_8H_R848_DC_DN	127	-1.76964	0.00223461
GSE1432_CTRL_VS_IFNG_1H_MICROGLIA_UP	123	1.94324	0.00223548
GSE24634_TREG_VS_TCONV_POST_DAY7_IL4_CONVERSION_DN	163	-1.76912	0.00224064
GSE22886_IGA_VS_IGM_MEMORY_BCELL_DN	139	-1.76885	0.002245
GSE17301_IFNA2_VS_IFNA2_AND_ACD3_ACD28_STIM_CD8_TCELL_DN	118	-1.76807	0.00225922
GSE24081_CONTROLLER_VS_PROGRESSOR_HIV_SPECIFIC_CD8_TCELL_UP	112	-1.7678	0.00226083
GSE33424_CD161_INT_VS_NEG_CD8_TCELL_UP	150	-1.76771	0.00226104
GSE13484_UNSTIM_VS_3H_YF17D_VACCINE_STIM_PBMC_DN	125	-1.76754	0.00226125
GSE18791_CTRL_VS_NEWCASTLE_VIRUS_DC_1H_DN	75	-1.76811	0.00226175
GSE13411_PLASMA_CELL_VS_MEMORY_BCELL_DN	172	-1.76693	0.00227795
GSE28737_WT_VS_BCL6_HET_MARGINAL_ZONE_BCELL_DN	131	-1.76626	0.00229724
GSE17721_CPG_VS_GARDIQUIMOD_16H_BMDC_DN	139	-1.76585	0.00230424
GSE39556_CD8A_DC_VS_NK_CELL_DN	147	-1.76538	0.00231659
GSE13738_TCR_VS_BYSTANDER_ACTIVATED_CD4_TCELL_DN	152	-1.76528	0.0023181
GSE42724_MEMORY_BCELL_VS_PLASMABLAST_DN	154	-1.76503	0.00232506
GSE29615_CTRL_VS_LAIV_FLU_VACCINE_PBMC_DN	66	-1.76484	0.00233064
GSE26488_WT_VS_VP16_TRANSGENIC_HDAC7_KO_DOUBLE_POSITIVE_THYMOCYTE_DN	122	-1.76391	0.00234113
GSE43863_TFH_VS_LY6C_LOW_CXCR5NEG_EFFECTOR_CD4_TCELL_UP	144	-1.76445	0.0023416
GSE42021_TCONV_PLN_VS_TREG_PRECURSORS_THYMUS_UP	131	-1.76392	0.00234371
GSE36392_TYPE_2_MYELOID_VS_NEUTROPHIL_IL25_TREATED_LUNG_UP	121	-1.76348	0.00234421
GSE21670_STAT3_KO_VS_WT_CD4_TCELL_IL6_TREATED_UP	135	-1.76369	0.0023453
GSE36826_NORMAL_VS_STAPH_AUREUS_INF_IL1R_KO_SKIN_DN	180	-1.76351	0.00234543
GSE3982_DC_VS_NEUTROPHIL_UP	154	-1.76412	0.00234615
GSE17721_LPS_VS_GARDIQUIMOD_6H_BMDC_UP	129	-1.76397	0.00234629
GSE17974_0H_VS_0.5H_IN_VITRO_ACT_CD4_TCELL_DN	101	-1.7642	0.00234736
GSE40274_FOXP3_VS_FOXP3_AND_SATB1_TRANSDUCED_ACTIVATED_CD4_TCELL_DN	124	-1.76426	0.00234857
GSE7219_UNSTIM_VS_LPS_AND_ANTI_CD40_STIM_DC_DN	134	-1.76329	0.0023497
GSE22611_NOD2_TRANSD_VS_CTRL_TRANSD_HEK293_MDP_STIM_2H_UP	82	-1.76278	0.00237259
GSE18791_UNSTIM_VS_NEWCATSLE_VIRUS_DC_10H_DN	139	-1.76232	0.00238618
GSE46606_UNSTIM_VS_CD40L_IL2_IL5_3DAY_STIMULATED_IRF4MID_SORTED_BCELL_DN	145	-1.76187	0.00240243
GSE360_L_DONOVANI_VS_L_MAJOR_MAC_UP	135	-1.76179	0.00240512
GSE19888_CTRL_VS_TCELL_MEMBRANES_ACT_MAST_CELL_PRETREAT_A3R_INH_UP	97	-1.76116	0.00241852
GSE21033_CTRL_VS_POLYIC_STIM_DC_6H_DN	85	-1.76049	0.00243728
GSE14308_TH17_VS_INDUCED_TREG_UP	136	-1.7602	0.00244123
GSE8921_3H_VS_24H_TLR1_2_STIM_MONOCYTE_UP	148	-1.76006	0.00244392
GSE9946_IMMATURE_VS_LISTERIA_INF_MATURE_DC_DN	55	-1.75986	0.00244528
GSE22103_UNSTIM_VS_GMCSF_AND_IFNG_STIM_NEUTROPHIL_DN	133	1.91966	0.00245067
GSE21927_SPLEEN_VS_TUMOR_MONOCYTE_BALBC_DN	123	-1.75959	0.00245726
GSE7852_TREG_VS_TCONV_UP	130	-1.75891	0.00247318
GSE37416_CTRL_VS_3H_F_TULARENSIS_LVS_NEUTROPHIL_UP	149	-1.75853	0.0024851
GSE37301_MULTIPOTENT_PROGENITOR_VS_GRAN_MONO_PROGENITOR_UP	129	-1.75858	0.00248511
GSE36078_WT_VS_IL1R_KO_LUNG_DC_AFTER_AD5_INF_UP	133	-1.7582	0.00248636
GSE13547_WT_VS_ZFX_KO_BCELL_ANTI_IGM_STIM_2H_UP	123	-1.75831	0.0024864
GSE15330_HSC_VS_MEGAKARYOCYTE_ERYTHROID_PROGENITOR_UP	101	-1.75736	0.00250205
GSE36476_CTRL_VS_TSST_ACT_16H_MEMORY_CD4_TCELL_OLD_UP	145	-1.75729	0.00250332
GSE3982_MAC_VS_NKCELL_UP	146	-1.75747	0.0025035
GSE17721_CTRL_VS_LPS_12H_BMDC_DN	126	-1.75737	0.00250473
GSE22611_UNSTIM_VS_2H_MDP_STIM_MUTANT_NOD2_TRANSDUCED_HEK293T_CELL_DN	162	-1.75664	0.00250981
GSE411_UNSTIM_VS_400MIN_IL6_STIM_MACROPHAGE_UP	134	-1.75686	0.00251117
GSE40274_FOXP3_VS_FOXP3_AND_HELIOS_TRANSDUCED_ACTIVATED_CD4_TCELL_DN	90	-1.75638	0.00251619
GSE25088_CTRL_VS_ROSIGLITAZONE_STIM_MACROPHAGE_DN	79	-1.75642	0.00251625
GSE25677_MPL_VS_R848_STIM_BCELL_DN	138	-1.75595	0.00251992
GSE2706_UNSTIM_VS_8H_LPS_AND_R848_DC_DN	130	-1.75601	0.00251998
GSE37301_CD4_TCELL_VS_GRANULOCYTE_MONOCYTE_PROGENITOR_DN	125	-1.75612	0.00252006
GSE339_EX_VIVO_VS_IN_CULTURE_CD4CD8DN_DC_UP	154	-1.75563	0.00252889
GSE22432_CDC_VS_COMMON_DC_PROGENITOR_DN	133	-1.75571	0.00252896
GSE13738_TCR_VS_BYSTANDER_ACTIVATED_CD4_TCELL_UP	131	-1.75444	0.00255096
GSE28726_ACT_CD4_TCELL_VS_ACT_VA24NEG_NKTCELL_DN	170	-1.75399	0.00256257
GSE14386_UNTREATED_VS_IFNA_TREATED_ACT_PBMC_MS_PATIENT_DN	109	-1.7538	0.00256494
GSE37605_TREG_VS_TCONV_NOD_FOXP3_FUSION_GFP_DN	121	-1.75386	0.00256636
GSE20715_0H_VS_6H_OZONE_LUNG_DN	118	-1.75338	0.00257129
GSE25123_WT_VS_PPARG_KO_MACROPHAGE_UP	146	-1.75322	0.00257504
GSE29618_PRE_VS_DAY7_FLU_VACCINE_MDC_DN	141	-1.75245	0.00260216
GSE12484_HEALTHY_VS_PERIDONTITIS_NEUTROPHILS_DN	97	-1.75218	0.00260836
GSE1460_INTRATHYMIC_T_PROGENITOR_VS_NAIVE_CD4_TCELL_ADULT_BLOOD_UP	137	-1.75218	0.00260981
GSE29618_PRE_VS_DAY7_FLU_VACCINE_PDC_DN	166	-1.75126	0.00264172
GSE12366_PLASMA_CELL_VS_MEMORY_BCELL_DN	164	-1.75106	0.00264673
GSE3982_DC_VS_MAC_LPS_STIM_UP	150	-1.75089	0.0026491
GSE1740_UNSTIM_VS_IFNA_STIMULATED_MCSF_DERIVED_MACROPHAGE_UP	76	1.90153	0.00267274
GSE20715_WT_VS_TLR4_KO_6H_OZONE_LUNG_UP	130	-1.74969	0.00267984
GSE14769_UNSTIM_VS_20MIN_LPS_BMDM_DN	115	-1.74935	0.00269764
GSE17721_PAM3CSK4_VS_GADIQUIMOD_8H_BMDC_DN	151	-1.74911	0.00269994
GSE34156_NOD2_LIGAND_VS_NOD2_AND_TLR1_TLR2_LIGAND_6H_TREATED_MONOCYTE_UP	141	-1.74772	0.00276244
GSE20366_CD103_KLRG1_DP_VS_DN_TREG_DN	134	-1.74729	0.00276985
GSE20366_CD103_POS_VS_NEG_TREG_KLRG1NEG_UP	73	1.90176	0.00277554
GSE45739_UNSTIM_VS_ACD3_ACD28_STIM_NRAS_KO_CD4_TCELL_UP	168	-1.7468	0.00278851
GSE12366_GC_BCELL_VS_PLASMA_CELL_UP	156	-1.74656	0.00278947
GSE2706_UNSTIM_VS_2H_LPS_AND_R848_DC_DN	132	-1.7468	0.00279141
GSE2585_CTEC_VS_THYMIC_MACROPHAGE_DN	126	-1.74648	0.00279165
GSE18791_CTRL_VS_NEWCASTLE_VIRUS_DC_12H_DN	125	-1.74635	0.00279259
GSE13493_DP_VS_CD8POS_THYMOCYTE_UP	139	-1.74618	0.00279736
GSE37532_WT_VS_PPARG_KO_VISCERAL_ADIPOSE_TISSUE_TREG_DN	134	-1.74568	0.00281095
GSE37416_0H_VS_24H_F_TULARENSIS_LVS_NEUTROPHIL_DN	152	-1.7452	0.00282838
GSE14415_INDUCED_TREG_VS_FAILED_INDUCED_TREG_DN	129	-1.7444	0.00286359
GSE12845_IGD_POS_VS_NEG_BLOOD_BCELL_DN	165	-1.74429	0.00286441
GSE11057_NAIVE_CD4_VS_PBMC_CD4_TCELL_DN	181	-1.74405	0.00287413
GSE37532_VISCERAL_ADIPOSE_TISSUE_VS_LN_DERIVED_PPARG_KO_TREG_CD4_TCELL_DN	95	1.90327	0.00288656
GSE13522_CTRL_VS_T_CRUZI_Y_STRAIN_INF_SKIN_IFNAR_KO_UP	137	-1.74312	0.00289607
GSE411_UNSTIM_VS_100MIN_IL6_STIM_SOCS3_KO_MACROPHAGE_DN	145	-1.74323	0.00289778
GSE14308_NAIVE_CD4_TCELL_VS_INDUCED_TREG_UP	138	-1.74212	0.00293605
GSE41176_WT_VS_TAK1_KO_ANTI_IGM_STIM_BCELL_6H_UP	116	-1.74108	0.00296282
GSE11961_FOLLICULAR_BCELL_VS_MARGINAL_ZONE_BCELL_UP	106	-1.7409	0.00296482
GSE27092_WT_VS_HDAC7_PHOSPHO_DEFICIENT_CD8_TCELL_DN	131	-1.74113	0.00296586
GSE39916_B_CELL_SPLEEN_VS_PLASMA_CELL_BONE_MARROW_DN	132	-1.74042	0.00296955
GSE18893_CTRL_VS_TNF_TREATED_TCONV_24H_DN	107	-1.74043	0.00297258
GSE7219_WT_VS_NIK_NFKB2_KO_DC_UP	139	-1.74055	0.00297439
GSE41867_DAY8_VS_DAY15_LCMV_CLONE13_EFFECTOR_CD8_TCELL_UP	156	-1.73959	0.00300904
GSE29618_PDC_VS_MDC_DAY7_FLU_VACCINE_UP	144	-1.73937	0.00301169
GSE30971_WBP7_HET_VS_KO_MACROPHAGE_2H_LPS_STIM_UP	135	-1.73942	0.00301226
GSE25123_CTRL_VS_IL4_STIM_PPARG_KO_MACROPHAGE_DN	100	-1.73926	0.0030124
GSE8921_UNSTIM_VS_TLR1_2_STIM_MONOCYTE_12H_DN	144	-1.73917	0.00301309
GSE4535_BM_DERIVED_DC_VS_FOLLICULAR_DC_UP	145	-1.7389	0.00301819
GSE35825_UNTREATED_VS_IFNG_STIM_MACROPHAGE_DN	142	-1.73895	0.00301876
GSE25677_MPL_VS_MPL_AND_R848_STIM_BCELL_UP	110	-1.73849	0.00302882
GSE2770_UNTREATED_VS_TGFB_AND_IL4_TREATED_ACT_CD4_TCELL_48H_UP	77	-1.7383	0.00303446
GSE360_T_GONDII_VS_B_MALAYI_LOW_DOSE_DC_UP	109	-1.73805	0.00304008
GSE31082_DN_VS_CD8_SP_THYMOCYTE_UP	149	-1.73784	0.00305062
GSE46606_UNSTIM_VS_CD40L_IL2_IL5_1DAY_STIMULATED_IRF4_KO_BCELL_DN	124	-1.73744	0.00305187
GSE25087_FETAL_VS_ADULT_TCONV_DN	138	-1.73773	0.00305247
GSE24634_IL4_VS_CTRL_TREATED_NAIVE_CD4_TCELL_DAY10_DN	161	-1.73745	0.00305494
GSE25087_TREG_VS_TCONV_FETUS_DN	136	-1.73722	0.003055
GSE3039_NKT_CELL_VS_B2_BCELL_DN	122	-1.73751	0.00305556
GSE11924_TH1_VS_TH2_CD4_TCELL_DN	113	-1.73697	0.00305994
GSE17721_LPS_VS_GARDIQUIMOD_2H_BMDC_UP	127	-1.73699	0.003063
GSE17721_CTRL_VS_GARDIQUIMOD_2H_BMDC_DN	131	-1.73507	0.00312089
GSE18804_BRAIN_VS_COLON_TUMORAL_MACROPHAGE_UP	85	-1.73468	0.00313181
GSE22103_UNSTIM_VS_GMCSF_AND_IFNG_STIM_NEUTROPHIL_UP	152	-1.73463	0.00313237
GSE24142_DN2_VS_DN3_THYMOCYTE_DN	138	-1.73474	0.00313248
GSE2585_THYMIC_MACROPHAGE_VS_MTEC_DN	116	-1.73363	0.00317462
GSE16450_CTRL_VS_IFNA_12H_STIM_IMMATURE_NEURON_CELL_LINE_UP	154	-1.73305	0.00319113
GSE369_PRE_VS_POST_IL6_INJECTION_IFNG_KO_LIVER_DN	129	-1.73296	0.00319285
GSE37416_0H_VS_12H_F_TULARENSIS_LVS_NEUTROPHIL_UP	171	-1.73236	0.0032122
GSE22886_TCELL_VS_BCELL_NAIVE_DN	90	-1.73242	0.00321295
GSE21063_3H_VS_16H_ANTI_IGM_STIM_BCELL_DN	161	-1.73204	0.0032285
GSE14308_TH2_VS_NAIVE_CD4_TCELL_DN	135	-1.73123	0.00325673
GSE17721_LPS_VS_GARDIQUIMOD_1H_BMDC_DN	150	-1.73107	0.00325713
GSE28783_ANTI_MIR33_VS_CTRL_ATHEROSCLEROSIS_MACROPHAGE_DN	92	-1.73129	0.00325873
GSE19941_IL10_KO_VS_IL10_KO_AND_NFKBP50_KO_LPS_AND_IL10_STIM_MACROPHAGE_DN	110	-1.73137	0.00325951
GSE34156_NOD2_LIGAND_VS_NOD2_AND_TLR1_TLR2_LIGAND_24H_TREATED_MONOCYTE_DN	140	-1.73016	0.00329035
GSE25088_IL4_VS_IL4_AND_ROSIGLITAZONE_STIM_STAT6_KO_MACROPHAGE_DAY10_DN	143	-1.72951	0.00331132
GSE9988_ANTI_TREM1_AND_LPS_VS_VEHICLE_TREATED_MONOCYTES_UP	105	-1.72823	0.00337098
GSE2770_UNTREATED_VS_ACT_CD4_TCELL_2H_UP	152	-1.72679	0.00343662
GSE14415_INDUCED_TREG_VS_FOXP3_KO_INDUCED_TREG_DN	143	-1.72627	0.0034574
GSE14769_UNSTIM_VS_240MIN_LPS_BMDM_DN	151	-1.72595	0.00346966
GSE25123_ROSIGLITAZONE_VS_IL4_AND_ROSIGLITAZONE_STIM_PPARG_KO_MACROPHAGE_DAY10_UP	137	-1.72546	0.00349041
GSE7852_LN_VS_FAT_TCONV_UP	133	-1.7254	0.00349303
GSE39820_IL1B_IL6_VS_IL1B_IL6_IL23A_TREATED_CD4_TCELL_DN	112	-1.72404	0.00355247
GSE32986_CURDLAN_LOWDOSE_VS_CURDLAN_HIGHDOSE_STIM_DC_UP	153	-1.72354	0.00357551
GSE27670_CTRL_VS_BLIMP1_TRANSDUCED_GC_BCELL_DN	94	-1.72343	0.00357562
GSE17974_0H_VS_12H_IN_VITRO_ACT_CD4_TCELL_UP	142	-1.72321	0.00358176
GSE8621_LPS_STIM_VS_LPS_PRIMED_AND_LPS_STIM_MACROPHAGE_DN	135	-1.72295	0.00359265
GSE19888_CTRL_VS_T_CELL_MEMBRANES_ACT_MAST_CELL_UP	154	-1.72202	0.00362881
GSE22886_NAIVE_CD4_TCELL_VS_MONOCYTE_UP	171	-1.72211	0.00362992
GSE3982_EOSINOPHIL_VS_DC_DN	156	-1.72193	0.00363122
GSE13547_CTRL_VS_ANTI_IGM_STIM_BCELL_2H_DN	86	-1.72148	0.00364684
GSE1925_3H_VS_24H_IFNG_STIM_IFNG_PRIMED_MACROPHAGE_UP	147	-1.72117	0.00365293
GSE22886_NAIVE_VS_IGG_IGA_MEMORY_BCELL_UP	119	-1.72096	0.00366131
GSE411_UNSTIM_VS_400MIN_IL6_STIM_SOCS3_KO_MACROPHAGE_DN	139	-1.72066	0.00367205
GSE17721_POLYIC_VS_PAM3CSK4_1H_BMDC_DN	131	-1.72032	0.00368038
GSE42021_CD24HI_VS_CD24LOW_TCONV_THYMUS_DN	158	-1.71974	0.00368751
GSE20198_UNTREATED_VS_IFNA_TREATED_ACT_CD4_TCELL_DN	153	-1.71979	0.0036899
GSE6259_33D1_POS_DC_VS_CD4_TCELL_DN	119	-1.71955	0.00369225
GSE32986_CURDLAN_HIGHDOSE_VS_GMCSF_AND_CURDLAN_HIGHDOSE_STIM_DC_UP	149	-1.71999	0.00369226
GSE17721_CPG_VS_GARDIQUIMOD_12H_BMDC_DN	144	-1.71985	0.00369227
GSE44649_NAIVE_VS_ACTIVATED_CD8_TCELL_DN	123	-1.71749	0.00378678
GSE45365_NK_CELL_VS_CD8A_DC_MCMV_INFECTION_DN	98	-1.7175	0.00378923
GSE15215_CD2_POS_VS_NEG_PDC_DN	164	-1.7172	0.00379615
GSE22886_NAIVE_BCELL_VS_NEUTROPHIL_UP	167	-1.71714	0.00379838
GSE24574_BCL6_HIGH_TFH_VS_TFH_CD4_TCELL_DN	169	-1.71685	0.00380536
GSE14415_ACT_TCONV_VS_ACT_NATURAL_TREG_DN	121	-1.71668	0.00380879
GSE22886_NAIVE_CD4_TCELL_VS_12H_ACT_TH2_DN	164	-1.71608	0.0038215
GSE15330_WT_VS_IKAROS_KO_GRANULOCYTE_MONOCYTE_PROGENITOR_UP	152	-1.71611	0.00382398
GSE1432_6H_VS_24H_IFNG_MICROGLIA_UP	150	-1.7159	0.00382838
GSE27241_WT_CTRL_VS_DIGOXIN_TREATED_RORGT_KO_CD4_TCELL_IN_TH17_POLARIZING_CONDITIONS_UP	111	-1.71561	0.00384586
GSE14415_INDUCED_TREG_VS_FOXP3_KO_INDUCED_TREG_UP	119	-1.71521	0.00386661
GSE21927_HEALTHY_VS_TUMOROUS_BALBC_MOUSE_MONOCYTE_UP	108	-1.71527	0.00386911
GSE13946_CTRL_VS_DSS_COLITIS_GD_TCELL_FROM_COLON_UP	136	-1.71492	0.00387471
GSE39820_TGFBETA1_VS_TGFBETA3_IN_IL6_IL23A_TREATED_CD4_TCELL_UP	115	-1.7147	0.00388026
GSE3720_UNSTIM_VS_LPS_STIM_VD1_GAMMADELTA_TCELL_UP	147	-1.71479	0.00388159
GSE2585_AIRE_KO_VS_WT_CD80_HIGH_MTEC_UP	137	-1.7146	0.00388363
GSE34156_NOD2_LIGAND_VS_TLR1_TLR2_LIGAND_6H_TREATED_MONOCYTE_UP	148	-1.71428	0.00389273
GSE25088_ROSIGLITAZONE_VS_IL4_AND_ROSIGLITAZONE_STIM_STAT6_KO_MACROPHAGE_DAY10_UP	173	-1.714	0.00390305
GSE22886_NEUTROPHIL_VS_MONOCYTE_DN	179	-1.7139	0.00390749
GSE15930_STIM_VS_STIM_AND_TRICHOSTATINA_72H_CD8_T_CELL_UP	144	-1.71351	0.00392235
GSE7460_CD8_TCELL_VS_TREG_ACT_UP	138	-1.71316	0.0039265
GSE9988_ANTI_TREM1_AND_LPS_VS_CTRL_TREATED_MONOCYTES_UP	115	-1.71324	0.00392906
GSE7218_UNSTIM_VS_ANTIGEN_STIM_THROUGH_IGM_BCELL_DN	48	-1.71286	0.00393448
KAECH_NAIVE_VS_MEMORY_CD8_TCELL_UP	159	-1.71266	0.00394577
GSE17721_12H_VS_24H_PAM3CSK4_BMDC_UP	134	-1.71233	0.00395686
GSE13306_RA_VS_UNTREATED_MEM_CD4_TCELL_UP	144	-1.71237	0.00395825
GSE6259_33D1_POS_VS_DEC205_POS_SPLENIC_DC_DN	136	-1.71208	0.00395977
GSE7219_UNSTIM_VS_LPS_AND_ANTI_CD40_STIM_NIK_NFKB2_KO_DC_UP	134	-1.71215	0.00396119
GSE22886_NAIVE_CD8_TCELL_VS_NKCELL_DN	168	-1.71195	0.0039618
GSE5589_WT_VS_IL6_KO_LPS_STIM_MACROPHAGE_45MIN_UP	140	-1.71181	0.00396621
GSE17974_CTRL_VS_ACT_IL4_AND_ANTI_IL12_48H_CD4_TCELL_UP	135	-1.71149	0.00397722
GSE30962_PRIMARY_VS_SECONDARY_CHRONIC_LCMV_INF_CD8_TCELL_UP	133	-1.71153	0.00398094
GSE26488_HDAC7_KO_VS_VP16_TRANSGENIC_HDAC7_KO_DOUBLE_POSITIVE_THYMOCYTE_UP	89	-1.71102	0.00399301
GSE19401_RETINOIC_ACID_VS_RETINOIC_ACID_AND_PAM2CSK4_STIM_FOLLICULAR_DC_UP	100	-1.71083	0.00400198
GSE16266_CTRL_VS_HEATSHOCK_AND_LPS_STIM_MEF_DN	158	1.87033	0.00402431
GSE27786_LIN_NEG_VS_ERYTHROBLAST_UP	151	-1.7098	0.00404382
GSE24574_NAIVE_VS_TCONV_CD4_TCELL_DN	166	-1.70987	0.00404415
GSE26343_UNSTIM_VS_LPS_STIM_NFAT5_KO_MACROPHAGE_UP	138	-1.70959	0.00405605
GSE27241_WT_CTRL_VS_DIGOXIN_TREATED_RORGT_KO_CD4_TCELL_IN_TH17_POLARIZING_CONDITIONS_DN	132	-1.70909	0.00406683
GSE17721_LPS_VS_CPG_12H_BMDC_DN	139	-1.7091	0.00406945
GSE22886_NAIVE_CD4_TCELL_VS_48H_ACT_TH2_DN	156	-1.70884	0.00407107
GSE13306_LAMINA_PROPRIA_VS_SPLEEN_TREG_UP	138	-1.70863	0.0040776
GSE33425_CD161_HIGH_VS_INT_CD8_TCELL_UP	159	-1.70733	0.00415379
GSE24210_IL35_TREATED_VS_UNTREATED_TCONV_CD4_TCELL_DN	104	-1.70713	0.0041545
GSE6259_FLT3L_INDUCED_DEC205_POS_DC_VS_CD4_TCELL_UP	130	-1.70701	0.00415522
GSE15330_HSC_VS_GRANULOCYTE_MONOCYTE_PROGENITOR_IKAROS_KO_DN	149	-1.70672	0.00415818
GSE8685_IL2_ACT_IL2_STARVED_VS_IL21_ACT_IL2_STARVED_CD4_TCELL_UP	120	-1.70655	0.00416339
GSE17974_0H_VS_6H_IN_VITRO_ACT_CD4_TCELL_UP	142	-1.70619	0.00417656
GSE3982_CTRL_VS_IGE_STIM_MAST_CELL_UP	147	-1.70545	0.00421231
GSE40274_SATB1_VS_FOXP3_AND_SATB1_TRANSDUCED_ACTIVATED_CD4_TCELL_DN	53	-1.70488	0.00423329
GSE17186_CD21LOW_VS_CD21HIGH_TRANSITIONAL_BCELL_CORD_BLOOD_UP	151	-1.70409	0.00428364
GSE9601_UNTREATED_VS_PI3K_INHIBITOR_TREATED_HCMV_INF_MONOCYTE_UP	143	1.86019	0.00428792
GSE32255_WT_UNSTIM_VS_JMJD2D_KNOCKDOWN_4H_LPS_STIM_DC_UP	137	-1.70342	0.00431415
GSE13887_HEALTHY_VS_LUPUS_RESTING_CD4_TCELL_DN	66	-1.70349	0.00431475
GSE41978_ID2_KO_AND_BIM_KO_VS_BIM_KO_KLRG1_LOW_EFFECTOR_CD8_TCELL_DN	135	-1.70315	0.00432647
GSE7348_LPS_VS_TOLERIZED_AND_LPS_STIM_MACROPHAGE_UP	143	-1.70316	0.00433044
GSE8515_CTRL_VS_IL6_4H_STIM_MAC_DN	65	1.86183	0.00436434
GSE16385_ROSIGLITAZONE_IL4_VS_IL4_ALONE_STIM_MACROPHAGE_12H_UP	158	-1.70218	0.0043731
GSE46143_CTRL_VS_LMP2A_TRANSDUCED_CD10_POS_GC_BCELL_DN	151	-1.70201	0.00438038
GSE21063_CTRL_VS_ANTI_IGM_STIM_BCELL_NFATC1_KO_16H_DN	145	-1.70178	0.0043932
GSE20198_UNTREATED_VS_IL12_TREATED_ACT_CD4_TCELL_UP	140	-1.70158	0.00439373
GSE25123_WT_VS_PPARG_KO_MACROPHAGE_IL4_AND_ROSIGLITAZONE_STIM_DN	138	-1.70118	0.00441218
GSE46606_IRF4_KO_VS_WT_UNSTIM_BCELL_UP	132	-1.701	0.00441372
GSE4984_UNTREATED_VS_VEHICLE_CTRL_TREATED_DC_DN	111	-1.70064	0.00441619
GSE37301_MULTIPOTENT_PROGENITOR_VS_RAG2_KO_NK_CELL_UP	146	-1.70076	0.00441687
GSE5679_CTRL_VS_PPARG_LIGAND_ROSIGLITAZONE_TREATED_DC_DN	137	-1.70083	0.00441754
GSE13547_WT_VS_ZFX_KO_BCELL_ANTI_IGM_STIM_12H_DN	90	-1.70002	0.00443551
GSE19198_CTRL_VS_IL21_TREATED_TCELL_6H_DN	144	-1.69941	0.00446621
GSE14000_UNSTIM_VS_4H_LPS_DC_DN	141	-1.69906	0.00448215
GSE27786_BCELL_VS_NKTCELL_UP	145	-1.69853	0.00449331
GSE21063_CTRL_VS_ANTI_IGM_STIM_BCELL_NFATC1_KO_3H_DN	140	-1.69853	0.00449737
GSE1460_NAIVE_CD4_TCELL_ADULT_BLOOD_VS_THYMIC_STROMAL_CELL_DN	118	-1.6986	0.00450031
GSE7460_FOXP3_MUT_VS_WT_ACT_WITH_TGFB_TCONV_UP	125	-1.69836	0.00450037
GSE18203_CTRL_VS_INTRATUMORAL_CPG_INJ_MC38_TUMOR_DN	151	-1.69794	0.00451962
GSE15930_STIM_VS_STIM_AND_TRICHOSTATINA_24H_CD8_T_CELL_DN	144	-1.69768	0.00452993
GSE24726_WT_VS_E2-2_KO_PDC_DAY6_POST_DELETION_UP	148	-1.69724	0.00455792
GSE19888_CTRL_VS_A3R_ACTIVATION_MAST_CELL_DN	70	-1.69662	0.00458147
GSE17721_POLYIC_VS_CPG_2H_BMDC_UP	152	-1.69594	0.00461489
GSE17721_LPS_VS_CPG_2H_BMDC_UP	126	-1.69552	0.0046383
GSE41867_DAY6_VS_DAY15_LCMV_ARMSTRONG_EFFECTOR_CD8_TCELL_UP	88	-1.69529	0.00464514
GSE7852_LN_VS_FAT_TCONV_DN	147	-1.69495	0.00465764
GSE24142_EARLY_THYMIC_PROGENITOR_VS_DN3_THYMOCYTE_DN	135	-1.69496	0.00466181
GSE20366_EX_VIVO_VS_DEC205_CONVERSION_DN	133	-1.69475	0.00466555
GSE2706_R848_VS_LPS_8H_STIM_DC_DN	119	-1.69268	0.00480646
GSE40068_CXCR5POS_BCL6POS_TFH_VS_CXCR5NEG_BCL6NEG_CD4_TCELL_DN	125	-1.69211	0.00483835
GSE5503_MLN_DC_VS_SPLEEN_DC_ACTIVATED_ALLOGENIC_TCELL_DN	131	-1.69179	0.00485708
GSE7852_THYMUS_VS_FAT_TCONV_UP	136	-1.69141	0.0048768
GSE411_WT_VS_SOCS3_KO_MACROPHAGE_IL6_STIM_400MIN_DN	145	-1.69102	0.00489004
GSE5589_LPS_VS_LPS_AND_IL10_STIM_MACROPHAGE_180MIN_DN	136	-1.69115	0.00489005
GSE17721_PAM3CSK4_VS_CPG_24H_BMDC_DN	142	-1.69108	0.00489114
GSE3982_DC_VS_NEUTROPHIL_DN	144	-1.6898	0.00495014
GSE3982_NEUTROPHIL_VS_BCELL_DN	161	-1.68926	0.00496759
GSE22103_LPS_VS_GMCSF_AND_IFNG_STIM_NEUTROPHIL_DN	144	-1.68933	0.00496872
GSE30962_ACUTE_VS_CHRONIC_LCMV_PRIMARY_INF_CD8_TCELL_UP	160	-1.6891	0.00496968
GSE2585_AIRE_KO_VS_WT_CD80_LOW_MTEC_UP	89	-1.68873	0.00498374
GSE40273_XBP1_KO_VS_WT_TREG_UP	139	-1.688	0.00501309
GSE27786_CD8_TCELL_VS_NKTCELL_UP	131	-1.68754	0.00502828
GSE25088_IL4_VS_IL4_AND_ROSIGLITAZONE_STIM_MACROPHAGE_DAY10_UP	118	-1.68741	0.00503579
GSE27786_LIN_NEG_VS_BCELL_UP	121	-1.68673	0.00506286
GSE5142_HTERT_TRANSDUCED_VS_CTRL_CD8_TCELL_LATE_PASSAGE_CLONE_DN	153	-1.68583	0.00512225
GSE40274_FOXP3_VS_FOXP3_AND_XBP1_TRANSDUCED_ACTIVATED_CD4_TCELL_DN	109	-1.68563	0.00513181
GSE26343_WT_VS_NFAT5_KO_MACROPHAGE_DN	134	-1.68537	0.00514349
GSE26488_CTRL_VS_PEPTIDE_INJECTION_OT2_THYMOCYTE_DN	134	-1.6848	0.00518217
GSE34156_UNTREATED_VS_6H_NOD2_AND_TLR1_TLR2_LIGAND_TREATED_MONOCYTE_DN	114	-1.68471	0.00518732
GSE22443_NAIVE_VS_ACT_AND_IL12_TREATED_CD8_TCELL_DN	111	-1.68419	0.00521383
GSE17721_LPS_VS_GARDIQUIMOD_8H_BMDC_DN	150	-1.68419	0.00521841
GSE36078_UNTREATED_VS_AD5_T425A_HEXON_INF_MOUSE_LUNG_DC_UP	126	-1.68399	0.00521899
GSE15330_LYMPHOID_MULTIPOTENT_VS_GRANULOCYTE_MONOCYTE_PROGENITOR_DN	159	-1.68295	0.00529067
GSE41978_ID2_KO_VS_BIM_KO_KLRG1_LOW_EFFECTOR_CD8_TCELL_UP	159	-1.68261	0.00530976
GSE22601_DOUBLE_NEGATIVE_VS_CD4_SINGLE_POSITIVE_THYMOCYTE_DN	165	-1.68239	0.00531371
GSE1925_CTRL_VS_IFNG_PRIMED_MACROPHAGE_3H_IFNG_STIM_UP	145	-1.68227	0.00531558
GSE6259_FLT3L_INDUCED_VS_WT_SPLENIC_DC_33D1_POS_UP	128	-1.68214	0.00532277
GSE15735_CTRL_VS_HDAC_INHIBITOR_TREATED_CD4_TCELL_2H_DN	135	-1.68183	0.00532925
GSE3982_MAC_VS_CENT_MEMORY_CD4_TCELL_UP	157	-1.68188	0.00533177
GSE15930_STIM_VS_STIM_AND_IFNAB_72H_CD8_T_CELL_DN	152	-1.68191	0.00533534
GSE3982_NEUTROPHIL_VS_TH2_UP	140	-1.68149	0.00535024
GSE17721_POLYIC_VS_GARDIQUIMOD_12H_BMDC_DN	136	-1.68051	0.00542149
GSE14308_TH2_VS_TH1_DN	128	-1.68026	0.00542808
GSE12963_UNINF_VS_ENV_AND_NEF_AND_VPR_DEFICIENT_HIV1_INF_CD4_TCELL_UP	78	-1.6803	0.00542958
GSE42021_CD24HI_TREG_VS_CD24HI_TCONV_THYMUS_UP	172	1.83336	0.00544876
GSE3982_BCELL_VS_NKCELL_UP	153	-1.67971	0.00545011
GSE41867_NAIVE_VS_DAY8_LCMV_CLONE13_EFFECTOR_CD8_TCELL_UP	154	-1.67949	0.00545705
GSE9988_ANTI_TREM1_VS_CTRL_TREATED_MONOCYTES_UP	120	-1.67922	0.00546351
GSE18281_SUBCAPSULAR_CORTICAL_REGION_VS_WHOLE_MEDULLA_THYMUS_DN	77	-1.6793	0.00546399
GSE13411_NAIVE_VS_IGM_MEMORY_BCELL_UP	103	-1.67879	0.0054875
GSE22589_HEALTHY_VS_HIV_AND_SIV_INFECTED_DC_DN	151	-1.67856	0.00549665
GSE34156_NOD2_LIGAND_VS_TLR1_TLR2_LIGAND_24H_TREATED_MONOCYTE_DN	140	-1.67838	0.00550581
GSE13738_RESTING_VS_TCR_ACTIVATED_CD4_TCELL_DN	155	-1.67724	0.00559648
GSE20715_WT_VS_TLR4_KO_LUNG_DN	123	1.82889	0.00559997
GSE7219_UNSTIM_VS_LPS_AND_ANTI_CD40_STIM_NIK_NFKB2_KO_DC_DN	148	-1.67683	0.00560759
GSE17721_CTRL_VS_PAM3CSK4_2H_BMDC_DN	106	-1.67672	0.00561124
GSE12845_NAIVE_VS_PRE_GC_TONSIL_BCELL_UP	148	-1.67651	0.00562339
GSE23114_WT_VS_SLE2C1_MOUSE_PERITONEAL_CAVITY_B1A_BCELL_UP	109	-1.67641	0.00562805
GSE1112_HY_CD8AB_VS_HY_CD8AA_THYMOCYTE_RTOC_CULTURE_DN	120	-1.67629	0.00563903
GSE4748_CYANOBACTERIUM_LPSLIKE_VS_LPS_AND_CYANOBACTERIUM_LPSLIKE_STIM_DC_3H_UP	130	-1.67612	0.00564201
GSE14908_RESTING_VS_HDM_STIM_CD4_TCELL_ATOPIC_PATIENT_DN	158	-1.67591	0.00564561
GSE5679_CTRL_VS_PPARG_LIGAND_ROSIGLITAZONE_AND_RARA_AGONIST_AM580_TREATED_DC_UP	145	-1.67612	0.00564684
GSE19941_IL10_KO_VS_IL10_KO_AND_NFKBP50_KO_LPS_STIM_MACROPHAGE_DN	154	-1.67541	0.00567012
GSE17721_LPS_VS_PAM3CSK4_6H_BMDC_UP	148	-1.67424	0.00573133
GSE27786_CD8_TCELL_VS_NKCELL_UP	124	-1.67251	0.00587219
GSE360_DC_VS_MAC_B_MALAYI_HIGH_DOSE_UP	151	-1.67243	0.00587766
GSE17974_0H_VS_24H_IN_VITRO_ACT_CD4_TCELL_UP	141	-1.67119	0.00597313
GSE3982_MAST_CELL_VS_MAC_DN	136	-1.67112	0.00597539
GSE27291_6H_VS_7D_STIM_GAMMADELTA_TCELL_DN	100	-1.6709	0.005985
GSE40273_EOS_KO_VS_WT_TREG_UP	166	-1.67033	0.00600932
GSE9006_1MONTH_VS_4MONTH_POST_TYPE_1_DIABETES_DX_PBMC_DN	77	-1.67034	0.0060134
GSE3039_ALPHAALPHA_CD8_TCELL_VS_B1_BCELL_UP	142	-1.66998	0.00602617
GSE5142_CTRL_VS_HTERT_TRANSDUCED_CD8_TCELL_EARLY_PASSAGE_CLONE_UP	132	-1.66983	0.00603149
GSE25088_CTRL_VS_IL4_AND_ROSIGLITAZONE_STIM_STAT6_KO_MACROPHAGE_UP	134	-1.6692	0.00607022
GSE28726_ACT_CD4_TCELL_VS_ACT_VA24NEG_NKTCELL_UP	166	-1.66923	0.00607326
GSE21927_SPLENIC_C26GM_TUMOROUS_VS_BONE_MARROW_MONOCYTES_DN	136	-1.66877	0.00609423
GSE5503_MLN_DC_VS_PLN_DC_ACTIVATED_ALLOGENIC_TCELL_DN	138	-1.66885	0.00609626
GSE40493_BCL6_KO_VS_WT_TREG_UP	139	-1.66855	0.00610463
GSE22886_NAIVE_BCELL_VS_DC_DN	170	-1.6684	0.00610468
GSE40666_WT_VS_STAT4_KO_CD8_TCELL_WITH_IFNA_STIM_90MIN_UP	147	-1.66702	0.00621972
GSE23321_EFFECTOR_MEMORY_VS_NAIVE_CD8_TCELL_DN	136	-1.66695	0.00622069
GSE360_DC_VS_MAC_DN	149	1.81849	0.00622931
GSE22886_IGG_IGA_MEMORY_BCELL_VS_BLOOD_PLASMA_CELL_DN	155	-1.66638	0.00625265
GSE17721_POLYIC_VS_GARDIQUIMOD_24H_BMDC_DN	149	-1.66611	0.00626286
GSE6259_FLT3L_INDUCED_33D1_POS_DC_VS_CD8_TCELL_UP	85	-1.66541	0.00631945
GSE20715_0H_VS_24H_OZONE_TLR4_KO_LUNG_DN	125	-1.66412	0.00640664
GSE7831_UNSTIM_VS_INFLUENZA_STIM_PDC_1H_DN	143	-1.66413	0.00640996
GSE6674_ANTI_IGM_VS_ANTI_IGM_AND_CPG_STIM_BCELL_UP	148	-1.66391	0.00641526
GSE17974_CTRL_VS_ACT_IL4_AND_ANTI_IL12_4H_CD4_TCELL_UP	135	-1.66393	0.0064196
GSE13738_RESTING_VS_TCR_ACTIVATED_CD4_TCELL_UP	119	-1.66377	0.00642018
GSE28726_ACT_CD4_TCELL_VS_ACT_NKTCELL_UP	167	-1.66394	0.00642395
GSE9037_WT_VS_IRAK4_KO_LPS_4H_STIM_BMDM_UP	140	-1.66355	0.0064269
GSE43955_TH0_VS_TGFB_IL6_TH17_ACT_CD4_TCELL_1H_UP	132	-1.66361	0.00642818
GSE34156_UNTREATED_VS_6H_NOD2_LIGAND_TREATED_MONOCYTE_DN	119	-1.66342	0.00643691
GSE22033_UNTREATED_VS_MRL24_TREATED_MEF_DN	131	-1.66274	0.00648883
GSE36095_WT_VS_HDAC9_KO_TREG_UP	125	-1.66234	0.00651202
GSE26343_UNSTIM_VS_LPS_STIM_NFAT5_KO_MACROPHAGE_DN	140	-1.66226	0.00651375
GSE1432_1H_VS_6H_IFNG_MICROGLIA_DN	163	-1.66198	0.00652025
GSE25123_CTRL_VS_ROSIGLITAZONE_STIM_PPARG_KO_MACROPHAGE_DN	125	-1.66206	0.00652058
GSE3920_UNTREATED_VS_IFNG_TREATED_FIBROBLAST_DN	112	-1.66165	0.00654743
GSE17721_0.5H_VS_24H_CPG_BMDC_DN	132	-1.66039	0.00664195
GSE17974_0.5H_VS_72H_UNTREATED_IN_VITRO_CD4_TCELL_UP	131	-1.65993	0.00665987
GSE6092_B_BURGDOFERI_VS_B_BURGDORFERI_AND_IFNG_STIM_ENDOTHELIAL_CELL_DN	134	-1.65968	0.0066747
GSE43863_NAIVE_VS_TH1_EFF_CD4_TCELL_D6_LCMV_DN	68	-1.65888	0.00674035
GSE10325_BCELL_VS_LUPUS_BCELL_DN	168	-1.65876	0.00674389
GSE37301_LYMPHOID_PRIMED_MPP_VS_GRAN_MONO_PROGENITOR_DN	162	-1.65748	0.00683966
GSE17721_PAM3CSK4_VS_GADIQUIMOD_4H_BMDC_DN	136	-1.65739	0.00684417
GSE5503_MLN_DC_VS_SPLEEN_DC_ACTIVATED_ALLOGENIC_TCELL_UP	138	-1.65722	0.00684702
GSE21670_TGFB_VS_IL6_TREATED_STAT3_KO_CD4_TCELL_UP	115	-1.65726	0.00684965
GSE7568_IL4_VS_IL4_AND_DEXAMETHASONE_TREATED_MACROPHAGE_DN	101	-1.65656	0.00689085
GSE17721_LPS_VS_POLYIC_12H_BMDC_UP	149	-1.65571	0.00695185
GSE41176_UNSTIM_VS_ANTI_IGM_STIM_BCELL_3H_UP	124	-1.65553	0.00696232
GSE3720_VD1_VS_VD2_GAMMADELTA_TCELL_WITH_PMA_STIM_UP	134	-1.65534	0.00696602
GSE41867_NAIVE_VS_DAY15_LCMV_EFFECTOR_CD8_TCELL_DN	163	-1.65541	0.00696673
GSE37301_HEMATOPOIETIC_STEM_CELL_VS_RAG2_KO_NK_CELL_UP	136	-1.65477	0.00701667
GSE3039_B2_VS_B1_BCELL_UP	138	-1.65457	0.00701757
GSE3982_DC_VS_CENT_MEMORY_CD4_TCELL_UP	151	-1.65472	0.00701898
GSE45365_WT_VS_IFNAR_KO_CD11B_DC_DN	108	-1.65463	0.00701927
GSE5099_UNSTIM_VS_MCSF_TREATED_MONOCYTE_DAY3_UP	140	-1.65435	0.00702515
GSE39916_B_CELL_SPLEEN_VS_PLASMA_CELL_BONE_MARROW_UP	125	-1.65437	0.00703088
GSE32901_NAIVE_VS_TH1_CD4_TCELL_UP	67	-1.65382	0.00706758
GSE2197_CPG_DNA_VS_UNTREATED_IN_DC_UP	131	-1.65358	0.00707184
GSE17721_CTRL_VS_POLYIC_4H_BMDC_DN	127	-1.6532	0.00709317
GSE23925_LIGHT_ZONE_VS_NAIVE_BCELL_DN	133	-1.65282	0.0071127
GSE8921_UNSTIM_0H_VS_TLR1_2_STIM_MONOCYTE_12H_DN	138	-1.65289	0.00711447
GSE40274_FOXP3_VS_FOXP3_AND_IRF4_TRANSDUCED_ACTIVATED_CD4_TCELL_UP	144	-1.65249	0.00713777
GSE17721_LPS_VS_PAM3CSK4_8H_BMDC_UP	135	-1.65226	0.00715111
GSE24081_CONTROLLER_VS_PROGRESSOR_HIV_SPECIFIC_CD8_TCELL_DN	118	-1.6523	0.00715389
GSE23695_CD57_POS_VS_NEG_NK_CELL_DN	154	-1.65191	0.00717418
GSE17721_CPG_VS_GARDIQUIMOD_6H_BMDC_UP	128	-1.65095	0.00724011
GSE3982_EOSINOPHIL_VS_BCELL_UP	116	-1.65098	0.00724201
GSE15624_3H_VS_6H_HALOFUGINONE_TREATED_CD4_TCELL_DN	99	-1.65071	0.00725014
GSE16385_MONOCYTE_VS_12H_ROSIGLITAZONE_IL4_TREATED_MACROPHAGE_DN	151	-1.64945	0.00735658
GSE14000_UNSTIM_VS_16H_LPS_DC_TRANSLATED_RNA_DN	122	-1.64887	0.00740811
GSE14000_UNSTIM_VS_4H_LPS_DC_TRANSLATED_RNA_DN	115	-1.64822	0.00744372
GSE15139_GMCSF_TREATED_VS_UNTREATED_NEUTROPHILS_DN	140	-1.64824	0.00744871
GSE22501_PERIPHERAL_BLOOD_VS_CORD_BLOOD_TREG_DN	121	-1.6479	0.00746547
GSE5679_CTRL_VS_PPARG_LIGAND_ROSIGLITAZONE_AND_RARA_AGONIST_AM580_TREATED_DC_DN	137	-1.64768	0.00748021
GSE34006_A2AR_KO_VS_A2AR_AGONIST_TREATED_TREG_UP	158	-1.64632	0.00759346
GSE2770_TGFB_AND_IL4_VS_IL4_TREATED_ACT_CD4_TCELL_6H_DN	149	-1.64635	0.00759558
GSE15330_GRANULOCYTE_MONOCYTE_PROGENITOR_VS_PRO_BCELL_UP	143	-1.64596	0.00762082
GSE17721_CPG_VS_GARDIQUIMOD_4H_BMDC_UP	128	-1.64551	0.00765325
GSE5542_UNTREATED_VS_IFNA_AND_IFNG_TREATED_EPITHELIAL_CELLS_24H_DN	136	-1.64501	0.00768201
GSE28726_ACT_CD4_TCELL_VS_ACT_NKTCELL_DN	167	-1.64506	0.00768423
GSE34156_UNTREATED_VS_24H_TLR1_TLR2_LIGAND_TREATED_MONOCYTE_DN	131	-1.64507	0.00769037
GSE18804_SPLEEN_MACROPHAGE_VS_BRAIN_TUMORAL_MACROPHAGE_UP	96	-1.64422	0.0077494
GSE24634_TREG_VS_TCONV_POST_DAY10_IL4_CONVERSION_DN	160	-1.64406	0.00775891
GSE24634_NAIVE_CD4_TCELL_VS_DAY10_IL4_CONV_TREG_DN	165	-1.64368	0.00776026
GSE22611_NOD2_VS_CTRL_TRANSDUCED_HEK293T_CELL_DN	150	-1.6439	0.00776418
GSE28408_LY6G_POS_VS_NEG_DC_DN	163	-1.64368	0.00776642
GSE10211_UV_INACT_SENDAI_VS_LIVE_SENDAI_VIRUS_TRACHEAL_EPITHELIAL_CELLS_UP	95	-1.64393	0.00776644
GSE7460_FOXP3_MUT_VS_WT_ACT_WITH_TGFB_TCONV_DN	142	-1.6437	0.00776772
GSE26030_UNSTIM_VS_RESTIM_TH17_DAY15_POST_POLARIZATION_UP	115	-1.64347	0.00777761
GSE13485_CTRL_VS_DAY3_YF17D_VACCINE_PBMC_UP	76	-1.64328	0.00778808
GSE3982_MAST_CELL_VS_DC_DN	131	-1.64296	0.00781502
GSE16755_CTRL_VS_IFNA_TREATED_MAC_UP	158	-1.64277	0.00782933
GSE17721_LPS_VS_POLYIC_8H_BMDC_UP	135	-1.64227	0.00786696
GSE36888_STAT5_AB_KNOCKIN_VS_WT_TCELL_IL2_TREATED_2H_UP	147	-1.64205	0.00787633
GSE42021_CD24LO_TREG_VS_CD24LO_TCONV_THYMUS_DN	173	1.79553	0.00787861
GSE40274_FOXP3_VS_FOXP3_AND_IRF4_TRANSDUCED_ACTIVATED_CD4_TCELL_DN	133	-1.64149	0.00788504
GSE35543_IN_VIVO_NTREG_VS_IN_VITRO_ITREG_DN	103	-1.64142	0.0078856
GSE21360_TERTIARY_VS_QUATERNARY_MEMORY_CD8_TCELL_DN	129	-1.64131	0.00788805
GSE24292_WT_VS_PPARG_KO_MACROPHAGE_UP	145	-1.64149	0.00789125
GSE1460_DP_VS_CD4_THYMOCYTE_DN	147	-1.64155	0.00789361
GSE17301_CTRL_VS_48H_ACD3_ACD28_IFNA5_STIM_CD8_TCELL_DN	141	-1.64113	0.00789532
GSE15659_NAIVE_VS_PTPRC_NEG_CD4_TCELL_DN	99	-1.64156	0.00789887
GSE40666_NAIVE_VS_EFFECTOR_CD8_TCELL_UP	129	-1.64161	0.00790124
GSE22432_PDC_VS_TGFB1_TREATEDCOMMON_DC_PROGENITOR_DN	161	-1.64021	0.00796442
GSE7831_UNSTIM_VS_CPG_STIM_PDC_1H_UP	153	-1.64003	0.00797563
GSE4984_GALECTIN1_VS_VEHICLE_CTRL_TREATED_DC_DN	141	-1.63926	0.00803978
GSE26290_CTRL_VS_AKT_INHIBITOR_TREATED_ANTI_CD3_AND_IL2_STIM_CD8_TCELL_DN	157	-1.63915	0.0080451
GSE20727_CTRL_VS_H2O2_TREATED_DC_DN	153	-1.639	0.00804847
GSE29618_PDC_VS_MDC_DAY7_FLU_VACCINE_DN	189	-1.63828	0.00809847
GSE24142_EARLY_THYMIC_PROGENITOR_VS_DN3_THYMOCYTE_FETAL_DN	129	-1.6383	0.0081048
GSE23321_CD8_STEM_CELL_MEMORY_VS_NAIVE_CD8_TCELL_UP	128	-1.63787	0.00813291
GSE24671_CTRL_VS_BAKIMULC_INFECTED_MOUSE_SPLENOCYTES_UP	157	-1.6379	0.00813447
GSE2197_IMMUNOSUPPRESSIVE_DNA_VS_UNTREATED_IN_DC_UP	144	-1.63764	0.00814863
GSE14350_TREG_VS_TEFF_IN_IL2RB_KO_UP	159	-1.63732	0.00816714
GSE45365_HEALTHY_VS_MCMV_INFECTION_CD11B_DC_IFNAR_KO_UP	116	1.78842	0.00821094
GSE17721_PAM3CSK4_VS_CPG_4H_BMDC_DN	139	-1.63681	0.0082154
GSE16385_UNTREATED_VS_12H_ROSIGLITAZONE_TREATED_MACROPHAGE_DN	98	1.78309	0.00826435
GSE33374_CD8_ALPHAALPHA_VS_ALPHABETA_CD161_HIGH_TCELL_UP	112	1.78029	0.00827669
GSE45365_CD8A_DC_VS_CD11B_DC_DN	135	-1.6362	0.00827697
GSE18791_CTRL_VS_NEWCASTLE_VIRUS_DC_16H_UP	165	-1.63591	0.00829534
GSE2585_THYMIC_MACROPHAGE_VS_MTEC_UP	134	1.7853	0.00830905
GSE6092_CTRL_VS_BORRELIA_BIRGDOFERI_INF_ENDOTHELIAL_CELL_UP	115	-1.63482	0.00839482
GSE21546_ELK1_KO_VS_SAP1A_KO_AND_ELK1_KO_DP_THYMOCYTES_UP	145	-1.63445	0.00842564
GSE41867_NAIVE_VS_DAY30_LCMV_CLONE13_EXHAUSTED_CD8_TCELL_DN	151	-1.6345	0.00842646
GSE23984_CTRL_VS_HYPOCALEMIC_VITAMIND_ANALOG_TCELL_DN	135	-1.63431	0.00843156
GSE7852_THYMUS_VS_FAT_TREG_DN	127	-1.63414	0.00843648
GSE24142_EARLY_THYMIC_PROGENITOR_VS_DN2_THYMOCYTE_ADULT_DN	120	-1.63398	0.00844801
GSE6269_E_COLI_VS_STREP_PNEUMO_INF_PBMC_UP	105	-1.63356	0.00848047
GSE37301_MULTIPOTENT_PROGENITOR_VS_PRO_BCELL_DN	117	-1.63279	0.00856061
GSE360_DC_VS_MAC_L_DONOVANI_DN	157	-1.63262	0.0085692
GSE15330_MEGAKARYOCYTE_ERYTHROID_PROGENITOR_VS_PRO_BCELL_UP	141	-1.63251	0.00857584
GSE36888_UNTREATED_VS_IL2_TREATED_STAT5_AB_KNOCKIN_TCELL_6H_UP	128	-1.63154	0.0086536
GSE5589_UNSTIM_VS_45MIN_LPS_AND_IL10_STIM_MACROPHAGE_DN	130	-1.63146	0.00865735
GSE4984_UNTREATED_VS_LPS_TREATED_DC_UP	94	-1.63134	0.00865917
GSE38681_WT_VS_LYL1_KO_LYMPHOID_PRIMED_MULTIPOTENT_PROGENITOR_DN	151	-1.6316	0.00865933
GSE15324_ELF4_KO_VS_WT_ACTIVATED_CD8_TCELL_UP	135	-1.63092	0.00868074
GSE26669_CD4_VS_CD8_TCELL_IN_MLR_COSTIM_BLOCK_DN	119	-1.63102	0.00868178
GSE7568_IL4_TGFB_DEXAMETHASONE_VS_IL4_TGFB_TREATED_MACROPHAGE_DN	143	-1.63094	0.00868455
GSE42724_NAIVE_VS_MEMORY_BCELL_DN	138	-1.63036	0.00874393
GSE31082_DP_VS_CD4_SP_THYMOCYTE_UP	144	-1.63023	0.00875894
GSE37532_VISCERAL_ADIPOSE_TISSUE_VS_LN_DERIVED_PPARG_KO_TREG_CD4_TCELL_UP	128	-1.62905	0.00886984
GSE411_UNSTIM_VS_400MIN_IL6_STIM_SOCS3_KO_MACROPHAGE_UP	145	-1.6289	0.00888466
GSE17721_POLYIC_VS_CPG_4H_BMDC_DN	126	-1.62839	0.00892967
GSE19888_ADENOSINE_A3R_INH_VS_ACT_WITH_INHIBITOR_PRETREATMENT_IN_MAST_CELL_DN	93	1.77135	0.00905674
GSE11961_MARGINAL_ZONE_BCELL_VS_PLASMA_CELL_DAY7_DN	118	-1.62658	0.00910229
GSE17721_CTRL_VS_LPS_8H_BMDC_DN	118	-1.62642	0.0091141
GSE17721_POLYIC_VS_PAM3CSK4_8H_BMDC_UP	153	-1.62626	0.00912218
GSE39110_UNTREATED_VS_IL2_TREATED_CD8_TCELL_DAY3_POST_IMMUNIZATION_UP	132	-1.62602	0.00912795
GSE43863_TFH_VS_LY6C_INT_CXCR5POS_EFFECTOR_CD4_TCELL_DN	112	-1.62608	0.00912835
GSE1740_UNSTIM_VS_IFNA_STIMULATED_MCSF_DERIVED_MACROPHAGE_DN	118	-1.62337	0.0093859
GSE40274_GATA1_VS_FOXP3_AND_GATA1_TRANSDUCED_ACTIVATED_CD4_TCELL_UP	148	-1.62322	0.00940116
GSE6259_FLT3L_INDUCED_33D1_POS_DC_VS_CD4_TCELL_UP	103	-1.62279	0.00945005
GSE20727_CTRL_VS_H2O2_TREATED_DC_UP	153	-1.62263	0.00945814
GSE32986_CURDLAN_LOWDOSE_VS_GMCSF_AND_CURDLAN_LOWDOSE_STIM_DC_DN	158	-1.62264	0.00946531
GSE1460_DP_THYMOCYTE_VS_NAIVE_CD4_TCELL_CORD_BLOOD_UP	140	-1.62221	0.00950693
GSE15330_LYMPHOID_MULTIPOTENT_VS_MEGAKARYOCYTE_ERYTHROID_PROGENITOR_IKAROS_KO_DN	142	-1.62198	0.00951656
GSE43955_10H_VS_60H_ACT_CD4_TCELL_WITH_TGFB_IL6_DN	118	-1.62166	0.00953299
GSE5542_UNTREATED_VS_IFNA_TREATED_EPITHELIAL_CELLS_6H_UP	140	-1.62166	0.0095402
GSE10325_LUPUS_CD4_TCELL_VS_LUPUS_MYELOID_DN	191	-1.62109	0.00957439
GSE29617_DAY3_VS_DAY7_TIV_FLU_VACCINE_PBMC_2008_UP	117	-1.62117	0.00957511
GSE40274_CTRL_VS_FOXP3_AND_PBX1_TRANSDUCED_ACTIVATED_CD4_TCELL_UP	108	-1.62087	0.00958683
GSE8685_IL15_ACT_IL2_STARVED_VS_IL21_ACT_IL2_STARVED_CD4_TCELL_UP	107	-1.62089	0.00959406
GSE15330_LYMPHOID_MULTIPOTENT_VS_GRANULOCYTE_MONOCYTE_PROGENITOR_UP	119	-1.62052	0.00960764
GSE39110_DAY3_VS_DAY6_POST_IMMUNIZATION_CD8_TCELL_UP	147	-1.62054	0.00961395
GSE34156_UNTREATED_VS_6H_TLR1_TLR2_LIGAND_TREATED_MONOCYTE_UP	158	-1.62024	0.00963927
GSE16385_IFNG_TNF_VS_ROSIGLITAZONE_STIM_MACROPHAGE_UP	109	-1.61957	0.00969867
GSE7509_UNSTIM_VS_IFNA_STIM_IMMATURE_DC_DN	134	-1.61963	0.00969951
GSE24726_WT_VS_E2-2_KO_PDC_UP	128	-1.61895	0.00975975
GSE37416_12H_VS_48H_F_TULARENSIS_LVS_NEUTROPHIL_UP	175	-1.61891	0.00976258
GSE45365_CTRL_VS_MCMV_INFECTION_NK_CELL_DN	124	-1.61878	0.00976633
GSE24634_TEFF_VS_TCONV_DAY10_IN_CULTURE_UP	117	-1.61866	0.00976826
GSE17721_POLYIC_VS_CPG_0.5H_BMDC_UP	94	1.75267	0.00977932
GSE43863_TFH_VS_LY6C_INT_CXCR5POS_MEMORY_CD4_TCELL_UP	122	-1.61792	0.00984485
GSE25088_CTRL_VS_IL4_STIM_MACROPHAGE_DN	112	1.75319	0.00995854
GSE41867_MEMORY_VS_EXHAUSTED_CD8_TCELL_DAY30_LCMV_UP	145	-1.61688	0.00997536
GSE22935_UNSTIM_VS_48H_MBOVIS_BCG_STIM_MACROPHAGE_DN	135	-1.61675	0.00998899
GSE7568_CTRL_VS_3H_TGFB_TREATED_MACROPHAGES_WITH_IL4_AND_DEXAMETHASONE_DN	123	-1.61667	0.00999342
GSE18893_TCONV_VS_TREG_24H_CULTURE_DN	126	-1.61607	0.0100557
GSE12963_UNINF_VS_ENV_AND_NEF_AND_VPR_DEFICIENT_HIV1_INF_CD4_TCELL_DN	62	1.75678	0.010132
GSE339_CD8POS_VS_CD4CD8DN_DC_IN_CULTURE_DN	155	-1.61524	0.010138
GSE28737_WT_VS_BCL6_KO_MARGINAL_ZONE_BCELL_UP	85	1.74715	0.010144
GSE17721_12H_VS_24H_CPG_BMDC_UP	111	-1.61512	0.0101469
GSE22025_UNTREATED_VS_TGFB1_AND_PROGESTERONE_TREATED_CD4_TCELL_UP	93	1.75385	0.0101471
GSE37532_VISCERAL_ADIPOSE_TISSUE_VS_LN_DERIVED_TREG_CD4_TCELL_DN	100	1.75833	0.0101538
GSE11864_UNTREATED_VS_CSF1_IFNG_PAM3CYS_IN_MAC_UP	157	-1.6149	0.0101596
GSE37605_FOXP3_FUSION_GFP_VS_IRES_GFP_TREG_C57BL6_DN	91	-1.6145	0.0101978
GSE26351_UNSTIM_VS_BMP_PATHWAY_STIM_HEMATOPOIETIC_PROGENITORS_DN	116	1.74493	0.0102035
GSE17721_LPS_VS_POLYIC_24H_BMDC_UP	149	-1.6144	0.0102058
GSE17974_IL4_AND_ANTI_IL12_VS_UNTREATED_48H_ACT_CD4_TCELL_UP	112	-1.61376	0.0102645
GSE8921_UNSTIM_VS_TLR1_2_STIM_MONOCYTE_6H_UP	126	-1.61382	0.0102666
GSE45365_NK_CELL_VS_CD11B_DC_MCMV_INFECTION_DN	146	-1.61331	0.0103144
GSE369_SOCS3_KO_VS_IFNG_KO_LIVER_DN	109	-1.61262	0.0103824
GSE29618_BCELL_VS_MDC_DN	179	-1.61212	0.0104389
GSE37319_WT_VS_RC3H1_KO_CD44LOW_CD8_TCELL_UP	76	-1.61199	0.0104466
GSE14699_DELETIONAL_TOLERANCE_VS_ACTIVATED_CD8_TCELL_UP	137	-1.61213	0.0104466
GSE39110_UNTREATED_VS_IL2_TREATED_CD8_TCELL_DAY6_POST_IMMUNIZATION_UP	144	-1.61173	0.0104529
GSE13306_TREG_RA_VS_TCONV_RA_UP	112	-1.6118	0.0104533
GSE17721_LPS_VS_CPG_0.5H_BMDC_DN	124	-1.61139	0.0104924
GSE3691_IFN_PRODUCING_KILLER_DC_VS_CONVENTIONAL_DC_SPLEEN_UP	144	-1.6109	0.0105263
GSE3982_CTRL_VS_LPS_1H_NEUTROPHIL_DN	107	1.73751	0.0105835
GSE3982_DC_VS_CENT_MEMORY_CD4_TCELL_DN	129	-1.61036	0.0105837
GSE19401_UNSTIM_VS_RETINOIC_ACID_STIM_FOLLICULAR_DC_UP	162	1.73899	0.0106777
GSE7509_DC_VS_MONOCYTE_WITH_FCGRIIB_STIM_DN	153	-1.60936	0.0106972
GSE26669_CD4_VS_CD8_TCELL_IN_MLR_UP	137	-1.60904	0.0107318
GSE9960_GRAM_NEG_VS_GRAM_POS_SEPSIS_PBMC_DN	152	-1.60868	0.0107682
GSE41176_UNSTIM_VS_ANTI_IGM_STIM_TAK1_KO_BCELL_1H_UP	157	-1.60857	0.0107729
GSE36888_UNTREATED_VS_IL2_TREATED_TCELL_17H_UP	137	-1.6085	0.0107759
GSE17721_CTRL_VS_CPG_6H_BMDC_DN	125	-1.60767	0.0108717
GSE3691_IFN_PRODUCING_KILLER_DC_VS_PLASMACYTOID_DC_SPLEEN_UP	149	-1.60755	0.0108781
GSE21927_SPLEEN_MONOCYTE_VS_GMCSF_GCSF_BONE_MARROW_UP	110	-1.60743	0.0108891
GSE17721_LPS_VS_CPG_16H_BMDC_UP	125	-1.60616	0.0110432
GSE14699_DELETIONAL_TOLERANCE_VS_ACTIVATED_CD8_TCELL_DN	133	-1.60597	0.0110566
GSE37301_COMMON_LYMPHOID_PROGENITOR_VS_PRO_BCELL_DN	160	-1.60566	0.011071
GSE26290_CTRL_VS_AKT_INHIBITOR_TREATED_ANTI_CD3_AND_IL2_STIM_CD8_TCELL_UP	89	-1.60567	0.0110782
GSE43863_DAY6_EFF_VS_DAY150_MEM_LY6C_INT_CXCR5POS_CD4_TCELL_DN	159	-1.60571	0.0110808
GSE13485_DAY1_VS_DAY21_YF17D_VACCINE_PBMC_UP	143	1.73219	0.0111195
GSE40273_EOS_KO_VS_WT_TREG_DN	138	-1.60471	0.0111768
GSE339_CD4POS_VS_CD4CD8DN_DC_DN	137	-1.60448	0.0112063
GSE2770_IL12_AND_TGFB_ACT_VS_ACT_CD4_TCELL_6H_DN	155	-1.60429	0.0112169
GSE22527_ANTI_CD3_INVIVO_VS_UNTREATED_MOUSE_TREG_DN	153	-1.60274	0.0114046
GSE14769_40MIN_VS_360MIN_LPS_BMDM_DN	132	-1.60199	0.0115097
GSE6259_33D1_POS_VS_DEC205_POS_SPLENIC_DC_UP	127	-1.60183	0.0115203
GSE17721_0.5H_VS_12H_CPG_BMDC_DN	151	-1.60091	0.0116398
GSE18281_PERIMEDULLARY_CORTICAL_REGION_VS_WHOLE_CORTEX_THYMUS_UP	131	1.72629	0.0117409
GSE17721_PAM3CSK4_VS_GADIQUIMOD_24H_BMDC_DN	135	-1.59996	0.0117625
GSE24142_ADULT_VS_FETAL_DN2_THYMOCYTE_DN	129	-1.59951	0.011819
GSE360_L_MAJOR_VS_B_MALAYI_HIGH_DOSE_MAC_UP	111	-1.59899	0.0118647
GSE12845_PRE_GC_VS_DARKZONE_GC_TONSIL_BCELL_DN	166	-1.59902	0.0118698
GSE19401_UNSTIM_VS_RETINOIC_ACID_AND_PAM2CSK4_STIM_FOLLICULAR_DC_DN	150	-1.59905	0.011873
GSE10325_CD4_TCELL_VS_LUPUS_CD4_TCELL_DN	143	-1.59909	0.0118789
GSE11057_PBMC_VS_MEM_CD4_TCELL_UP	162	-1.59826	0.0119557
GSE29618_PRE_VS_DAY7_FLU_VACCINE_MONOCYTE_DN	138	-1.59762	0.0120314
GSE7852_LN_VS_THYMUS_TCONV_UP	128	-1.59746	0.0120503
GSE31082_DP_VS_CD8_SP_THYMOCYTE_UP	134	-1.59685	0.0121365
GSE13522_WT_VS_IFNAR_KO_SKIN_UP	125	-1.59644	0.0121748
GSE28737_WT_VS_BCL6_HET_FOLLICULAR_BCELL_DN	145	-1.59602	0.0122164
GSE360_T_GONDII_VS_M_TUBERCULOSIS_DC_DN	123	-1.59603	0.0122208
GSE23502_WT_VS_HDC_KO_MYELOID_DERIVED_SUPPRESSOR_CELL_COLON_TUMOR_UP	124	-1.59591	0.0122253
GSE15330_HSC_VS_LYMPHOID_PRIMED_MULTIPOTENT_PROGENITOR_DN	137	-1.59543	0.0122695
GSE3920_UNTREATED_VS_IFNA_TREATED_ENDOTHELIAL_CELL_UP	126	-1.5947	0.0123611
GSE32164_RESTING_DIFFERENTIATED_VS_CMYC_INHIBITED_MACROPHAGE_UP	129	-1.5945	0.0123761
GSE29618_MONOCYTE_VS_PDC_DN	142	-1.59457	0.0123761
GSE10325_LUPUS_BCELL_VS_LUPUS_MYELOID_UP	167	-1.59434	0.0123813
GSE17721_4H_VS_24H_POLYIC_BMDC_UP	152	-1.59414	0.0124041
GSE39152_BRAIN_VS_SPLEEN_CD103_NEG_MEMORY_CD8_TCELL_DN	155	-1.59376	0.0124428
GSE17186_CD21LOW_VS_CD21HIGH_TRANSITIONAL_BCELL_DN	136	-1.59337	0.0124884
GSE17721_CTRL_VS_LPS_6H_BMDC_DN	120	-1.59299	0.0125269
GSE18791_UNSTIM_VS_NEWCATSLE_VIRUS_DC_1H_UP	42	1.71816	0.0125607
GSE17721_POLYIC_VS_GARDIQUIMOD_4H_BMDC_DN	147	-1.59226	0.0126146
GSE24972_MARGINAL_ZONE_BCELL_VS_FOLLICULAR_BCELL_IRF8_KO_DN	117	-1.59188	0.0126503
GSE12845_IGD_POS_BLOOD_VS_NAIVE_TONSIL_BCELL_DN	154	-1.5913	0.0127297
GSE5589_LPS_VS_LPS_AND_IL10_STIM_MACROPHAGE_180MIN_UP	138	-1.59037	0.0128635
GSE1432_CTRL_VS_IFNG_24H_MICROGLIA_DN	169	-1.58983	0.0129061
GSE17301_CTRL_VS_48H_ACD3_ACD28_IFNA5_STIM_CD8_TCELL_UP	149	-1.58986	0.012913
GSE11924_TFH_VS_TH2_CD4_TCELL_DN	115	-1.58983	0.0129135
GSE12845_IGD_POS_BLOOD_VS_DARKZONE_GC_TONSIL_BCELL_DN	167	-1.58932	0.0129649
GSE1460_INTRATHYMIC_T_PROGENITOR_VS_DP_THYMOCYTE_DN	125	-1.58904	0.0130001
GSE18203_CTRL_VS_INTRATUMORAL_CPG_INJ_MC38_TUMOR_UP	125	1.71259	0.0131703
GSE19888_CTRL_VS_T_CELL_MEMBRANES_ACT_MAST_CELL_DN	103	-1.5877	0.0131844
GSE17721_PAM3CSK4_VS_GADIQUIMOD_16H_BMDC_DN	140	-1.58754	0.0131925
GSE17721_PAM3CSK4_VS_CPG_1H_BMDC_DN	138	-1.58733	0.0132292
GSE37605_C57BL6_VS_NOD_FOXP3_IRES_GFP_TREG_DN	128	-1.58707	0.0132704
GSE3920_IFNB_VS_IFNG_TREATED_ENDOTHELIAL_CELL_DN	134	-1.58697	0.0132749
GSE8921_UNSTIM_0H_VS_TLR1_2_STIM_MONOCYTE_3H_UP	104	-1.58662	0.0133229
GSE41176_WT_VS_TAK1_KO_ANTI_IGM_STIM_BCELL_1H_DN	72	-1.58637	0.0133518
GSE5455_HEALTHY_VS_TUMOR_BEARING_MOUSE_SPLEEN_MONOCYTE_UP	132	-1.58642	0.0133543
GSE11864_CSF1_VS_CSF1_IFNG_PAM3CYS_IN_MAC_UP	135	-1.58596	0.0134005
GSE360_L_DONOVANI_VS_B_MALAYI_LOW_DOSE_MAC_UP	147	-1.58451	0.0135832
GSE45365_HEALTHY_VS_MCMV_INFECTION_CD8A_DC_DN	157	-1.58403	0.0136498
GSE5589_IL6_KO_VS_IL10_KO_LPS_STIM_MACROPHAGE_45MIN_UP	150	-1.58348	0.0137164
GSE3982_NKCELL_VS_TH2_DN	132	-1.5835	0.0137192
GSE17186_BLOOD_VS_CORD_BLOOD_NAIVE_BCELL_UP	148	-1.58327	0.0137388
GSE10094_LCMV_VS_LISTERIA_IND_EFF_CD4_TCELL_DN	78	1.70735	0.0137474
GSE14415_FOXP3_KO_NATURAL_TREG_VS_TCONV_DN	113	-1.58313	0.0137489
GSE17721_CTRL_VS_LPS_24H_BMDC_DN	153	-1.58296	0.0137685
GSE7460_FOXP3_MUT_VS_WT_ACT_TCONV_UP	136	-1.58194	0.0139485
GSE3920_IFNA_VS_IFNG_TREATED_ENDOTHELIAL_CELL_UP	114	-1.5818	0.0139637
GSE411_100MIN_VS_400MIN_IL6_STIM_MACROPHAGE_DN	162	-1.58175	0.0139651
GSE14908_RESTING_VS_HDM_STIM_CD4_TCELL_NONATOPIC_PATIENT_DN	158	-1.58121	0.0140427
GSE3565_DUSP1_VS_WT_SPLENOCYTES_POST_LPS_INJECTION_UP	126	-1.58123	0.014049
GSE5589_LPS_AND_IL10_VS_LPS_AND_IL6_STIM_IL6_KO_MACROPHAGE_45MIN_UP	149	-1.58095	0.0140698
GSE21033_1H_VS_24H_POLYIC_STIM_DC_UP	104	-1.58083	0.0140789
GSE3691_IFN_PRODUCING_KILLER_DC_VS_CONVENTIONAL_DC_SPLEEN_DN	101	-1.58069	0.0140982
GSE42088_UNINF_VS_LEISHMANIA_INF_DC_8H_DN	75	-1.58046	0.0141218
GSE22886_UNSTIM_VS_STIM_MEMORY_TCELL_UP	167	-1.58024	0.0141356
GSE24142_EARLY_THYMIC_PROGENITOR_VS_DN2_THYMOCYTE_DN	119	-1.58027	0.0141403
KAECH_DAY8_EFF_VS_MEMORY_CD8_TCELL_UP	147	-1.58011	0.0141505
GSE4748_LPS_VS_LPS_AND_CYANOBACTERIUM_LPSLIKE_STIM_DC_3H_UP	152	-1.58002	0.0141527
GSE29618_LAIV_VS_TIV_FLU_VACCINE_DAY7_MDC_DN	88	-1.57983	0.0141856
GSE36527_CD62L_HIGH_CD69_NEG_VS_CD62L_LOW_CD69_POS_TREG_KLRG1_NEG_UP	135	-1.57969	0.0141971
GSE43955_TH0_VS_TGFB_IL6_TH17_ACT_CD4_TCELL_10H_UP	130	-1.5794	0.0142311
GSE5589_UNSTIM_VS_45MIN_LPS_AND_IL6_STIM_MACROPHAGE_UP	156	-1.57947	0.0142316
GSE17721_POLYIC_VS_CPG_16H_BMDC_UP	141	-1.5789	0.0142842
GSE39382_IL3_VS_IL3_IL33_TREATED_MAST_CELL_DN	144	-1.57877	0.0142921
GSE41867_NAIVE_VS_DAY8_LCMV_ARMSTRONG_EFFECTOR_CD8_TCELL_DN	142	-1.57864	0.0143061
GSE24634_TEFF_VS_TCONV_DAY5_IN_CULTURE_UP	143	-1.57839	0.0143252
GSE7768_OVA_WITH_LPS_VS_OVA_WITH_MPL_IMMUNIZED_MOUSE_WHOLE_SPLEEN_6H_DN	124	-1.57824	0.0143459
GSE26343_WT_VS_NFAT5_KO_MACROPHAGE_UP	157	-1.57815	0.0143495
GSE5589_WT_VS_IL6_KO_LPS_AND_IL10_STIM_MACROPHAGE_45MIN_DN	146	-1.5776	0.0144187
GSE17721_PAM3CSK4_VS_CPG_2H_BMDC_DN	121	-1.57746	0.0144256
GSE24972_MARGINAL_ZONE_BCELL_VS_FOLLICULAR_BCELL_UP	98	-1.57736	0.0144284
GSE7460_WT_VS_FOXP3_HET_ACT_WITH_TGFB_TCONV_DN	108	-1.57725	0.014443
GSE22611_UNSTIM_VS_2H_MDP_STIM_MUTANT_NOD2_TRANSDUCED_HEK293T_CELL_UP	145	-1.57716	0.0144492
GSE32533_MIR17_KO_VS_MIR17_OVEREXPRESS_ACT_CD4_TCELL_UP	144	-1.57651	0.0145282
GSE29949_CD8_NEG_DC_SPLEEN_VS_MONOCYTE_BONE_MARROW_UP	144	-1.57653	0.0145365
GSE41978_ID2_KO_VS_BIM_KO_KLRG1_LOW_EFFECTOR_CD8_TCELL_DN	111	-1.5763	0.0145554
GSE36476_CTRL_VS_TSST_ACT_40H_MEMORY_CD4_TCELL_OLD_UP	128	-1.57618	0.0145741
GSE6674_ANTI_IGM_VS_CPG_STIM_BCELL_UP	147	-1.57576	0.0146366
GSE15659_NONSUPPRESSIVE_TCELL_VS_ACTIVATED_TREG_DN	119	-1.5756	0.0146519
GSE43863_DAY6_EFF_VS_DAY150_MEM_TH1_CD4_TCELL_DN	145	-1.57562	0.0146594
GSE9037_CTRL_VS_LPS_1H_STIM_IRAK4_KO_BMDM_UP	136	-1.57499	0.0147513
GSE17580_UNINFECTED_VS_S_MANSONI_INF_TEFF_DN	135	-1.57481	0.0147799
GSE557_WT_VS_CIITA_KO_DC_DN	150	-1.57395	0.0149286
GSE21927_EL4_VS_MCA203_TUMOR_MONOCYTES_DN	93	-1.5737	0.0149562
GSE17721_CPG_VS_GARDIQUIMOD_2H_BMDC_DN	158	-1.57321	0.0150178
GSE12392_WT_VS_IFNB_KO_CD8A_POS_SPLEEN_DC_DN	107	-1.57324	0.015023
GSE22886_CD8_TCELL_VS_BCELL_NAIVE_DN	101	-1.57329	0.015024
GSE33292_DN3_THYMOCYTE_VS_TCF1_KO_TCELL_LYMPHOMA_UP	157	-1.57278	0.0150645
GSE36392_EOSINOPHIL_VS_NEUTROPHIL_IL25_TREATED_LUNG_UP	130	-1.57247	0.0151002
GSE1791_CTRL_VS_NEUROMEDINU_IN_T_CELL_LINE_12H_UP	159	-1.57211	0.0151503
GSE11864_UNTREATED_VS_CSF1_PAM3CYS_IN_MAC_UP	152	-1.57166	0.0152244
GSE7509_DC_VS_MONOCYTE_DN	150	-1.5715	0.015235
GSE25088_WT_VS_STAT6_KO_MACROPHAGE_ROSIGLITAZONE_STIM_UP	139	-1.57084	0.0153651
GSE17721_POLYIC_VS_CPG_12H_BMDC_UP	149	-1.57055	0.0154072
GSE8868_SPLEEN_VS_INTESTINE_CD11B_POS_CD11C_NEG_DC_UP	148	-1.57033	0.015435
GSE5455_HEALTHY_VS_TUMOR_BEARING_MOUSE_SPLEEN_MONOCYTE_24H_INCUBATION_DN	133	-1.57018	0.0154486
GSE40274_CTRL_VS_IRF4_TRANSDUCED_ACTIVATED_CD4_TCELL_DN	112	-1.57007	0.0154598
GSE41176_WT_VS_TAK1_KO_ANTI_IGM_STIM_BCELL_24H_DN	161	-1.56994	0.0154717
GSE17721_POLYIC_VS_PAM3CSK4_6H_BMDC_UP	138	-1.56945	0.0155411
GSE8921_UNSTIM_VS_TLR1_2_STIM_MONOCYTE_12H_UP	138	-1.56928	0.015554
GSE14000_4H_VS_16H_LPS_DC_DN	150	-1.5691	0.0155683
GSE1460_DP_THYMOCYTE_VS_THYMIC_STROMAL_CELL_DN	135	-1.56875	0.0156118
GSE11864_CSF1_PAM3CYS_VS_CSF1_IFNG_PAM3CYS_IN_MAC_UP	128	-1.56867	0.0156129
GSE9650_EFFECTOR_VS_MEMORY_CD8_TCELL_DN	171	-1.56856	0.0156264
GSE36078_UNTREATED_VS_AD5_INF_MOUSE_LUNG_DC_DN	121	-1.56835	0.0156549
GSE10325_LUPUS_CD4_TCELL_VS_LUPUS_MYELOID_UP	178	-1.56793	0.0157188
GSE13493_DP_VS_CD4INTCD8POS_THYMOCYTE_DN	129	-1.5675	0.01578
GSE3982_MAC_VS_NEUTROPHIL_UP	147	-1.56723	0.0158117
GSE17721_LPS_VS_POLYIC_16H_BMDC_UP	153	-1.56641	0.0159455
GSE11864_CSF1_VS_CSF1_PAM3CYS_IN_MAC_UP	139	-1.56595	0.0159974
GSE2706_UNSTIM_VS_2H_LPS_AND_R848_DC_UP	140	-1.566	0.0160007
GSE16451_IMMATURE_VS_MATURE_NEURON_CELL_LINE_WEST_EQUINE_ENC_VIRUS_UP	123	-1.56605	0.0160065
GSE23505_UNTREATED_VS_4DAY_IL6_IL1_TGFB_TREATED_CD4_TCELL_UP	109	-1.56558	0.0160393
GSE21380_NON_TFH_VS_TFH_CD4_TCELL_UP	129	-1.56559	0.01605
GSE17721_POLYIC_VS_GARDIQUIMOD_2H_BMDC_DN	142	-1.56515	0.0161077
GSE8685_IL2_STARVED_VS_IL15_ACT_IL2_STARVED_CD4_TCELL_UP	140	-1.56495	0.0161222
GSE37416_0H_VS_3H_F_TULARENSIS_LVS_NEUTROPHIL_UP	164	-1.565	0.0161257
GSE39556_CD8A_DC_VS_NK_CELL_UP	143	-1.56469	0.0161533
GSE37301_RAG2_KO_VS_RAG2_AND_ETS1_KO_NK_CELL_UP	135	-1.5646	0.016159
GSE13522_WT_VS_IFNAR_KO_SKIN_DN	132	-1.56452	0.0161646
GSE4984_GALECTIN1_VS_LPS_STIM_DC_UP	121	-1.56419	0.0162103
GSE19888_ADENOSINE_A3R_INH_VS_TCELL_MEMBRANES_ACT_MAST_CELL_UP	138	-1.56364	0.0163159
GSE17721_POLYIC_VS_GARDIQUIMOD_16H_BMDC_UP	149	-1.56299	0.0164111
GSE7768_OVA_ALONE_VS_OVA_WITH_MPL_IMMUNIZED_MOUSE_WHOLE_SPLEEN_6H_UP	129	-1.563	0.0164187
GSE13522_CTRL_VS_T_CRUZI_BRAZIL_STRAIN_INF_SKIN_UP	61	-1.56288	0.0164263
GSE3720_LPS_VS_PMA_STIM_VD1_GAMMADELTA_TCELL_UP	93	-1.56264	0.0164603
GSE21927_SPLENIC_C26GM_TUMOROUS_VS_BONE_MARROW_MONOCYTES_UP	69	-1.56227	0.0165146
GSE11961_UNSTIM_VS_ANTI_IGM_AND_CD40_STIM_6H_FOLLICULAR_BCELL_DN	130	-1.56208	0.0165364
GSE3994_WT_VS_PAC1_KO_ACTIVATED_MAST_CELL_DN	136	-1.56116	0.0167127
GSE41176_UNSTIM_VS_ANTI_IGM_STIM_BCELL_24H_DN	156	-1.56092	0.0167428
GSE22886_DC_VS_MONOCYTE_DN	184	-1.56095	0.0167498
GSE34156_UNTREATED_VS_24H_NOD2_LIGAND_TREATED_MONOCYTE_DN	167	-1.5608	0.0167609
GSE23505_UNTREATED_VS_4DAY_IL6_IL1_TREATED_CD4_TCELL_DN	100	-1.56062	0.0167808
GSE13547_CTRL_VS_ANTI_IGM_STIM_ZFX_KO_BCELL_12H_DN	95	-1.56026	0.0168339
GSE33162_UNTREATED_VS_4H_LPS_STIM_HDAC3_HET_MACROPHAGE_UP	138	-1.56011	0.0168503
GSE12392_WT_VS_IFNB_KO_CD8A_POS_SPLEEN_DC_UP	151	-1.55977	0.0168904
GSE18791_CTRL_VS_NEWCASTLE_VIRUS_DC_18H_UP	164	-1.5593	0.0169684
GSE32986_CURDLAN_LOWDOSE_VS_CURDLAN_HIGHDOSE_STIM_DC_DN	137	-1.559	0.0170197
GSE21927_C26GM_VS_4T1_TUMOR_MONOCYTE_BALBC_UP	136	-1.55883	0.0170448
GSE3982_MAC_VS_BASOPHIL_DN	143	-1.55858	0.0170813
GSE17721_4_VS_24H_CPG_BMDC_DN	149	-1.55837	0.017125
GSE21380_TFH_VS_GERMINAL_CENTER_TFH_CD4_TCELL_DN	130	1.68374	0.01718
GSE21546_WT_VS_SAP1A_KO_ANTI_CD3_STIM_DP_THYMOCYTES_DN	136	-1.55692	0.0173992
GSE2585_CTEC_VS_THYMIC_DC_UP	104	-1.55686	0.0174031
GSE20715_WT_VS_TLR4_KO_24H_OZONE_LUNG_DN	140	1.68412	0.0174315
GSE20500_CTRL_VS_RETINOIC_ACID_TREATED_CD4_TCELL_UP	150	-1.5563	0.0175006
GSE37534_UNTREATED_VS_GW1929_TREATED_CD4_TCELL_PPARG1_AND_FOXP3_TRASDUCED_UP	137	-1.55612	0.0175158
GSE43863_TFH_VS_LY6C_INT_CXCR5POS_EFFECTOR_CD4_TCELL_UP	144	-1.55607	0.0175164
GSE26343_UNSTIM_VS_LPS_STIM_MACROPHAGE_DN	148	-1.55539	0.0176185
GSE6269_HEALTHY_VS_E_COLI_INF_PBMC_DN	82	-1.55511	0.0176568
GSE27786_NKTCELL_VS_NEUTROPHIL_DN	128	-1.55499	0.0176693
GSE8621_UNSTIM_VS_LPS_PRIMED_AND_LPS_STIM_MACROPHAGE_DN	142	-1.55432	0.0177846
GSE37533_PPARG1_FOXP3_VS_FOXP3_TRANSDUCED_CD4_TCELL_PIOGLITAZONE_TREATED_UP	151	-1.55375	0.0178814
GSE30971_CTRL_VS_LPS_STIM_MACROPHAGE_WBP7_KO_2H_DN	149	-1.55334	0.0179485
GSE19923_E2A_KO_VS_HEB_AND_E2A_KO_DP_THYMOCYTE_UP	134	-1.55327	0.0179545
GSE26030_TH1_VS_TH17_DAY5_POST_POLARIZATION_DN	145	-1.55309	0.0179663
GSE17721_CTRL_VS_PAM3CSK4_8H_BMDC_DN	128	-1.55293	0.0179726
GSE22886_NAIVE_BCELL_VS_MONOCYTE_DN	191	-1.55312	0.0179741
GSE2706_LPS_VS_R848_AND_LPS_8H_STIM_DC_UP	153	-1.55296	0.0179803
GSE37301_COMMON_LYMPHOID_PROGENITOR_VS_CD4_TCELL_DN	158	-1.55181	0.0181882
GSE5589_WT_VS_IL10_KO_LPS_STIM_MACROPHAGE_45MIN_DN	137	-1.55172	0.0181995
GSE17721_PAM3CSK4_VS_CPG_12H_BMDC_DN	136	-1.55141	0.0182604
GSE9037_CTRL_VS_LPS_1H_STIM_IRAK4_KO_BMDM_DN	116	-1.55109	0.0183078
GSE21927_UNTREATED_VS_GMCSF_IL6_TREATED_BONE_MARROW_UP	110	-1.55115	0.0183085
GSE21063_WT_VS_NFATC1_KO_3H_ANTI_IGM_STIM_BCELL_DN	147	-1.55102	0.0183111
GSE17721_0.5H_VS_8H_POLYIC_BMDC_DN	130	-1.55091	0.0183199
GSE37533_UNTREATED_VS_PIOGLIZATONE_TREATED_CD4_TCELL_PPARG1_AND_FOXP3_TRASDUCED_UP	146	-1.55053	0.0183764
GSE42724_NAIVE_BCELL_VS_PLASMABLAST_DN	145	-1.55017	0.0184344
GSE27786_LSK_VS_CD8_TCELL_UP	128	-1.55019	0.0184415
GSE27786_BCELL_VS_CD8_TCELL_UP	137	-1.54986	0.0184789
GSE17721_12H_VS_24H_PAM3CSK4_BMDC_DN	142	-1.54972	0.018486
GSE37605_NOD_VS_C57BL6_IRES_GFP_TREG_UP	90	-1.54976	0.0184876
GSE35435_RESTING_VS_IL4_TREATED_MACROPHAGE_DN	109	-1.54955	0.0185098
GSE31082_DN_VS_DP_THYMOCYTE_DN	155	-1.54935	0.0185351
GSE36826_NORMAL_VS_STAPH_AUREUS_INF_SKIN_UP	167	-1.54866	0.0186713
GSE7548_NAIVE_VS_DAY7_PCC_IMMUNIZATION_CD4_TCELL_DN	168	-1.54831	0.0187241
GSE360_DC_VS_MAC_T_GONDII_DN	132	-1.54812	0.018746
GSE20366_EX_VIVO_VS_DEC205_CONVERSION_NAIVE_CD4_TCELL_DN	99	-1.54769	0.0188359
GSE13547_WT_VS_ZFX_KO_BCELL_UP	114	-1.54757	0.0188491
GSE27786_CD8_TCELL_VS_MONO_MAC_UP	143	-1.54726	0.0188986
GSE3982_DC_VS_EFF_MEMORY_CD4_TCELL_UP	153	-1.54697	0.0189416
GSE2770_IL4_ACT_VS_ACT_CD4_TCELL_2H_DN	144	-1.54672	0.0189626
GSE21670_STAT3_KO_VS_WT_CD4_TCELL_TGFB_IL6_TREATED_UP	161	-1.54682	0.0189649
GSE23925_LIGHT_ZONE_VS_DARK_ZONE_BCELL_DN	121	-1.54673	0.0189701
GSE17721_LPS_VS_POLYIC_12H_BMDC_DN	136	-1.54654	0.018983
GSE14308_TH17_VS_NAIVE_CD4_TCELL_UP	133	-1.54645	0.0189882
GSE15930_STIM_VS_STIM_AND_IFNAB_24H_CD8_T_CELL_UP	125	-1.54654	0.0189936
GSE1460_INTRATHYMIC_T_PROGENITOR_VS_DP_THYMOCYTE_UP	124	-1.54631	0.0190075
GSE15330_LYMPHOID_MULTIPOTENT_VS_MEGAKARYOCYTE_ERYTHROID_PROGENITOR_UP	140	-1.54604	0.019055
GSE21546_WT_VS_SAP1A_KO_DP_THYMOCYTES_DN	90	-1.54591	0.0190663
GSE22313_HEALTHY_VS_SLE_MOUSE_CD4_TCELL_DN	116	-1.54568	0.0190949
GSE22140_GERMFREE_VS_SPF_ARTHRITIC_MOUSE_CD4_TCELL_UP	144	-1.54552	0.0191188
GSE11367_CTRL_VS_IL17_TREATED_SMOOTH_MUSCLE_CELL_UP	52	-1.54534	0.0191513
GSE6269_HEALTHY_VS_FLU_INF_PBMC_DN	138	1.67288	0.0191742
GSE11961_MARGINAL_ZONE_BCELL_VS_GERMINAL_CENTER_BCELL_DAY7_DN	128	-1.54514	0.019179
GSE36078_UNTREATED_VS_AD5_INF_IL1R_KO_MOUSE_LUNG_DC_UP	123	-1.54503	0.0191926
GSE9960_GRAM_POS_VS_GRAM_NEG_AND_POS_SEPSIS_PBMC_UP	155	-1.54446	0.0193038
GSE29164_DAY3_VS_DAY7_CD8_TCELL_AND_IL12_TREATED_MELANOMA_UP	151	-1.54435	0.0193149
GSE40274_CTRL_VS_SATB1_TRANSDUCED_ACTIVATED_CD4_TCELL_DN	127	-1.54419	0.01932
GSE29618_MONOCYTE_VS_PDC_DAY7_FLU_VACCINE_DN	150	-1.54424	0.019326
GSE36009_UNSTIM_VS_LPS_STIM_DC_DN	156	-1.54396	0.0193514
GSE11864_UNTREATED_VS_CSF1_IFNG_PAM3CYS_IN_MAC_DN	131	-1.54304	0.0195415
GSE9601_NFKB_INHIBITOR_VS_PI3K_INHIBITOR_TREATED_HCMV_INF_MONOCYTE_UP	161	-1.54275	0.019593
GSE17721_POLYIC_VS_GARDIQUIMOD_2H_BMDC_UP	153	-1.54228	0.0196848
GSE27291_0H_VS_6H_STIM_GAMMADELTA_TCELL_DN	100	-1.54186	0.0197315
GSE22886_UNSTIM_VS_IL15_STIM_NKCELL_DN	166	-1.54191	0.0197323
GSE9650_EXHAUSTED_VS_MEMORY_CD8_TCELL_DN	174	-1.54173	0.0197423
GSE15330_MEGAKARYOCYTE_ERYTHROID_VS_GRANULOCYTE_MONOCYTE_PROGENITOR_UP	147	-1.54151	0.0197756
GSE21546_WT_VS_SAP1A_KO_ANTI_CD3_STIM_DP_THYMOCYTES_UP	131	-1.54088	0.019897
GSE3982_MAC_VS_BCELL_UP	127	-1.54089	0.0199049
GSE37301_PRO_BCELL_VS_GRANULOCYTE_MONOCYTE_PROGENITOR_DN	130	-1.53983	0.0200987
GSE3982_BCELL_VS_EFF_MEMORY_CD4_TCELL_UP	150	-1.53983	0.0201114
GSE19888_ADENOSINE_A3R_INH_VS_INH_PRETREAT_AND_ACT_WITH_TCELL_MEMBRANES_MAST_CELL_UP	127	-1.53964	0.0201278
GSE43955_10H_VS_30H_ACT_CD4_TCELL_WITH_TGFB_IL6_DN	108	-1.53902	0.0202326
GSE12366_GC_VS_NAIVE_BCELL_UP	128	-1.53873	0.0202856
GSE27896_HDAC6_KO_VS_WT_TREG_UP	128	-1.53864	0.020293
GSE17721_POLYIC_VS_CPG_6H_BMDC_DN	147	-1.53847	0.0203157
GSE17721_CTRL_VS_CPG_2H_BMDC_DN	96	-1.53825	0.0203484
GSE22886_CD4_TCELL_VS_BCELL_NAIVE_DN	103	-1.5376	0.0204844
GSE22886_NAIVE_CD4_TCELL_VS_MEMORY_TCELL_UP	105	1.66543	0.0205733
GSE19888_ADENOSINE_A3R_ACT_VS_TCELL_MEMBRANES_ACT_AND_A3R_INH_PRETREAT_IN_MAST_CELL_DN	109	1.66309	0.0207167
GSE14699_NAIVE_VS_DELETIONAL_TOLERANCE_CD8_TCELL_DN	127	-1.53637	0.0207211
GSE11961_PLASMA_CELL_DAY7_VS_GERMINAL_CENTER_BCELL_DAY40_UP	110	-1.53576	0.0208266
GSE21670_UNTREATED_VS_TGFB_IL6_TREATED_STAT3_KO_CD4_TCELL_UP	127	-1.5356	0.0208611
GSE41867_NAIVE_VS_DAY30_LCMV_CLONE13_EXHAUSTED_CD8_TCELL_UP	116	-1.53533	0.0209089
GSE1112_OT1_VS_HY_CD8AB_THYMOCYTE_RTOC_CULTURE_DN	155	-1.53445	0.0210925
GSE17974_CTRL_VS_ACT_IL4_AND_ANTI_IL12_6H_CD4_TCELL_UP	142	-1.53411	0.0211452
GSE20366_EX_VIVO_VS_HOMEOSTATIC_CONVERSION_TREG_UP	135	-1.53415	0.0211491
GSE17721_LPS_VS_GARDIQUIMOD_4H_BMDC_UP	116	-1.53418	0.0211515
GSE30971_CTRL_VS_LPS_STIM_MACROPHAGE_WBP7_HET_2H_DN	155	-1.53397	0.0211657
GSE26343_WT_VS_NFAT5_KO_MACROPHAGE_LPS_STIM_UP	133	-1.53291	0.0214074
GSE40666_UNTREATED_VS_IFNA_STIM_STAT1_KO_CD8_TCELL_90MIN_DN	138	-1.53256	0.0214553
GSE11961_MEMORY_BCELL_DAY7_VS_PLASMA_CELL_DAY7_UP	124	-1.53226	0.0215084
GSE43863_DAY6_EFF_VS_DAY150_MEM_TH1_CD4_TCELL_UP	134	-1.53203	0.0215386
GSE339_CD8POS_VS_CD4CD8DN_DC_DN	135	-1.53127	0.0216851
GSE23308_WT_VS_MINERALCORTICOID_REC_KO_MACROPHAGE_CORTICOSTERONE_TREATED_UP	157	-1.5313	0.0216933
GSE22919_RESTING_VS_IL2_IL12_IL15_STIM_NK_CELL_DN	152	-1.53091	0.0217695
GSE29614_CTRL_VS_TIV_FLU_VACCINE_PBMC_2007_UP	37	-1.53048	0.0218196
GSE17721_POLYIC_VS_CPG_8H_BMDC_DN	153	-1.53051	0.0218262
GSE19198_1H_VS_24H_IL21_TREATED_TCELL_UP	133	-1.53054	0.0218307
GSE21033_CTRL_VS_POLYIC_STIM_DC_1H_DN	119	-1.52989	0.0219331
GSE17974_0H_VS_0.5H_IN_VITRO_ACT_CD4_TCELL_UP	98	1.65487	0.0219393
GSE33162_HDAC3_KO_VS_HDAC3_KO_MACROPHAGE_UP	130	1.65614	0.0220071
GSE3920_IFNA_VS_IFNG_TREATED_FIBROBLAST_UP	116	-1.52945	0.0220146
GSE25123_CTRL_VS_ROSIGLITAZONE_STIM_PPARG_KO_MACROPHAGE_UP	153	-1.52837	0.0222457
GSE43863_TFH_VS_LY6C_LOW_CXCR5NEG_EFFECTOR_CD4_TCELL_DN	105	-1.52769	0.022373
KAECH_NAIVE_VS_DAY15_EFF_CD8_TCELL_DN	152	-1.52773	0.0223808
GSE21670_TGFB_VS_IL6_TREATED_STAT3_KO_CD4_TCELL_DN	137	-1.52755	0.0223934
GSE26488_HDAC7_KO_VS_VP16_TRANSGENIC_HDAC7_KO_DOUBLE_POSITIVE_THYMOCYTE_DN	117	-1.52748	0.0223978
GSE360_L_DONOVANI_VS_M_TUBERCULOSIS_MAC_DN	133	-1.52723	0.0224446
GSE14000_4H_VS_16H_LPS_DC_TRANSLATED_RNA_DN	135	-1.5264	0.0226107
GSE29618_BCELL_VS_MONOCYTE_DAY7_FLU_VACCINE_DN	190	-1.52641	0.0226224
GSE30971_2H_VS_4H_LPS_STIM_MACROPHAGE_WBP7_KO_DN	97	-1.52567	0.0227761
GSE27786_LIN_NEG_VS_MONO_MAC_DN	127	-1.52527	0.0228326
GSE339_CD8POS_VS_CD4CD8DN_DC_UP	153	-1.52529	0.0228421
GSE6092_IFNG_VS_IFNG_AND_B_BURGDORFERI_INF_ENDOTHELIAL_CELL_DN	133	-1.52471	0.0229469
GSE30083_SP2_VS_SP3_THYMOCYTE_DN	106	-1.52452	0.0229744
GSE17721_CTRL_VS_CPG_12H_BMDC_DN	128	-1.52428	0.0229892
GSE18281_SUBCAPSULAR_VS_CENTRAL_CORTICAL_REGION_OF_THYMUS_UP	125	-1.52434	0.0229897
GSE40441_NRP1_POS_INDUCED_TREG_VS_NRP1_NEG_NATURAL_TREG_UP	113	-1.52417	0.0230037
GSE6269_STAPH_AUREUS_VS_STREP_PNEUMO_INF_PBMC_DN	122	-1.52357	0.023103
GSE17721_ALL_VS_24H_PAM3CSK4_BMDC_DN	143	-1.5235	0.0231047
GSE42724_B1_BCELL_VS_PLASMABLAST_DN	157	-1.52357	0.0231172
GSE4984_LPS_VS_VEHICLE_CTRL_TREATED_DC_DN	143	-1.52358	0.0231283
GSE46606_IRF4MID_VS_WT_CD40L_IL2_IL5_DAY1_STIMULATED_BCELL_UP	131	-1.52301	0.0232324
GSE27291_0H_VS_7D_STIM_GAMMADELTA_TCELL_UP	110	-1.5229	0.0232527
GSE6269_FLU_VS_STAPH_AUREUS_INF_PBMC_DN	154	-1.52281	0.0232626
GSE22432_MULTIPOTENT_PROGENITOR_VS_CDC_UP	101	-1.52259	0.0232806
GSE17721_LPS_VS_GARDIQUIMOD_2H_BMDC_DN	153	-1.52259	0.0232941
GSE15330_HSC_VS_LYMPHOID_PRIMED_MULTIPOTENT_PROGENITOR_IKAROS_KO_DN	143	-1.52208	0.0233781
GSE30962_PRIMARY_VS_SECONDARY_CHRONIC_LCMV_INF_CD8_TCELL_DN	117	-1.5216	0.0234894
GSE9988_ANTI_TREM1_VS_VEHICLE_TREATED_MONOCYTES_UP	114	-1.52113	0.0235849
GSE21360_NAIVE_VS_PRIMARY_MEMORY_CD8_TCELL_DN	132	-1.52103	0.0235989
GSE22886_NAIVE_BCELL_VS_BLOOD_PLASMA_CELL_UP	143	-1.52091	0.0236115
GSE9006_HEALTHY_VS_TYPE_1_DIABETES_PBMC_AT_DX_UP	167	-1.52059	0.0236679
GSE21927_UNTREATED_VS_GMCSF_GCSF_TREATED_BONE_MARROW_DN	132	-1.52063	0.0236711
GSE1460_INTRATHYMIC_T_PROGENITOR_VS_THYMIC_STROMAL_CELL_UP	142	-1.52037	0.0236973
GSE7852_TREG_VS_TCONV_DN	150	-1.52039	0.0237057
GSE26351_UNSTIM_VS_WNT_PATHWAY_STIM_HEMATOPOIETIC_PROGENITORS_DN	152	-1.51981	0.0237789
GSE22601_CD4_SINGLE_POSITIVE_VS_CD8_SINGLE_POSITIVE_THYMOCYTE_DN	154	-1.51988	0.0237792
GSE41867_NAIVE_VS_DAY6_LCMV_EFFECTOR_CD8_TCELL_DN	155	-1.51989	0.0237906
GSE3982_EOSINOPHIL_VS_MAC_DN	154	-1.51992	0.0238028
GSE21774_CD62L_POS_CD56_BRIGHT_VS_CD62L_NEG_CD56_DIM_NK_CELL_DN	123	-1.51953	0.0238328
GSE9509_LPS_VS_LPS_AND_IL10_STIM_IL10_KO_MACROPHAGE_30MIN_DN	119	-1.51906	0.0239186
GSE17186_BLOOD_VS_CORD_BLOOD_CD21HIGH_TRANSITIONAL_BCELL_UP	145	-1.51882	0.0239581
GSE17721_POLYIC_VS_CPG_2H_BMDC_DN	121	-1.51885	0.0239643
GSE21360_NAIVE_VS_SECONDARY_MEMORY_CD8_TCELL_UP	128	-1.51852	0.0240282
GSE2770_UNTREATED_VS_TGFB_AND_IL4_TREATED_ACT_CD4_TCELL_2H_DN	142	-1.51815	0.0241054
GSE22886_NAIVE_BCELL_VS_NEUTROPHIL_DN	187	-1.51809	0.0241109
GSE1460_CORD_VS_ADULT_BLOOD_NAIVE_CD4_TCELL_UP	127	-1.51801	0.0241186
GSE4142_NAIVE_BCELL_VS_PLASMA_CELL_DN	126	-1.51788	0.0241403
GSE37534_PIOGLITAZONE_VS_ROSIGLITAZONE_TREATED_CD4_TCELL_PPARG1_FOXP3_TRANSDUCED_UP	125	-1.51709	0.0243209
GSE5099_DAY3_VS_DAY7_MCSF_TREATED_MACROPHAGE_DN	90	-1.51691	0.0243535
GSE35825_IFNA_VS_IFNG_STIM_MACROPHAGE_UP	116	-1.51659	0.0244268
GSE8678_IL7R_LOW_VS_HIGH_EFF_CD8_TCELL_DN	159	-1.51634	0.0244822
KAECH_NAIVE_VS_MEMORY_CD8_TCELL_DN	161	-1.51617	0.0245163
GSE21927_SPLEEN_VS_BONE_MARROW_MONOCYTE_BALBC_UP	111	-1.51583	0.0245914
GSE43955_10H_VS_60H_ACT_CD4_TCELL_DN	135	-1.51562	0.0246371
GSE30962_ACUTE_VS_CHRONIC_LCMV_SECONDARY_INF_CD8_TCELL_DN	120	-1.51549	0.024668
GSE21380_TFH_VS_GERMINAL_CENTER_TFH_CD4_TCELL_UP	111	1.64312	0.0246918
GSE21927_BALBC_VS_C57BL6_MONOCYTE_SPLEEN_DN	111	-1.51457	0.0249059
GSE20366_TREG_VS_TCONV_DN	128	-1.51409	0.025024
GSE40666_WT_VS_STAT4_KO_CD8_TCELL_WITH_IFNA_STIM_90MIN_DN	148	-1.51395	0.0250294
GSE15930_STIM_VS_STIM_AND_IL-12_72H_CD8_T_CELL_UP	149	-1.51397	0.0250399
GSE12963_UNINF_VS_ENV_AND_NEF_DEFICIENT_HIV1_INF_CD4_TCELL_DN	68	-1.51332	0.0251674
GSE22886_DAY0_VS_DAY1_MONOCYTE_IN_CULTURE_UP	182	-1.51313	0.0252002
GSE37301_HEMATOPOIETIC_STEM_CELL_VS_CD4_TCELL_DN	52	-1.513	0.0252218
GSE6674_UNSTIM_VS_PL2_3_STIM_BCELL_DN	118	-1.5128	0.0252647
GSE37605_FOXP3_FUSION_GFP_VS_IRES_GFP_TREG_NOD_DN	98	-1.51259	0.0253061
GSE19941_LPS_VS_LPS_AND_IL10_STIM_IL10_KO_NFKBP50_KO_MACROPHAGE_UP	109	-1.51251	0.0253093
GSE2770_TGFB_AND_IL4_VS_IL4_TREATED_ACT_CD4_TCELL_48H_UP	150	-1.51144	0.0255927
GSE5589_WT_VS_IL10_KO_LPS_STIM_MACROPHAGE_180MIN_UP	109	-1.50971	0.0260334
GSE37301_LYMPHOID_PRIMED_MPP_VS_COMMON_LYMPHOID_PROGENITOR_DN	146	-1.50918	0.0261684
GSE46606_IRF4HIGH_VS_IRF4MID_CD40L_IL2_IL5_DAY1_STIMULATED_BCELL_UP	170	-1.50893	0.0261986
GSE19198_6H_VS_24H_IL21_TREATED_TCELL_DN	146	-1.50894	0.0262119
GSE41176_UNSTIM_VS_ANTI_IGM_STIM_TAK1_KO_BCELL_24H_DN	138	-1.50847	0.0263009
GSE30962_ACUTE_VS_CHRONIC_LCMV_SECONDARY_INF_CD8_TCELL_UP	150	-1.5078	0.026472
GSE8685_IL15_ACT_IL2_STARVED_VS_IL21_ACT_IL2_STARVED_CD4_TCELL_DN	114	-1.5078	0.0264833
GSE39556_CD8A_DC_VS_NK_CELL_MOUSE_3H_POST_POLYIC_INJ_UP	108	-1.50676	0.0267427
GSE3720_UNSTIM_VS_PMA_STIM_VD2_GAMMADELTA_TCELL_DN	142	-1.50662	0.0267589
GSE43955_1H_VS_20H_ACT_CD4_TCELL_DN	123	-1.50648	0.0267866
GSE34156_UNTREATED_VS_24H_NOD2_AND_TLR1_TLR2_LIGAND_TREATED_MONOCYTE_DN	58	1.63358	0.0269729
GSE29949_MICROGLIA_VS_DC_BRAIN_UP	130	-1.50553	0.0270364
GSE26156_DOUBLE_POSITIVE_VS_CD4_SINGLE_POSITIVE_THYMOCYTE_UP	159	-1.50514	0.0271337
GSE16450_CTRL_VS_IFNA_6H_STIM_IMMATURE_NEURON_CELL_LINE_DN	159	-1.50483	0.027203
GSE10240_CTRL_VS_IL17_STIM_PRIMARY_BRONCHIAL_EPITHELIAL_CELLS_DN	142	1.62998	0.0272149
GSE14000_TRANSLATED_RNA_VS_MRNA_DC_DN	151	1.62436	0.0272244
GSE26727_WT_VS_KLF2_KO_LPS_STIM_MACROPHAGE_UP	119	1.63132	0.0272315
GSE16450_IMMATURE_VS_MATURE_NEURON_CELL_LINE_6H_IFNA_STIM_DN	103	1.62567	0.0272384
GSE17721_CTRL_VS_POLYIC_0.5H_BMDC_UP	133	-1.50443	0.0272985
GSE45365_HEALTHY_VS_MCMV_INFECTION_BCELL_IFNAR_KO_UP	123	-1.50446	0.0273038
GSE22432_MULTIPOTENT_VS_COMMON_DC_PROGENITOR_UP	137	-1.50413	0.0273445
GSE19941_UNSTIM_VS_LPS_STIM_IL10_KO_MACROPHAGE_DN	128	-1.50403	0.0273559
GSE5589_LPS_VS_LPS_AND_IL10_STIM_IL6_KO_MACROPHAGE_180MIN_DN	153	-1.50414	0.0273591
GSE29164_UNTREATED_VS_CD8_TCELL_TREATED_MELANOMA_DAY7_DN	101	1.62796	0.0274122
GSE12366_GC_BCELL_VS_PLASMA_CELL_DN	127	-1.50363	0.0274655
GSE411_UNSTIM_VS_400MIN_IL6_STIM_MACROPHAGE_DN	132	-1.50333	0.0275173
GSE3203_WT_VS_IFNAR1_KO_INFLUENZA_INFECTED_LN_BCELL_DN	96	1.6257	0.027636
GSE339_CD4POS_VS_CD4CD8DN_DC_IN_CULTURE_DN	109	1.62115	0.0278421
GSE35685_CD34POS_CD10NEG_CD62LPOS_VS_CD34POS_CD10POS_BONE_MARROW_UP	162	-1.50216	0.0278475
GSE17721_LPS_VS_GARDIQUIMOD_12H_BMDC_DN	152	-1.50195	0.0278961
GSE21927_SPLEEN_VS_4T1_TUMOR_MONOCYTE_BALBC_DN	120	-1.50187	0.0279042
GSE360_L_DONOVANI_VS_B_MALAYI_HIGH_DOSE_DC_UP	123	-1.50136	0.0280456
GSE23568_CTRL_TRANSDUCED_VS_WT_CD8_TCELL_DN	169	1.61873	0.028196
GSE557_CIITA_KO_VS_I_AB_KO_DC_DN	144	-1.50078	0.0281977
GSE36078_UNTREATED_VS_AD5_T425A_HEXON_INF_IL1R_KO_MOUSE_LUNG_DC_UP	85	-1.50058	0.0282201
GSE17974_CTRL_VS_ACT_IL4_AND_ANTI_IL12_4H_CD4_TCELL_DN	152	-1.50059	0.0282323
GSE1432_CTRL_VS_IFNG_24H_MICROGLIA_UP	156	-1.50042	0.0282381
GSE27786_CD4_TCELL_VS_ERYTHTROBLAST_UP	152	-1.50043	0.0282531
GSE3982_DC_VS_BCELL_DN	141	-1.50025	0.0282553
GSE5589_LPS_VS_LPS_AND_IL10_STIM_MACROPHAGE_45MIN_DN	131	-1.50026	0.0282675
GSE20152_SPHK1_KO_VS_WT_HTNFA_OVERXPRESS_ANKLE_DN	154	-1.50007	0.0282884
GSE22886_NAIVE_CD8_TCELL_VS_MONOCYTE_UP	169	-1.49972	0.0283701
GSE22045_TREG_VS_TCONV_DN	123	-1.49919	0.0284981
GSE22601_DOUBLE_NEGATIVE_VS_CD4_SINGLE_POSITIVE_THYMOCYTE_UP	157	-1.49923	0.0285011
GSE6674_UNSTIM_VS_ANTI_IGM_AND_CPG_STIM_BCELL_UP	147	-1.49851	0.0286524
GSE17721_CTRL_VS_LPS_0.5H_BMDC_UP	125	-1.49855	0.0286583
GSE15659_RESTING_VS_ACTIVATED_TREG_DN	125	-1.49824	0.0286899
GSE5542_UNTREATED_VS_IFNA_TREATED_EPITHELIAL_CELLS_6H_DN	135	-1.49831	0.0286902
GSE24634_TEFF_VS_TCONV_DAY10_IN_CULTURE_DN	162	-1.49769	0.0288336
GSE45365_NK_CELL_VS_CD8A_DC_MCMV_INFECTION_UP	82	-1.4977	0.0288482
GSE45382_UNTREATED_VS_TGFB_TREATED_MACROPHAGES_UP	167	-1.49747	0.0288685
GSE27786_LSK_VS_NKCELL_UP	135	-1.49727	0.0288827
GSE3720_VD1_VS_VD2_GAMMADELTA_TCELL_WITH_LPS_STIM_DN	143	-1.49747	0.0288845
GSE36527_CD69_NEG_VS_POS_TREG_CD62L_LOS_KLRG1_NEG_UP	142	-1.49729	0.0288937
GSE41867_NAIVE_VS_DAY6_LCMV_EFFECTOR_CD8_TCELL_UP	162	-1.49708	0.0289173
GSE21670_UNTREATED_VS_TGFB_TREATED_STAT3_KO_CD4_TCELL_DN	157	-1.49687	0.0289617
GSE27786_ERYTHROBLAST_VS_MONO_MAC_DN	166	-1.49672	0.0289681
GSE19401_NAIVE_VS_IMMUNIZED_MOUSE_PLN_FOLLICULAR_DC_DN	169	-1.49676	0.0289763
GSE12366_GC_VS_NAIVE_BCELL_DN	156	-1.49661	0.0289783
GSE360_L_DONOVANI_VS_T_GONDII_MAC_DN	145	1.61471	0.0291213
GSE360_T_GONDII_VS_B_MALAYI_HIGH_DOSE_MAC_DN	153	1.61339	0.02916
GSE14769_UNSTIM_VS_80MIN_LPS_BMDM_UP	152	-1.49552	0.0292842
GSE46606_DAY1_VS_DAY3_CD40L_IL2_IL5_STIMULATED_IRF4HIGH_BCELL_UP	149	-1.49535	0.0293036
GSE12366_PLASMA_CELL_VS_NAIVE_BCELL_UP	114	-1.49535	0.0293197
GSE23321_CENTRAL_MEMORY_VS_NAIVE_CD8_TCELL_UP	148	-1.49496	0.029385
GSE1925_CTRL_VS_3H_IFNG_STIM_IFNG_PRIMED_MACROPHAGE_DN	118	-1.49502	0.0293856
GSE37533_UNTREATED_VS_PIOGLIZATONE_TREATED_CD4_TCELL_PPARG2_AND_FOXP3_TRASDUCED_DN	119	-1.49429	0.0295606
GSE17580_UNINFECTED_VS_S_MANSONI_INF_TREG_UP	143	-1.49393	0.0296369
GSE15930_STIM_VS_STIM_AND_IFNAB_24H_CD8_T_CELL_DN	115	-1.49396	0.0296469
GSE41867_NAIVE_VS_DAY30_LCMV_ARMSTRONG_MEMORY_CD8_TCELL_DN	151	-1.49295	0.0299336
GSE11864_CSF1_IFNG_VS_CSF1_IFNG_PAM3CYS_IN_MAC_UP	158	-1.49276	0.0299592
GSE13547_WT_VS_ZFX_KO_BCELL_DN	131	-1.4928	0.0299665
GSE29618_BCELL_VS_MDC_DAY7_FLU_VACCINE_DN	182	-1.49256	0.0300117
GSE32986_GMCSF_AND_CURDLAN_LOWDOSE_VS_GMCSF_AND_CURDLAN_HIGHDOSE_STIM_DC_UP	155	-1.4925	0.0300121
GSE45739_NRAS_KO_VS_WT_UNSTIM_CD4_TCELL_UP	145	-1.49208	0.030144
GSE7460_CTRL_VS_TGFB_TREATED_ACT_TCONV_UP	124	-1.49198	0.0301605
GSE2770_IL12_VS_TGFB_AND_IL12_TREATED_ACT_CD4_TCELL_2H_DN	93	-1.49178	0.0302001
GSE14769_UNSTIM_VS_240MIN_LPS_BMDM_UP	142	-1.49156	0.0302573
GSE29164_DAY3_VS_DAY7_CD8_TCELL_AND_IL12_TREATED_MELANOMA_DN	92	1.60339	0.0302644
GSE41978_WT_VS_ID2_KO_AND_BIM_KO_KLRG1_LOW_EFFECTOR_CD8_TCELL_DN	111	-1.49128	0.0303173
GSE2405_S_AUREUS_VS_A_PHAGOCYTOPHILUM_NEUTROPHIL_DN	151	1.60841	0.0304105
GSE7460_TREG_VS_TCONV_ACT_WITH_TGFB_UP	92	-1.49052	0.030534
GSE36888_UNTREATED_VS_IL2_TREATED_TCELL_17H_DN	135	-1.49053	0.0305465
GSE13485_DAY1_VS_DAY3_YF17D_VACCINE_PBMC_UP	28	1.60364	0.0306284
GSE12845_IGD_POS_BLOOD_VS_PRE_GC_TONSIL_BCELL_UP	142	1.60115	0.0306308
GSE5589_LPS_VS_LPS_AND_IL10_STIM_IL6_KO_MACROPHAGE_45MIN_UP	152	-1.49018	0.0306335
GSE3982_EOSINOPHIL_VS_DC_UP	141	-1.49012	0.0306371
GSE11924_TFH_VS_TH2_CD4_TCELL_UP	161	1.60483	0.0306864
GSE13485_DAY1_VS_DAY7_YF17D_VACCINE_PBMC_UP	32	1.6058	0.0307461
GSE6259_33D1_POS_VS_DEC205_POS_FLT3L_INDUCED_SPLENIC_DC_UP	107	-1.4895	0.030803
GSE360_HIGH_DOSE_B_MALAYI_VS_M_TUBERCULOSIS_MAC_UP	155	1.59897	0.0309413
GSE29618_PDC_VS_MDC_UP	145	-1.48878	0.0310156
GSE42724_NAIVE_VS_B1_BCELL_DN	159	1.59751	0.0310909
GSE17186_MEMORY_VS_NAIVE_BCELL_UP	136	-1.48835	0.0311327
GSE36888_UNTREATED_VS_IL2_TREATED_STAT5_AB_KNOCKIN_TCELL_6H_DN	143	-1.48814	0.0311877
GSE20198_UNTREATED_VS_IL12_IL18_TREATED_ACT_CD4_TCELL_UP	117	-1.48796	0.0312041
GSE38304_MYC_NEG_VS_POS_GC_BCELL_UP	128	-1.488	0.0312113
GSE3982_MAC_VS_NEUTROPHIL_LPS_STIM_UP	163	-1.48733	0.0313736
GSE12392_WT_VS_IFNAR_KO_CD8A_NEG_SPLEEN_DC_UP	151	-1.48735	0.0313844
GSE4748_CTRL_VS_LPS_STIM_DC_3H_DN	129	-1.48686	0.0314746
GSE3982_DC_VS_TH2_DN	126	-1.4869	0.0314827
GSE27786_NKTCELL_VS_MONO_MAC_DN	126	-1.48662	0.0315198
GSE43957_UNTREATED_VS_NACL_TREATED_ANTI_CD3_CD28_STIM_CD4_TCELL_DN	147	-1.48667	0.0315223
GSE25088_WT_VS_STAT6_KO_MACROPHAGE_IL4_STIM_UP	148	1.5953	0.0315716
GSE5589_LPS_VS_LPS_AND_IL6_STIM_MACROPHAGE_45MIN_DN	163	-1.48634	0.0315763
GSE36888_STAT5_AB_KNOCKIN_VS_WT_TCELL_IL2_TREATED_6H_UP	134	-1.48625	0.0315862
GSE3920_IFNA_VS_IFNB_TREATED_ENDOTHELIAL_CELL_UP	107	-1.4859	0.0317081
GSE9946_IMMATURE_VS_MATURE_STIMULATORY_DC_UP	78	-1.48573	0.0317416
KAECH_DAY15_EFF_VS_MEMORY_CD8_TCELL_DN	163	-1.48526	0.0318758
GSE28737_WT_VS_BCL6_HET_MARGINAL_ZONE_BCELL_UP	128	-1.48503	0.0319183
GSE46606_DAY1_VS_DAY3_CD40L_IL2_IL5_STIMULATED_BCELL_UP	75	-1.48503	0.0319363
GSE17721_CTRL_VS_LPS_4H_BMDC_DN	107	-1.48487	0.0319452
GSE17812_WT_VS_THPOK_KO_MEMORY_CD8_TCELL_DN	133	-1.48476	0.0319634
GSE3982_EOSINOPHIL_VS_MAST_CELL_DN	161	-1.48428	0.0320987
GSE36476_YOUNG_VS_OLD_DONOR_MEMORY_CD4_TCELL_UP	102	-1.48392	0.0321899
GSE33425_CD161_HIGH_VS_INT_CD8_TCELL_DN	160	-1.48372	0.0322375
GSE21546_ELK1_KO_VS_SAP1A_KO_AND_ELK1_KO_ANTI_CD3_STIM_DP_THYMOCYTES_DN	119	-1.48351	0.0322809
GSE9601_NFKB_INHIBITOR_VS_PI3K_INHIBITOR_TREATED_HCMV_INF_MONOCYTE_DN	119	-1.48344	0.032287
GSE36527_CD62L_HIGH_VS_CD62L_LOW_TREG_CD69_NEG_KLRG1_NEG_UP	157	-1.48291	0.032395
GSE17721_POLYIC_VS_GARDIQUIMOD_6H_BMDC_UP	138	-1.48293	0.0324111
GSE17721_CTRL_VS_LPS_24H_BMDC_UP	135	-1.48262	0.0324657
GSE22886_NAIVE_BCELL_VS_DC_UP	123	-1.48235	0.0325288
GSE6269_HEALTHY_VS_STAPH_AUREUS_INF_PBMC_UP	133	-1.48224	0.032547
GSE46606_IRF4_KO_VS_WT_CD40L_IL2_IL5_3DAY_STIMULATED_BCELL_DN	150	-1.48199	0.0325791
GSE3920_IFNA_VS_IFNG_TREATED_ENDOTHELIAL_CELL_DN	104	-1.48208	0.0325866
GSE6269_HEALTHY_VS_STAPH_PNEUMO_INF_PBMC_DN	145	-1.48203	0.0325877
GSE3565_CTRL_VS_LPS_INJECTED_SPLENOCYTES_DN	147	-1.48149	0.0327388
GSE17721_PAM3CSK4_VS_GADIQUIMOD_8H_BMDC_UP	152	-1.481	0.0328349
GSE25088_ROSIGLITAZONE_VS_IL4_AND_ROSIGLITAZONE_STIM_MACROPHAGE_DAY10_UP	139	-1.48092	0.0328412
GSE21927_SPLEEN_C57BL6_VS_4T1_TUMOR_BALBC_MONOCYTES_DN	168	-1.48109	0.032842
GSE45365_HEALTHY_VS_MCMV_INFECTION_CD8_TCELL_IFNAR_KO_DN	84	-1.48102	0.0328505
GSE37605_TREG_VS_TCONV_C57BL6_FOXP3_FUSION_GFP_DN	119	-1.4806	0.0329216
GSE2706_UNSTIM_VS_8H_LPS_DC_DN	128	-1.4804	0.0329737
GSE2770_UNTREATED_VS_TGFB_AND_IL12_TREATED_ACT_CD4_TCELL_48H_DN	149	-1.48022	0.0330224
GSE17301_CTRL_VS_48H_IFNA2_STIM_CD8_TCELL_DN	128	1.58861	0.0331342
GSE21670_IL6_VS_TGFB_AND_IL6_TREATED_STAT3_KO_CD4_TCELL_UP	142	-1.47975	0.0331571
GSE3720_UNSTIM_VS_LPS_STIM_VD2_GAMMADELTA_TCELL_DN	72	-1.47925	0.0332912
GSE9960_HEALTHY_VS_GRAM_NEG_AND_POS_SEPSIS_PBMC_UP	46	1.58911	0.0333921
GSE19401_UNSTIM_VS_PAM2CSK4_STIM_FOLLICULAR_DC_UP	117	-1.47865	0.033455
GSE2405_HEAT_KILLED_VS_LIVE_A_PHAGOCYTOPHILUM_STIM_NEUTROPHIL_9H_UP	160	-1.47869	0.0334593
GSE40274_EOS_VS_FOXP3_AND_EOS_TRANSDUCED_ACTIVATED_CD4_TCELL_UP	107	-1.47813	0.0336242
GSE3982_CTRL_VS_LPS_4H_MAC_UP	147	-1.47809	0.0336246
GSE1925_CTRL_VS_24H_IFNG_STIM_IFNG_PRIMED_MACROPHAGE_UP	144	-1.47726	0.033889
GSE20715_0H_VS_24H_OZONE_LUNG_UP	148	-1.47676	0.0340495
GSE43955_10H_VS_30H_ACT_CD4_TCELL_UP	122	-1.47642	0.0341538
GSE17721_LPS_VS_PAM3CSK4_16H_BMDC_DN	142	-1.47616	0.0342084
GSE27859_MACROPHAGE_VS_CD11C_INT_F480_INT_DC_DN	122	-1.47569	0.0343561
GSE36826_WT_VS_IL1R_KO_SKIN_UP	146	-1.47507	0.0345396
GSE19772_CTRL_VS_HCMV_INF_MONOCYTES_DN	99	-1.47508	0.0345553
GSE46606_UNSTIM_VS_CD40L_IL2_IL5_1DAY_STIMULATED_IRF4HIGH_SORTED_BCELL_UP	100	1.58311	0.0347948
GSE13484_12H_VS_3H_YF17D_VACCINE_STIM_PBMC_UP	159	-1.47421	0.0347992
GSE42021_CD24INT_VS_CD24LOW_TREG_THYMUS_UP	113	-1.47429	0.034803
GSE16450_IMMATURE_VS_MATURE_NEURON_CELL_LINE_12H_IFNA_STIM_UP	148	-1.47422	0.0348116
GSE37301_HEMATOPOIETIC_STEM_CELL_VS_LYMPHOID_PRIMED_MPP_DN	108	-1.47377	0.0348914
GSE24142_EARLY_THYMIC_PROGENITOR_VS_DN3_THYMOCYTE_ADULT_UP	148	-1.47369	0.0348932
GSE9601_UNTREATED_VS_PI3K_INHIBITOR_TREATED_HCMV_INF_MONOCYTE_DN	91	-1.47385	0.0349048
GSE1925_CTRL_VS_IFNG_PRIMED_MACROPHAGE_DN	140	-1.47377	0.0349093
GSE19888_ADENOSINE_A3R_INH_VS_TCELL_MEMBRANES_ACT_MAST_CELL_DN	88	1.5789	0.0349549
GSE27786_BCELL_VS_CD4_TCELL_UP	149	-1.47292	0.0351444
GSE22886_CD4_TCELL_VS_BCELL_NAIVE_UP	186	1.57939	0.0352002
GSE8621_UNSTIM_VS_LPS_PRIMED_AND_LPS_STIM_MACROPHAGE_UP	127	1.58044	0.0352039
GSE17721_CTRL_VS_GARDIQUIMOD_8H_BMDC_DN	135	-1.47256	0.0352671
GSE21546_WT_VS_SAP1A_KO_AND_ELK1_KO_ANTI_CD3_STIM_DP_THYMOCYTES_DN	125	-1.47245	0.0352882
GSE5589_WT_VS_IL10_KO_LPS_STIM_MACROPHAGE_45MIN_UP	115	-1.47215	0.0353768
GSE19888_NO_PRETREAT_VS_ADENOSINE_A3R_INHIBITOR_PRETREATED_MAST_CELL_TCELL_MEMBRANES_ACT_DN	148	-1.47168	0.035526
GSE2706_LPS_VS_R848_AND_LPS_2H_STIM_DC_UP	73	1.57482	0.0355917
GSE17580_TREG_VS_TEFF_UP	133	-1.47106	0.0357322
GSE41176_UNSTIM_VS_ANTI_IGM_STIM_TAK1_KO_BCELL_24H_UP	157	1.57517	0.0358741
GSE6092_UNSTIM_VS_IFNG_STIM_AND_B_BURGDORFERI_INF_ENDOTHELIAL_CELL_UP	123	-1.47023	0.0360185
GSE8515_IL1_VS_IL6_4H_STIM_MAC_UP	129	-1.46988	0.0361053
GSE34156_TLR1_TLR2_LIGAND_VS_NOD2_AND_TLR1_TLR2_LIGAND_24H_TREATED_MONOCYTE_DN	104	-1.46981	0.0361071
GSE37301_RAG2_KO_VS_RAG2_AND_ETS1_KO_NK_CELL_DN	128	-1.4695	0.0361853
GSE21774_CD62L_POS_CD56_DIM_VS_CD62L_NEG_CD56_DIM_NK_CELL_UP	134	-1.46951	0.0362003
GSE3920_UNTREATED_VS_IFNB_TREATED_ENDOTHELIAL_CELL_DN	117	-1.46899	0.0363605
GSE32255_WT_VS_JMJD2D_KNOCKDOWN_4H_LPS_STIM_DC_UP	98	-1.46829	0.0365632
GSE17580_TREG_VS_TEFF_S_MANSONI_INF_UP	132	-1.46831	0.0365771
GSE18281_SUBCAPSULAR_CORTICAL_REGION_VS_WHOLE_CORTEX_THYMUS_DN	94	-1.46811	0.0366191
GSE41867_NAIVE_VS_DAY8_LCMV_EFFECTOR_CD8_TCELL_DN	157	-1.46786	0.0366764
GSE9650_NAIVE_VS_MEMORY_CD8_TCELL_DN	159	-1.46787	0.0366896
GSE6259_33D1_POS_DC_VS_CD8_TCELL_DN	86	-1.46709	0.0369475
GSE3920_IFNB_VS_IFNG_TREATED_ENDOTHELIAL_CELL_UP	99	-1.46691	0.0369944
GSE13229_MATURE_VS_INTMATURE_NKCELL_DN	134	-1.46647	0.037102
GSE26488_WT_VS_HDAC7_DELTAP_TG_OT2_THYMOCYTE_WITH_PEPTIDE_INJECTION_DN	129	-1.46649	0.0371155
GSE17721_PAM3CSK4_VS_GADIQUIMOD_16H_BMDC_UP	117	-1.46602	0.0372556
GSE2770_TGFB_AND_IL4_ACT_VS_ACT_CD4_TCELL_2H_DN	165	-1.46587	0.0372782
GSE45365_HEALTHY_VS_MCMV_INFECTION_CD11B_DC_DN	52	1.56946	0.0373162
GSE6259_FLT3L_INDUCED_33D1_POS_DC_VS_BCELL_DN	157	-1.46513	0.0375232
GSE20152_HTNFA_OVERXPRESS_ANKLE_VS_CTRL_SPHK1_KO_ANKLE_UP	115	-1.46502	0.0375481
GSE42724_MEMORY_BCELL_VS_PLASMABLAST_UP	150	-1.46488	0.0375704
GSE360_CTRL_VS_B_MALAYI_LOW_DOSE_DC_UP	122	-1.4647	0.0376173
GSE29618_BCELL_VS_PDC_DN	148	-1.46447	0.0376841
GSE27786_LSK_VS_LIN_NEG_CELL_DN	126	-1.46439	0.0376923
GSE23114_PERITONEAL_CAVITY_B1A_BCELL_VS_SPLEEN_BCELL_DN	170	-1.46374	0.0379055
GSE24671_CTRL_VS_BAKIMULC_INFECTED_MOUSE_SPLENOCYTES_DN	95	-1.46331	0.0380142
GSE3203_INFLUENZA_INF_VS_IFNB_TREATED_LN_BCELL_DN	139	-1.46331	0.0380348
GSE12392_CD8A_POS_VS_NEG_SPLEEN_IFNB_KO_DC_UP	153	-1.46331	0.038054
GSE9006_HEALTHY_VS_TYPE_1_DIABETES_PBMC_4MONTH_POST_DX_DN	120	-1.463	0.0381052
GSE360_L_DONOVANI_VS_B_MALAYI_HIGH_DOSE_DC_DN	152	-1.46243	0.0382951
GSE17721_0.5H_VS_24H_GARDIQUIMOD_BMDC_UP	152	1.56555	0.0384754
GSE21546_SAP1A_KO_VS_SAP1A_KO_AND_ELK1_KO_ANTI_CD3_STIM_DP_THYMOCYTES_UP	129	-1.46159	0.0385509
GSE14308_TH1_VS_TH17_DN	155	-1.4616	0.0385697
GSE29618_PRE_VS_DAY7_POST_LAIV_FLU_VACCINE_MONOCYTE_UP	114	1.56424	0.0386266
GSE22886_NAIVE_TCELL_VS_MONOCYTE_UP	171	-1.46109	0.0387449
GSE3337_CTRL_VS_16H_IFNG_IN_CD8POS_DC_DN	163	1.56271	0.0389309
GSE21033_CTRL_VS_POLYIC_STIM_DC_3H_UP	153	-1.46055	0.0389375
GSE34179_THPOK_KO_VS_WT_VA14I_NKTCELL_DN	105	-1.46034	0.0389892
GSE1925_CTRL_VS_IFNG_PRIMED_MACROPHAGE_24H_IFNG_STIM_DN	148	-1.46027	0.038994
GSE7460_CTRL_VS_TGFB_TREATED_ACT_FOXP3_MUT_TCONV_DN	116	-1.45995	0.0390981
GSE22103_UNSTIM_VS_LPS_STIM_NEUTROPHIL_DN	144	1.56083	0.0392187
GSE15215_CD2_POS_VS_NEG_PDC_UP	115	1.55985	0.0392466
GSE6269_FLU_VS_STAPH_AUREUS_INF_PBMC_UP	142	-1.45923	0.0393262
GSE3039_B2_VS_B1_BCELL_DN	134	1.55873	0.0393428
GSE17721_CTRL_VS_PAM3CSK4_8H_BMDC_UP	152	-1.45913	0.0393434
GSE7460_CTRL_VS_FOXP3_OVEREXPR_TCONV_DN	131	-1.45908	0.0393475
GSE2128_CTRL_VS_MIMETOPE_NEGATIVE_SELECTION_DP_THYMOCYTE_NOD_DN	115	1.55717	0.0395686
GSE24972_WT_VS_IRF8_KO_MARGINAL_ZONE_SPLEEN_BCELL_DN	68	-1.45818	0.0396521
GSE2826_XID_VS_BTK_KO_BCELL_UP	130	-1.45819	0.0396714
GSE3982_NEUTROPHIL_VS_CENT_MEMORY_CD4_TCELL_UP	178	-1.45807	0.0396876
GSE17721_LPS_VS_CPG_24H_BMDC_DN	131	-1.45796	0.0396999
GSE32423_MEMORY_VS_NAIVE_CD8_TCELL_IL7_UP	103	-1.45702	0.0400876
GSE360_L_DONOVANI_VS_M_TUBERCULOSIS_MAC_UP	127	-1.45684	0.0401367
GSE28130_ACTIVATED_VS_INDUCEED_TREG_UP	112	-1.45663	0.0401759
GSE12845_IGD_NEG_BLOOD_VS_PRE_GC_TONSIL_BCELL_DN	139	-1.45667	0.0401829
GSE2706_UNSTIM_VS_2H_R848_DC_DN	128	-1.45654	0.0401958
GSE7460_TREG_VS_TCONV_ACT_WITH_TGFB_DN	137	1.55314	0.0403687
GSE21670_UNTREATED_VS_TGFB_TREATED_CD4_TCELL_DN	111	-1.45598	0.0403846
GSE14000_UNSTIM_VS_16H_LPS_DC_TRANSLATED_RNA_UP	162	-1.45578	0.0403993
GSE8384_CTRL_VS_B_ABORTUS_4H_MAC_CELL_LINE_DN	158	1.55408	0.0404011
GSE25123_IL4_VS_IL4_AND_ROSIGLITAZONE_STIM_PPARG_KO_MACROPHAGE_DAY10_DN	121	-1.45587	0.0404037
GSE339_EX_VIVO_VS_IN_CULTURE_CD4CD8DN_DC_DN	145	-1.45579	0.0404195
GSE17322_CD103_POS_VS_CD11B_HIGH_LUNG_DC_UP	154	-1.45563	0.0404368
GSE24634_IL4_VS_CTRL_TREATED_NAIVE_CD4_TCELL_DAY5_UP	148	-1.4555	0.0404578
GSE23321_CD8_STEM_CELL_MEMORY_VS_NAIVE_CD8_TCELL_DN	163	-1.45545	0.0404585
GSE15271_CXCR4_POS_VS_NEG_GC_BCELL_UP	135	-1.4553	0.0405024
GSE19198_1H_VS_6H_IL21_TREATED_TCELL_DN	148	-1.45463	0.0407571
GSE8921_UNSTIM_0H_VS_TLR1_2_STIM_MONOCYTE_3H_DN	65	1.55084	0.0408161
GSE25088_IL4_VS_IL4_AND_ROSIGLITAZONE_STIM_STAT6_KO_MACROPHAGE_DAY10_UP	175	-1.45423	0.0408784
GSE46606_UNSTIM_VS_CD40L_IL2_IL5_3DAY_STIMULATED_IRF4_KO_BCELL_DN	124	-1.45417	0.0408847
GSE29617_CTRL_VS_TIV_FLU_VACCINE_PBMC_2008_DN	149	-1.45426	0.0408877
GSE29164_DAY3_VS_DAY7_CD8_TCELL_TREATED_MELANOMA_DN	127	1.54968	0.0409009
GSE17186_BLOOD_VS_CORD_BLOOD_CD21LOW_TRANSITIONAL_BCELL_UP	160	-1.45387	0.0409187
GSE27786_CD4_VS_CD8_TCELL_DN	136	-1.45402	0.0409224
GSE2128_C57BL6_VS_NOD_THYMOCYTE_UP	141	-1.45389	0.0409351
GSE29164_UNTREATED_VS_CD8_TCELL_TREATED_MELANOMA_DAY3_UP	153	-1.45393	0.0409392
GSE17721_CTRL_VS_CPG_0.5H_BMDC_DN	113	1.54806	0.041062
GSE7548_NAIVE_VS_DAY28_PCC_IMMUNIZATION_CD4_TCELL_UP	131	-1.45292	0.0412964
GSE46606_IRF4HIGH_VS_IRF4MID_CD40L_IL2_IL5_DAY1_STIMULATED_BCELL_DN	93	-1.45271	0.041297
GSE411_100MIN_VS_400MIN_IL6_STIM_SOCS3_KO_MACROPHAGE_DN	158	-1.4528	0.0413041
GSE17721_0.5H_VS_24H_LPS_BMDC_DN	137	-1.45284	0.0413058
GSE45365_HEALTHY_VS_MCMV_INFECTION_CD8A_DC_IFNAR_KO_DN	159	-1.45273	0.0413097
GSE3720_UNSTIM_VS_LPS_STIM_VD1_GAMMADELTA_TCELL_DN	88	-1.45245	0.0413779
GSE43955_1H_VS_20H_ACT_CD4_TCELL_UP	149	-1.45206	0.0415164
GSE16450_CTRL_VS_IFNA_12H_STIM_MATURE_NEURON_CELL_LINE_DN	147	-1.45173	0.0416385
[truncated: 85 more rows]
