# Supplementary material for: High-dimensional assessment of B-cell responses to quadrivalent meningococcal conjugate and plain polysaccharide vaccine
Source: Genome Med. 2017 Jan 30;9:11. doi: 10.1186/s13073-017-0400-x (PMC5282650; doi:10.1186/s13073-017-0400-x)
Supplement: Additional file 11: Table S10. — Comparison of transcript fold changes 7 days after a second dose of MenACWY in those who previously received a dose of MenACWY-CRM or MenACWY-PS. (XLS 2367 kb) [file 13073_2017_400_MOESM11_ESM.xls]

## Sheet: Supplementary table 8
Supplementary table 10: Comparison of transcript fold-changes 7 days after a second dose of MenACWY, in those who previously received a dose of MenACWY-CRM or MenACWY-PS.
PROBE_ID	SYMBOL	CHROMOSOME	logFC	AveExpr	t	P.Value	adj.P.Val	B	DEFINITION
ILMN_1687439	SLIC1	16	-0.488143	6.11674	-4.20177	0.000119522	0.34136	0.472806	Homo sapiens selectin ligand interactor cytoplasmic-1 (SLIC1), transcript variant 1, mRNA.
ILMN_1802894	VKORC1L1	7	0.664988	5.96868	4.13134	0.000149565	0.34136	0.31181	Homo sapiens vitamin K epoxide reductase complex, subunit 1-like 1 (VKORC1L1), mRNA.
ILMN_3247013	EGOT	3	-0.535549	6.17361	-4.04823	0.000194509	0.34136	0.12298	Homo sapiens eosinophil granule ontogeny transcript (non-protein coding) (EGOT), non-coding RNA.
ILMN_2292686	SLC26A6	3	-0.53758	6.27375	-3.94279	0.000270655	0.34136	-0.114671	Homo sapiens solute carrier family 26, member 6 (SLC26A6), transcript variant 4, mRNA.
ILMN_1768077	C10orf61	10	0.642462	6.2954	3.92677	0.000284501	0.34136	-0.15058	Homo sapiens chromosome 10 open reading frame 61 (C10orf61), transcript variant 1, mRNA.
ILMN_1655950	ZHX1	8	0.487312	6.05253	3.90551	0.000303943	0.34136	-0.198164	Homo sapiens zinc fingers and homeoboxes 1 (ZHX1), transcript variant 1, mRNA.
ILMN_1910645	LOC730841		-0.57873	6.37675	-3.90338	0.000305958	0.34136	-0.202922	PREDICTED: Homo sapiens hypothetical protein LOC730841 (LOC730841), mRNA.
ILMN_1762151	LOC126520	19	-0.601877	6.15468	-3.81542	0.000401505	0.34136	-0.398627	PREDICTED: Homo sapiens hypothetical protein LOC126520 (LOC126520), misc RNA.
ILMN_1775085	ZNF232	17	-0.552509	7.02952	-3.78612	0.000439306	0.34136	-0.463439	Homo sapiens zinc finger protein 232 (ZNF232), mRNA.
ILMN_1676548	BZW2	7	0.755597	7.89197	3.7655	0.000467927	0.34136	-0.508909	Homo sapiens basic leucine zipper and W2 domains 2 (BZW2), mRNA.
ILMN_1710354	KIFC3	16	-0.738373	6.34922	-3.76397	0.000470121	0.34136	-0.512278	Homo sapiens kinesin family member C3 (KIFC3), mRNA.
ILMN_2342240	MGAT2	14	1.10562	7.70251	3.74168	0.000503233	0.34136	-0.561317	Homo sapiens mannosyl (alpha-1,6-)-glycoprotein beta-1,2-N-acetylglucosaminyltransferase (MGAT2), mRNA.
ILMN_3215381	LOC645175	6	0.712763	6.46808	3.71737	0.000541906	0.34136	-0.614663	PREDICTED: Homo sapiens misc_RNA (LOC645175), miscRNA.
ILMN_1814966	PIAS3	1	0.510413	6.18216	3.67794	0.000610788	0.34136	-0.700884	Homo sapiens protein inhibitor of activated STAT, 3 (PIAS3), mRNA.
ILMN_2390338	UBE2E3	2	0.825082	8.67021	3.66568	0.000633857	0.34136	-0.727599	Homo sapiens ubiquitin-conjugating enzyme E2E 3 (UBC4/5 homolog, yeast) (UBE2E3), transcript variant 1, mRNA.
ILMN_1677765	LRP8	1	0.553968	6.33217	3.65573	0.000653204	0.34136	-0.749265	Homo sapiens low density lipoprotein receptor-related protein 8, apolipoprotein e receptor (LRP8), transcript variant 3, mRNA.
ILMN_1651209	SLC35E2	1	-0.798094	6.53931	-3.61019	0.000749205	0.34136	-0.848076	Homo sapiens solute carrier family 35, member E2 (SLC35E2), mRNA.
ILMN_1692100	ZNF35	3	0.524096	6.11515	3.60403	0.000763176	0.34136	-0.86139	Homo sapiens zinc finger protein 35 (ZNF35), mRNA.
ILMN_1897911		17	-0.614883	6.5224	-3.60313	0.000765241	0.34136	-0.863337	UI-H-BI3-alw-d-07-0-UI.s1 NCI_CGAP_Sub5 Homo sapiens cDNA clone IMAGE:3068964 3, mRNA sequence
ILMN_1651346	TICAM2	5	0.666679	7.70848	3.60275	0.000766102	0.34136	-0.864147	Homo sapiens toll-like receptor adaptor molecule 2 (TICAM2), mRNA.
ILMN_1727740	SYNCRIP	6	0.707701	7.83029	3.57862	0.000823535	0.34136	-0.916239	Homo sapiens synaptotagmin binding, cytoplasmic RNA interacting protein (SYNCRIP), mRNA.
ILMN_3250243	FAM119A	2	0.728515	6.72706	3.57467	0.000833307	0.34136	-0.924738	Homo sapiens family with sequence similarity 119, member A (FAM119A), transcript variant 1, mRNA.
ILMN_1735168	SUV420H2	19	-0.449634	6.39061	-3.57458	0.000833534	0.34136	-0.924935	Homo sapiens suppressor of variegation 4-20 homolog 2 (Drosophila) (SUV420H2), mRNA.
ILMN_1726626	SSR2		-0.451641	6.02339	-3.57061	0.000843477	0.34136	-0.933479	PREDICTED: Homo sapiens signal sequence receptor, beta (translocon-associated protein beta), transcript variant 2 (SSR2), mRNA.
ILMN_1663383	GEMIN5	5	0.459826	6.19899	3.56793	0.00085027	0.34136	-0.939259	Homo sapiens gem (nuclear organelle) associated protein 5 (GEMIN5), mRNA.
ILMN_1686416	GRIP2	3	-0.62599	6.14797	-3.54633	0.000906834	0.34136	-0.985666	Homo sapiens glutamate receptor interacting protein 2 (GRIP2), mRNA.
ILMN_1753016	MRPL35	2	0.587701	6.0066	3.54619	0.000907207	0.34136	-0.985962	Homo sapiens mitochondrial ribosomal protein L35 (MRPL35), nuclear gene encoding mitochondrial protein, transcript variant 1, mRNA.
ILMN_2342121	PSMD13	11	-0.50121	6.92278	-3.54239	0.000917544	0.34136	-0.994125	Homo sapiens proteasome (prosome, macropain) 26S subunit, non-ATPase, 13 (PSMD13), transcript variant 2, mRNA.
ILMN_1750029	GABPA	21	0.983771	6.17143	3.53255	0.000944796	0.34136	-1.01521	Homo sapiens GA binding protein transcription factor, alpha subunit 60kDa (GABPA), mRNA.
ILMN_1795007	C2orf47	2	0.700797	7.31474	3.52965	0.000952975	0.34136	-1.02142	Homo sapiens chromosome 2 open reading frame 47 (C2orf47), mRNA.
ILMN_1736940	HPRT1	X	0.642303	7.36382	3.5274	0.000959353	0.34136	-1.02623	Homo sapiens hypoxanthine phosphoribosyltransferase 1 (Lesch-Nyhan syndrome) (HPRT1), mRNA.
ILMN_1653709	TIMM9	14	0.741909	7.43478	3.52729	0.000959668	0.34136	-1.02647	Homo sapiens translocase of inner mitochondrial membrane 9 homolog (yeast) (TIMM9), nuclear gene encoding mitochondrial protein, mRNA.
ILMN_1727815	CFI	4	-0.454248	6.41016	-3.49004	0.00107169	0.34136	-1.106	Homo sapiens complement factor I (CFI), mRNA.
ILMN_3233050	LOC100130133		-0.588737	6.07562	-3.48202	0.00109737	0.34136	-1.12306	PREDICTED: Homo sapiens misc_RNA (LOC100130133), miscRNA.
ILMN_1705297	MYBPH	1	-0.673135	6.8691	-3.46913	0.00113994	0.34136	-1.15048	Homo sapiens myosin binding protein H (MYBPH), mRNA.
ILMN_2413259	SOCS4	14	1.32891	6.52848	3.46185	0.00116463	0.34136	-1.16591	Homo sapiens suppressor of cytokine signaling 4 (SOCS4), transcript variant 2, mRNA.
ILMN_1691570	METTL5	2	0.73063	6.97955	3.46028	0.00117003	0.34136	-1.16925	Homo sapiens methyltransferase like 5 (METTL5), mRNA.
ILMN_1800416	LOC645411	18	-0.461933	6.1867	-3.45566	0.00118604	0.34136	-1.17903	PREDICTED: Homo sapiens hypothetical protein LOC645411 (LOC645411), mRNA.
ILMN_1654200	LOC653489	2	-0.403442	6.13155	-3.44014	0.00124142	0.34136	-1.2119	PREDICTED: Homo sapiens similar to Ran-binding protein 2 (RanBP2) (Nuclear pore complex protein Nup358) (Nucleoporin Nup358) (358 kDa nucleoporin) (P270), transcript variant 1 (LOC653489), mRNA.
ILMN_2398587	ZNRD1	6	-0.484516	8.35077	-3.43988	0.00124238	0.34136	-1.21246	Homo sapiens zinc ribbon domain containing 1 (ZNRD1), transcript variant b, mRNA.
ILMN_1798030	XPR1	1	0.862269	7.39313	3.41766	0.00132598	0.34136	-1.25935	Homo sapiens xenotropic and polytropic retrovirus receptor (XPR1), mRNA.
ILMN_2314007	TCF12	15	0.804754	6.68636	3.41053	0.00135393	0.34136	-1.27438	Homo sapiens transcription factor 12 (TCF12), transcript variant 2, mRNA.
ILMN_1706598	ACPL2	3	0.675531	6.36486	3.39878	0.00140121	0.34136	-1.29909	Homo sapiens acid phosphatase-like 2 (ACPL2), mRNA.
ILMN_1731194	STRAP	12	0.874457	8.76014	3.39757	0.00140617	0.34136	-1.30163	Homo sapiens serine/threonine kinase receptor associated protein (STRAP), mRNA.
ILMN_1673676	SNX5	20	0.604765	6.37345	3.38199	0.00147153	0.34136	-1.33434	Homo sapiens sorting nexin 5 (SNX5), transcript variant 1, mRNA.
ILMN_1759983	DR1	1	1.5376	6.34658	3.37627	0.00149626	0.34136	-1.34634	Homo sapiens down-regulator of transcription 1, TBP-binding (negative cofactor 2) (DR1), mRNA.
ILMN_1675222	PLXND1	3	-0.493397	6.68741	-3.3755	0.0014996	0.34136	-1.34794	Homo sapiens plexin D1 (PLXND1), mRNA.
ILMN_2330267	ABCE1	4	1.15917	6.63202	3.37495	0.00150201	0.34136	-1.3491	Homo sapiens ATP-binding cassette, sub-family E (OABP), member 1 (ABCE1), transcript variant 2, mRNA.
ILMN_1808305	RTCD1	1	0.638708	6.99756	3.3741	0.00150571	0.34136	-1.35087	Homo sapiens RNA terminal phosphate cyclase domain 1 (RTCD1), mRNA.
ILMN_1875833		18	-0.673021	6.09433	-3.37365	0.00150772	0.34136	-1.35183	HSC1FG082 normalized infant brain cDNA Homo sapiens cDNA clone c-1fg08 3, mRNA sequence
ILMN_1659285	PSMG1	21	0.641192	6.6738	3.37219	0.00151409	0.34136	-1.35487	Homo sapiens proteasome (prosome, macropain) assembly chaperone 1 (PSMG1), transcript variant 2, mRNA.
ILMN_1663532	RIC8B	12	0.47138	7.24623	3.36551	0.00154381	0.34136	-1.36886	Homo sapiens resistance to inhibitors of cholinesterase 8 homolog B (C. elegans) (RIC8B), mRNA.
ILMN_3229812	PI4KA	22	0.5248	6.36767	3.36355	0.00155264	0.34136	-1.37297	Homo sapiens phosphatidylinositol 4-kinase, catalytic, alpha (PI4KA), transcript variant 2, mRNA.
ILMN_1745005	GGCT	7	-0.504183	6.43223	-3.36238	0.00155791	0.34136	-1.37541	Homo sapiens gamma-glutamyl cyclotransferase (GGCT), mRNA.
ILMN_1665164	CTR9	11	0.655223	6.80301	3.35998	0.00156881	0.34136	-1.38042	Homo sapiens Ctr9, Paf1/RNA polymerase II complex component, homolog (S. cerevisiae) (CTR9), mRNA.
ILMN_1654737	TRIM32	9	0.607745	6.31142	3.35727	0.00158117	0.34136	-1.38607	Homo sapiens tripartite motif-containing 32 (TRIM32), transcript variant 1, mRNA.
ILMN_2121408	HBEGF	5	0.404834	6.05089	3.3532	0.00159996	0.34136	-1.39457	Homo sapiens heparin-binding EGF-like growth factor (HBEGF), mRNA.
ILMN_1772064	LOC54103	7	0.447363	6.32162	3.35275	0.00160209	0.34136	-1.39553	Homo sapiens hypothetical protein LOC54103 (LOC54103), mRNA.
ILMN_1672389	CRYZ	1	0.943513	6.30601	3.35085	0.00161093	0.34136	-1.39949	Homo sapiens crystallin, zeta (quinone reductase) (CRYZ), mRNA.
ILMN_2134224	ATP13A1	19	-0.479817	8.11253	-3.35068	0.00161173	0.34136	-1.39985	Homo sapiens ATPase type 13A1 (ATP13A1), mRNA.
ILMN_1742276	DKFZP564O0523	7	0.416539	6.8214	3.34871	0.00162093	0.34136	-1.40394	Homo sapiens hypothetical protein DKFZp564O0523 (DKFZP564O0523), mRNA.
ILMN_1673026	CHCHD3	7	0.48959	6.77691	3.3438	0.00164416	0.34136	-1.41418	Homo sapiens coiled-coil-helix-coiled-coil-helix domain containing 3 (CHCHD3), mRNA.
ILMN_1732722	TRNAU1AP	1	0.396219	6.08407	3.33973	0.00166367	0.34136	-1.42268	Homo sapiens tRNA selenocysteine 1 associated protein 1 (TRNAU1AP), transcript variant 2, transcribed RNA.
ILMN_1664641	MED4	13	0.880824	7.2808	3.33409	0.00169106	0.34136	-1.43442	Homo sapiens mediator complex subunit 4 (MED4), mRNA.
ILMN_1806809	ZNF189	9	0.904069	6.46921	3.3284	0.00171906	0.34136	-1.44624	Homo sapiens zinc finger protein 189 (ZNF189), transcript variant 1, mRNA.
ILMN_1768973	HIST2H2AC	1	-0.797211	9.93259	-3.31981	0.00176226	0.34136	-1.4641	Homo sapiens histone cluster 2, H2ac (HIST2H2AC), mRNA.
ILMN_1714759	CNIH4	1	0.648876	7.82834	3.30975	0.00181413	0.34136	-1.48497	Homo sapiens cornichon homolog 4 (Drosophila) (CNIH4), mRNA.
ILMN_1728199	POLE	12	-0.608517	6.73538	-3.30731	0.00182697	0.34136	-1.49004	Homo sapiens polymerase (DNA directed), epsilon (POLE), mRNA.
ILMN_1687544	ZNF567	19	0.53897	6.00268	3.30433	0.00184273	0.34136	-1.49622	Homo sapiens zinc finger protein 567 (ZNF567), mRNA.
ILMN_2102257	FBXO48	2	-0.731518	6.2439	-3.29424	0.00189701	0.34136	-1.51711	Homo sapiens F-box protein 48 (FBXO48), mRNA.
ILMN_3245452	FAM149B1	10	0.97095	6.81914	3.29212	0.00190858	0.34136	-1.52148	Homo sapiens family with sequence similarity 149, member B1 (FAM149B1), mRNA.
ILMN_1711332	TFEC	7	-0.515718	6.01789	-3.28774	0.00193279	0.34136	-1.53054	Homo sapiens transcription factor EC (TFEC), transcript variant 2, mRNA.
ILMN_1686360	ZNF124	1	0.67104	6.12436	3.28412	0.00195299	0.34136	-1.53802	Homo sapiens zinc finger protein 124 (ZNF124), mRNA.
ILMN_1655645	AK2	1	0.448229	6.35718	3.28027	0.00197467	0.34136	-1.54596	Homo sapiens adenylate kinase 2 (AK2), transcript variant AK2B, mRNA.
ILMN_2089656	C1orf107	1	0.383564	6.71034	3.27303	0.00201611	0.34136	-1.5609	Homo sapiens chromosome 1 open reading frame 107 (C1orf107), mRNA.
ILMN_2329834	RBM12	20	0.756525	7.61465	3.26749	0.00204834	0.34136	-1.5723	Homo sapiens RNA binding motif protein 12 (RBM12), transcript variant 1, mRNA.
ILMN_1748661	AKT1	14	-0.596371	6.09842	-3.26739	0.00204892	0.34136	-1.57251	Homo sapiens v-akt murine thymoma viral oncogene homolog 1 (AKT1), transcript variant 1, mRNA.
ILMN_1662895	C14orf153	14	-0.776111	7.21286	-3.26467	0.00206494	0.34136	-1.57811	Homo sapiens chromosome 14 open reading frame 153 (C14orf153), mRNA.
ILMN_2381138	SEH1L	18	0.652663	6.33186	3.26092	0.00208725	0.34136	-1.58583	Homo sapiens SEH1-like (S. cerevisiae) (SEH1L), transcript variant 1, mRNA.
ILMN_2334350	BTBD3	20	0.53455	6.11875	3.2269	0.00230003	0.34136	-1.65561	Homo sapiens BTB (POZ) domain containing 3 (BTBD3), transcript variant 1, mRNA.
ILMN_1883445		12	-0.551124	6.0319	-3.22149	0.00233575	0.34136	-1.66669	UI-E-EO0-ahx-p-21-0-UI.r1 UI-E-EO0 Homo sapiens cDNA clone UI-E-EO0-ahx-p-21-0-UI 5, mRNA sequence
ILMN_1735199	CIAPIN1	16	0.421883	6.80994	3.21792	0.00235955	0.34136	-1.67397	Homo sapiens cytokine induced apoptosis inhibitor 1 (CIAPIN1), mRNA.
ILMN_3240058	LOC100134102		-0.569617	7.37091	-3.211	0.0024064	0.34136	-1.6881	PREDICTED: Homo sapiens hypothetical LOC100134102 (LOC100134102), mRNA.
ILMN_1675191	GAPT	5	0.778978	9.3607	3.21089	0.00240715	0.34136	-1.68833	Homo sapiens GRB2-binding adaptor protein, transmembrane (GAPT), mRNA.
ILMN_1733680	AZI2	3	0.840013	6.41414	3.21072	0.00240833	0.34136	-1.68868	Homo sapiens 5-azacytidine induced 2 (AZI2), mRNA.
ILMN_2137789	KLF4	9	0.867906	6.76774	3.20509	0.00244713	0.34136	-1.70016	Homo sapiens Kruppel-like factor 4 (gut) (KLF4), mRNA.
ILMN_3269052	LOC100129541		-0.608747	7.59722	-3.19677	0.00250551	0.34136	-1.7171	PREDICTED: Homo sapiens misc_RNA (LOC100129541), miscRNA.
ILMN_2367141	TCF7	5	-0.419085	6.38105	-3.1924	0.00253674	0.34136	-1.726	Homo sapiens transcription factor 7 (T-cell specific, HMG-box) (TCF7), transcript variant 2, mRNA.
ILMN_3248966	MMADHC	2	0.737682	8.57906	3.18447	0.00259426	0.34136	-1.7421	Homo sapiens methylmalonic aciduria (cobalamin deficiency) cblD type, with homocystinuria (MMADHC), nuclear gene encoding mitochondrial protein, mRNA.
ILMN_2087528	CPSF3	2	0.477735	8.78471	3.18151	0.00261608	0.34136	-1.74812	Homo sapiens cleavage and polyadenylation specific factor 3, 73kDa (CPSF3), mRNA.
ILMN_1665730	ABCB10	1	1.0244	6.53261	3.17868	0.00263704	0.34136	-1.75385	Homo sapiens ATP-binding cassette, sub-family B (MDR/TAP), member 10 (ABCB10), nuclear gene encoding mitochondrial protein, mRNA.
ILMN_1652677	FAM89A	1	0.434129	6.35405	3.17449	0.00266844	0.34136	-1.76235	Homo sapiens family with sequence similarity 89, member A (FAM89A), mRNA.
ILMN_1663220	MRPL22	5	0.548734	6.4499	3.16812	0.00271683	0.34136	-1.77525	Homo sapiens mitochondrial ribosomal protein L22 (MRPL22), nuclear gene encoding mitochondrial protein, transcript variant 1, mRNA.
ILMN_3245879	FAM13AOS	4	0.521531	6.95743	3.16763	0.00272062	0.34136	-1.77625	Homo sapiens FAM13A opposite strand (non-protein coding) (FAM13AOS), non-coding RNA.
ILMN_1669317	GPR77	19	-0.519743	6.88201	-3.16614	0.00273202	0.34136	-1.77926	Homo sapiens G protein-coupled receptor 77 (GPR77), mRNA.
ILMN_1908463		3	-0.511165	6.09063	-3.16461	0.00274388	0.34136	-1.78237	zu63c05.s1 Soares_testis_NHT Homo sapiens cDNA clone IMAGE:742664 3, mRNA sequence
ILMN_1854169			-0.596389	6.11196	-3.16316	0.00275513	0.34136	-1.7853	7n28g05.x1 NCI_CGAP_Lu24 Homo sapiens cDNA clone IMAGE:3566024 3, mRNA sequence
ILMN_2361478	PDLIM5	4	0.552057	6.11449	3.16218	0.00276274	0.34136	-1.78728	Homo sapiens PDZ and LIM domain 5 (PDLIM5), transcript variant 5, mRNA.
ILMN_1738604	ADH5	4	0.447978	6.21746	3.15532	0.00281657	0.34136	-1.80114	Homo sapiens alcohol dehydrogenase 5 (class III), chi polypeptide (ADH5), mRNA.
ILMN_3242271	GAPT	5	0.757323	8.90872	3.15442	0.00282373	0.34136	-1.80296	Homo sapiens GRB2-binding adaptor protein, transmembrane (GAPT), mRNA.
ILMN_1783702	MORC3	21	0.944735	6.22341	3.15056	0.00285453	0.34136	-1.81075	Homo sapiens MORC family CW-type zinc finger 3 (MORC3), mRNA.
ILMN_3275696	LOC100131940		0.641096	8.39362	3.14602	0.00289119	0.34136	-1.81991	PREDICTED: Homo sapiens misc_RNA (LOC100131940), miscRNA.
ILMN_2386355	CSNK2A1	20	0.544567	7.45167	3.14406	0.00290723	0.34136	-1.82388	Homo sapiens casein kinase 2, alpha 1 polypeptide (CSNK2A1), transcript variant 2, mRNA.
ILMN_2237746	ING3	7	0.622007	6.97489	3.13948	0.00294482	0.34136	-1.8331	Homo sapiens inhibitor of growth family, member 3 (ING3), transcript variant 1, mRNA.
ILMN_1722206	MAF	16	0.607285	6.41876	3.13525	0.00298	0.34136	-1.84162	Homo sapiens v-maf musculoaponeurotic fibrosarcoma oncogene homolog (avian) (MAF), transcript variant 2, mRNA.
ILMN_1694177	PCNA	20	0.735343	7.26951	3.13176	0.00300927	0.34136	-1.84864	Homo sapiens proliferating cell nuclear antigen (PCNA), transcript variant 2, mRNA.
ILMN_1723353	FAM122A	9	0.572049	7.09194	3.12932	0.00302992	0.34136	-1.85354	Homo sapiens family with sequence similarity 122A (FAM122A), mRNA.
ILMN_2136635	ISCA2	14	0.571273	6.19103	3.12901	0.00303256	0.34136	-1.85417	Homo sapiens iron-sulfur cluster assembly 2 homolog (S. cerevisiae) (ISCA2), mRNA.
ILMN_1849218		1	-0.436496	5.95416	-3.12088	0.00310242	0.34136	-1.87051	BX451947 Homo sapiens FETAL BRAIN Homo sapiens cDNA clone CS0DF008YL16 5-PRIME, mRNA sequence
ILMN_2313851	OSBPL9	1	0.996714	8.36264	3.11797	0.00312781	0.34136	-1.87636	Homo sapiens oxysterol binding protein-like 9 (OSBPL9), transcript variant 3, mRNA.
ILMN_1781135	STAM2	2	0.563361	6.29257	3.1174	0.00313276	0.34136	-1.87749	Homo sapiens signal transducing adaptor molecule (SH3 domain and ITAM motif) 2 (STAM2), mRNA.
ILMN_1767747	HDAC2	6	0.922511	8.28998	3.11727	0.00313393	0.34136	-1.87776	Homo sapiens histone deacetylase 2 (HDAC2), mRNA.
ILMN_1823231		8	0.420998	6.39314	3.1146	0.00315737	0.34136	-1.88311	full-length cDNA clone CS0DM012YE14 of Fetal liver of Homo sapiens (human)
ILMN_1671765	TRIM35	8	0.552592	6.01697	3.11431	0.00315998	0.34136	-1.8837	Homo sapiens tripartite motif-containing 35 (TRIM35), transcript variant 2, mRNA.
ILMN_1657862	AHCY	20	0.424027	8.29599	3.11389	0.00316365	0.34136	-1.88453	Homo sapiens S-adenosylhomocysteine hydrolase (AHCY), mRNA.
ILMN_1771019	MTMR4	17	0.431505	9.075	3.10514	0.00324195	0.34136	-1.90207	Homo sapiens myotubularin related protein 4 (MTMR4), mRNA.
ILMN_1678730	NOMO1	16	-0.444405	8.1778	-3.10341	0.00325759	0.34136	-1.90552	Homo sapiens NODAL modulator 1 (NOMO1), mRNA.
ILMN_2109197	EPB41L3	18	0.667316	7.55916	3.09729	0.0033137	0.34136	-1.91777	Homo sapiens erythrocyte membrane protein band 4.1-like 3 (EPB41L3), mRNA.
ILMN_1774062	SLC25A5	X	0.485258	12.5017	3.09723	0.0033143	0.34136	-1.9179	Homo sapiens solute carrier family 25 (mitochondrial carrier; adenine nucleotide translocator), member 5 (SLC25A5), mRNA.
ILMN_3310108	MIR571		0.486299	6.00729	3.09691	0.00331723	0.34136	-1.91853	Homo sapiens microRNA 571 (MIR571), microRNA.
ILMN_1722662	RAD23B	9	0.599033	6.88571	3.09368	0.00334727	0.34136	-1.925	Homo sapiens RAD23 homolog B (S. cerevisiae) (RAD23B), mRNA.
ILMN_1696317	CACNA2D4	12	0.635624	6.7706	3.0932	0.00335169	0.34136	-1.92594	Homo sapiens calcium channel, voltage-dependent, alpha 2/delta subunit 4 (CACNA2D4), mRNA.
ILMN_1680239	NUDT9	4	0.623332	7.2253	3.08885	0.00339255	0.34136	-1.93463	Homo sapiens nudix (nucleoside diphosphate linked moiety X)-type motif 9 (NUDT9), transcript variant 3, mRNA.
ILMN_1676846	ABCE1	4	0.776426	6.43562	3.08861	0.00339478	0.34136	-1.9351	Homo sapiens ATP-binding cassette, sub-family E (OABP), member 1 (ABCE1), transcript variant 2, mRNA.
ILMN_2143487	TAF1B	2	0.754801	5.96349	3.08398	0.00343879	0.34136	-1.94434	Homo sapiens TATA box binding protein (TBP)-associated factor, RNA polymerase I, B, 63kDa (TAF1B), mRNA.
ILMN_1727205	ARHGEF10L	1	-0.525418	6.16343	-3.0811	0.00346648	0.34136	-1.95009	Homo sapiens Rho guanine nucleotide exchange factor (GEF) 10-like (ARHGEF10L), transcript variant 1, mRNA.
ILMN_1715886	CNOT7	8	0.93503	7.67956	3.08019	0.00347529	0.34136	-1.95191	Homo sapiens CCR4-NOT transcription complex, subunit 7 (CNOT7), transcript variant 1, mRNA.
ILMN_2209748	DERL1	8	0.753027	8.5201	3.07716	0.0035046	0.34136	-1.95793	Homo sapiens Der1-like domain family, member 1 (DERL1), mRNA.
ILMN_1846799		11	-0.494529	6.18681	-3.07667	0.00350939	0.34136	-1.95891	zo26g12.x5 Stratagene colon (#937204) Homo sapiens cDNA clone IMAGE:588070 3, mRNA sequence
ILMN_1703196	PRKD3	2	0.41225	5.9966	3.07622	0.00351382	0.34136	-1.95981	Homo sapiens protein kinase D3 (PRKD3), mRNA.
ILMN_1723165	LOC728351	22	-0.508717	6.135	-3.07507	0.00352508	0.34136	-1.96211	PREDICTED: Homo sapiens hypothetical protein LOC728351 (LOC728351), mRNA.
ILMN_2115379	ERP44	9	0.423391	6.10598	3.06045	0.00367098	0.34136	-1.99117	Homo sapiens endoplasmic reticulum protein 44 (ERP44), mRNA.
ILMN_1661424	THAP6	4	0.516178	6.29402	3.05934	0.00368227	0.34136	-1.99337	Homo sapiens THAP domain containing 6 (THAP6), mRNA.
ILMN_1809141	ING4	12	-0.40489	7.08199	-3.05344	0.00374291	0.34136	-2.00508	Homo sapiens inhibitor of growth family, member 4 (ING4), mRNA.
ILMN_1693334	P4HA1	10	0.612257	6.66887	3.05231	0.00375457	0.34136	-2.00731	Homo sapiens procollagen-proline, 2-oxoglutarate 4-dioxygenase (proline 4-hydroxylase), alpha polypeptide I (P4HA1), transcript variant 1, mRNA.
ILMN_1723092	CRB3	19	-0.446414	6.18744	-3.05068	0.00377158	0.34136	-2.01055	Homo sapiens crumbs homolog 3 (Drosophila) (CRB3), transcript variant 2, mRNA.
ILMN_1803312	DIMT1L	5	0.769491	8.00767	3.04716	0.00380847	0.34136	-2.01752	Homo sapiens DIM1 dimethyladenosine transferase 1-like (S. cerevisiae) (DIMT1L), mRNA.
ILMN_2405018	PPP1CB	2	1.13237	8.50162	3.03888	0.00389661	0.34136	-2.03391	Homo sapiens protein phosphatase 1, catalytic subunit, beta isoform (PPP1CB), transcript variant 3, mRNA.
ILMN_1787366	ZNF335	20	-0.533591	6.78617	-3.03592	0.0039285	0.34136	-2.03975	Homo sapiens zinc finger protein 335 (ZNF335), mRNA.
ILMN_1669881	TSPAN13	7	0.86467	6.57389	3.03577	0.00393012	0.34136	-2.04004	Homo sapiens tetraspanin 13 (TSPAN13), mRNA.
ILMN_1722186	C2orf56	2	0.552893	7.06221	3.03553	0.00393278	0.34136	-2.04053	Homo sapiens chromosome 2 open reading frame 56 (C2orf56), transcript variant 3, mRNA.
ILMN_1797372	C3orf58	3	0.93983	6.0192	3.03381	0.00395145	0.34136	-2.04392	Homo sapiens chromosome 3 open reading frame 58 (C3orf58), mRNA.
ILMN_1809751	EIF2C3	1	0.364772	6.05302	3.03329	0.00395713	0.34136	-2.04495	Homo sapiens eukaryotic translation initiation factor 2C, 3 (EIF2C3), transcript variant 1, mRNA.
ILMN_1696975	USP1	1	0.870237	6.62509	3.03187	0.00397269	0.34136	-2.04776	Homo sapiens ubiquitin specific peptidase 1 (USP1), transcript variant 3, mRNA.
ILMN_1707240	PTBP2	1	0.761252	6.04908	3.03015	0.00399158	0.34136	-2.05116	Homo sapiens polypyrimidine tract binding protein 2 (PTBP2), mRNA.
ILMN_2152711	ACVR2A	2	0.611017	5.86976	3.02691	0.00402738	0.34136	-2.05755	Homo sapiens activin A receptor, type IIA (ACVR2A), mRNA.
ILMN_1692517	LOC653381	15	0.498861	9.50325	3.02682	0.00402827	0.34136	-2.05771	PREDICTED: Homo sapiens similar to Sorbitol dehydrogenase (L-iditol 2-dehydrogenase) (LOC653381), mRNA.
ILMN_1652277	SECTM1	17	-0.396209	6.45781	-3.02458	0.00405321	0.34136	-2.06213	Homo sapiens secreted and transmembrane 1 (SECTM1), mRNA.
ILMN_1765633	FAM10A7	7	-0.42576	6.47323	-3.02192	0.004083	0.34136	-2.06737	Homo sapiens family with sequence similarity 10, member A7 (pseudogene) (FAM10A7), non-coding RNA.
ILMN_1780924	SLC43A1	11	-0.488394	6.30148	-3.02093	0.00409414	0.34136	-2.06932	Homo sapiens solute carrier family 43, member 1 (SLC43A1), mRNA.
ILMN_1759359	BTF3L4	1	0.83337	7.43564	3.01926	0.00411302	0.34136	-2.07262	Homo sapiens basic transcription factor 3-like 4 (BTF3L4), mRNA.
ILMN_2410540	CASP2	7	0.319383	11.2502	3.01644	0.00414505	0.34136	-2.07817	Homo sapiens caspase 2, apoptosis-related cysteine peptidase (CASP2), transcript variant 1, mRNA.
ILMN_1708416	ARL6IP1	16	0.979858	10.2498	3.01541	0.00415676	0.34136	-2.08019	Homo sapiens ADP-ribosylation factor-like 6 interacting protein 1 (ARL6IP1), mRNA.
ILMN_3240740	EIF3L	22	0.417569	12.7694	3.01535	0.00415745	0.34136	-2.08031	Homo sapiens eukaryotic translation initiation factor 3, subunit L (EIF3L), mRNA.
ILMN_1673820	HLTF	3	0.758655	6.71948	3.01495	0.00416205	0.34136	-2.0811	Homo sapiens helicase-like transcription factor (HLTF), transcript variant 2, mRNA.
ILMN_1670807	FAM84B	8	1.01997	6.13938	3.01492	0.00416245	0.34136	-2.08117	Homo sapiens family with sequence similarity 84, member B (FAM84B), mRNA.
ILMN_2386790	KLRC3	12	0.738372	6.24043	3.01457	0.00416637	0.34136	-2.08184	Homo sapiens killer cell lectin-like receptor subfamily C, member 3 (KLRC3), transcript variant 1, mRNA.
ILMN_1668463	SON	21	0.443353	6.05547	3.01448	0.00416742	0.34136	-2.08202	Homo sapiens SON DNA binding protein (SON), transcript variant e, mRNA.
ILMN_1658464	GTF3A	13	0.569024	10.5289	3.00908	0.00422975	0.34136	-2.09265	Homo sapiens general transcription factor IIIA (GTF3A), mRNA.
ILMN_1751692	ZNF17	19	0.800523	6.18321	3.00882	0.00423273	0.34136	-2.09315	Homo sapiens zinc finger protein 17 (ZNF17), mRNA.
ILMN_1735275	WDSUB1	2	0.839738	6.9543	3.005	0.00427737	0.34136	-2.10067	Homo sapiens WD repeat, sterile alpha motif and U-box domain containing 1 (WDSUB1), mRNA.
ILMN_2054392	PPIL1	6	0.696569	5.92888	3.00087	0.00432609	0.34136	-2.10877	Homo sapiens peptidylprolyl isomerase (cyclophilin)-like 1 (PPIL1), mRNA.
ILMN_1674302	PPAT	4	0.641178	6.22705	2.9947	0.00439983	0.34136	-2.12087	Homo sapiens phosphoribosyl pyrophosphate amidotransferase (PPAT), mRNA.
ILMN_1748908	PROSC	8	0.664481	9.1572	2.99227	0.00442926	0.34136	-2.12564	Homo sapiens proline synthetase co-transcribed homolog (bacterial) (PROSC), mRNA.
ILMN_1691535	CUL4B	X	0.947594	6.01032	2.98492	0.00451922	0.34136	-2.14002	Homo sapiens cullin 4B (CUL4B), transcript variant 2, mRNA.
ILMN_1712888	HSPH1	13	1.04373	8.61649	2.9849	0.00451951	0.34136	-2.14007	Homo sapiens heat shock 105kDa/110kDa protein 1 (HSPH1), mRNA.
ILMN_1738955	C10orf104	10	0.556005	7.8307	2.98382	0.00453285	0.34136	-2.14218	Homo sapiens chromosome 10 open reading frame 104 (C10orf104), mRNA.
ILMN_1752728	FUCA1	1	0.538516	8.80868	2.97675	0.00462129	0.34136	-2.156	Homo sapiens fucosidase, alpha-L- 1, tissue (FUCA1), mRNA.
ILMN_1685551	CHD4	12	-0.51629	9.41047	-2.97611	0.00462929	0.34136	-2.15724	Homo sapiens chromodomain helicase DNA binding protein 4 (CHD4), mRNA.
ILMN_1698715	NHLRC2	10	0.431343	6.0968	2.97426	0.00465273	0.34136	-2.16085	Homo sapiens NHL repeat containing 2 (NHLRC2), mRNA.
ILMN_1684802	TAF5	10	0.65512	6.26329	2.97229	0.00467783	0.34136	-2.1647	Homo sapiens TAF5 RNA polymerase II, TATA box binding protein (TBP)-associated factor, 100kDa (TAF5), mRNA.
ILMN_2062112	ZC3H15	2	0.678246	6.61074	2.96795	0.00473358	0.34136	-2.17317	Homo sapiens zinc finger CCCH-type containing 15 (ZC3H15), mRNA.
ILMN_2323366	SDHC	1	0.511915	6.59208	2.96718	0.00474349	0.34136	-2.17466	Homo sapiens succinate dehydrogenase complex, subunit C, integral membrane protein, 15kDa (SDHC), nuclear gene encoding mitochondrial protein, transcript variant 4, mRNA.
ILMN_2161832	VPS37A	8	0.661927	7.13827	2.96501	0.00477162	0.34136	-2.17889	Homo sapiens vacuolar protein sorting 37 homolog A (S. cerevisiae) (VPS37A), mRNA.
ILMN_2355462	CYFIP1	15	0.644835	7.68994	2.96435	0.00478018	0.34136	-2.18017	Homo sapiens cytoplasmic FMR1 interacting protein 1 (CYFIP1), transcript variant 2, mRNA.
ILMN_1748476	NOP58	2	0.90182	7.87295	2.96303	0.00479739	0.34136	-2.18274	Homo sapiens NOP58 ribonucleoprotein homolog (yeast) (NOP58), mRNA.
ILMN_2068991	TBC1D3G	17	-0.551564	7.14646	-2.95861	0.00485555	0.34136	-2.19136	Homo sapiens TBC1 domain family, member 3G (TBC1D3G), mRNA.
ILMN_3251472	TOMM20	1	0.891923	8.76502	2.9543	0.00491272	0.34136	-2.19973	Homo sapiens translocase of outer mitochondrial membrane 20 homolog (yeast) (TOMM20), nuclear gene encoding mitochondrial protein, mRNA.
ILMN_1802162	RFESD	5	-0.369928	6.233	-2.95228	0.00493986	0.34136	-2.20366	Homo sapiens Rieske (Fe-S) domain containing (RFESD), mRNA.
ILMN_1756874	FBXO42	1	-0.407307	6.90003	-2.94625	0.00502137	0.34136	-2.21536	Homo sapiens F-box protein 42 (FBXO42), mRNA.
ILMN_1908547		X	-0.58463	6.84398	-2.94408	0.00505111	0.34136	-2.21958	nf71b03.s1 NCI_CGAP_Co3 Homo sapiens cDNA clone IMAGE:925325 3, mRNA sequence
ILMN_1705984	HNMT	2	0.554964	6.10419	2.94264	0.00507092	0.34136	-2.22238	Homo sapiens histamine N-methyltransferase (HNMT), transcript variant 1, mRNA.
ILMN_1783717	DUXAP3	10	-0.577832	6.14146	-2.94247	0.00507319	0.34136	-2.2227	Homo sapiens double homeobox A pseudogene 3 (DUXAP3) on chromosome 10.
ILMN_2210129	PRIM1	12	0.534293	7.05701	2.94209	0.00507851	0.34136	-2.22345	Homo sapiens primase, DNA, polypeptide 1 (49kDa) (PRIM1), mRNA.
ILMN_1738572	USP48	1	0.899174	6.20142	2.93817	0.00513278	0.34136	-2.23104	Homo sapiens ubiquitin specific peptidase 48 (USP48), transcript variant 2, mRNA.
ILMN_1771695	RCBTB2	13	0.829338	6.7181	2.93649	0.00515614	0.34136	-2.23429	Homo sapiens regulator of chromosome condensation (RCC1) and BTB (POZ) domain containing protein 2 (RCBTB2), mRNA.
ILMN_1666453	STK3	8	0.692411	6.71963	2.93067	0.00523816	0.34136	-2.24556	Homo sapiens serine/threonine kinase 3 (STE20 homolog, yeast) (STK3), mRNA.
ILMN_2054362	SLC25A40	7	0.463647	6.7104	2.92942	0.00525595	0.34136	-2.24798	Homo sapiens solute carrier family 25, member 40 (SLC25A40), nuclear gene encoding mitochondrial protein, mRNA.
ILMN_1670122	ZNF624	17	-0.513343	6.11587	-2.92881	0.00526453	0.34136	-2.24915	Homo sapiens zinc finger protein 624 (ZNF624), mRNA.
ILMN_2238928	RAD51C	17	0.482084	6.42545	2.92852	0.00526866	0.34136	-2.24971	Homo sapiens RAD51 homolog C (S. cerevisiae) (RAD51C), transcript variant 1, mRNA.
ILMN_3199772	LOC100131253		0.454218	6.76136	2.9276	0.0052819	0.34136	-2.2515	PREDICTED: Homo sapiens misc_RNA (LOC100131253), miscRNA.
ILMN_2236800	SON	21	0.475731	7.16151	2.92745	0.00528403	0.34136	-2.25179	Homo sapiens SON DNA binding protein (SON), transcript variant b, mRNA.
ILMN_1703791	ANXA7	10	0.759037	9.6964	2.92382	0.00533608	0.34136	-2.25879	Homo sapiens annexin A7 (ANXA7), transcript variant 2, mRNA.
ILMN_2065822	MCM3APAS	21	0.544905	6.12735	2.91978	0.00539472	0.34136	-2.2666	Homo sapiens MCM3 minichromosome maintenance deficient 3 (S. cerevisiae) associated protein antisense (MCM3APAS) on chromosome 21.
ILMN_1680380	ATXN2L		-0.526284	6.72014	-2.91882	0.00540873	0.34136	-2.26845	PREDICTED: Homo sapiens ataxin 2-like, transcript variant 1 (ATXN2L), mRNA.
ILMN_1834901			-0.472632	6.03528	-2.91821	0.0054176	0.34136	-2.26962	UI-1-BC1p-asm-a-07-0-UI.s1 NCI_CGAP_Pl3 Homo sapiens cDNA clone UI-1-BC1p-asm-a-07-0-UI 3, mRNA sequence
ILMN_3243945	C13orf37	13	0.818328	6.18391	2.91504	0.00546423	0.34136	-2.27574	Homo sapiens chromosome 13 open reading frame 37 (C13orf37), mRNA.
ILMN_1666827	C4orf41	4	0.815359	6.4581	2.91261	0.00550025	0.34136	-2.28043	Homo sapiens chromosome 4 open reading frame 41 (C4orf41), transcript variant 1, mRNA.
ILMN_1817715		5	-0.433166	6.25528	-2.9099	0.00554057	0.34136	-2.28565	AGENCOURT_16379396 NIH_MGC_227 Homo sapiens cDNA clone IMAGE:30717931 5, mRNA sequence
ILMN_2148668	RCBTB2	13	1.14591	8.57941	2.90878	0.00555732	0.34136	-2.2878	Homo sapiens regulator of chromosome condensation (RCC1) and BTB (POZ) domain containing protein 2 (RCBTB2), mRNA.
ILMN_2368971	PSMD12	17	0.795812	7.47372	2.90869	0.00555874	0.34136	-2.28799	Homo sapiens proteasome (prosome, macropain) 26S subunit, non-ATPase, 12 (PSMD12), transcript variant 1, mRNA. XM_946055 XM_946058
ILMN_2380698	DSTN	20	0.697341	8.05728	2.90865	0.00555928	0.34136	-2.28806	Homo sapiens destrin (actin depolymerizing factor) (DSTN), transcript variant 1, mRNA.
ILMN_1749034	CALN1	7	-0.511652	5.9812	-2.90555	0.00560594	0.34136	-2.29402	Homo sapiens calneuron 1 (CALN1), transcript variant 2, mRNA.
ILMN_1728236	SLFN12	17	0.49315	6.50538	2.90502	0.00561389	0.34136	-2.29503	Homo sapiens schlafen family member 12 (SLFN12), mRNA.
ILMN_1684789	CCDC101	16	-0.469449	8.09	-2.90358	0.00563581	0.34136	-2.29782	Homo sapiens coiled-coil domain containing 101 (CCDC101), mRNA.
ILMN_1750395	MBD2	18	0.475891	6.44821	2.90154	0.0056669	0.34136	-2.30174	Homo sapiens methyl-CpG binding domain protein 2 (MBD2), transcript variant 1, mRNA.
ILMN_3307868	CHI3L1	1	-0.952172	9.23787	-2.90145	0.00566817	0.34136	-2.3019	Homo sapiens chitinase 3-like 1 (cartilage glycoprotein-39) (CHI3L1), mRNA.
ILMN_1772743	PIGK	1	0.558742	5.99854	2.89902	0.00570547	0.34136	-2.30659	Homo sapiens phosphatidylinositol glycan anchor biosynthesis, class K (PIGK), mRNA.
ILMN_1762899	EGR1	5	0.375897	7.50395	2.89833	0.00571601	0.34136	-2.3079	Homo sapiens early growth response 1 (EGR1), mRNA.
ILMN_2399431	PRPS2	X	0.770259	6.7706	2.89747	0.00572926	0.34136	-2.30956	Homo sapiens phosphoribosyl pyrophosphate synthetase 2 (PRPS2), transcript variant 1, mRNA.
ILMN_1677404	RAP2A	13	1.23731	6.72624	2.8973	0.00573183	0.34136	-2.30987	Homo sapiens RAP2A, member of RAS oncogene family (RAP2A), mRNA.
ILMN_2316236	HOPX	4	0.710346	8.46179	2.8969	0.00573811	0.34136	-2.31066	Homo sapiens HOP homeobox (HOPX), transcript variant 3, mRNA.
ILMN_1671116	C3orf21	3	0.449957	7.29953	2.896	0.00575196	0.34136	-2.31238	Homo sapiens chromosome 3 open reading frame 21 (C3orf21), mRNA.
ILMN_3239103	LOC340357	8	-0.60497	6.21149	-2.89439	0.00577699	0.34136	-2.31548	Homo sapiens hypothetical LOC340357 (LOC340357), non-coding RNA.
ILMN_1799628	LOC727732	17	-0.325222	6.88846	-2.89363	0.00578884	0.34136	-2.31694	PREDICTED: Homo sapiens similar to neighbor of BRCA1 gene 1, transcript variant 1 (LOC727732), mRNA.
ILMN_1674551	SMAD5	5	0.925945	6.77853	2.89214	0.00581194	0.34136	-2.31978	Homo sapiens SMAD family member 5 (SMAD5), transcript variant 1, mRNA.
ILMN_2332250	ACOT7	1	-0.542293	6.77479	-2.89157	0.00582096	0.34136	-2.32089	Homo sapiens acyl-CoA thioesterase 7 (ACOT7), transcript variant hBACHa, mRNA.
ILMN_2144426	HIST2H2AA3	1	-0.687304	10.3657	-2.89138	0.00582397	0.34136	-2.32126	Homo sapiens histone cluster 2, H2aa3 (HIST2H2AA3), mRNA.
ILMN_1831142		10	-0.38245	6.07115	-2.88721	0.00588955	0.34136	-2.32925	af42a06.s1 Soares_total_fetus_Nb2HF8_9w Homo sapiens cDNA clone IMAGE:1034290 3, mRNA sequence
ILMN_1810199	ASRGL1	11	-0.43038	6.42369	-2.87938	0.00601463	0.34136	-2.34424	Homo sapiens asparaginase like 1 (ASRGL1), mRNA.
ILMN_1740819	STARD7	2	0.5924	10.0518	2.87768	0.00604216	0.34136	-2.3475	Homo sapiens START domain containing 7 (STARD7), transcript variant 1, mRNA.
ILMN_1715896	PMVK	1	-0.394011	7.87475	-2.87739	0.00604685	0.34136	-2.34805	Homo sapiens phosphomevalonate kinase (PMVK), mRNA.
ILMN_1674024	IKZF5		0.696305	5.94672	2.87607	0.00606824	0.34136	-2.35057	Homo sapiens IKAROS family zinc finger 5 (Pegasus) (IKZF5), mRNA.
ILMN_1749342	ZNF322A	6	-0.514807	5.98791	-2.87447	0.00609436	0.34136	-2.35363	Homo sapiens zinc finger protein 322A (ZNF322A), mRNA.
ILMN_1761175	RPS6KB2	11	-0.501995	7.47875	-2.87439	0.00609558	0.34136	-2.35378	Homo sapiens ribosomal protein S6 kinase, 70kDa, polypeptide 2 (RPS6KB2), mRNA.
ILMN_2155516	QTRTD1	3	0.462822	7.63256	2.86951	0.00617577	0.34136	-2.3631	Homo sapiens queuine tRNA-ribosyltransferase domain containing 1 (QTRTD1), mRNA.
ILMN_1693882	TAPT1	4	0.493404	6.34224	2.86754	0.00620844	0.34136	-2.36686	Homo sapiens transmembrane anterior posterior transformation 1 (TAPT1), mRNA.
ILMN_2088172	POLR2B	4	0.720216	8.52914	2.86729	0.00621261	0.34136	-2.36734	Homo sapiens polymerase (RNA) II (DNA directed) polypeptide B, 140kDa (POLR2B), mRNA.
ILMN_1805827	PPA1	10	0.874297	9.34988	2.86567	0.00623959	0.34136	-2.37043	Homo sapiens pyrophosphatase (inorganic) 1 (PPA1), mRNA.
ILMN_1814573	FTSJD1	16	0.695558	6.34123	2.86538	0.0062445	0.34136	-2.37099	Homo sapiens FtsJ methyltransferase domain containing 1 (FTSJD1), transcript variant 1, mRNA.
ILMN_1801020	ADK	10	0.453642	6.49603	2.86479	0.00625436	0.34136	-2.37211	Homo sapiens adenosine kinase (ADK), transcript variant ADK-short, mRNA.
ILMN_1704043	LOC643905	2	-0.431135	6.42194	-2.86348	0.00627634	0.34136	-2.37462	PREDICTED: Homo sapiens similar to protocadherin 15b (LOC643905), mRNA.
ILMN_1773603	MGC40170	12	-0.553856	6.09009	-2.86229	0.00629635	0.34136	-2.37688	PREDICTED: Homo sapiens hypothetical LOC253128 (MGC40170), misc RNA.
ILMN_1767459	POLR3B	12	0.699481	6.73484	2.85873	0.00635652	0.34136	-2.38367	Homo sapiens polymerase (RNA) III (DNA directed) polypeptide B (POLR3B), mRNA.
ILMN_1771593	RRM1	11	0.66805	9.01547	2.85801	0.00636873	0.34136	-2.38503	Homo sapiens ribonucleotide reductase M1 polypeptide (RRM1), mRNA.
ILMN_1704972	TRIM5	11	0.496502	8.15774	2.85781	0.0063721	0.34136	-2.38541	Homo sapiens tripartite motif-containing 5 (TRIM5), transcript variant alpha, mRNA.
ILMN_1687865	TMOD3	15	-0.652268	6.72738	-2.85765	0.00637489	0.34136	-2.38572	Homo sapiens tropomodulin 3 (ubiquitous) (TMOD3), mRNA.
ILMN_1761147	GABPB2	15	0.451779	6.6412	2.85678	0.00638972	0.34136	-2.38738	Homo sapiens GA binding protein transcription factor, beta subunit 2 (GABPB2), transcript variant gamma-2, mRNA.
ILMN_1774312	MRP63	13	-0.469	6.16403	-2.85663	0.00639218	0.34136	-2.38765	Homo sapiens mitochondrial ribosomal protein 63 (MRP63), nuclear gene encoding mitochondrial protein, mRNA.
ILMN_1761804	ALDH9A1	1	0.637233	11.8059	2.85606	0.00640198	0.34136	-2.38875	Homo sapiens aldehyde dehydrogenase 9 family, member A1 (ALDH9A1), mRNA.
ILMN_1726839	DCUN1D5	11	0.704572	6.70347	2.85435	0.0064313	0.34136	-2.392	Homo sapiens DCN1, defective in cullin neddylation 1, domain containing 5 (S. cerevisiae) (DCUN1D5), mRNA.
ILMN_1729645	BBC3	19	-0.392553	7.39372	-2.8539	0.00643895	0.34136	-2.39285	Homo sapiens BCL2 binding component 3 (BBC3), mRNA.
ILMN_2209766	RHBDD1	2	-0.3454	7.2747	-2.85302	0.0064541	0.34136	-2.39453	Homo sapiens rhomboid domain containing 1 (RHBDD1), mRNA.
ILMN_2328280	ACTL6A	3	0.661592	7.40045	2.85057	0.00649645	0.34136	-2.39919	Homo sapiens actin-like 6A (ACTL6A), transcript variant 1, mRNA.
ILMN_1772796	DYNLL2	17	-0.429682	7.68511	-2.84958	0.00651372	0.34136	-2.40108	Homo sapiens dynein, light chain, LC8-type 2 (DYNLL2), mRNA.
ILMN_1873677		17	-0.419144	7.01904	-2.84946	0.00651571	0.34136	-2.4013	Homo sapiens cDNA FLJ35556 fis, clone SPLEN2004844
ILMN_1669273	PPT1	1	0.844573	11.6235	2.84927	0.00651902	0.34136	-2.40166	Homo sapiens palmitoyl-protein thioesterase 1 (ceroid-lipofuscinosis, neuronal 1, infantile) (PPT1), mRNA.
ILMN_1678754	PFDN2	1	-0.474502	6.82948	-2.84269	0.00663433	0.34136	-2.41415	Homo sapiens prefoldin subunit 2 (PFDN2), mRNA.
ILMN_1715705	SSNA1	9	-0.422766	7.78099	-2.84041	0.00667478	0.34136	-2.41849	Homo sapiens Sjogren syndrome nuclear autoantigen 1 (SSNA1), mRNA.
ILMN_1708660	RWDD4A	4	0.596006	6.53738	2.83915	0.00669714	0.34136	-2.42087	Homo sapiens RWD domain containing 4A (RWDD4A), mRNA.
ILMN_1753182	COL20A1	20	-0.545979	6.62106	-2.83862	0.00670672	0.34136	-2.42189	Homo sapiens collagen, type XX, alpha 1 (COL20A1), mRNA.
ILMN_1792409	AMOT	X	0.370483	6.54045	2.83831	0.00671212	0.34136	-2.42246	Homo sapiens angiomotin (AMOT), transcript variant 2, mRNA.
ILMN_1768809	ZNF134	19	0.542526	6.31412	2.83816	0.00671496	0.34136	-2.42276	Homo sapiens zinc finger protein 134 (ZNF134), mRNA.
ILMN_3251207	TMEM19	12	0.472292	6.67782	2.83797	0.00671832	0.34136	-2.42312	Homo sapiens transmembrane protein 19 (TMEM19), mRNA.
ILMN_2094106	HSD17B12	11	0.526738	9.62306	2.83652	0.00674427	0.34136	-2.42586	Homo sapiens hydroxysteroid (17-beta) dehydrogenase 12 (HSD17B12), mRNA.
ILMN_2387919	PRKAG2	7	0.331604	7.13448	2.83582	0.00675684	0.34136	-2.42719	Homo sapiens protein kinase, AMP-activated, gamma 2 non-catalytic subunit (PRKAG2), transcript variant c, mRNA.
ILMN_1652008	C15orf23	15	0.503979	5.98107	2.8307	0.00684948	0.34136	-2.43689	Homo sapiens chromosome 15 open reading frame 23 (C15orf23), mRNA.
ILMN_2325337	APOL2	22	-0.665822	7.72414	-2.8293	0.00687491	0.34136	-2.43953	Homo sapiens apolipoprotein L, 2 (APOL2), transcript variant beta, mRNA.
ILMN_1651343	ITGA11	15	-0.436064	6.01352	-2.82627	0.00693059	0.34136	-2.44528	Homo sapiens integrin, alpha 11 (ITGA11), mRNA.
ILMN_1778886	ZNF345	19	0.521857	6.3821	2.82616	0.00693255	0.34136	-2.44548	Homo sapiens zinc finger protein 345 (ZNF345), mRNA.
ILMN_2096372	ALDH1A1	9	0.758019	6.76718	2.82347	0.0069823	0.34136	-2.45057	Homo sapiens aldehyde dehydrogenase 1 family, member A1 (ALDH1A1), mRNA.
ILMN_1665797	CSE1L	20	0.561391	8.38713	2.82168	0.00701554	0.34136	-2.45395	Homo sapiens CSE1 chromosome segregation 1-like (yeast) (CSE1L), mRNA.
ILMN_1734826	NUP88	17	0.547381	8.72405	2.82153	0.00701817	0.34136	-2.45422	Homo sapiens nucleoporin 88kDa (NUP88), mRNA.
ILMN_1671158	MRPL13	8	0.709762	6.26531	2.82113	0.00702566	0.34136	-2.45498	Homo sapiens mitochondrial ribosomal protein L13 (MRPL13), nuclear gene encoding mitochondrial protein, mRNA.
ILMN_1793433	RAB10	2	1.25305	9.97659	2.82075	0.00703272	0.34136	-2.45569	Homo sapiens RAB10, member RAS oncogene family (RAB10), mRNA.
ILMN_1670875	PPM1D	17	0.839876	6.72726	2.82036	0.00704013	0.34136	-2.45644	Homo sapiens protein phosphatase 1D magnesium-dependent, delta isoform (PPM1D), mRNA.
ILMN_1771238	CHM	X	0.821641	6.00186	2.81849	0.00707507	0.34136	-2.45997	Homo sapiens choroideremia (Rab escort protein 1) (CHM), transcript variant 1, mRNA.
ILMN_1799939	TAF1L	9	0.514517	6.35028	2.81132	0.00721073	0.34136	-2.47349	Homo sapiens TAF1 RNA polymerase II, TATA box binding protein (TBP)-associated factor, 210kDa-like (TAF1L), mRNA.
ILMN_1800612	VBP1	X	0.842762	7.43474	2.81105	0.00721587	0.34136	-2.474	Homo sapiens von Hippel-Lindau binding protein 1 (VBP1), mRNA.
ILMN_1737003	CDIPT	16	-0.4282	6.67627	-2.80823	0.00727002	0.34136	-2.47932	Homo sapiens CDP-diacylglycerol--inositol 3-phosphatidyltransferase (phosphatidylinositol synthase) (CDIPT), transcript variant 2, mRNA.
ILMN_1656297	C21orf57	21	-0.523963	6.83685	-2.80592	0.00731457	0.34136	-2.48366	Homo sapiens chromosome 21 open reading frame 57 (C21orf57), transcript variant 1, mRNA.
ILMN_1807106	LDHA	11	0.745849	11.0053	2.80228	0.00738536	0.34136	-2.49052	Homo sapiens lactate dehydrogenase A (LDHA), mRNA.
ILMN_1672366	PIGY	4	0.792494	9.05507	2.8019	0.00739271	0.34136	-2.49123	Homo sapiens phosphatidylinositol glycan anchor biosynthesis, class Y (PIGY), transcript variant 2, mRNA.
ILMN_1679800	BRIX1	5	0.653199	7.50502	2.80125	0.00740543	0.34136	-2.49245	Homo sapiens BRX1, biogenesis of ribosomes, homolog (S. cerevisiae) (BRIX1), mRNA.
ILMN_1784577	ZNF12	7	0.755184	6.23544	2.80122	0.00740595	0.34136	-2.4925	Homo sapiens zinc finger protein 12 (ZNF12), transcript variant 1, mRNA.
ILMN_2182335	ARID2	12	0.645426	6.421	2.80002	0.00742949	0.34136	-2.49476	Homo sapiens AT rich interactive domain 2 (ARID, RFX-like) (ARID2), mRNA.
ILMN_2202481	UBLCP1	5	0.835283	7.26505	2.79978	0.0074342	0.34136	-2.49521	Homo sapiens ubiquitin-like domain containing CTD phosphatase 1 (UBLCP1), mRNA.
ILMN_2139351	ZNF232	17	0.458824	6.3399	2.79901	0.00744935	0.34136	-2.49666	Homo sapiens zinc finger protein 232 (ZNF232), mRNA.
ILMN_3238854	RGPD8	2	0.663623	6.64698	2.79877	0.00745413	0.34136	-2.49711	PREDICTED: Homo sapiens RANBP2-like and GRIP domain containing 8 (RGPD8), mRNA.
ILMN_1700001	TCTA	3	-0.431307	7.84913	-2.79865	0.00745643	0.34136	-2.49733	Homo sapiens T-cell leukemia translocation altered gene (TCTA), mRNA.
ILMN_2154101	UPRT	X	0.610905	6.65832	2.79715	0.00748605	0.34136	-2.50015	Homo sapiens uracil phosphoribosyltransferase (FUR1) homolog (S. cerevisiae) (UPRT), mRNA.
ILMN_2399877	COG5	7	0.663144	6.20559	2.79572	0.00751429	0.34136	-2.50283	Homo sapiens component of oligomeric golgi complex 5 (COG5), transcript variant 1, mRNA.
ILMN_1709894	CLPX	15	0.599342	7.24838	2.79561	0.00751652	0.34136	-2.50304	Homo sapiens ClpX caseinolytic peptidase X homolog (E. coli) (CLPX), mRNA.
ILMN_3182317	LOC100130921		-0.637648	6.54451	-2.79188	0.00759095	0.34136	-2.51005	PREDICTED: Homo sapiens hypothetical protein LOC100130921 (LOC100130921), mRNA.
ILMN_1895915		15	-0.401376	6.7748	-2.79128	0.00760294	0.34136	-2.51118	7p17e02.x1 NCI_CGAP_Br22 Homo sapiens cDNA clone IMAGE:3646155 3, mRNA sequence
ILMN_1806634	NNT	5	0.659742	7.28214	2.79038	0.00762105	0.34136	-2.51287	Homo sapiens nicotinamide nucleotide transhydrogenase (NNT), nuclear gene encoding mitochondrial protein, transcript variant 1, mRNA.
ILMN_3267670	LOC100130550		0.517498	6.48813	2.78996	0.00762931	0.34136	-2.51364	PREDICTED: Homo sapiens misc_RNA (LOC100130550), miscRNA.
ILMN_2153280	KIAA0090	1	0.626497	6.08087	2.78906	0.00764749	0.34136	-2.51533	Homo sapiens KIAA0090 (KIAA0090), mRNA.
ILMN_1755075	IDI1	10	0.471089	6.60608	2.78903	0.00764805	0.34136	-2.51539	Homo sapiens isopentenyl-diphosphate delta isomerase 1 (IDI1), mRNA.
ILMN_2370091	NGFRAP1	X	-0.479811	9.41538	-2.78854	0.00765797	0.34136	-2.51631	Homo sapiens nerve growth factor receptor (TNFRSF16) associated protein 1 (NGFRAP1), transcript variant 1, mRNA.
ILMN_3249651	ZDHHC8P	22	-0.696391	6.97419	-2.7873	0.00768312	0.34136	-2.51864	Homo sapiens zinc finger, DHHC-type containing 8 pseudogene (ZDHHC8P), non-coding RNA.
ILMN_2198393	KATNA1	6	0.403792	7.77256	2.7872	0.0076851	0.34136	-2.51882	Homo sapiens katanin p60 (ATPase-containing) subunit A 1 (KATNA1), mRNA.
ILMN_1907467		17	-0.657072	6.33079	-2.78564	0.00771683	0.34136	-2.52175	DB336496 TESTI2 Homo sapiens cDNA clone TESTI2007437 3, mRNA sequence
ILMN_2400759	CPVL	7	0.901157	11.0937	2.7845	0.00774001	0.34136	-2.52389	Homo sapiens carboxypeptidase, vitellogenic-like (CPVL), transcript variant 1, mRNA.
ILMN_1770803	BNIP2	15	1.0001	8.2627	2.78251	0.00778065	0.34136	-2.52761	Homo sapiens BCL2/adenovirus E1B 19kDa interacting protein 2 (BNIP2), mRNA.
ILMN_2097858	KIAA1737	14	0.595025	7.18493	2.78196	0.0077919	0.34136	-2.52864	Homo sapiens KIAA1737 (KIAA1737), mRNA.
ILMN_3259741	LOC100128356	10	-0.542297	6.0806	-2.78132	0.00780504	0.34136	-2.52984	PREDICTED: Homo sapiens similar to protein transactivated by hepatitis B virus E antigen (LOC100128356), mRNA.
ILMN_3248941	C6orf225	6	-0.788009	8.03772	-2.78067	0.00781831	0.34136	-2.53104	Homo sapiens chromosome 6 open reading frame 225 (C6orf225), mRNA.
ILMN_2383419	GMEB1	1	-0.462487	8.31518	-2.7804	0.00782401	0.34136	-2.53156	Homo sapiens glucocorticoid modulatory element binding protein 1 (GMEB1), transcript variant 2, mRNA.
ILMN_1702835	SH3BGRL	X	0.966914	9.93908	2.77906	0.00785164	0.34136	-2.53407	Homo sapiens SH3 domain binding glutamic acid-rich protein like (SH3BGRL), mRNA.
ILMN_1797566	SNAP47	1	-0.391484	6.83035	-2.77863	0.00786044	0.34136	-2.53486	Homo sapiens synaptosomal-associated protein, 47kDa (SNAP47), mRNA.
ILMN_1669366	IFT88	13	-0.405457	6.52851	-2.77846	0.00786397	0.34136	-2.53518	Homo sapiens intraflagellar transport 88 homolog (Chlamydomonas) (IFT88), transcript variant 2, mRNA.
ILMN_1753249	DDX10	11	0.632119	7.03732	2.77615	0.00791187	0.34136	-2.5395	Homo sapiens DEAD (Asp-Glu-Ala-Asp) box polypeptide 10 (DDX10), mRNA.
ILMN_1771734	LOC728564	4	0.369847	8.32672	2.77609	0.0079132	0.34136	-2.53962	PREDICTED: Homo sapiens similar to GMP synthase [glutamine-hydrolyzing] (Glutamine amidotransferase) (GMP synthetase) (LOC728564), mRNA.
ILMN_1781628	SURF2	9	-0.461699	6.38864	-2.77511	0.00793354	0.34136	-2.54145	Homo sapiens surfeit 2 (SURF2), mRNA.
ILMN_1679209	HSPA9	5	0.875304	9.34091	2.77333	0.00797072	0.34136	-2.54477	Homo sapiens heat shock 70kDa protein 9 (mortalin) (HSPA9), nuclear gene encoding mitochondrial protein, mRNA.
ILMN_2072140	BTF3L4	1	0.628226	6.78959	2.77052	0.00802977	0.34136	-2.55002	Homo sapiens basic transcription factor 3-like 4 (BTF3L4), mRNA.
ILMN_1794468	QPCTL	19	-0.417326	6.10148	-2.77046	0.00803104	0.34136	-2.55013	Homo sapiens glutaminyl-peptide cyclotransferase-like (QPCTL), mRNA.
ILMN_1697827	ATP2A3	17	-0.431863	8.48461	-2.77033	0.00803376	0.34136	-2.55037	Homo sapiens ATPase, Ca++ transporting, ubiquitous (ATP2A3), transcript variant 2, mRNA.
ILMN_1783709	RRAGA	9	0.41154	9.26201	2.76961	0.00804907	0.34136	-2.55172	Homo sapiens Ras-related GTP binding A (RRAGA), mRNA.
ILMN_1719906	HADH	4	0.70508	7.88161	2.76951	0.00805121	0.34136	-2.55191	Homo sapiens hydroxyacyl-Coenzyme A dehydrogenase (HADH), nuclear gene encoding mitochondrial protein, mRNA.
ILMN_1784977	DOHH	19	-0.44018	6.33872	-2.76785	0.00808636	0.34136	-2.55501	Homo sapiens deoxyhypusine hydroxylase/monooxygenase (DOHH), mRNA.
ILMN_3247732	ZRSR2	X	-0.651818	6.83745	-2.76753	0.00809319	0.34136	-2.55561	Homo sapiens zinc finger (CCCH type), RNA-binding motif and serine/arginine rich 2 (ZRSR2), mRNA.
ILMN_1821724		X	-0.465354	6.39177	-2.76678	0.00810904	0.34136	-2.557	BX096636 Soares_NFL_T_GBC_S1 Homo sapiens cDNA clone IMAGp998F153815, mRNA sequence
ILMN_1783304	ATP1B3		0.476355	9.51884	2.76642	0.00811685	0.34136	-2.55768	PREDICTED: Homo sapiens ATPase, Na+/K+ transporting, beta 3 polypeptide, transcript variant 2 (ATP1B3), mRNA.
ILMN_1681304	PAN3	13	0.821707	9.28198	2.76461	0.00815531	0.34136	-2.56104	Homo sapiens PAN3 polyA specific ribonuclease subunit homolog (S. cerevisiae) (PAN3), mRNA.
ILMN_1787127	SLC43A2	17	-0.461688	10.0153	-2.76452	0.00815729	0.34136	-2.56121	Homo sapiens solute carrier family 43, member 2 (SLC43A2), mRNA.
ILMN_1712985	C17orf58	17	0.393356	6.18947	2.76443	0.00815935	0.34136	-2.56139	Homo sapiens chromosome 17 open reading frame 58 (C17orf58), transcript variant 2, mRNA.
ILMN_1653797	C6orf62	6	0.896161	10.3265	2.76404	0.00816767	0.34136	-2.56212	Homo sapiens chromosome 6 open reading frame 62 (C6orf62), mRNA.
ILMN_1674385	YWHAQ	2	0.895012	10.8766	2.76398	0.00816881	0.34136	-2.56222	Homo sapiens tyrosine 3-monooxygenase/tryptophan 5-monooxygenase activation protein, theta polypeptide (YWHAQ), mRNA.
ILMN_1664921	PPP6C	9	0.347629	10.1193	2.76373	0.00817422	0.34136	-2.56269	Homo sapiens protein phosphatase 6, catalytic subunit (PPP6C), mRNA.
ILMN_1806828	MRI1	19	-0.476641	7.0908	-2.76361	0.00817679	0.34136	-2.56291	Homo sapiens methylthioribose-1-phosphate isomerase homolog (S. cerevisiae) (MRI1), transcript variant 1, mRNA.
ILMN_2142284	SLC25A43	X	0.612207	7.00695	2.76353	0.00817845	0.34136	-2.56306	Homo sapiens solute carrier family 25, member 43 (SLC25A43), mRNA.
ILMN_1759789	KAT5	11	-0.41987	6.72814	-2.76349	0.00817945	0.34136	-2.56314	Homo sapiens K(lysine) acetyltransferase 5 (KAT5), transcript variant 1, mRNA.
ILMN_2179533	C4A	6	-0.433466	6.05104	-2.76177	0.0082164	0.34136	-2.56635	Homo sapiens complement component 4A (Rodgers blood group) (C4A), mRNA.
ILMN_1896447		16	-0.425349	6.05792	-2.76155	0.00822112	0.34136	-2.56675	AV655523 GLC Homo sapiens cDNA clone GLCEHF06 3, mRNA sequence
ILMN_3307863	TAOK3	12	0.32885	7.71208	2.76013	0.00825168	0.34136	-2.56939	Homo sapiens TAO kinase 3 (TAOK3), mRNA.
ILMN_1683916	PEX13	2	0.37809	6.29335	2.75632	0.00833454	0.34136	-2.57649	Homo sapiens peroxisome biogenesis factor 13 (PEX13), mRNA.
ILMN_1746368	SELT	3	0.801962	7.08413	2.75606	0.00834026	0.34136	-2.57698	Homo sapiens selenoprotein T (SELT), mRNA.
ILMN_1752932	MPZL2	11	0.854148	7.36097	2.7553	0.00835694	0.34136	-2.5784	Homo sapiens myelin protein zero-like 2 (MPZL2), transcript variant 1, mRNA.
ILMN_1675387	LIMS1	2	-0.5906	9.91215	-2.75327	0.00840139	0.34136	-2.58216	Homo sapiens LIM and senescent cell antigen-like domains 1 (LIMS1), mRNA.
ILMN_1777976	SLC25A26	3	0.501599	5.96042	2.75117	0.00844765	0.34136	-2.58606	Homo sapiens solute carrier family 25, member 26 (SLC25A26), nuclear gene encoding mitochondrial protein, mRNA.
ILMN_1748926	TMEM209	7	1.10745	6.72984	2.75112	0.00844873	0.34136	-2.58616	Homo sapiens transmembrane protein 209 (TMEM209), mRNA.
ILMN_1788701	PSIP1	9	0.99432	6.74534	2.74838	0.00850959	0.34136	-2.59125	Homo sapiens PC4 and SFRS1 interacting protein 1 (PSIP1), transcript variant 2, mRNA.
ILMN_1716446	BCL10	1	0.802198	6.46117	2.74733	0.00853285	0.34136	-2.59319	Homo sapiens B-cell CLL/lymphoma 10 (BCL10), mRNA.
ILMN_1670398	BCR	22	-0.69908	6.71411	-2.74676	0.0085456	0.34136	-2.59425	Homo sapiens breakpoint cluster region (BCR), transcript variant 1, mRNA.
ILMN_1730416	CYCS	7	0.531878	6.31314	2.74595	0.0085637	0.34136	-2.59576	Homo sapiens cytochrome c, somatic (CYCS), nuclear gene encoding mitochondrial protein, mRNA.
ILMN_2095759	OGFRL1	6	0.739295	7.06581	2.7454	0.00857606	0.34136	-2.59678	Homo sapiens opioid growth factor receptor-like 1 (OGFRL1), mRNA.
ILMN_1664466	KLHL9	9	0.85802	7.28637	2.74489	0.00858759	0.34136	-2.59773	Homo sapiens kelch-like 9 (Drosophila) (KLHL9), mRNA.
ILMN_3215743	LOC646808		-0.539076	6.57329	-2.74451	0.00859607	0.34136	-2.59844	PREDICTED: Homo sapiens misc_RNA (LOC646808), miscRNA.
ILMN_1698100	ANXA2P1	4	-0.368018	6.97211	-2.74385	0.00861083	0.34136	-2.59965	Homo sapiens annexin A2 pseudogene 1 (ANXA2P1) on chromosome 4.
ILMN_2257015	AGER	6	-0.577094	6.83465	-2.74364	0.00861558	0.34136	-2.60004	Homo sapiens advanced glycosylation end product-specific receptor (AGER), transcript variant 1, mRNA.
ILMN_1895827		1	-0.483367	6.1568	-2.74361	0.00861625	0.34136	-2.6001	UI-H-FE1-beg-g-15-0-UI.s1 NCI_CGAP_FE1 Homo sapiens cDNA clone UI-H-FE1-beg-g-15-0-UI 3, mRNA sequence
ILMN_2041293	SQLE	8	0.672489	6.63162	2.74357	0.00861712	0.34136	-2.60017	Homo sapiens squalene epoxidase (SQLE), mRNA.
ILMN_1862180	MGC3032	11	-0.410623	6.74719	-2.74357	0.00861728	0.34136	-2.60019	PREDICTED: Homo sapiens hypothetical protein MGC3032, transcript variant 3 (MGC3032), mRNA.
ILMN_3249574	CHRNB4	15	-0.398347	6.19948	-2.74264	0.0086382	0.34136	-2.60191	Homo sapiens cholinergic receptor, nicotinic, beta 4 (CHRNB4), mRNA.
ILMN_1699112	COPB1	11	0.822019	8.81256	2.7407	0.00868194	0.34136	-2.60549	Homo sapiens coatomer protein complex, subunit beta 1 (COPB1), mRNA.
ILMN_1700896	SAP30	4	0.605131	6.31869	2.73982	0.00870194	0.34136	-2.60713	Homo sapiens Sin3A-associated protein, 30kDa (SAP30), mRNA.
ILMN_1731612	UCHL5	1	0.849715	6.41921	2.73911	0.00871809	0.34136	-2.60844	Homo sapiens ubiquitin carboxyl-terminal hydrolase L5 (UCHL5), mRNA.
ILMN_2389151	UGP2	2	0.867417	9.50294	2.73843	0.0087337	0.34136	-2.60971	Homo sapiens UDP-glucose pyrophosphorylase 2 (UGP2), transcript variant 1, mRNA.
ILMN_1715931	ISCA1	9	0.58306	6.52676	2.73647	0.00877837	0.34136	-2.61334	Homo sapiens iron-sulfur cluster assembly 1 homolog (S. cerevisiae) (ISCA1), mRNA.
ILMN_1673370	FBXL5	4	0.533025	7.38484	2.736	0.00878919	0.34136	-2.61421	Homo sapiens F-box and leucine-rich repeat protein 5 (FBXL5), transcript variant 1, mRNA.
ILMN_2395043	HSPA4	5	0.574888	8.01936	2.73593	0.00879088	0.34136	-2.61435	Homo sapiens heat shock 70kDa protein 4 (HSPA4), transcript variant 2, mRNA.
ILMN_1711078	CDC2L2	1	-0.805764	9.60279	-2.73555	0.00879957	0.34136	-2.61505	Homo sapiens cell division cycle 2-like 2 (PITSLRE proteins) (CDC2L2), transcript variant 1, mRNA. XM_001713745 XM_001713746 XM_001713747
ILMN_2389155	UGP2	2	0.695222	6.80227	2.73442	0.00882556	0.34136	-2.61714	Homo sapiens UDP-glucose pyrophosphorylase 2 (UGP2), transcript variant 1, mRNA.
ILMN_1761981	FAM96A	15	0.767834	8.48216	2.73192	0.00888313	0.34136	-2.62176	Homo sapiens family with sequence similarity 96, member A (FAM96A), transcript variant 1, mRNA.
ILMN_2352190	CLIP2	7	-0.623918	7.24	-2.73128	0.00889809	0.34136	-2.62295	Homo sapiens CAP-GLY domain containing linker protein 2 (CLIP2), transcript variant 2, mRNA.
ILMN_1651705	CAT	11	0.711409	10.972	2.73125	0.00889867	0.34136	-2.623	Homo sapiens catalase (CAT), mRNA.
ILMN_1893033		6	-0.404105	6.54787	-2.73094	0.00890599	0.34136	-2.62358	7e83f02.x1 NCI_CGAP_Pr28 Homo sapiens cDNA clone IMAGE:3289083 3, mRNA sequence
ILMN_3211935	LOC100132715		0.54121	8.44251	2.73045	0.00891727	0.34136	-2.62448	PREDICTED: Homo sapiens misc_RNA (LOC100132715), miscRNA.
ILMN_2398995	MRPL24	1	-0.333338	7.73805	-2.72993	0.00892925	0.34136	-2.62543	Homo sapiens mitochondrial ribosomal protein L24 (MRPL24), nuclear gene encoding mitochondrial protein, transcript variant 2, mRNA.
ILMN_2195236	PGRMC2	4	0.649008	7.93796	2.72982	0.00893201	0.34136	-2.62565	Homo sapiens progesterone receptor membrane component 2 (PGRMC2), mRNA.
ILMN_1681837	POLR3A	10	-0.48095	8.89024	-2.72931	0.00894372	0.34136	-2.62658	Homo sapiens polymerase (RNA) III (DNA directed) polypeptide A, 155kDa (POLR3A), mRNA.
ILMN_1671473	EHD3	2	-0.541285	6.42409	-2.72751	0.00898588	0.34136	-2.62992	Homo sapiens EH-domain containing 3 (EHD3), mRNA.
ILMN_1775330	C15orf52	15	-0.458053	8.22453	-2.72724	0.00899222	0.34136	-2.63042	Homo sapiens chromosome 15 open reading frame 52 (C15orf52), mRNA.
ILMN_1666545	GCNT1	9	0.471022	6.46356	2.72623	0.00901578	0.34136	-2.63228	Homo sapiens glucosaminyl (N-acetyl) transferase 1, core 2 (beta-1,6-N-acetylglucosaminyltransferase) (GCNT1), transcript variant 4, mRNA.
ILMN_3263694	LOC100128771	9	-0.52317	7.69138	-2.72543	0.00903458	0.34136	-2.63375	PREDICTED: Homo sapiens misc_RNA (LOC100128771), miscRNA.
ILMN_2056975	HPRT1	X	0.56996	8.31393	2.72472	0.00905137	0.34136	-2.63507	Homo sapiens hypoxanthine phosphoribosyltransferase 1 (Lesch-Nyhan syndrome) (HPRT1), mRNA.
ILMN_3251137	FAM119A	2	0.500575	6.28334	2.72453	0.00905578	0.34136	-2.63542	Homo sapiens family with sequence similarity 119, member A (FAM119A), transcript variant 2, mRNA.
ILMN_1652128	LMBRD1	6	0.936785	9.93956	2.72429	0.00906145	0.34136	-2.63586	Homo sapiens LMBR1 domain containing 1 (LMBRD1), mRNA.
ILMN_3250032	XPR1	1	0.46963	6.34574	2.72429	0.00906152	0.34136	-2.63587	Homo sapiens xenotropic and polytropic retrovirus receptor (XPR1), transcript variant 1, mRNA.
ILMN_1663090	SON	21	0.467332	7.63211	2.72319	0.00908738	0.34136	-2.63789	Homo sapiens SON DNA binding protein (SON), transcript variant b, mRNA.
ILMN_1771738	ARL5A	2	0.427964	6.44975	2.72188	0.00911837	0.34136	-2.6403	Homo sapiens ADP-ribosylation factor-like 5A (ARL5A), transcript variant 1, mRNA.
ILMN_2413508	CD97	19	-0.61274	10.6204	-2.72165	0.00912392	0.34136	-2.64074	Homo sapiens CD97 molecule (CD97), transcript variant 2, mRNA.
ILMN_1729515	PIN4	X	0.490612	6.49009	2.72162	0.00912469	0.34136	-2.6408	Homo sapiens protein (peptidylprolyl cis/trans isomerase) NIMA-interacting, 4 (parvulin) (PIN4), mRNA.
ILMN_1790577	SLC35F2	11	0.434613	6.15788	2.7215	0.00912742	0.34136	-2.64101	Homo sapiens solute carrier family 35, member F2 (SLC35F2), mRNA.
ILMN_2332691	CAPN3	15	-0.416112	6.8067	-2.72142	0.00912943	0.34136	-2.64116	Homo sapiens calpain 3, (p94) (CAPN3), transcript variant 3, mRNA.
ILMN_2055523	CSGALNACT1	8	0.836826	5.99584	2.72074	0.00914545	0.34136	-2.64241	Homo sapiens chondroitin sulfate N-acetylgalactosaminyltransferase 1 (CSGALNACT1), mRNA.
ILMN_3237971	SNORD11	2	0.466239	6.35777	2.72068	0.00914703	0.34136	-2.64253	Homo sapiens small nucleolar RNA, C/D box 11 (SNORD11), small nucleolar RNA.
ILMN_1665483	KIAA0020	9	0.415074	7.34647	2.71939	0.00917756	0.34136	-2.6449	Homo sapiens KIAA0020 (KIAA0020), mRNA.
ILMN_1738821	GOLGA2	9	-0.547366	7.62121	-2.71914	0.00918358	0.34136	-2.64536	Homo sapiens golgi autoantigen, golgin subfamily a, 2 (GOLGA2), mRNA.
ILMN_1802331	NFATC2IP		-0.59156	6.95908	-2.71903	0.0091863	0.34136	-2.64557	PREDICTED: Homo sapiens nuclear factor of activated T-cells, cytoplasmic, calcineurin-dependent 2 interacting protein, transcript variant 3 (NFATC2IP), mRNA.
ILMN_1737298	MAT2A	2	0.406437	9.73022	2.71756	0.00922131	0.34136	-2.64827	Homo sapiens methionine adenosyltransferase II, alpha (MAT2A), mRNA.
ILMN_1809844	MAP2K6	17	-0.377125	6.25462	-2.71747	0.00922366	0.34136	-2.64845	Homo sapiens mitogen-activated protein kinase kinase 6 (MAP2K6), transcript variant 2, mRNA.
ILMN_1790461	C6orf125	6	-0.537343	7.06867	-2.71665	0.00924336	0.34136	-2.64996	Homo sapiens chromosome 6 open reading frame 125 (C6orf125), mRNA.
ILMN_1729775	OPA1	3	0.788504	6.11257	2.71578	0.00926412	0.34136	-2.65155	Homo sapiens optic atrophy 1 (autosomal dominant) (OPA1), nuclear gene encoding mitochondrial protein, transcript variant 1, mRNA.
ILMN_2112580	FCGR3A	1	-0.584174	8.68288	-2.71475	0.00928891	0.34136	-2.65345	Homo sapiens Fc fragment of IgG, low affinity IIIa, receptor (CD16a) (FCGR3A), transcript variant 1, mRNA.
ILMN_2313079	NLRP1	17	-0.34389	8.14433	-2.71432	0.00929925	0.34136	-2.65424	Homo sapiens NLR family, pyrin domain containing 1 (NLRP1), transcript variant 4, mRNA.
ILMN_1659786	CCDC76	1	0.968933	6.03496	2.71323	0.0093258	0.34136	-2.65626	Homo sapiens coiled-coil domain containing 76 (CCDC76), mRNA.
ILMN_1652024	CSNK1G3	5	0.892375	6.06284	2.7129	0.00933381	0.34136	-2.65687	Homo sapiens casein kinase 1, gamma 3 (CSNK1G3), transcript variant 2, mRNA.
ILMN_2358647	FBXO21	12	0.368487	7.04083	2.71232	0.00934779	0.34136	-2.65793	Homo sapiens F-box protein 21 (FBXO21), transcript variant 1, mRNA.
ILMN_2408885	HDAC9	7	-0.359731	6.42354	-2.7121	0.00935323	0.34136	-2.65834	Homo sapiens histone deacetylase 9 (HDAC9), transcript variant 1, mRNA.
ILMN_1672405	TMED7	5	1.00779	7.34682	2.71114	0.00937645	0.34136	-2.6601	Homo sapiens transmembrane emp24 protein transport domain containing 7 (TMED7), mRNA.
ILMN_2106167	RAP1GDS1	4	0.706142	6.25508	2.71044	0.00939338	0.34136	-2.66138	Homo sapiens RAP1, GTP-GDP dissociation stimulator 1 (RAP1GDS1), mRNA.
ILMN_2392717	LARP7	4	0.535931	7.254	2.70922	0.00942329	0.34136	-2.66364	Homo sapiens La ribonucleoprotein domain family, member 7 (LARP7), transcript variant 2, mRNA.
ILMN_2373266	SFRS12	5	0.661515	6.03566	2.70893	0.00943027	0.34136	-2.66416	Homo sapiens splicing factor, arginine/serine-rich 12 (SFRS12), transcript variant 1, mRNA.
ILMN_1752520	SLFN11	17	0.734957	8.73212	2.70884	0.00943257	0.34136	-2.66434	Homo sapiens schlafen family member 11 (SLFN11), mRNA.
ILMN_2077550	RACGAP1	12	0.563762	6.27058	2.70882	0.00943294	0.34136	-2.66436	Homo sapiens Rac GTPase activating protein 1 (RACGAP1), mRNA.
ILMN_2412922	C14orf43	14	0.379687	6.93091	2.70686	0.00948114	0.34136	-2.66798	Homo sapiens chromosome 14 open reading frame 43 (C14orf43), transcript variant 1, mRNA.
ILMN_1788768	LOC652699		-0.711542	7.00011	-2.70497	0.00952764	0.34136	-2.67145	PREDICTED: Homo sapiens similar to Neutrophil cytosol factor 1 (NCF-1) (Neutrophil NADPH oxidase factor 1) (47 kDa neutrophil oxidase factor) (p47-phox) (NCF-47K) (47 kDa autosomal chronic granulomatous disease protein) (NOXO2) (LOC652699), mRNA.
ILMN_1729051	MSH6	2	0.536931	8.10551	2.70422	0.00954633	0.34136	-2.67284	Homo sapiens mutS homolog 6 (E. coli) (MSH6), mRNA.
ILMN_1694213	PLEKHO1	1	-0.340048	10.6329	-2.7038	0.00955659	0.34136	-2.6736	Homo sapiens pleckstrin homology domain containing, family O member 1 (PLEKHO1), mRNA.
ILMN_1877039		15	-0.615736	6.09555	-2.7033	0.00956904	0.34136	-2.67452	AGENCOURT_10425186 NIH_MGC_126 Homo sapiens cDNA clone IMAGE:6649626 5, mRNA sequence
ILMN_1806778	UBE2E1	3	0.839074	9.15258	2.70249	0.00958923	0.34136	-2.67602	Homo sapiens ubiquitin-conjugating enzyme E2E 1 (UBC4/5 homolog, yeast) (UBE2E1), transcript variant 2, mRNA.
ILMN_3283680	LOC345041		0.727484	8.57353	2.70029	0.00964385	0.34136	-2.68004	PREDICTED: Homo sapiens misc_RNA (LOC345041), miscRNA.
ILMN_1724490	PSPC1	13	0.465446	6.73883	2.70021	0.00964592	0.34136	-2.68019	Homo sapiens paraspeckle component 1 (PSPC1), transcript variant beta, transcribed RNA.
ILMN_1782129	ZBED4	22	0.510786	6.64876	2.69947	0.00966454	0.34136	-2.68156	Homo sapiens zinc finger, BED-type containing 4 (ZBED4), mRNA.
ILMN_1679555	TIMM23	10	0.371696	9.86418	2.69879	0.00968152	0.34136	-2.68281	Homo sapiens translocase of inner mitochondrial membrane 23 homolog (yeast) (TIMM23), nuclear gene encoding mitochondrial protein, mRNA.
ILMN_1800889	FIG4	6	-0.342204	8.90567	-2.69766	0.00970987	0.34136	-2.68488	Homo sapiens FIG4 homolog (S. cerevisiae) (FIG4), mRNA.
ILMN_1709483	MRE11A	11	0.438278	6.30763	2.69708	0.00972446	0.34136	-2.68594	Homo sapiens MRE11 meiotic recombination 11 homolog A (S. cerevisiae) (MRE11A), transcript variant 1, mRNA.
ILMN_1802834	LOC649999		-0.3927	6.14562	-2.69659	0.00973667	0.34136	-2.68683	PREDICTED: Homo sapiens hypothetical protein LOC649999 (LOC649999), mRNA.
ILMN_2045729	WDR12	2	0.682951	6.1243	2.69645	0.00974036	0.34136	-2.6871	Homo sapiens WD repeat domain 12 (WDR12), mRNA.
ILMN_2296843	GCDH	19	-0.393933	7.27931	-2.69617	0.0097474	0.34136	-2.68761	Homo sapiens glutaryl-Coenzyme A dehydrogenase (GCDH), nuclear gene encoding mitochondrial protein, transcript variant 1, mRNA.
ILMN_1666727	ZNF586	19	0.592231	8.78966	2.69602	0.00975113	0.34136	-2.68788	Homo sapiens zinc finger protein 586 (ZNF586), mRNA.
ILMN_1851060		11	-0.389458	6.30129	-2.69552	0.00976368	0.34136	-2.68879	xd94h08.x1 Soares_NFL_T_GBC_S1 Homo sapiens cDNA clone IMAGE:2605311 3 similar to contains Alu repetitive element;, mRNA sequence
ILMN_1810486	RAB34	17	-0.397488	7.10311	-2.69476	0.00978294	0.34136	-2.69019	Homo sapiens RAB34, member RAS oncogene family (RAB34), mRNA.
ILMN_1730639	SLC22A15	1	0.64248	6.99198	2.69418	0.00979767	0.34136	-2.69126	Homo sapiens solute carrier family 22 (organic cation transporter), member 15 (SLC22A15), mRNA.
ILMN_1703683	COG4	16	-0.454645	8.02446	-2.69212	0.00985006	0.34136	-2.69504	Homo sapiens component of oligomeric golgi complex 4 (COG4), mRNA.
ILMN_1700923	ATG4C	1	0.570745	7.12082	2.68921	0.00992434	0.34136	-2.70036	Homo sapiens ATG4 autophagy related 4 homolog C (S. cerevisiae) (ATG4C), transcript variant 7, mRNA.
ILMN_3290261	LOC644877	2	0.465999	6.22674	2.68821	0.00994984	0.34136	-2.70218	PREDICTED: Homo sapiens misc_RNA (LOC644877), miscRNA.
ILMN_1664316	CCR9	3	0.322782	6.28637	2.68563	0.0100166	0.34136	-2.70692	Homo sapiens chemokine (C-C motif) receptor 9 (CCR9), transcript variant A, mRNA.
ILMN_1691425	LDOC1L	22	0.450711	7.20578	2.68488	0.0100359	0.34136	-2.70828	Homo sapiens leucine zipper, down-regulated in cancer 1-like (LDOC1L), mRNA.
ILMN_1744471	ZNF654	3	0.940533	6.68988	2.68381	0.0100635	0.34136	-2.71023	Homo sapiens zinc finger protein 654 (ZNF654), mRNA.
ILMN_1766408	CBFB	16	0.833616	7.81609	2.68293	0.0100864	0.34136	-2.71184	Homo sapiens core-binding factor, beta subunit (CBFB), transcript variant 2, mRNA.
ILMN_1655077	PRDM1	6	0.901644	8.2434	2.68243	0.0100997	0.34136	-2.71277	Homo sapiens PR domain containing 1, with ZNF domain (PRDM1), transcript variant 1, mRNA.
ILMN_3301052	LOC728791		-0.418985	6.28746	-2.68226	0.0101039	0.34136	-2.71307	PREDICTED: Homo sapiens misc_RNA (LOC728791), miscRNA.
ILMN_1771870	FAM98C	19	-0.490781	7.45155	-2.68154	0.0101228	0.34136	-2.71439	Homo sapiens family with sequence similarity 98, member C (FAM98C), mRNA.
ILMN_1729208	NGFRAP1	X	-0.513805	7.75244	-2.67978	0.0101687	0.34136	-2.71759	Homo sapiens nerve growth factor receptor (TNFRSF16) associated protein 1 (NGFRAP1), transcript variant 1, mRNA.
ILMN_1782504	MTERFD1	8	0.553677	6.85508	2.6797	0.0101709	0.34136	-2.71775	Homo sapiens MTERF domain containing 1 (MTERFD1), mRNA.
ILMN_1673544	C1orf83	1	-0.578322	7.85762	-2.67883	0.0101938	0.34136	-2.71934	Homo sapiens chromosome 1 open reading frame 83 (C1orf83), mRNA.
ILMN_1708427	KPNA3	13	0.845833	6.53774	2.67876	0.0101956	0.34136	-2.71947	Homo sapiens karyopherin alpha 3 (importin alpha 4) (KPNA3), mRNA.
ILMN_1684040	C6orf190	6	1.28861	6.50126	2.67817	0.010211	0.34136	-2.72053	Homo sapiens chromosome 6 open reading frame 190 (C6orf190), mRNA.
ILMN_1881865		17	-0.47359	6.02785	-2.67786	0.0102191	0.34136	-2.7211	Homo sapiens cDNA FLJ20832 fis, clone ADKA03033
ILMN_1717973	TMEM1	21	-0.712427	8.46357	-2.67734	0.0102331	0.34136	-2.72206	Homo sapiens transmembrane protein 1 (TMEM1), transcript variant 2, mRNA.
ILMN_1720311	SLC25A46	5	0.695331	6.68982	2.6765	0.0102552	0.34136	-2.72359	Homo sapiens solute carrier family 25, member 46 (SLC25A46), mRNA.
ILMN_2373515	HSP90AA1	14	0.91204	10.4891	2.67644	0.0102568	0.34136	-2.7237	Homo sapiens heat shock protein 90kDa alpha (cytosolic), class A member 1 (HSP90AA1), transcript variant 2, mRNA.
ILMN_1664153	SLC30A5	5	0.618929	6.97681	2.67524	0.0102886	0.34136	-2.72589	Homo sapiens solute carrier family 30 (zinc transporter), member 5 (SLC30A5), transcript variant 1, mRNA.
ILMN_1759549	SRGAP2	1	-0.362797	6.94815	-2.67521	0.0102893	0.34136	-2.72594	Homo sapiens SLIT-ROBO Rho GTPase activating protein 2 (SRGAP2), transcript variant 1, mRNA.
ILMN_3240370	C11orf83	11	-0.462641	6.06647	-2.67507	0.0102929	0.34136	-2.72619	Homo sapiens chromosome 11 open reading frame 83 (C11orf83), mRNA.
ILMN_1744862	TGFBR2	3	0.457523	6.64614	2.67494	0.0102964	0.34136	-2.72644	Homo sapiens transforming growth factor, beta receptor II (70/80kDa) (TGFBR2), transcript variant 1, mRNA.
ILMN_1828034		19	-0.413424	6.21871	-2.67309	0.0103456	0.34136	-2.72981	ik89c11.x1 Human insulinoma Homo sapiens cDNA clone IMAGE:6027645 3, mRNA sequence
ILMN_2166093	PIK3C2A	11	0.642422	6.07887	2.67296	0.0103492	0.34136	-2.73005	Homo sapiens phosphoinositide-3-kinase, class 2, alpha polypeptide (PIK3C2A), mRNA.
ILMN_1757827	ECOP	7	0.361753	8.07769	2.67121	0.0103958	0.34136	-2.73324	Homo sapiens EGFR-coamplified and overexpressed protein (ECOP), mRNA.
ILMN_2415170	VPS8	3	-0.398069	7.96324	-2.66999	0.0104285	0.34136	-2.73546	Homo sapiens vacuolar protein sorting 8 homolog (S. cerevisiae) (VPS8), transcript variant 2, mRNA.
ILMN_2391551	C13orf23	13	0.76506	7.70013	2.66875	0.0104618	0.34136	-2.73772	Homo sapiens chromosome 13 open reading frame 23 (C13orf23), transcript variant 1, mRNA.
ILMN_3223126	TYMP	22	-0.748297	9.53341	-2.66862	0.0104652	0.34136	-2.73795	Homo sapiens thymidine phosphorylase (TYMP), transcript variant 3, mRNA.
ILMN_1787919	PARVB	22	-0.691778	8.43841	-2.66779	0.0104876	0.34136	-2.73946	Homo sapiens parvin, beta (PARVB), transcript variant 2, mRNA.
ILMN_2382121	OCRL	X	-0.450453	7.43138	-2.66575	0.0105428	0.34136	-2.74318	Homo sapiens oculocerebrorenal syndrome of Lowe (OCRL), transcript variant b, mRNA.
ILMN_1688698	ZEB2	2	0.783885	7.00544	2.66569	0.0105444	0.34136	-2.74328	Homo sapiens zinc finger E-box binding homeobox 2 (ZEB2), mRNA.
ILMN_2199022	SAP30BP	17	-0.428378	7.25902	-2.66485	0.0105672	0.34136	-2.74482	Homo sapiens SAP30 binding protein (SAP30BP), mRNA.
ILMN_1811551	DERA	12	0.584786	8.77532	2.66411	0.0105873	0.34136	-2.74616	Homo sapiens 2-deoxyribose-5-phosphate aldolase homolog (C. elegans) (DERA), mRNA.
ILMN_1713143	MRPL3	3	0.788132	7.85872	2.66364	0.0106002	0.34136	-2.74702	Homo sapiens mitochondrial ribosomal protein L3 (MRPL3), nuclear gene encoding mitochondrial protein, mRNA.
ILMN_1656840	VPS13D	1	-0.385552	6.95887	-2.6625	0.0106312	0.34136	-2.74909	Homo sapiens vacuolar protein sorting 13 homolog D (S. cerevisiae) (VPS13D), transcript variant 1, mRNA.
ILMN_1714158	PON2	7	0.575247	6.90832	2.66185	0.0106491	0.34136	-2.75028	Homo sapiens paraoxonase 2 (PON2), transcript variant 1, mRNA.
ILMN_3230880	BEND7	10	-0.473926	6.53538	-2.66171	0.0106529	0.34136	-2.75053	Homo sapiens BEN domain containing 7 (BEND7), transcript variant 2, mRNA.
ILMN_1786275	PAPOLG	2	0.351311	6.07253	2.66139	0.0106616	0.34136	-2.75111	Homo sapiens poly(A) polymerase gamma (PAPOLG), mRNA.
ILMN_1868047		1	0.45456	6.30224	2.66131	0.0106637	0.34136	-2.75125	BP398340 Homo sapiens pancreatic islet Homo sapiens cDNA clone htp-29-07 3, mRNA sequence
ILMN_2379788	HIF1A	14	0.619172	6.30772	2.66113	0.0106689	0.34136	-2.75159	Homo sapiens hypoxia-inducible factor 1, alpha subunit (basic helix-loop-helix transcription factor) (HIF1A), transcript variant 2, mRNA.
ILMN_1682428	C1orf59	1	0.519773	8.7714	2.6608	0.0106778	0.34136	-2.75218	Homo sapiens chromosome 1 open reading frame 59 (C1orf59), mRNA.
ILMN_1685574	TSC22D2	3	0.599389	7.20302	2.66045	0.0106875	0.34136	-2.75283	Homo sapiens TSC22 domain family, member 2 (TSC22D2), mRNA.
ILMN_1677829	SLC9A6	X	0.675358	6.62284	2.65995	0.0107011	0.34136	-2.75373	Homo sapiens solute carrier family 9 (sodium/hydrogen exchanger), member 6 (SLC9A6), transcript variant 1, mRNA.
ILMN_1792305	ZNF318	6	0.59767	8.17645	2.65947	0.0107142	0.34136	-2.75459	Homo sapiens zinc finger protein 318 (ZNF318), mRNA.
ILMN_2076940	C1orf149	1	0.551803	6.07891	2.65927	0.0107197	0.34136	-2.75496	Homo sapiens chromosome 1 open reading frame 149 (C1orf149), mRNA.
ILMN_1658182	MEX3C	18	0.655005	6.5067	2.6591	0.0107245	0.34136	-2.75527	Homo sapiens mex-3 homolog C (C. elegans) (MEX3C), mRNA.
ILMN_2059211	KIAA0195	17	-0.5999	6.81488	-2.65892	0.0107295	0.34136	-2.7556	Homo sapiens KIAA0195 (KIAA0195), mRNA.
ILMN_2155172	BRIX1	5	0.632776	6.02238	2.65838	0.0107443	0.34136	-2.75658	Homo sapiens BRX1, biogenesis of ribosomes, homolog (S. cerevisiae) (BRIX1), mRNA.
ILMN_1826190		4	-0.382434	6.06329	-2.65833	0.0107457	0.34136	-2.75667	602544662F1 NIH_MGC_60 Homo sapiens cDNA clone IMAGE:4667270 5, mRNA sequence
ILMN_2177965	RPS19BP1	22	-0.448181	7.86812	-2.65795	0.0107561	0.34136	-2.75736	Homo sapiens ribosomal protein S19 binding protein 1 (RPS19BP1), mRNA.
ILMN_2363621	RBBP8	18	0.807132	6.109	2.65785	0.0107589	0.34136	-2.75754	Homo sapiens retinoblastoma binding protein 8 (RBBP8), transcript variant 2, mRNA.
ILMN_1769895	CCR2	3	0.748623	9.14396	2.65779	0.0107605	0.34136	-2.75764	Homo sapiens chemokine (C-C motif) receptor 2 (CCR2), transcript variant A, mRNA.
ILMN_1806312	C20orf30	20	0.716011	9.93198	2.657	0.0107824	0.34136	-2.75908	Homo sapiens chromosome 20 open reading frame 30 (C20orf30), transcript variant 2, mRNA.
ILMN_1693145	BUB3	10	0.589332	10.5361	2.6566	0.0107935	0.34136	-2.75981	Homo sapiens BUB3 budding uninhibited by benzimidazoles 3 homolog (yeast) (BUB3), transcript variant 1, mRNA.
ILMN_1654543	MED6	14	0.31468	9.25536	2.65639	0.0107995	0.34136	-2.7602	Homo sapiens mediator complex subunit 6 (MED6), mRNA.
ILMN_1718807	SMC3	10	0.641958	7.81782	2.65445	0.0108531	0.34136	-2.76371	Homo sapiens structural maintenance of chromosomes 3 (SMC3), mRNA.
ILMN_1795930	PTGER4	5	1.05536	8.61544	2.65428	0.0108578	0.34136	-2.76402	Homo sapiens prostaglandin E receptor 4 (subtype EP4) (PTGER4), mRNA.
ILMN_2307450	ZNF302	19	0.622725	7.07407	2.65352	0.0108792	0.34136	-2.76541	Homo sapiens zinc finger protein 302 (ZNF302), transcript variant 1, mRNA.
ILMN_2124951	RBMX	X	0.375458	9.11815	2.65296	0.0108947	0.34136	-2.76642	Homo sapiens RNA binding motif protein, X-linked (RBMX), mRNA.
ILMN_1713486	RNF25	2	-0.429115	6.5032	-2.65162	0.0109324	0.34136	-2.76886	Homo sapiens ring finger protein 25 (RNF25), mRNA.
ILMN_1763347	PIK3CB	3	0.576653	6.95455	2.65152	0.0109352	0.34136	-2.76904	Homo sapiens phosphoinositide-3-kinase, catalytic, beta polypeptide (PIK3CB), mRNA.
ILMN_1815051	API5	11	0.80123	8.02354	2.65146	0.0109367	0.34136	-2.76913	Homo sapiens apoptosis inhibitor 5 (API5), mRNA.
ILMN_1745034	SLC11A2	12	0.624824	6.81623	2.65107	0.0109478	0.34136	-2.76985	Homo sapiens solute carrier family 11 (proton-coupled divalent metal ion transporters), member 2 (SLC11A2), mRNA.
ILMN_1691339	CLEC1A	12	0.394486	6.12308	2.65026	0.0109704	0.34136	-2.77132	Homo sapiens C-type lectin domain family 1, member A (CLEC1A), mRNA.
ILMN_1712754	NFKBIB	19	-0.400778	7.34762	-2.65019	0.0109723	0.34136	-2.77144	Homo sapiens nuclear factor of kappa light polypeptide gene enhancer in B-cells inhibitor, beta (NFKBIB), transcript variant 2, mRNA.
ILMN_1805828	VRK1	14	0.562843	6.11047	2.64869	0.0110146	0.34136	-2.77416	Homo sapiens vaccinia related kinase 1 (VRK1), mRNA.
ILMN_1754178	GDI2	10	0.651518	9.87152	2.64859	0.0110174	0.34136	-2.77434	Homo sapiens GDP dissociation inhibitor 2 (GDI2), mRNA.
ILMN_1713605	RPAP1	15	-0.4231	6.69588	-2.64813	0.0110304	0.34136	-2.77517	Homo sapiens RNA polymerase II associated protein 1 (RPAP1), mRNA.
ILMN_2056479	TXNL2		0.655155	7.42279	2.64671	0.0110707	0.34136	-2.77775	Homo sapiens thioredoxin-like 2 (TXNL2), mRNA.
ILMN_2137066	ZNF7	8	0.524971	6.92698	2.64555	0.0111036	0.34136	-2.77985	Homo sapiens zinc finger protein 7 (ZNF7), mRNA.
ILMN_1719165	BRMS1	11	-0.581305	7.35354	-2.64543	0.0111071	0.34136	-2.78007	Homo sapiens breast cancer metastasis suppressor 1 (BRMS1), transcript variant 1, mRNA.
ILMN_1702633	RETSAT	2	0.312309	6.51861	2.64507	0.0111172	0.34136	-2.78072	Homo sapiens retinol saturase (all-trans-retinol 13,14-reductase) (RETSAT), mRNA.
ILMN_2358540	RBMS1	2	0.837489	9.33039	2.64492	0.0111214	0.34136	-2.78098	Homo sapiens RNA binding motif, single stranded interacting protein 1 (RBMS1), transcript variant 3, mRNA.
ILMN_1685115	HEXIM1	17	0.375923	5.98489	2.64442	0.0111358	0.34136	-2.7819	Homo sapiens hexamethylene bis-acetamide inducible 1 (HEXIM1), mRNA.
ILMN_1714349	GLCE	15	0.732926	6.13309	2.64429	0.0111395	0.34136	-2.78213	Homo sapiens glucuronic acid epimerase (GLCE), mRNA.
ILMN_1691334	TXNDC3	7	0.539923	6.96296	2.64352	0.0111615	0.34136	-2.78353	Homo sapiens thioredoxin domain containing 3 (spermatozoa) (TXNDC3), mRNA.
ILMN_3249748	LDHA	11	0.868483	11.3251	2.6422	0.0111991	0.34136	-2.7859	Homo sapiens lactate dehydrogenase A (LDHA), transcript variant 2, mRNA.
ILMN_3249807	SKA2	17	0.399084	6.73103	2.64127	0.0112258	0.34136	-2.78759	Homo sapiens spindle and kinetochore associated complex subunit 2 (SKA2), transcript variant 1, mRNA.
ILMN_1797988	KLRD1	12	0.724598	8.70067	2.64025	0.0112552	0.34136	-2.78944	Homo sapiens killer cell lectin-like receptor subfamily D, member 1 (KLRD1), transcript variant 1, mRNA.
ILMN_1693333	TMEM19	12	0.400797	6.12899	2.63768	0.0113293	0.34136	-2.79408	Homo sapiens transmembrane protein 19 (TMEM19), mRNA.
ILMN_1766675	CDH6	5	-0.60516	6.29556	-2.635	0.0114072	0.34136	-2.79893	Homo sapiens cadherin 6, type 2, K-cadherin (fetal kidney) (CDH6), mRNA.
ILMN_1703229	HIATL1	9	0.425596	7.27242	2.63452	0.0114211	0.34136	-2.79979	Homo sapiens hippocampus abundant transcript-like 1 (HIATL1), mRNA.
ILMN_2360705	ACSL3	2	0.638599	7.68093	2.63444	0.0114236	0.34136	-2.79994	Homo sapiens acyl-CoA synthetase long-chain family member 3 (ACSL3), transcript variant 2, mRNA.
ILMN_1726743	MRPS30	5	0.54597	7.83661	2.63298	0.0114661	0.34136	-2.80257	Homo sapiens mitochondrial ribosomal protein S30 (MRPS30), nuclear gene encoding mitochondrial protein, mRNA.
ILMN_1770548	CLASP2	3	0.973808	6.02596	2.63285	0.0114701	0.34136	-2.80281	Homo sapiens cytoplasmic linker associated protein 2 (CLASP2), mRNA.
ILMN_2213558	TMED10P	8	0.69638	8.97579	2.63119	0.0115186	0.34136	-2.80579	Homo sapiens transmembrane emp24-like trafficking protein 10 (yeast) pseudogene (TMED10P), non-coding RNA.
ILMN_1659801	ATP6V1C1	8	0.683118	7.28171	2.63093	0.0115263	0.34136	-2.80627	Homo sapiens ATPase, H+ transporting, lysosomal 42kDa, V1 subunit C1 (ATP6V1C1), mRNA.
ILMN_1701753	LOC644063	3	0.563138	8.65327	2.63075	0.0115317	0.34136	-2.8066	PREDICTED: Homo sapiens similar to heterogeneous nuclear ribonucleoprotein K (LOC644063), mRNA.
ILMN_1798886	NUDT21	16	0.815199	6.58759	2.62905	0.0115818	0.34136	-2.80966	Homo sapiens nudix (nucleoside diphosphate linked moiety X)-type motif 21 (NUDT21), mRNA.
ILMN_2220403	C6orf72	6	0.374057	7.02954	2.62851	0.0115979	0.34136	-2.81064	Homo sapiens chromosome 6 open reading frame 72 (C6orf72), mRNA.
ILMN_1701724	C7orf20	7	-0.407039	7.46776	-2.6282	0.0116069	0.34136	-2.81119	Homo sapiens chromosome 7 open reading frame 20 (C7orf20), mRNA. XM_946081 XM_946082 XM_946083
ILMN_2358541	RBMS1	2	0.693887	7.60208	2.62719	0.0116368	0.34136	-2.81301	Homo sapiens RNA binding motif, single stranded interacting protein 1 (RBMS1), transcript variant 3, mRNA.
ILMN_1730101	GSPT2	X	0.612381	7.48563	2.62715	0.011638	0.34136	-2.81308	Homo sapiens G1 to S phase transition 2 (GSPT2), mRNA.
ILMN_1708841	GOLPH3	5	0.699608	8.64043	2.62706	0.0116407	0.34136	-2.81325	Homo sapiens golgi phosphoprotein 3 (coat-protein) (GOLPH3), mRNA.
ILMN_1765773	FLJ16686		0.397187	6.1881	2.62522	0.0116956	0.34136	-2.81657	PREDICTED: Homo sapiens FLJ16686 protein (FLJ16686), mRNA.
ILMN_1715188	USP8	15	0.600697	7.64257	2.62284	0.0117665	0.34136	-2.82084	Homo sapiens ubiquitin specific peptidase 8 (USP8), mRNA.
ILMN_1676191	DARS2	1	0.630021	6.08335	2.6216	0.0118039	0.34136	-2.82309	Homo sapiens aspartyl-tRNA synthetase 2, mitochondrial (DARS2), nuclear gene encoding mitochondrial protein, mRNA.
ILMN_1683598	ACSL4	X	0.832775	7.63094	2.62085	0.0118264	0.34136	-2.82443	Homo sapiens acyl-CoA synthetase long-chain family member 4 (ACSL4), transcript variant 1, mRNA.
ILMN_1814113	ZFR	5	1.01374	7.53011	2.61968	0.0118617	0.34136	-2.82654	Homo sapiens zinc finger RNA binding protein (ZFR), mRNA.
ILMN_3254292	LOC100129149	2	-0.480717	6.04809	-2.61954	0.0118658	0.34136	-2.82678	PREDICTED: Homo sapiens hypothetical protein LOC100129149 (LOC100129149), mRNA.
ILMN_1726064	PAK1IP1	6	0.410188	7.81965	2.61938	0.0118708	0.34136	-2.82708	Homo sapiens PAK1 interacting protein 1 (PAK1IP1), mRNA.
ILMN_2138622	DKFZp686I15217	6	-0.554343	7.25046	-2.61891	0.0118849	0.34136	-2.82791	Homo sapiens hypothetical protein DKFZp686I15217 (DKFZp686I15217), mRNA.
ILMN_1776703	TIRAP	11	0.310527	7.07369	2.61801	0.0119122	0.34136	-2.82953	Homo sapiens toll-interleukin 1 receptor (TIR) domain containing adaptor protein (TIRAP), transcript variant 1, mRNA.
ILMN_2328776	MST4	X	1.06003	7.14368	2.61712	0.0119393	0.34136	-2.83114	Homo sapiens serine/threonine protein kinase MST4 (MST4), transcript variant 2, mRNA.
ILMN_1731181	TEX2	17	0.565614	7.47398	2.61663	0.0119541	0.34136	-2.83202	Homo sapiens testis expressed 2 (TEX2), mRNA.
ILMN_1791702	SMARCA2	9	0.657857	9.1283	2.61635	0.0119625	0.34136	-2.83251	Homo sapiens SWI/SNF related, matrix associated, actin dependent regulator of chromatin, subfamily a, member 2 (SMARCA2), transcript variant 1, mRNA.
ILMN_1764861	ISOC1	5	0.668993	6.86662	2.6162	0.0119672	0.34136	-2.83279	Homo sapiens isochorismatase domain containing 1 (ISOC1), mRNA.
ILMN_2396571	GPR108	19	-0.525956	9.01011	-2.61548	0.011989	0.34136	-2.83408	Homo sapiens G protein-coupled receptor 108 (GPR108), transcript variant 1, mRNA.
ILMN_1764087	SYPL1	7	0.574174	9.08846	2.61493	0.0120058	0.34136	-2.83506	Homo sapiens synaptophysin-like 1 (SYPL1), transcript variant 1, mRNA.
ILMN_1672503	DPYSL2	8	0.503511	10.717	2.61486	0.0120081	0.34136	-2.8352	Homo sapiens dihydropyrimidinase-like 2 (DPYSL2), mRNA.
ILMN_1800976	NFATC3	16	-0.424015	8.00447	-2.61262	0.0120765	0.34136	-2.83921	Homo sapiens nuclear factor of activated T-cells, cytoplasmic, calcineurin-dependent 3 (NFATC3), transcript variant 2, mRNA.
ILMN_1764396	HDAC4	2	0.589906	6.56532	2.61202	0.0120952	0.34136	-2.8403	Homo sapiens histone deacetylase 4 (HDAC4), mRNA.
ILMN_1703697	LANCL1	2	0.865968	7.59342	2.61194	0.0120976	0.34136	-2.84044	Homo sapiens LanC lantibiotic synthetase component C-like 1 (bacterial) (LANCL1), mRNA.
ILMN_2176955	CUL5	11	0.907752	6.91863	2.61089	0.0121299	0.34136	-2.84233	Homo sapiens cullin 5 (CUL5), mRNA.
ILMN_1783285	CTPS	1	0.467702	6.66838	2.61078	0.0121331	0.34136	-2.84251	Homo sapiens CTP synthase (CTPS), mRNA.
ILMN_1657796	STMN1	1	0.546366	6.61603	2.61041	0.0121446	0.34136	-2.84318	Homo sapiens stathmin 1 (STMN1), transcript variant 1, mRNA.
ILMN_2223130	SMARCA5	4	0.756953	6.18502	2.6092	0.0121822	0.34136	-2.84536	Homo sapiens SWI/SNF related, matrix associated, actin dependent regulator of chromatin, subfamily a, member 5 (SMARCA5), mRNA.
ILMN_1774800	KTELC1	3	0.704431	7.15864	2.6081	0.0122162	0.34136	-2.84733	Homo sapiens KTEL (Lys-Tyr-Glu-Leu) containing 1 (KTELC1), mRNA.
ILMN_1711490	ARHGAP26	5	-0.845772	7.06406	-2.60808	0.0122167	0.34136	-2.84736	Homo sapiens Rho GTPase activating protein 26 (ARHGAP26), mRNA.
ILMN_3290800	LOC647081	7	0.765179	7.56284	2.60737	0.0122389	0.34136	-2.84865	PREDICTED: Homo sapiens misc_RNA (LOC647081), miscRNA.
ILMN_1791896	EBAG9	8	0.678999	8.01578	2.60705	0.0122488	0.34136	-2.84922	Homo sapiens estrogen receptor binding site associated, antigen, 9 (EBAG9), transcript variant 2, mRNA.
ILMN_1690532	FLJ40473	3	0.380326	6.27895	2.60667	0.0122605	0.34136	-2.84989	PREDICTED: Homo sapiens hypothetical protein FLJ40473 (FLJ40473), misc RNA.
ILMN_1789419	EXOC3	5	-0.530493	9.05641	-2.60572	0.0122902	0.34136	-2.8516	Homo sapiens exocyst complex component 3 (EXOC3), mRNA.
ILMN_1905436			-0.375324	6.19751	-2.60523	0.0123056	0.34136	-2.85248	UI-H-EZ1-bba-f-06-0-UI.s1 NCI_CGAP_Ch2 Homo sapiens cDNA clone UI-H-EZ1-bba-f-06-0-UI 3, mRNA sequence
ILMN_1879135		4	-0.373696	6.39667	-2.60471	0.0123218	0.34136	-2.85341	UI-E-EJ0-ahh-i-01-0-UI.s1 UI-E-EJ0 Homo sapiens cDNA clone UI-E-EJ0-ahh-i-01-0-UI 3, mRNA sequence
ILMN_2226324	BRP44L	6	0.63884	9.20586	2.60409	0.012341	0.34136	-2.85451	Homo sapiens brain protein 44-like (BRP44L), mRNA.
ILMN_1791792	C12orf5	12	0.477209	6.67088	2.60365	0.0123548	0.34136	-2.8553	Homo sapiens chromosome 12 open reading frame 5 (C12orf5), mRNA.
ILMN_1779547	HPSE	4	0.546818	7.6798	2.60248	0.0123916	0.34136	-2.8574	Homo sapiens heparanase (HPSE), mRNA.
ILMN_1686136	NSD1	5	-0.404743	6.86932	-2.60204	0.0124053	0.34136	-2.85818	Homo sapiens nuclear receptor binding SET domain protein 1 (NSD1), transcript variant 1, mRNA.
ILMN_3237641	MUDENG	14	0.696798	6.82013	2.60165	0.0124178	0.34136	-2.85889	Homo sapiens MU-2/AP1M2 domain containing, death-inducing (MUDENG), mRNA.
ILMN_1764871	PIGP	21	0.500012	7.55985	2.60014	0.0124653	0.34136	-2.86158	Homo sapiens phosphatidylinositol glycan anchor biosynthesis, class P (PIGP), transcript variant 2, mRNA.
ILMN_1679796	TOMM20	1	0.851857	7.95782	2.59958	0.0124832	0.34136	-2.8626	Homo sapiens translocase of outer mitochondrial membrane 20 homolog (yeast) (TOMM20), nuclear gene encoding mitochondrial protein, mRNA.
ILMN_2076640	KHDRBS1	1	0.840805	10.8798	2.59908	0.0124989	0.34136	-2.86349	Homo sapiens KH domain containing, RNA binding, signal transduction associated 1 (KHDRBS1), mRNA.
ILMN_1712634	TIA1	2	0.580314	7.5155	2.59888	0.0125053	0.34136	-2.86385	Homo sapiens TIA1 cytotoxic granule-associated RNA binding protein (TIA1), transcript variant 1, mRNA.
ILMN_3238511	LOC730020	7	0.498605	6.11064	2.59835	0.0125219	0.34136	-2.86478	PREDICTED: Homo sapiens misc_RNA (LOC730020), miscRNA.
ILMN_2112599	C16orf80	16	0.395976	8.46495	2.59812	0.0125293	0.34136	-2.8652	Homo sapiens chromosome 16 open reading frame 80 (C16orf80), mRNA.
ILMN_2092664	ADSS	1	0.997958	8.49194	2.59784	0.0125382	0.34136	-2.8657	Homo sapiens adenylosuccinate synthase (ADSS), mRNA.
ILMN_1669064	ZNF823	19	0.447724	6.16533	2.5976	0.0125458	0.34136	-2.86613	Homo sapiens zinc finger protein 823 (ZNF823), mRNA.
ILMN_3249949	C11orf58	11	0.701965	7.34786	2.59705	0.0125635	0.34136	-2.86712	Homo sapiens chromosome 11 open reading frame 58 (C11orf58), transcript variant 2, mRNA.
ILMN_2385097	NDRG3	20	0.381394	7.92214	2.59607	0.0125945	0.34136	-2.86886	Homo sapiens NDRG family member 3 (NDRG3), transcript variant 2, mRNA.
ILMN_1683441	NCAPD3	11	0.385035	6.18015	2.59456	0.0126427	0.34136	-2.87156	Homo sapiens non-SMC condensin II complex, subunit D3 (NCAPD3), mRNA.
ILMN_1815107	MATR3	5	1.02866	9.6176	2.5943	0.0126512	0.34136	-2.87203	Homo sapiens matrin 3 (MATR3), transcript variant 1, mRNA.
ILMN_1667589	ZNF283	19	-0.330746	6.00292	-2.5941	0.0126577	0.34136	-2.87239	Homo sapiens zinc finger protein 283 (ZNF283), mRNA.
ILMN_1668012	SLC25A13	7	0.64478	6.36216	2.59192	0.0127277	0.34136	-2.87629	Homo sapiens solute carrier family 25, member 13 (citrin) (SLC25A13), mRNA.
ILMN_2403946	FEZ2	2	0.67352	7.80289	2.59122	0.0127503	0.34136	-2.87753	Homo sapiens fasciculation and elongation protein zeta 2 (zygin II) (FEZ2), transcript variant 1, mRNA.
ILMN_1786050	RBBP9	20	0.699997	6.14621	2.59117	0.0127519	0.34136	-2.87762	Homo sapiens retinoblastoma binding protein 9 (RBBP9), mRNA.
ILMN_1769960	GPS1	17	-0.346115	6.35281	-2.59066	0.0127682	0.34136	-2.87853	Homo sapiens G protein pathway suppressor 1 (GPS1), transcript variant 1, mRNA.
ILMN_1679177	MARS2	2	0.477181	6.43163	2.59013	0.0127854	0.34136	-2.87948	Homo sapiens methionyl-tRNA synthetase 2, mitochondrial (MARS2), nuclear gene encoding mitochondrial protein, mRNA.
ILMN_2169761	CPNE8	12	0.737677	6.10616	2.58959	0.0128029	0.34136	-2.88044	Homo sapiens copine VIII (CPNE8), mRNA.
ILMN_1719694	LOC729446	6	0.597319	8.69207	2.58958	0.0128031	0.34136	-2.88045	PREDICTED: Homo sapiens similar to AT rich interactive domain 1B (SWI1-like) isoform 1 (LOC729446), mRNA.
ILMN_1700685	S100PBP	1	0.382317	6.38238	2.58909	0.0128192	0.34136	-2.88134	Homo sapiens S100P binding protein (S100PBP), transcript variant 1, mRNA.
ILMN_1734486	C1orf19	1	0.924152	6.71899	2.58883	0.0128276	0.34136	-2.8818	Homo sapiens chromosome 1 open reading frame 19 (C1orf19), mRNA.
ILMN_1786189	MKI67IP	2	0.83555	7.53377	2.58779	0.0128611	0.34136	-2.88364	Homo sapiens MKI67 (FHA domain) interacting nucleolar phosphoprotein (MKI67IP), mRNA.
ILMN_3239460	OAZ2	15	-0.806801	9.82303	-2.58753	0.0128696	0.34136	-2.88411	Homo sapiens ornithine decarboxylase antizyme 2 (OAZ2), mRNA.
ILMN_1652907	CDC5L	6	0.445732	6.52686	2.58711	0.0128835	0.34136	-2.88487	Homo sapiens CDC5 cell division cycle 5-like (S. pombe) (CDC5L), mRNA.
ILMN_2319544	CAMK2D	4	0.455772	6.10687	2.58646	0.0129045	0.34136	-2.88602	Homo sapiens calcium/calmodulin-dependent protein kinase (CaM kinase) II delta (CAMK2D), transcript variant 2, mRNA.
ILMN_1670895	ZNF207	17	0.584863	8.97553	2.58563	0.0129318	0.34136	-2.88751	Homo sapiens zinc finger protein 207 (ZNF207), transcript variant 2, mRNA.
ILMN_1766793	C9orf23	9	-0.38737	6.08927	-2.58531	0.0129421	0.34136	-2.88807	Homo sapiens chromosome 9 open reading frame 23 (C9orf23), transcript variant 2, mRNA.
ILMN_1662318	CCDC59		0.577768	8.29946	2.58492	0.0129547	0.34136	-2.88876	Homo sapiens coiled-coil domain containing 59 (CCDC59), mRNA.
ILMN_1769702	GPAA1	8	-0.506469	8.27981	-2.58478	0.0129595	0.34136	-2.88902	Homo sapiens glycosylphosphatidylinositol anchor attachment protein 1 homolog (yeast) (GPAA1), mRNA.
ILMN_1811443	AVP	20	-0.4654	6.24428	-2.58465	0.0129638	0.34136	-2.88925	Homo sapiens arginine vasopressin (neurophysin II, antidiuretic hormone, diabetes insipidus, neurohypophyseal) (AVP), mRNA.
ILMN_1776173	PSMD7	16	0.432024	9.46075	2.58439	0.0129722	0.34136	-2.88971	Homo sapiens proteasome (prosome, macropain) 26S subunit, non-ATPase, 7 (PSMD7), mRNA.
ILMN_1688246	LOC642852	21	-0.433458	6.78512	-2.58405	0.0129836	0.34136	-2.89033	PREDICTED: Homo sapiens hypothetical LOC642852 (LOC642852), mRNA.
ILMN_1766505	COMMD10	5	0.544654	6.28628	2.58334	0.0130067	0.34136	-2.89158	Homo sapiens COMM domain containing 10 (COMMD10), mRNA.
ILMN_2187071	C1orf201	1	-0.423418	6.06138	-2.58248	0.0130349	0.34136	-2.89311	Homo sapiens chromosome 1 open reading frame 201 (C1orf201), mRNA.
ILMN_1859946		1	1.07169	9.43268	2.58196	0.0130519	0.34136	-2.89403	Homo sapiens mRNA; cDNA DKFZp434C1613 (from clone DKFZp434C1613)
ILMN_1742541	ZNF518A	10	0.807965	6.66056	2.58175	0.013059	0.34136	-2.89441	Homo sapiens zinc finger protein 518A (ZNF518A), mRNA.
ILMN_1760683	SFRS9	12	0.456483	10.8476	2.58124	0.0130757	0.34136	-2.89531	Homo sapiens splicing factor, arginine/serine-rich 9 (SFRS9), mRNA.
ILMN_1716797	CD302	2	0.767775	9.18342	2.58069	0.013094	0.34136	-2.8963	Homo sapiens CD302 molecule (CD302), mRNA.
ILMN_1690783	TREML1	6	-0.746038	7.82065	-2.58034	0.0131057	0.34136	-2.89693	Homo sapiens triggering receptor expressed on myeloid cells-like 1 (TREML1), mRNA.
ILMN_1694603	SMARCC1	3	0.374237	9.28497	2.5792	0.0131432	0.34136	-2.89895	Homo sapiens SWI/SNF related, matrix associated, actin dependent regulator of chromatin, subfamily c, member 1 (SMARCC1), mRNA.
ILMN_1749297	ACTL6A	3	0.818623	8.2386	2.57832	0.0131727	0.34136	-2.90052	Homo sapiens actin-like 6A (ACTL6A), transcript variant 2, mRNA.
ILMN_1666594	IRF8	16	0.696792	10.0842	2.57803	0.0131822	0.34136	-2.90103	Homo sapiens interferon regulatory factor 8 (IRF8), mRNA.
ILMN_1755643	MGAT4A	2	0.634178	6.734	2.57587	0.0132543	0.34136	-2.90488	Homo sapiens mannosyl (alpha-1,3-)-glycoprotein beta-1,4-N-acetylglucosaminyltransferase, isozyme A (MGAT4A), transcript variant 1, mRNA.
ILMN_2360415	PRNP	20	0.912284	7.98538	2.57543	0.0132688	0.34136	-2.90565	Homo sapiens prion protein (PRNP), transcript variant 2, mRNA.
ILMN_1866337		7	-0.418154	6.12611	-2.57541	0.0132697	0.34136	-2.9057	Homo sapiens cDNA FLJ36668 fis, clone UTERU2003926
ILMN_1795341	SFRS1	17	0.587536	10.1208	2.57386	0.0133214	0.34136	-2.90844	Homo sapiens splicing factor, arginine/serine-rich 1 (SFRS1), transcript variant 2, mRNA.
ILMN_1737988	PRNP	20	1.18787	9.19923	2.57352	0.013333	0.34136	-2.90905	Homo sapiens prion protein (PRNP), transcript variant 3, mRNA.
ILMN_1671895	ZNF613	19	0.509678	6.73159	2.57337	0.0133381	0.34136	-2.90932	Homo sapiens zinc finger protein 613 (ZNF613), transcript variant 2, mRNA.
ILMN_1664644	ATG16L2	11	-0.569269	10.6745	-2.57325	0.0133421	0.34136	-2.90953	Homo sapiens ATG16 autophagy related 16-like 2 (S. cerevisiae) (ATG16L2), mRNA.
ILMN_3307733	C17orf42	17	0.33644	7.44309	2.57154	0.0133996	0.34136	-2.91256	Homo sapiens chromosome 17 open reading frame 42 (C17orf42), mRNA.
ILMN_2200917	SLC4A7	3	0.784924	6.81951	2.56871	0.0134957	0.34136	-2.9176	Homo sapiens solute carrier family 4, sodium bicarbonate cotransporter, member 7 (SLC4A7), mRNA.
ILMN_1695719	EIF2C2	8	-0.42284	11.638	-2.56863	0.0134984	0.34136	-2.91774	Homo sapiens eukaryotic translation initiation factor 2C, 2 (EIF2C2), mRNA.
ILMN_1813344	C20orf7	20	0.428773	6.78943	2.56822	0.0135122	0.34136	-2.91846	Homo sapiens chromosome 20 open reading frame 7 (C20orf7), transcript variant 1, mRNA.
ILMN_2146372	KCTD6	3	0.537605	7.55518	2.5673	0.0135436	0.34136	-2.9201	Homo sapiens potassium channel tetramerisation domain containing 6 (KCTD6), mRNA.
ILMN_1806500	CPNE5	6	-0.71482	6.35892	-2.56724	0.0135456	0.34136	-2.9202	Homo sapiens copine V (CPNE5), mRNA.
ILMN_1794632	POLR1B	2	-0.415207	7.11537	-2.56643	0.0135732	0.34136	-2.92164	Homo sapiens polymerase (RNA) I polypeptide B, 128kDa (POLR1B), mRNA.
ILMN_2120273	AP1S2	X	1.05656	9.70596	2.56626	0.0135792	0.34136	-2.92195	Homo sapiens adaptor-related protein complex 1, sigma 2 subunit (AP1S2), mRNA.
ILMN_1765704	CDC2L1	1	-0.428402	7.77061	-2.56621	0.0135806	0.34136	-2.92202	Homo sapiens cell division cycle 2-like 1 (PITSLRE proteins) (CDC2L1), transcript variant 8, mRNA.
ILMN_1750409	RAB9A	X	0.617716	8.61916	2.56542	0.0136077	0.34136	-2.92343	Homo sapiens RAB9A, member RAS oncogene family (RAB9A), mRNA.
ILMN_1745497	C12orf26	12	0.621722	6.74303	2.56533	0.0136109	0.34136	-2.92359	Homo sapiens chromosome 12 open reading frame 26 (C12orf26), mRNA.
ILMN_1734194	EXOSC3	9	0.443111	7.68853	2.56471	0.0136321	0.34136	-2.92469	Homo sapiens exosome component 3 (EXOSC3), transcript variant 1, mRNA.
ILMN_1794333	POU2F1	1	-0.733817	8.37694	-2.56466	0.0136337	0.34136	-2.92477	Homo sapiens POU class 2 homeobox 1 (POU2F1), mRNA.
ILMN_1753518	LOC651524		-0.646162	6.6985	-2.56458	0.0136366	0.34136	-2.92492	PREDICTED: Homo sapiens similar to integrin alpha X precursor (LOC651524), mRNA.
ILMN_2063586	CLIC4	1	0.92932	6.7865	2.56453	0.0136382	0.34136	-2.925	Homo sapiens chloride intracellular channel 4 (CLIC4), nuclear gene encoding mitochondrial protein, mRNA.
ILMN_1745949	CEACAM21	19	-0.39275	6.33497	-2.56399	0.0136568	0.34136	-2.92596	Homo sapiens carcinoembryonic antigen-related cell adhesion molecule 21 (CEACAM21), transcript variant 1, mRNA.
ILMN_1715616	PPIL5	14	0.473529	6.77116	2.56359	0.0136706	0.34136	-2.92667	Homo sapiens peptidylprolyl isomerase (cyclophilin)-like 5 (PPIL5), transcript variant 3, mRNA.
ILMN_1690237	PCDHB19P	5	-0.795491	9.28806	-2.56356	0.0136715	0.34136	-2.92672	Homo sapiens protocadherin beta 19 pseudogene (PCDHB19P), non-coding RNA.
ILMN_1771884	ZNF45	19	0.615432	6.30593	2.56232	0.0137141	0.34136	-2.92891	Homo sapiens zinc finger protein 45 (ZNF45), mRNA.
ILMN_1651499	ERGIC1	5	-0.755157	8.90459	-2.5603	0.0137839	0.34136	-2.93249	Homo sapiens endoplasmic reticulum-golgi intermediate compartment (ERGIC) 1 (ERGIC1), transcript variant 2, mRNA.
ILMN_1697962	NSMCE1	16	-0.410643	9.20373	-2.56013	0.0137901	0.34136	-2.93281	Homo sapiens non-SMC element 1 homolog (S. cerevisiae) (NSMCE1), mRNA.
ILMN_1761176	GRIPAP1	X	-0.546802	8.49674	-2.56	0.0137945	0.34136	-2.93303	Homo sapiens GRIP1 associated protein 1 (GRIPAP1), transcript variant 1, mRNA.
ILMN_1756525	KLHL20	1	0.759475	5.98972	2.55926	0.0138202	0.34136	-2.93434	Homo sapiens kelch-like 20 (Drosophila) (KLHL20), mRNA.
ILMN_1735461	DDX21	10	0.890483	8.48359	2.55836	0.0138514	0.34136	-2.93593	Homo sapiens DEAD (Asp-Glu-Ala-Asp) box polypeptide 21 (DDX21), mRNA.
ILMN_1783158	LY6G6F	6	-0.762107	7.21289	-2.55823	0.0138559	0.34136	-2.93616	Homo sapiens lymphocyte antigen 6 complex, locus G6F (LY6G6F), mRNA.
ILMN_2330552	CDC2L2	1	-0.934673	8.95829	-2.55796	0.0138653	0.34136	-2.93664	Homo sapiens cell division cycle 2-like 2 (PITSLRE proteins) (CDC2L2), transcript variant 5, mRNA.
ILMN_3207933	LOC647150	1	0.653323	6.40444	2.55734	0.013887	0.34136	-2.93774	PREDICTED: Homo sapiens misc_RNA (LOC647150), miscRNA.
ILMN_1886969		2	-0.367025	6.04702	-2.55637	0.0139208	0.34136	-2.93945	BX115082 Soares_NFL_T_GBC_S1 Homo sapiens cDNA clone IMAGp998J194538, mRNA sequence
ILMN_2390310	C17orf91	17	0.748462	6.01093	2.55629	0.0139236	0.34136	-2.93959	Homo sapiens chromosome 17 open reading frame 91 (C17orf91), transcript variant 2, mRNA.
ILMN_1703949	KPNB1	17	0.539443	10.9688	2.55621	0.0139265	0.34136	-2.93974	Homo sapiens karyopherin (importin) beta 1 (KPNB1), mRNA.
ILMN_2082324	SLC36A4	11	0.597828	6.93934	2.55544	0.0139535	0.34136	-2.9411	Homo sapiens solute carrier family 36 (proton/amino acid symporter), member 4 (SLC36A4), mRNA.
ILMN_1684929	TOPBP1	3	0.589278	8.11387	2.55539	0.0139551	0.34136	-2.94119	Homo sapiens topoisomerase (DNA) II binding protein 1 (TOPBP1), mRNA.
ILMN_3241378	LOC728448	1	-0.593938	6.70796	-2.55472	0.0139787	0.34136	-2.94237	Homo sapiens peptidylprolyl isomerase E pseudogene (LOC728448), non-coding RNA.
ILMN_1779014	TSPYL1	6	0.545544	8.69026	2.55404	0.0140025	0.34136	-2.94357	Homo sapiens TSPY-like 1 (TSPYL1), mRNA.
ILMN_3248026	RBM27	5	0.586507	7.02422	2.55218	0.0140679	0.34136	-2.94685	Homo sapiens RNA binding motif protein 27 (RBM27), mRNA.
ILMN_1734596	TC2N	14	0.897612	6.08402	2.55179	0.0140817	0.34136	-2.94755	Homo sapiens tandem C2 domains, nuclear (TC2N), mRNA.
ILMN_2090123	DHX29	5	0.505795	7.66437	2.55055	0.0141255	0.34136	-2.94973	Homo sapiens DEAH (Asp-Glu-Ala-His) box polypeptide 29 (DHX29), mRNA.
ILMN_1823128		2	0.516473	6.59396	2.55008	0.0141422	0.34136	-2.95057	zu67a08.s1 Soares_testis_NHT Homo sapiens cDNA clone IMAGE:743030 3, mRNA sequence
ILMN_1727524	ADAM9	8	0.32104	6.39809	2.54946	0.0141641	0.34136	-2.95165	Homo sapiens ADAM metallopeptidase domain 9 (meltrin gamma) (ADAM9), transcript variant 1, mRNA.
ILMN_1802355	RBM18	9	0.346219	6.93602	2.54894	0.0141829	0.34136	-2.95258	Homo sapiens RNA binding motif protein 18 (RBM18), mRNA.
ILMN_1837935	TNPO1	5	0.713946	7.27726	2.54797	0.0142171	0.34136	-2.95428	Homo sapiens transportin 1 (TNPO1), transcript variant 2, mRNA.
ILMN_1811029	TLK1	2	0.858941	6.17423	2.54726	0.0142427	0.34136	-2.95555	Homo sapiens tousled-like kinase 1 (TLK1), mRNA.
ILMN_1737312	SLC25A17	22	0.360426	6.10913	2.54648	0.0142704	0.34136	-2.95692	Homo sapiens solute carrier family 25 (mitochondrial carrier; peroxisomal membrane protein, 34kDa), member 17 (SLC25A17), nuclear gene encoding mitochondrial protein, mRNA.
ILMN_2050109	GABARAP	17	-0.443676	7.9221	-2.54556	0.0143033	0.34136	-2.95854	Homo sapiens GABA(A) receptor-associated protein (GABARAP), mRNA.
ILMN_1707791	TAZ	X	-0.518516	7.89817	-2.54443	0.0143437	0.34136	-2.96053	Homo sapiens tafazzin (cardiomyopathy, dilated 3A (X-linked); endocardial fibroelastosis 2; Barth syndrome) (TAZ), transcript variant 2, mRNA.
ILMN_1737396	PSMD14	2	0.480412	7.06985	2.54342	0.0143802	0.34136	-2.96231	Homo sapiens proteasome (prosome, macropain) 26S subunit, non-ATPase, 14 (PSMD14), mRNA.
ILMN_1797728	HMGCS1	5	0.761101	7.16874	2.54303	0.0143943	0.34136	-2.963	Homo sapiens 3-hydroxy-3-methylglutaryl-Coenzyme A synthase 1 (soluble) (HMGCS1), transcript variant 2, mRNA.
ILMN_1886559		7	-0.592612	7.17171	-2.5426	0.0144096	0.34136	-2.96375	yh92f05.r1 Soares placenta Nb2HP Homo sapiens cDNA clone IMAGE:137217 5, mRNA sequence
ILMN_2151818	PSMA6	14	0.669053	9.25296	2.54245	0.0144153	0.34136	-2.96403	Homo sapiens proteasome (prosome, macropain) subunit, alpha type, 6 (PSMA6), mRNA.
ILMN_1892996		14	-0.359041	6.05506	-2.54214	0.0144265	0.34136	-2.96458	UI-1-BC1p-ary-b-02-0-UI.s1 NCI_CGAP_Pl3 Homo sapiens cDNA clone UI-1-BC1p-ary-b-02-0-UI 3, mRNA sequence
ILMN_2399497	RFXANK	19	-0.415707	7.76237	-2.54159	0.0144462	0.34136	-2.96553	Homo sapiens regulatory factor X-associated ankyrin-containing protein (RFXANK), transcript variant 2, mRNA.
ILMN_1765132	LACTB	15	0.636221	6.82104	2.54146	0.0144508	0.34136	-2.96576	Homo sapiens lactamase, beta (LACTB), nuclear gene encoding mitochondrial protein, transcript variant 1, mRNA.
ILMN_1795128	C13orf23	13	0.75078	7.61452	2.5407	0.0144784	0.34136	-2.9671	Homo sapiens chromosome 13 open reading frame 23 (C13orf23), transcript variant 1, mRNA.
ILMN_1676632	DISC1	1	-0.613771	8.38118	-2.54065	0.0144803	0.34136	-2.96719	Homo sapiens disrupted in schizophrenia 1 (DISC1), transcript variant S, mRNA.
ILMN_2143148	TM2D1	1	0.741537	8.38874	2.53928	0.01453	0.34136	-2.96961	Homo sapiens TM2 domain containing 1 (TM2D1), mRNA.
ILMN_1741521	LOC650346		-0.541889	6.54399	-2.53917	0.0145341	0.34136	-2.9698	PREDICTED: Homo sapiens hypothetical protein LOC650346 (LOC650346), mRNA.
ILMN_1676625	SS18L1	20	0.561525	6.96284	2.53856	0.0145563	0.34136	-2.97088	Homo sapiens synovial sarcoma translocation gene on chromosome 18-like 1 (SS18L1), mRNA.
ILMN_1701134	PTEN	10	0.855695	8.92873	2.53841	0.0145615	0.34136	-2.97113	Homo sapiens phosphatase and tensin homolog (PTEN), mRNA.
ILMN_1915076		5	0.447598	7.23844	2.53763	0.0145899	0.34136	-2.9725	Homo sapiens cDNA FLJ41921 fis, clone PERIC2002766
ILMN_1807455	DHRS7	14	0.609908	11.506	2.53645	0.014633	0.34136	-2.97458	Homo sapiens dehydrogenase/reductase (SDR family) member 7 (DHRS7), mRNA.
ILMN_1699208	NAP1L1	12	0.739746	8.69723	2.5355	0.014668	0.34136	-2.97626	Homo sapiens nucleosome assembly protein 1-like 1 (NAP1L1), transcript variant 1, mRNA.
ILMN_1773576	CPNE3	8	0.916288	9.26762	2.53523	0.0146779	0.34136	-2.97673	Homo sapiens copine III (CPNE3), mRNA.
ILMN_1874362		2	-0.727378	8.2196	-2.5337	0.0147341	0.34136	-2.97942	UI-CF-EN1-acz-c-09-0-UI.s1 UI-CF-EN1 Homo sapiens cDNA clone UI-CF-EN1-acz-c-09-0-UI 3, mRNA sequence
ILMN_1756162	EXOSC8	13	0.487388	7.49538	2.53297	0.0147608	0.34136	-2.98069	Homo sapiens exosome component 8 (EXOSC8), mRNA.
ILMN_1814213	PQLC3	2	0.83733	8.90777	2.53282	0.0147664	0.34136	-2.98096	Homo sapiens PQ loop repeat containing 3 (PQLC3), mRNA.
ILMN_1775111	SND1	7	-0.377761	9.79273	-2.532	0.0147966	0.34136	-2.9824	Homo sapiens staphylococcal nuclease and tudor domain containing 1 (SND1), mRNA.
ILMN_1727689	TNFAIP2	14	-0.56318	9.24461	-2.53186	0.014802	0.34136	-2.98266	Homo sapiens tumor necrosis factor, alpha-induced protein 2 (TNFAIP2), mRNA.
ILMN_1739967	TBK1	12	0.746148	7.91055	2.53109	0.0148304	0.34136	-2.98401	Homo sapiens TANK-binding kinase 1 (TBK1), mRNA.
ILMN_3244200	LOC729372	8	0.349256	6.05584	2.53037	0.0148571	0.34136	-2.98527	PREDICTED: Homo sapiens hypothetical LOC729372 (LOC729372), mRNA.
ILMN_2145997	SP4	7	0.789084	7.09404	2.52924	0.0148989	0.34136	-2.98724	Homo sapiens Sp4 transcription factor (SP4), mRNA.
ILMN_1664577	DLD	7	0.60207	6.80643	2.52922	0.0148996	0.34136	-2.98728	Homo sapiens dihydrolipoamide dehydrogenase (DLD), mRNA.
ILMN_1655557	INTS6	13	0.738562	8.79399	2.52912	0.0149037	0.34136	-2.98747	Homo sapiens integrator complex subunit 6 (INTS6), transcript variant 2, mRNA.
ILMN_1672605	C7orf41	7	-0.427366	10.399	-2.52747	0.014965	0.34136	-2.99036	Homo sapiens chromosome 7 open reading frame 41 (C7orf41), mRNA.
ILMN_2225144	EIF4E3	3	0.692845	9.67117	2.527	0.0149826	0.34136	-2.99119	Homo sapiens eukaryotic translation initiation factor 4E family member 3 (EIF4E3), mRNA.
ILMN_1815924	NUP107	12	0.563987	7.80807	2.52693	0.0149851	0.34136	-2.9913	Homo sapiens nucleoporin 107kDa (NUP107), mRNA.
ILMN_3242205	GMPS	3	0.390267	7.38633	2.52649	0.0150016	0.34136	-2.99208	Homo sapiens guanine monphosphate synthetase (GMPS), mRNA.
ILMN_2208413	ARHGAP15	2	0.411747	10.8838	2.52607	0.0150172	0.34136	-2.99281	Homo sapiens Rho GTPase activating protein 15 (ARHGAP15), mRNA.
ILMN_2347807	EXOC1	4	0.784285	7.24627	2.5257	0.0150312	0.34136	-2.99346	Homo sapiens exocyst complex component 1 (EXOC1), transcript variant 1, mRNA.
ILMN_1780302	DYNC1H1	14	-0.395945	9.43122	-2.52532	0.0150453	0.34136	-2.99412	Homo sapiens dynein, cytoplasmic 1, heavy chain 1 (DYNC1H1), mRNA.
ILMN_2044085	RQCD1	2	0.517844	6.12836	2.52431	0.0150833	0.34136	-2.99589	Homo sapiens RCD1 required for cell differentiation1 homolog (S. pombe) (RQCD1), mRNA.
ILMN_1661554	DIAPH1	5	-0.465777	9.69743	-2.52359	0.0151105	0.34136	-2.99716	Homo sapiens diaphanous homolog 1 (Drosophila) (DIAPH1), mRNA.
ILMN_1688580	CAMP	3	-1.28332	9.87014	-2.52342	0.0151168	0.34136	-2.99746	Homo sapiens cathelicidin antimicrobial peptide (CAMP), mRNA.
ILMN_1760102	ZNF550	19	0.478536	6.28625	2.52316	0.0151267	0.34136	-2.99791	Homo sapiens zinc finger protein 550 (ZNF550), mRNA.
ILMN_1767475	CERK	22	0.495388	9.96763	2.52293	0.0151352	0.34136	-2.99831	Homo sapiens ceramide kinase (CERK), transcript variant 1, mRNA.
ILMN_1810759	C2orf25	2	0.632194	9.53447	2.52287	0.0151376	0.34136	-2.99842	Homo sapiens chromosome 2 open reading frame 25 (C2orf25), mRNA.
ILMN_1778059	CASP4	11	0.646728	6.24007	2.52284	0.0151387	0.34136	-2.99848	Homo sapiens caspase 4, apoptosis-related cysteine peptidase (CASP4), transcript variant gamma, mRNA.
ILMN_1652379	SUCLG2	3	0.637428	7.62382	2.5228	0.0151401	0.34136	-2.99854	Homo sapiens succinate-CoA ligase, GDP-forming, beta subunit (SUCLG2), mRNA.
ILMN_1813620	PARP6	15	-0.296304	6.24643	-2.52271	0.0151436	0.34136	-2.9987	Homo sapiens poly (ADP-ribose) polymerase family, member 6 (PARP6), transcript variant 2, mRNA.
ILMN_3251085	RBBP4	1	0.587054	8.66741	2.52259	0.0151483	0.34136	-2.99892	Homo sapiens retinoblastoma binding protein 4 (RBBP4), transcript variant 2, mRNA.
ILMN_1798779	LSP1	11	-0.688513	6.31094	-2.52211	0.0151665	0.34136	-2.99976	Homo sapiens lymphocyte-specific protein 1 (LSP1), transcript variant 2, mRNA.
ILMN_1730658	YTHDF2	1	0.602791	8.63907	2.52182	0.0151772	0.34136	-3.00026	Homo sapiens YTH domain family, member 2 (YTHDF2), mRNA.
ILMN_1733390	LARP1B	4	0.710002	5.96172	2.52135	0.015195	0.34136	-3.00108	Homo sapiens La ribonucleoprotein domain family, member 1B (LARP1B), transcript variant 3, mRNA.
ILMN_1701165	BCL7C		-0.27645	6.24905	-2.52123	0.0151998	0.34136	-3.0013	PREDICTED: Homo sapiens B-cell CLL/lymphoma 7C, transcript variant 2 (BCL7C), mRNA.
ILMN_1752027	UBE3B	12	-0.278727	7.65995	-2.52121	0.0152005	0.34136	-3.00134	Homo sapiens ubiquitin protein ligase E3B (UBE3B), transcript variant 1, mRNA.
ILMN_1688630	RECK	9	0.421436	6.13793	2.5212	0.0152006	0.34136	-3.00134	Homo sapiens reversion-inducing-cysteine-rich protein with kazal motifs (RECK), mRNA.
ILMN_1655377	MRPS22	3	0.576787	7.93242	2.52022	0.0152377	0.34136	-3.00306	Homo sapiens mitochondrial ribosomal protein S22 (MRPS22), nuclear gene encoding mitochondrial protein, mRNA.
ILMN_1783956	ATP8B4	15	0.677053	7.45085	2.51865	0.0152977	0.34136	-3.00582	Homo sapiens ATPase, class I, type 8B, member 4 (ATP8B4), mRNA.
ILMN_3200330	LOC399988		0.483014	11.0318	2.51849	0.0153038	0.34136	-3.0061	PREDICTED: Homo sapiens misc_RNA (LOC399988), miscRNA.
ILMN_3235046	LOC100132354	6	-0.380299	6.20066	-2.51807	0.0153196	0.34136	-3.00682	Homo sapiens hypothetical LOC100132354 (LOC100132354), non-coding RNA.
ILMN_1906678		17	-0.415374	5.98735	-2.51741	0.0153449	0.34136	-3.00799	BX117604 Soares_fetal_liver_spleen_1NFLS_S1 Homo sapiens cDNA clone IMAGp998E051013, mRNA sequence
ILMN_1794260	FBXL10	12	0.718415	9.75094	2.51718	0.0153537	0.34136	-3.00839	Homo sapiens F-box and leucine-rich repeat protein 10 (FBXL10), transcript variant 1, mRNA.
ILMN_1701195	PLA2G7	6	0.703351	7.21361	2.51588	0.0154033	0.34136	-3.01065	Homo sapiens phospholipase A2, group VII (platelet-activating factor acetylhydrolase, plasma) (PLA2G7), mRNA.
ILMN_1733035	FAM128A	2	-0.426035	6.32061	-2.51534	0.0154243	0.34136	-3.01161	Homo sapiens family with sequence similarity 128, member A (FAM128A), mRNA.
ILMN_1680770	UBQLN2	X	0.693372	9.48191	2.5149	0.0154412	0.34136	-3.01238	Homo sapiens ubiquilin 2 (UBQLN2), mRNA.
ILMN_3181215	AGFG1	2	0.488542	5.94421	2.51488	0.0154419	0.34136	-3.01241	Homo sapiens ArfGAP with FG repeats 1 (AGFG1), transcript variant 2, mRNA.
ILMN_1692276	GGPS1	1	0.513068	8.12763	2.51478	0.0154456	0.34136	-3.01258	Homo sapiens geranylgeranyl diphosphate synthase 1 (GGPS1), transcript variant 2, mRNA.
ILMN_1911605		12	0.491222	6.45452	2.51329	0.0155031	0.34136	-3.01519	Homo sapiens mRNA; cDNA DKFZp686I05206 (from clone DKFZp686I05206)
ILMN_1725105	EEF1E1	6	0.755306	6.29156	2.51304	0.0155124	0.34136	-3.01562	Homo sapiens eukaryotic translation elongation factor 1 epsilon 1 (EEF1E1), mRNA.
ILMN_1662129	RCN2	15	0.589984	7.46373	2.51227	0.0155423	0.34136	-3.01697	Homo sapiens reticulocalbin 2, EF-hand calcium binding domain (RCN2), mRNA.
ILMN_1730307	MED16	19	-0.681223	8.34302	-2.51165	0.0155663	0.34136	-3.01805	Homo sapiens mediator complex subunit 16 (MED16), mRNA.
ILMN_2058795	PGCP	8	0.445278	9.10868	2.51116	0.0155852	0.34136	-3.01891	Homo sapiens plasma glutamate carboxypeptidase (PGCP), mRNA.
ILMN_1724306	CACNG1	17	-0.532541	6.66433	-2.51057	0.015608	0.34136	-3.01993	Homo sapiens calcium channel, voltage-dependent, gamma subunit 1 (CACNG1), mRNA.
ILMN_1702637	BEX1	X	-0.404302	6.38729	-2.51042	0.0156141	0.34136	-3.0202	Homo sapiens brain expressed, X-linked 1 (BEX1), mRNA.
ILMN_1693668	KIAA0261	10	0.792112	6.01463	2.51001	0.0156299	0.34136	-3.02091	Homo sapiens KIAA0261 (KIAA0261), mRNA.
ILMN_1737685	CRLS1	20	0.710563	7.89276	2.50986	0.0156357	0.34136	-3.02118	Homo sapiens cardiolipin synthase 1 (CRLS1), mRNA.
ILMN_2380946	EIF4G2	11	0.726136	11.7506	2.50879	0.0156774	0.34136	-3.02305	Homo sapiens eukaryotic translation initiation factor 4 gamma, 2 (EIF4G2), transcript variant 1, mRNA.
ILMN_1690063	LOC651143		-0.422769	8.88653	-2.50783	0.0157149	0.34136	-3.02473	PREDICTED: Homo sapiens hypothetical protein LOC651143, transcript variant 1 (LOC651143), mRNA.
ILMN_2097185	PUS3	11	0.507396	6.75543	2.50658	0.0157636	0.34136	-3.0269	Homo sapiens pseudouridylate synthase 3 (PUS3), mRNA.
ILMN_3305339	UBA5	3	0.736609	6.18355	2.50609	0.0157826	0.34136	-3.02775	Homo sapiens ubiquitin-like modifier activating enzyme 5 (UBA5), transcript variant 1, mRNA.
ILMN_1665538	SKP2	5	0.443223	8.34374	2.50595	0.0157882	0.34136	-3.028	Homo sapiens S-phase kinase-associated protein 2 (p45) (SKP2), transcript variant 2, mRNA.
ILMN_1696946	LOC654174		0.388162	6.11559	2.50577	0.0157955	0.34136	-3.02832	PREDICTED: Homo sapiens similar to lethal (2) k00619 CG4775-PA (LOC654174), mRNA.
ILMN_1688034	COIL	17	0.468066	7.2801	2.50542	0.0158091	0.34136	-3.02893	Homo sapiens coilin (COIL), mRNA.
ILMN_1690252	ALKBH2	12	-0.398786	6.88532	-2.50523	0.0158166	0.34136	-3.02926	Homo sapiens alkB, alkylation repair homolog 2 (E. coli) (ALKBH2), mRNA.
ILMN_1763663	FLJ20718	16	0.400295	7.34446	2.50501	0.0158253	0.34136	-3.02965	Homo sapiens hypothetical protein FLJ20718 (FLJ20718), transcript variant 1, mRNA.
ILMN_1792072	FUT4	11	0.720249	6.80136	2.50496	0.015827	0.34136	-3.02972	Homo sapiens fucosyltransferase 4 (alpha (1,3) fucosyltransferase, myeloid-specific) (FUT4), mRNA.
ILMN_2088410	PSMG2	18	0.44986	10.1409	2.50452	0.0158443	0.34136	-3.03049	Homo sapiens proteasome (prosome, macropain) assembly chaperone 2 (PSMG2), mRNA.
ILMN_1796146	EIF4E3	3	0.584213	8.58592	2.50437	0.0158504	0.34136	-3.03076	Homo sapiens eukaryotic translation initiation factor 4E family member 3 (EIF4E3), mRNA.
ILMN_1679617	LOC654155		-0.453759	6.511	-2.5041	0.0158609	0.34136	-3.03122	PREDICTED: Homo sapiens similar to HLA class II histocompatibility antigen, DR-W53 beta chain precursor (LOC654155), mRNA.
ILMN_2082810	BRD7	16	0.328387	7.85361	2.5034	0.0158886	0.34136	-3.03245	Homo sapiens bromodomain containing 7 (BRD7), mRNA.
ILMN_1776216	MMGT1	X	0.637417	9.39064	2.50295	0.0159064	0.34136	-3.03324	Homo sapiens membrane magnesium transporter 1 (MMGT1), mRNA.
ILMN_1770977	TMEM134	11	-0.404461	8.49472	-2.50081	0.0159908	0.34136	-3.03695	Homo sapiens transmembrane protein 134 (TMEM134), transcript variant 2, mRNA.
ILMN_1724489	RFC4	3	0.555862	6.91796	2.50005	0.0160209	0.34136	-3.03827	Homo sapiens replication factor C (activator 1) 4, 37kDa (RFC4), transcript variant 2, mRNA.
ILMN_1741477	SMAD4	18	1.16459	8.28264	2.49996	0.0160247	0.34136	-3.03844	Homo sapiens SMAD family member 4 (SMAD4), mRNA.
ILMN_1735367	HSD17B11	4	0.800374	10.437	2.49892	0.0160659	0.34136	-3.04024	Homo sapiens hydroxysteroid (17-beta) dehydrogenase 11 (HSD17B11), mRNA.
ILMN_2378048	HNRPK	9	0.838028	10.3944	2.49843	0.0160857	0.34136	-3.04111	Homo sapiens heterogeneous nuclear ribonucleoprotein K (HNRPK), transcript variant 3, mRNA.
ILMN_1787248	SIVA	14	-0.418779	7.93519	-2.49839	0.0160871	0.34136	-3.04117	Homo sapiens CD27-binding (Siva) protein (SIVA), transcript variant 1, mRNA.
ILMN_3237986	MMGT1	X	0.465861	7.99778	2.49831	0.0160902	0.34136	-3.0413	Homo sapiens membrane magnesium transporter 1 (MMGT1), mRNA.
ILMN_1803376	AEBP2	12	0.316436	6.26566	2.498	0.0161028	0.34136	-3.04185	Homo sapiens AE binding protein 2 (AEBP2), mRNA.
ILMN_1685140	PRRC1	5	0.642096	7.18994	2.49704	0.0161411	0.34136	-3.04352	Homo sapiens proline-rich coiled-coil 1 (PRRC1), mRNA.
ILMN_1787511	THUMPD2	2	0.50521	6.07628	2.497	0.0161427	0.34136	-3.04359	Homo sapiens THUMP domain containing 2 (THUMPD2), mRNA.
ILMN_1784410	UBP1	3	0.656676	8.57095	2.49636	0.0161681	0.34136	-3.0447	Homo sapiens upstream binding protein 1 (LBP-1a) (UBP1), mRNA.
ILMN_1728471	ARFGEF1	8	0.620443	8.69318	2.49619	0.0161751	0.34136	-3.045	Homo sapiens ADP-ribosylation factor guanine nucleotide-exchange factor 1(brefeldin A-inhibited) (ARFGEF1), mRNA.
ILMN_2307455	UBE2A	X	0.658925	8.88723	2.49536	0.0162085	0.34136	-3.04645	Homo sapiens ubiquitin-conjugating enzyme E2A (RAD6 homolog) (UBE2A), transcript variant 2, mRNA.
ILMN_1777895	LRRC37B	17	0.539865	8.32742	2.49511	0.0162183	0.34136	-3.04687	Homo sapiens leucine rich repeat containing 37B (LRRC37B), mRNA.
ILMN_1715179	SNRPA1	15	0.427111	9.70955	2.49468	0.0162356	0.34136	-3.04762	Homo sapiens small nuclear ribonucleoprotein polypeptide A' (SNRPA1), mRNA.
ILMN_3307648	CS	12	0.308234	11.2952	2.49413	0.0162578	0.34136	-3.04858	Homo sapiens citrate synthase (CS), nuclear gene encoding mitochondrial protein, mRNA.
ILMN_1726967	TWSG1	18	0.388557	5.98413	2.49399	0.0162634	0.34136	-3.04882	Homo sapiens twisted gastrulation homolog 1 (Drosophila) (TWSG1), mRNA.
ILMN_3300972	SIVA1	14	-0.297164	9.80071	-2.49368	0.0162757	0.34136	-3.04935	Homo sapiens SIVA1, apoptosis-inducing factor (SIVA1), transcript variant 2, mRNA.
ILMN_1691567	GNPDA2	4	0.547694	6.18105	2.49349	0.0162837	0.34136	-3.0497	Homo sapiens glucosamine-6-phosphate deaminase 2 (GNPDA2), mRNA.
ILMN_2388466	TIA1	2	0.891823	7.91284	2.49334	0.0162896	0.34136	-3.04995	Homo sapiens TIA1 cytotoxic granule-associated RNA binding protein (TIA1), transcript variant 2, mRNA.
ILMN_1677305	PVR	19	-0.325108	7.07601	-2.49294	0.0163058	0.34136	-3.05065	Homo sapiens poliovirus receptor (PVR), mRNA.
ILMN_2186482	TMED7	5	0.885172	6.55439	2.49256	0.0163209	0.34136	-3.0513	Homo sapiens transmembrane emp24 protein transport domain containing 7 (TMED7), mRNA.
ILMN_1711702	CLEC2D	12	0.693478	8.72431	2.49238	0.0163285	0.34136	-3.05162	Homo sapiens C-type lectin domain family 2, member D (CLEC2D), transcript variant 1, mRNA.
ILMN_2105308	DPM1	20	0.740821	7.78124	2.49227	0.0163327	0.34136	-3.0518	Homo sapiens dolichyl-phosphate mannosyltransferase polypeptide 1, catalytic subunit (DPM1), mRNA.
ILMN_1726930	C5orf44	5	0.607148	5.993	2.49224	0.0163339	0.34136	-3.05186	Homo sapiens chromosome 5 open reading frame 44 (C5orf44), transcript variant 3, mRNA.
ILMN_1767595	LOC647488		-0.535357	6.07584	-2.49202	0.0163429	0.34136	-3.05224	PREDICTED: Homo sapiens hypothetical protein LOC647488 (LOC647488), mRNA.
ILMN_1766916	RPAP3	12	0.646929	7.06923	2.4911	0.0163803	0.34136	-3.05385	Homo sapiens RNA polymerase II associated protein 3 (RPAP3), mRNA.
ILMN_1782635	YARS2	12	0.582738	7.78963	2.4904	0.0164086	0.34136	-3.05506	Homo sapiens tyrosyl-tRNA synthetase 2, mitochondrial (YARS2), nuclear gene encoding mitochondrial protein, mRNA.
ILMN_1676629	INSIG2	2	0.808727	6.65723	2.48951	0.0164445	0.34136	-3.0566	Homo sapiens insulin induced gene 2 (INSIG2), mRNA.
ILMN_1737398	PTPLAD1	15	0.734878	7.91343	2.48936	0.0164506	0.34136	-3.05686	Homo sapiens protein tyrosine phosphatase-like A domain containing 1 (PTPLAD1), mRNA.
ILMN_1710668	LETM1	4	-0.397077	6.29248	-2.48791	0.01651	0.34136	-3.05939	Homo sapiens leucine zipper-EF-hand containing transmembrane protein 1 (LETM1), nuclear gene encoding mitochondrial protein, mRNA.
ILMN_1741176	CHMP2B	3	0.88131	7.03798	2.48771	0.016518	0.34136	-3.05972	Homo sapiens chromatin modifying protein 2B (CHMP2B), mRNA.
ILMN_2052790	NONO	X	0.366126	11.6922	2.48765	0.0165206	0.34136	-3.05984	Homo sapiens non-POU domain containing, octamer-binding (NONO), mRNA.
ILMN_1681675	RBM16	6	0.484182	7.57615	2.48673	0.0165581	0.34136	-3.06143	Homo sapiens RNA binding motif protein 16 (RBM16), mRNA.
ILMN_2126957	NOMO1	16	-0.40752	8.10678	-2.4867	0.0165595	0.34136	-3.06149	Homo sapiens NODAL modulator 1 (NOMO1), mRNA.
ILMN_1768558	LOC727848	14	-0.332181	6.28805	-2.48612	0.0165831	0.34136	-3.06248	PREDICTED: Homo sapiens similar to actin-like protein (LOC727848), mRNA.
ILMN_1807994	PCNP	3	1.19215	8.47708	2.48555	0.0166065	0.34136	-3.06347	Homo sapiens PEST proteolytic signal containing nuclear protein (PCNP), mRNA.
ILMN_1745076	CLINT1	5	0.907354	8.59652	2.48526	0.0166183	0.34136	-3.06397	Homo sapiens clathrin interactor 1 (CLINT1), mRNA.
ILMN_2401822	FTSJ1	X	0.4067	7.83845	2.48426	0.0166597	0.34136	-3.06572	Homo sapiens FtsJ homolog 1 (E. coli) (FTSJ1), transcript variant 1, mRNA.
ILMN_1761334	ARID4B	1	0.477062	6.11729	2.48412	0.0166653	0.34136	-3.06595	Homo sapiens AT rich interactive domain 4B (RBP1-like) (ARID4B), transcript variant 1, mRNA.
ILMN_1811433	RPL8	8	0.438872	6.02011	2.4831	0.0167071	0.34136	-3.06771	Homo sapiens ribosomal protein L8 (RPL8), transcript variant 2, mRNA.
ILMN_1806032	SLC25A16	10	-0.598179	7.9088	-2.48287	0.0167169	0.34136	-3.06813	Homo sapiens solute carrier family 25 (mitochondrial carrier; Graves disease autoantigen), member 16 (SLC25A16), nuclear gene encoding mitochondrial protein, mRNA.
ILMN_1780504	C19orf26	19	-0.433457	6.07574	-2.4826	0.016728	0.34136	-3.06859	Homo sapiens chromosome 19 open reading frame 26 (C19orf26), mRNA.
ILMN_1703743	AATF	17	-0.490637	9.46881	-2.48227	0.0167414	0.34136	-3.06915	Homo sapiens apoptosis antagonizing transcription factor (AATF), mRNA.
ILMN_1733875	RUNDC1	17	0.363307	8.58305	2.48194	0.0167552	0.34136	-3.06973	Homo sapiens RUN domain containing 1 (RUNDC1), mRNA.
ILMN_2290089	UBN1	16	-0.55809	6.40473	-2.48162	0.0167685	0.34136	-3.07029	Homo sapiens ubinuclein 1 (UBN1), transcript variant 2, mRNA.
ILMN_2088847	OTUD5	X	-0.593815	8.36835	-2.47981	0.0168437	0.34136	-3.07342	Homo sapiens OTU domain containing 5 (OTUD5), mRNA.
ILMN_2052598	ARMC10	7	0.743523	7.56225	2.47903	0.0168761	0.34136	-3.07477	Homo sapiens armadillo repeat containing 10 (ARMC10), mRNA.
ILMN_1807177	KIAA1797	9	0.388792	6.56516	2.47845	0.0169	0.34136	-3.07576	Homo sapiens KIAA1797 (KIAA1797), mRNA.
ILMN_2334303	SEC24B	4	0.536311	7.47246	2.47833	0.0169052	0.34136	-3.07598	Homo sapiens SEC24 family, member B (S. cerevisiae) (SEC24B), transcript variant 2, mRNA.
ILMN_1728660	PMPCB	7	0.617216	8.67933	2.47675	0.0169713	0.34136	-3.07872	Homo sapiens peptidase (mitochondrial processing) beta (PMPCB), nuclear gene encoding mitochondrial protein, mRNA.
ILMN_1776314	CHRNA10	11	-0.439498	6.95524	-2.47627	0.0169912	0.34136	-3.07954	Homo sapiens cholinergic receptor, nicotinic, alpha 10 (CHRNA10), mRNA.
ILMN_1700276	C14orf100	14	0.768859	7.53847	2.47583	0.0170096	0.34136	-3.0803	Homo sapiens chromosome 14 open reading frame 100 (C14orf100), mRNA.
ILMN_1677440	ATP6AP2	X	1.05299	10.8924	2.47548	0.0170242	0.34136	-3.0809	Homo sapiens ATPase, H+ transporting, lysosomal accessory protein 2 (ATP6AP2), mRNA.
ILMN_2404085	CLIP1	12	0.790112	8.37594	2.47458	0.0170622	0.34136	-3.08247	Homo sapiens CAP-GLY domain containing linker protein 1 (CLIP1), transcript variant 1, mRNA.
ILMN_1792589	PMCHL1		-0.330668	6.06604	-2.47451	0.0170651	0.34136	-3.08258	PREDICTED: Homo sapiens pro-melanin-concentrating hormone-like 1 (PMCHL1), misc RNA.
ILMN_3236594	SNORA29	6	-0.555519	7.04446	-2.47349	0.0171082	0.34136	-3.08435	Homo sapiens small nucleolar RNA, H/ACA box 29 (SNORA29), small nucleolar RNA.
ILMN_1721081	SP4	7	0.823932	7.34537	2.47232	0.0171574	0.34136	-3.08637	Homo sapiens Sp4 transcription factor (SP4), mRNA.
ILMN_1792820	NOC2L	1	-0.482253	6.24899	-2.47203	0.0171698	0.34136	-3.08687	Homo sapiens nucleolar complex associated 2 homolog (S. cerevisiae) (NOC2L), mRNA.
ILMN_1723632	PIGC	1	0.305735	8.97527	2.47171	0.0171833	0.34136	-3.08743	Homo sapiens phosphatidylinositol glycan anchor biosynthesis, class C (PIGC), transcript variant 1, mRNA.
ILMN_1877939		9	-0.42263	6.4712	-2.47149	0.0171926	0.34136	-3.0878	BX109006 NCI_CGAP_Lu5 Homo sapiens cDNA clone IMAGp998C013947, mRNA sequence
ILMN_3237632	NCLN	19	-0.339646	9.96046	-2.47144	0.0171947	0.34136	-3.08789	Homo sapiens nicalin homolog (zebrafish) (NCLN), mRNA.
ILMN_2379326	MAP3K7	6	0.684724	6.43567	2.47027	0.0172442	0.34136	-3.0899	Homo sapiens mitogen-activated protein kinase kinase kinase 7 (MAP3K7), transcript variant D, mRNA.
ILMN_1667839	UBR7	14	0.474943	7.93281	2.46943	0.0172802	0.34136	-3.09137	Homo sapiens ubiquitin protein ligase E3 component n-recognin 7 (putative) (UBR7), transcript variant 3, mRNA.
ILMN_2216852	PGK1	X	0.603025	8.85473	2.46912	0.0172932	0.34136	-3.09189	Homo sapiens phosphoglycerate kinase 1 (PGK1), mRNA.
ILMN_1762204	C1orf150	1	-0.50264	6.17244	-2.469	0.0172985	0.34136	-3.09211	Homo sapiens chromosome 1 open reading frame 150 (C1orf150), mRNA.
ILMN_1665205	ZNF260	19	0.563003	6.18983	2.46866	0.0173128	0.34136	-3.09269	Homo sapiens zinc finger protein 260 (ZNF260), mRNA.
ILMN_3187470	LOC100129094		-0.7572	9.43913	-2.46863	0.0173139	0.34136	-3.09273	PREDICTED: Homo sapiens similar to hCG2036765 (LOC100129094), mRNA.
ILMN_1694950	MRPL28	16	-0.317417	7.02626	-2.46787	0.0173463	0.34136	-3.09404	Homo sapiens mitochondrial ribosomal protein L28 (MRPL28), nuclear gene encoding mitochondrial protein, mRNA.
ILMN_1690965	DHX9	1	0.354495	6.98241	2.46743	0.0173652	0.34136	-3.09481	Homo sapiens DEAH (Asp-Glu-Ala-His) box polypeptide 9 (DHX9), transcript variant 1, mRNA.
ILMN_1809311	APOF	12	-0.654405	6.99258	-2.4674	0.0173665	0.34136	-3.09486	Homo sapiens apolipoprotein F (APOF), mRNA.
ILMN_1702698	LSM11	5	-0.432534	6.34284	-2.46657	0.0174021	0.34136	-3.09629	Homo sapiens LSM11, U7 small nuclear RNA associated (LSM11), mRNA.
ILMN_1801109	NARG1L	13	0.67407	6.30585	2.4662	0.0174179	0.34136	-3.09693	Homo sapiens NMDA receptor regulated 1-like (NARG1L), transcript variant 1, mRNA.
ILMN_1825955		10	-0.349443	6.36716	-2.46598	0.0174271	0.34136	-3.0973	nq82a06.s1 NCI_CGAP_Co9 Homo sapiens cDNA clone IMAGE:1158802 3, mRNA sequence
ILMN_1805800	RAB5A	3	0.888232	7.98269	2.46596	0.0174283	0.34136	-3.09735	Homo sapiens RAB5A, member RAS oncogene family (RAB5A), mRNA.
ILMN_1778371	CCBL2	1	0.683003	7.36273	2.46561	0.0174432	0.34136	-3.09795	Homo sapiens cysteine conjugate-beta lyase 2 (CCBL2), transcript variant 1, mRNA.
ILMN_1791467	LOC440503	19	-0.567081	6.0309	-2.46409	0.0175087	0.34136	-3.10057	Homo sapiens similar to RIKEN cDNA 2310076L09 (LOC440503), mRNA.
ILMN_1707062	REV1	2	0.774386	7.07716	2.46313	0.0175497	0.34136	-3.10221	Homo sapiens REV1 homolog (S. cerevisiae) (REV1), transcript variant 1, mRNA.
ILMN_1754145	CAPRIN1	11	0.450415	7.25201	2.46299	0.0175558	0.34136	-3.10246	Homo sapiens cell cycle associated protein 1 (CAPRIN1), transcript variant 1, mRNA.
ILMN_2321451	HNRNPD	4	0.421883	11.8555	2.46255	0.017575	0.34136	-3.10322	Homo sapiens heterogeneous nuclear ribonucleoprotein D (AU-rich element RNA binding protein 1, 37kDa) (HNRNPD), transcript variant 2, mRNA.
ILMN_2149766	APPBP2	17	0.739654	7.75894	2.46056	0.0176609	0.34136	-3.10664	Homo sapiens amyloid beta precursor protein (cytoplasmic tail) binding protein 2 (APPBP2), mRNA.
ILMN_1720889	SC4MOL	4	0.492146	6.74311	2.45979	0.0176945	0.34136	-3.10797	Homo sapiens sterol-C4-methyl oxidase-like (SC4MOL), transcript variant 2, mRNA.
ILMN_2412549	GAR1	4	0.4202	7.79484	2.45973	0.0176971	0.34136	-3.10808	Homo sapiens GAR1 ribonucleoprotein homolog (yeast) (GAR1), transcript variant 2, mRNA.
ILMN_2090558	C2orf25	2	0.65367	9.06734	2.45933	0.0177144	0.34136	-3.10876	Homo sapiens chromosome 2 open reading frame 25 (C2orf25), mRNA.
ILMN_1697440	PRPF4	9	0.350376	8.73187	2.45866	0.0177439	0.34136	-3.10992	Homo sapiens PRP4 pre-mRNA processing factor 4 homolog (yeast) (PRPF4), mRNA.
ILMN_1749014	ACLY	17	0.380674	8.79312	2.45843	0.0177536	0.34136	-3.11031	Homo sapiens ATP citrate lyase (ACLY), transcript variant 1, mRNA.
ILMN_2223010	VBP1	X	0.93828	7.60155	2.45833	0.0177579	0.34136	-3.11048	Homo sapiens von Hippel-Lindau binding protein 1 (VBP1), mRNA.
ILMN_1778625	CD44	11	0.68957	7.19821	2.45762	0.0177889	0.34136	-3.1117	Homo sapiens CD44 molecule (Indian blood group) (CD44), transcript variant 1, mRNA.
ILMN_1784203	ACRBP	12	-0.638773	9.46167	-2.45739	0.0177992	0.34136	-3.11211	Homo sapiens acrosin binding protein (ACRBP), mRNA.
ILMN_1784602	CDKN1A	6	-0.548416	10.4908	-2.45643	0.017841	0.34136	-3.11375	Homo sapiens cyclin-dependent kinase inhibitor 1A (p21, Cip1) (CDKN1A), transcript variant 1, mRNA.
ILMN_2196097	PPP2CA	5	0.771411	7.80639	2.45518	0.017896	0.34136	-3.11591	Homo sapiens protein phosphatase 2 (formerly 2A), catalytic subunit, alpha isoform (PPP2CA), mRNA.
ILMN_1664010	ELF1	13	0.790335	9.90965	2.45493	0.0179067	0.34136	-3.11633	Homo sapiens E74-like factor 1 (ets domain transcription factor) (ELF1), mRNA.
ILMN_1745887	FBXO21	12	0.533973	8.77736	2.45374	0.0179591	0.34136	-3.11837	Homo sapiens F-box protein 21 (FBXO21), transcript variant 2, mRNA.
ILMN_2378257	SDF4	1	-0.238102	8.8571	-2.45314	0.0179858	0.34136	-3.11941	Homo sapiens stromal cell derived factor 4 (SDF4), mRNA.
ILMN_1729058	SCAMP1	5	0.466109	6.06201	2.45272	0.0180041	0.34136	-3.12012	Homo sapiens secretory carrier membrane protein 1 (SCAMP1), mRNA.
ILMN_1757730	TTC27	2	0.721784	7.06775	2.45269	0.0180055	0.34136	-3.12018	Homo sapiens tetratricopeptide repeat domain 27 (TTC27), mRNA.
ILMN_1660585	C15orf40	15	-0.376531	6.34935	-2.4523	0.0180226	0.34136	-3.12084	Homo sapiens chromosome 15 open reading frame 40 (C15orf40), mRNA.
ILMN_1711799	C9orf40	9	0.440229	6.33392	2.45183	0.0180433	0.34136	-3.12165	Homo sapiens chromosome 9 open reading frame 40 (C9orf40), mRNA.
ILMN_1660305	PDE12	3	0.649666	6.79103	2.45163	0.0180525	0.34136	-3.122	Homo sapiens phosphodiesterase 12 (PDE12), mRNA.
ILMN_3289745	LOC339352		-0.424935	6.68994	-2.45135	0.0180647	0.34136	-3.12248	PREDICTED: Homo sapiens misc_RNA (LOC339352), miscRNA.
ILMN_2402947	USP14	18	0.799048	6.20835	2.45128	0.018068	0.34136	-3.1226	Homo sapiens ubiquitin specific peptidase 14 (tRNA-guanine transglycosylase) (USP14), transcript variant 2, mRNA.
ILMN_1664440	TP53BP1	15	-0.246579	7.56195	-2.45124	0.0180695	0.34136	-3.12266	Homo sapiens tumor protein p53 binding protein 1 (TP53BP1), mRNA.
ILMN_1783684	LOC648695		0.884593	7.79367	2.45054	0.0181006	0.34136	-3.12387	PREDICTED: Homo sapiens similar to retinoblastoma binding protein 4, transcript variant 5 (LOC648695), mRNA.
ILMN_1803036	TARBP1	1	0.662676	6.67984	2.44952	0.018146	0.34136	-3.12562	Homo sapiens TAR (HIV-1) RNA binding protein 1 (TARBP1), mRNA.
ILMN_1691575	SNX2	5	0.615119	8.4607	2.44945	0.0181489	0.34136	-3.12573	Homo sapiens sorting nexin 2 (SNX2), mRNA.
ILMN_2241775	TROVE2	1	0.812279	8.50924	2.44939	0.0181519	0.34136	-3.12585	Homo sapiens TROVE domain family, member 2 (TROVE2), transcript variant 1, mRNA.
ILMN_1889144		19	-0.380124	6.6072	-2.44856	0.0181889	0.34136	-3.12728	MR3-FN0206-070201-014-b05 FN0206 Homo sapiens cDNA, mRNA sequence
ILMN_2061405	NUP54	4	0.722542	6.71077	2.44786	0.0182198	0.34136	-3.12846	Homo sapiens nucleoporin 54kDa (NUP54), mRNA.
ILMN_1694240	MAP2K1	15	0.663008	9.69006	2.44769	0.0182274	0.34136	-3.12875	Homo sapiens mitogen-activated protein kinase kinase 1 (MAP2K1), mRNA.
ILMN_2387799	PDPK1	16	0.659159	8.29578	2.44761	0.0182313	0.34136	-3.1289	Homo sapiens 3-phosphoinositide dependent protein kinase-1 (PDPK1), transcript variant 2, mRNA.
ILMN_1747630	DEK	6	0.611749	7.76523	2.44751	0.0182354	0.34136	-3.12906	Homo sapiens DEK oncogene (DNA binding) (DEK), mRNA.
ILMN_1688346	ZNF800	7	1.05185	7.02692	2.44726	0.0182467	0.34136	-3.1295	Homo sapiens zinc finger protein 800 (ZNF800), mRNA.
ILMN_1730611	RTN4	2	0.829468	10.5159	2.44721	0.0182488	0.34136	-3.12958	Homo sapiens reticulon 4 (RTN4), transcript variant 3, mRNA.
ILMN_1738921	ACAA1	3	-0.328578	9.62049	-2.44648	0.0182815	0.34136	-3.13083	Homo sapiens acetyl-Coenzyme A acyltransferase 1 (peroxisomal 3-oxoacyl-Coenzyme A thiolase) (ACAA1), nuclear gene encoding mitochondrial protein, mRNA.
ILMN_1729130	C7orf42	7	0.577593	7.65323	2.44566	0.0183184	0.34136	-3.13224	Homo sapiens chromosome 7 open reading frame 42 (C7orf42), mRNA.
ILMN_1814247	TCFL5	20	0.710867	6.54316	2.44523	0.0183376	0.34136	-3.13297	Homo sapiens transcription factor-like 5 (basic helix-loop-helix) (TCFL5), mRNA.
ILMN_2047206	TMX3	18	0.635806	6.07327	2.44498	0.0183488	0.34136	-3.1334	Homo sapiens thioredoxin-related transmembrane protein 3 (TMX3), mRNA.
ILMN_1778104	ACADM	1	0.524129	7.31419	2.44413	0.018387	0.34136	-3.13486	Homo sapiens acyl-Coenzyme A dehydrogenase, C-4 to C-12 straight chain (ACADM), nuclear gene encoding mitochondrial protein, mRNA.
ILMN_2158705	ACYP2	2	0.508621	6.59066	2.44369	0.0184069	0.34136	-3.13562	Homo sapiens acylphosphatase 2, muscle type (ACYP2), mRNA.
ILMN_1718900	KCTD2	17	-0.472578	8.13993	-2.44341	0.0184196	0.34136	-3.1361	Homo sapiens potassium channel tetramerisation domain containing 2 (KCTD2), mRNA.
ILMN_1710937	IFI16	1	0.594632	10.2654	2.44325	0.0184265	0.34136	-3.13636	Homo sapiens interferon, gamma-inducible protein 16 (IFI16), mRNA.
ILMN_1737462	OXR1	8	1.22903	7.16521	2.44304	0.018436	0.34136	-3.13672	Homo sapiens oxidation resistance 1 (OXR1), mRNA.
ILMN_1725183	TBCE	1	0.52295	7.30206	2.44296	0.01844	0.34136	-3.13687	Homo sapiens tubulin folding cofactor E (TBCE), transcript variant 1, mRNA.
ILMN_1805474	C1orf131	1	0.742976	7.53581	2.44238	0.0184659	0.34136	-3.13786	Homo sapiens chromosome 1 open reading frame 131 (C1orf131), mRNA.
ILMN_1706268	PTGDR	14	0.679883	6.42921	2.442	0.018483	0.34136	-3.1385	Homo sapiens prostaglandin D2 receptor (DP) (PTGDR), mRNA.
ILMN_2088612	XPO4	13	0.408642	6.65366	2.44146	0.0185075	0.34136	-3.13943	Homo sapiens exportin 4 (XPO4), mRNA.
ILMN_1781028	ZMYM5	13	0.414595	6.68679	2.44118	0.0185203	0.34136	-3.13992	Homo sapiens zinc finger, MYM-type 5 (ZMYM5), transcript variant 1, mRNA.
ILMN_2061419	CYCSL1	6	-0.730495	10.2339	-2.44102	0.0185276	0.34136	-3.14019	Homo sapiens cytochrome c, somatic-like 1 (CYCSL1) on chromosome 6.
ILMN_1799104	SPAG9	17	0.518681	8.4379	2.44038	0.0185566	0.34136	-3.14129	Homo sapiens sperm associated antigen 9 (SPAG9), mRNA.
ILMN_1897741		5	0.955105	8.82391	2.43974	0.0185857	0.34136	-3.14238	AV737943 CB Homo sapiens cDNA clone CBDAEG06 5, mRNA sequence
ILMN_1711853	MED24	17	-0.454019	7.76853	-2.43961	0.0185916	0.34136	-3.14261	Homo sapiens mediator complex subunit 24 (MED24), transcript variant 1, mRNA.
ILMN_1732575	SEC14L1	17	-0.501486	9.19426	-2.43945	0.0185987	0.34136	-3.14287	Homo sapiens SEC14-like 1 (S. cerevisiae) (SEC14L1), mRNA.
ILMN_1778803	ZFAND6	15	0.557332	7.27739	2.43942	0.0185999	0.34136	-3.14292	Homo sapiens zinc finger, AN1-type domain 6 (ZFAND6), mRNA.
ILMN_1691097	HSP90AA1	14	0.736672	9.28425	2.4385	0.0186418	0.34136	-3.14449	Homo sapiens heat shock protein 90kDa alpha (cytosolic), class A member 1 (HSP90AA1), transcript variant 1, mRNA.
ILMN_3187403	LOC100129905		-0.517171	9.81484	-2.43833	0.0186495	0.34136	-3.14478	PREDICTED: Homo sapiens similar to hCG2027326 (LOC100129905), mRNA.
ILMN_1683609	UBE1	X	-0.531111	10.446	-2.43833	0.0186497	0.34136	-3.14479	Homo sapiens ubiquitin-activating enzyme E1 (UBE1), transcript variant 1, mRNA.
ILMN_1786429	P2RY5	13	0.671475	6.52484	2.43799	0.0186652	0.34136	-3.14537	Homo sapiens purinergic receptor P2Y, G-protein coupled, 5 (P2RY5), mRNA.
ILMN_2313158	MBNL1	3	0.947115	8.73261	2.43769	0.0186787	0.34136	-3.14587	Homo sapiens muscleblind-like (Drosophila) (MBNL1), transcript variant 5, mRNA.
ILMN_3177354	LOC100128425		-0.313397	6.26871	-2.43715	0.0187035	0.34136	-3.14681	PREDICTED: Homo sapiens hypothetical protein LOC100128425 (LOC100128425), mRNA.
ILMN_1785191	TMEM14A	6	0.591432	5.95181	2.43674	0.0187222	0.34136	-3.1475	Homo sapiens transmembrane protein 14A (TMEM14A), mRNA.
ILMN_2354381	PON2	7	0.752085	6.63248	2.43672	0.0187231	0.34136	-3.14754	Homo sapiens paraoxonase 2 (PON2), transcript variant 1, mRNA.
ILMN_2222984	RDH14	2	0.667107	8.18698	2.43635	0.0187401	0.34136	-3.14817	Homo sapiens retinol dehydrogenase 14 (all-trans/9-cis/11-cis) (RDH14), mRNA.
ILMN_2356068	CDC2L5	7	0.445885	8.73515	2.43631	0.0187418	0.34136	-3.14824	Homo sapiens cell division cycle 2-like 5 (cholinesterase-related cell division controller) (CDC2L5), transcript variant 2, mRNA.
ILMN_2214144	TWSG1	18	0.577395	6.37975	2.43577	0.0187669	0.34136	-3.14917	Homo sapiens twisted gastrulation homolog 1 (Drosophila) (TWSG1), mRNA.
ILMN_1812226	ICAM1	19	-0.425642	6.85674	-2.4352	0.0187927	0.34136	-3.15013	Homo sapiens intercellular adhesion molecule 1 (CD54), human rhinovirus receptor (ICAM1), mRNA.
ILMN_1733107	NOC4L	12	-0.583235	6.4884	-2.43507	0.0187987	0.34136	-3.15036	Homo sapiens nucleolar complex associated 4 homolog (S. cerevisiae) (NOC4L), mRNA.
ILMN_2323526	WAC	10	0.697803	9.4934	2.43478	0.0188123	0.34136	-3.15086	Homo sapiens WW domain containing adaptor with coiled-coil (WAC), transcript variant 3, mRNA.
ILMN_2150787	HLA-C	6	1.75963	7.05561	2.43446	0.0188268	0.34136	-3.1514	Homo sapiens major histocompatibility complex, class I, C (HLA-C), mRNA.
ILMN_1773561	RAP2C	X	0.503387	7.60178	2.43388	0.0188537	0.34136	-3.1524	Homo sapiens RAP2C, member of RAS oncogene family (RAP2C), mRNA.
ILMN_1782459	OSBPL8	12	1.20577	7.56152	2.43259	0.0189129	0.34136	-3.1546	Homo sapiens oxysterol binding protein-like 8 (OSBPL8), transcript variant 2, mRNA.
ILMN_2229032	NME6	3	-0.362318	8.50771	-2.43242	0.0189207	0.34136	-3.15488	Homo sapiens non-metastatic cells 6, protein expressed in (nucleoside-diphosphate kinase) (NME6), mRNA.
ILMN_1769673	ZNF655	7	-0.333074	6.89749	-2.43226	0.0189283	0.34136	-3.15516	Homo sapiens zinc finger protein 655 (ZNF655), transcript variant 4, mRNA.
ILMN_3215461	LOC100131989	2	-0.526637	11.4844	-2.43116	0.0189789	0.34136	-3.15703	PREDICTED: Homo sapiens hypothetical protein LOC100131989 (LOC100131989), mRNA.
ILMN_1802706	IDH3G	X	-0.441528	9.78949	-2.43079	0.018996	0.34136	-3.15766	Homo sapiens isocitrate dehydrogenase 3 (NAD+) gamma (IDH3G), nuclear gene encoding mitochondrial protein, transcript variant 2, mRNA.
ILMN_2377977	MTRR	5	-0.381854	6.45275	-2.43035	0.0190165	0.34136	-3.15842	Homo sapiens 5-methyltetrahydrofolate-homocysteine methyltransferase reductase (MTRR), transcript variant 1, mRNA.
ILMN_3246409	HNRNPH1	5	0.736075	10.0712	2.42892	0.0190831	0.34136	-3.16086	Homo sapiens heterogeneous nuclear ribonucleoprotein H1 (H) (HNRNPH1), mRNA.
ILMN_1682232	MIER1	1	0.450412	8.16638	2.42878	0.0190897	0.34136	-3.1611	Homo sapiens mesoderm induction early response 1 homolog (Xenopus laevis) (MIER1), transcript variant 1, mRNA.
ILMN_1785268	CD58	1	0.648536	7.25538	2.4286	0.0190978	0.34136	-3.1614	Homo sapiens CD58 molecule (CD58), mRNA.
ILMN_1716651	RUNX2	6	0.901475	6.71728	2.4269	0.0191773	0.34136	-3.1643	Homo sapiens runt-related transcription factor 2 (RUNX2), transcript variant 1, mRNA.
ILMN_2236655	HM13	20	-0.483226	8.44802	-2.42621	0.0192094	0.34136	-3.16547	Homo sapiens histocompatibility (minor) 13 (HM13), transcript variant 4, mRNA.
ILMN_1654552	MRPS31	13	0.620967	8.0034	2.42611	0.0192141	0.34136	-3.16565	Homo sapiens mitochondrial ribosomal protein S31 (MRPS31), nuclear gene encoding mitochondrial protein, mRNA.
ILMN_1667224	SLAMF8	1	0.405027	6.1195	2.4261	0.0192147	0.34136	-3.16567	Homo sapiens SLAM family member 8 (SLAMF8), mRNA.
ILMN_1671905	C10orf78	10	0.460119	6.08468	2.42435	0.0192966	0.34136	-3.16864	Homo sapiens chromosome 10 open reading frame 78 (C10orf78), transcript variant 2, mRNA.
ILMN_1692026	SUV420H1	11	0.389435	8.16605	2.42383	0.0193211	0.34136	-3.16953	Homo sapiens suppressor of variegation 4-20 homolog 1 (Drosophila) (SUV420H1), transcript variant 2, mRNA.
ILMN_2051519	RPL37A	2	0.35873	13.1834	2.42374	0.0193253	0.34136	-3.16968	Homo sapiens ribosomal protein L37a (RPL37A), mRNA.
ILMN_2307598	SLC37A3	7	0.584106	6.79074	2.42287	0.0193665	0.34136	-3.17117	Homo sapiens solute carrier family 37 (glycerol-3-phosphate transporter), member 3 (SLC37A3), transcript variant 2, mRNA.
ILMN_1717745	TIAL1	10	0.477718	6.73424	2.42188	0.0194132	0.34136	-3.17285	Homo sapiens TIA1 cytotoxic granule-associated RNA binding protein-like 1 (TIAL1), transcript variant 2, mRNA.
ILMN_1745702	LOC646675	22	0.490611	6.24621	2.4209	0.0194594	0.34136	-3.17451	PREDICTED: Homo sapiens similar to aconitase 2 precursor (LOC646675), mRNA.
ILMN_2279635	EIF4G2	11	0.819879	7.52851	2.42001	0.019502	0.34136	-3.17604	Homo sapiens eukaryotic translation initiation factor 4 gamma, 2 (EIF4G2), transcript variant 1, mRNA.
ILMN_1771135	ZKSCAN2	16	-0.314953	6.1635	-2.41992	0.0195061	0.34136	-3.17619	Homo sapiens zinc finger with KRAB and SCAN domains 2 (ZKSCAN2), mRNA.
ILMN_1796855	TIAL1	10	0.295079	9.04071	2.41912	0.0195442	0.34136	-3.17755	Homo sapiens TIA1 cytotoxic granule-associated RNA binding protein-like 1 (TIAL1), transcript variant 2, mRNA.
ILMN_1808584	FAM36A	1	0.431237	7.16894	2.41813	0.0195913	0.34136	-3.17924	Homo sapiens family with sequence similarity 36, member A (FAM36A), mRNA.
ILMN_1721888	ITGA2B	17	-1.20884	8.19461	-2.41767	0.0196132	0.34136	-3.18002	Homo sapiens integrin, alpha 2b (platelet glycoprotein IIb of IIb/IIIa complex, antigen CD41B) (ITGA2B), mRNA.
ILMN_1736311	POU2F2	19	-0.729321	6.9746	-2.41745	0.0196235	0.34136	-3.18039	Homo sapiens POU domain, class 2, transcription factor 2 (POU2F2), mRNA.
ILMN_1753712	STX10	19	-0.437374	9.86385	-2.41681	0.0196541	0.34136	-3.18147	Homo sapiens syntaxin 10 (STX10), mRNA.
ILMN_3186390	LOC100128510		-0.496217	9.30864	-2.41651	0.0196686	0.34136	-3.18199	PREDICTED: Homo sapiens hypothetical protein LOC100128510 (LOC100128510), mRNA.
ILMN_1717366	MDFIC	7	0.594039	6.08026	2.41545	0.0197193	0.34136	-3.18379	Homo sapiens MyoD family inhibitor domain containing (MDFIC), mRNA.
ILMN_1803429	CD44	11	0.821397	12.0478	2.4153	0.0197265	0.34136	-3.18404	Homo sapiens CD44 molecule (Indian blood group) (CD44), transcript variant 4, mRNA.
ILMN_1666004	WASL	7	0.635454	6.77929	2.41522	0.0197301	0.34136	-3.18417	Homo sapiens Wiskott-Aldrich syndrome-like (WASL), mRNA.
ILMN_1763404	LOC653226	10	0.917358	9.12224	2.4152	0.0197311	0.34136	-3.18421	PREDICTED: Homo sapiens similar to Signal recognition particle 9 kDa protein (SRP9) (LOC653226), mRNA.
ILMN_3251742	ZNF322A	6	0.720507	7.19152	2.41505	0.0197385	0.34136	-3.18447	Homo sapiens zinc finger protein 322A (ZNF322A), mRNA.
ILMN_1803279	TMED5	1	1.17815	8.08619	2.41484	0.0197485	0.34136	-3.18482	Homo sapiens transmembrane emp24 protein transport domain containing 5 (TMED5), mRNA.
ILMN_3293146	LOC642975		0.704218	8.80902	2.41479	0.0197511	0.34136	-3.18491	PREDICTED: Homo sapiens misc_RNA (LOC642975), miscRNA.
ILMN_1750549	PI4K2A	10	0.271972	6.29487	2.41449	0.0197653	0.34136	-3.18542	Homo sapiens phosphatidylinositol 4-kinase type 2 alpha (PI4K2A), mRNA.
ILMN_3229467	LOC729217		0.311779	7.51703	2.41414	0.019782	0.34136	-3.186	PREDICTED: Homo sapiens misc_RNA (LOC729217), miscRNA.
ILMN_1777721	MAPRE1	20	0.306001	10.7221	2.41373	0.0198016	0.34136	-3.1867	Homo sapiens microtubule-associated protein, RP/EB family, member 1 (MAPRE1), mRNA.
ILMN_1680618	MYC	8	0.588274	9.49199	2.41195	0.0198878	0.34136	-3.18973	Homo sapiens v-myc myelocytomatosis viral oncogene homolog (avian) (MYC), mRNA.
ILMN_1727045	RASGRP3	2	0.747187	6.95306	2.41139	0.0199147	0.34136	-3.19068	Homo sapiens RAS guanyl releasing protein 3 (calcium and DAG-regulated) (RASGRP3), mRNA.
ILMN_2069945	SNRNP27	2	0.517301	7.63718	2.41096	0.0199356	0.34136	-3.19141	Homo sapiens small nuclear ribonucleoprotein 27kDa (U4/U6.U5) (SNRNP27), mRNA.
ILMN_2322935	MAPKAPK5	12	0.408683	6.98627	2.41084	0.0199413	0.34136	-3.19161	Homo sapiens mitogen-activated protein kinase-activated protein kinase 5 (MAPKAPK5), transcript variant 2, mRNA.
ILMN_2351309	TIAL1	10	0.726568	6.25543	2.4101	0.0199771	0.34136	-3.19286	Homo sapiens TIA1 cytotoxic granule-associated RNA binding protein-like 1 (TIAL1), transcript variant 1, mRNA. XM_945560 XM_945564 XM_945566 XM_945569 XM_945570 XM_945572 XM_945573
ILMN_1750321	LBA1	3	-0.51014	9.58858	-2.40857	0.0200515	0.34136	-3.19546	Homo sapiens lupus brain antigen 1 (LBA1), mRNA.
ILMN_1665049	SPG11	15	0.631627	9.46701	2.40853	0.0200532	0.34136	-3.19552	Homo sapiens spastic paraplegia 11 (autosomal recessive) (SPG11), transcript variant 1, mRNA.
ILMN_1685012	EAF1	3	0.429632	6.92933	2.40848	0.020056	0.34136	-3.19562	Homo sapiens ELL associated factor 1 (EAF1), mRNA.
ILMN_2344373	MVP	16	-0.501264	9.79923	-2.40841	0.0200591	0.34136	-3.19572	Homo sapiens major vault protein (MVP), transcript variant 1, mRNA.
ILMN_3242551	LOC100130707		0.622936	6.90285	2.40827	0.020066	0.34136	-3.19596	PREDICTED: Homo sapiens hypothetical protein LOC100130707 (LOC100130707), mRNA.
ILMN_1769508	PIGX	3	-0.540414	9.52347	-2.40741	0.0201081	0.34136	-3.19743	Homo sapiens phosphatidylinositol glycan anchor biosynthesis, class X (PIGX), mRNA.
ILMN_1791119	NDUFA10	2	-0.436273	8.9834	-2.40702	0.0201271	0.34136	-3.19809	Homo sapiens NADH dehydrogenase (ubiquinone) 1 alpha subcomplex, 10, 42kDa (NDUFA10), nuclear gene encoding mitochondrial protein, mRNA.
ILMN_2230672	MRPL18	6	0.339313	8.80968	2.40699	0.0201286	0.34136	-3.19814	Homo sapiens mitochondrial ribosomal protein L18 (MRPL18), nuclear gene encoding mitochondrial protein, mRNA.
ILMN_1776073	CCT4	2	0.477519	6.24149	2.40693	0.0201313	0.34136	-3.19823	Homo sapiens chaperonin containing TCP1, subunit 4 (delta) (CCT4), mRNA.
ILMN_1877818		13	-0.615824	6.33727	-2.40677	0.0201391	0.34136	-3.1985	ov70a09.s1 Soares_testis_NHT Homo sapiens cDNA clone IMAGE:1642648 3, mRNA sequence
ILMN_1723874	MRPS6	21	0.401782	10.6351	2.40613	0.0201707	0.34136	-3.1996	Homo sapiens mitochondrial ribosomal protein S6 (MRPS6), nuclear gene encoding mitochondrial protein, mRNA.
ILMN_1724753	NIN	14	1.0562	8.30709	2.40612	0.0201712	0.34136	-3.19962	Homo sapiens ninein (GSK3B interacting protein) (NIN), transcript variant 2, mRNA.
ILMN_1802669	PPP3CB	10	0.633309	8.67759	2.40592	0.0201806	0.34136	-3.19994	Homo sapiens protein phosphatase 3 (formerly 2B), catalytic subunit, beta isoform (PPP3CB), mRNA.
ILMN_1880184		2	0.374764	6.03578	2.40553	0.0201998	0.34136	-3.20061	EST366316 MAGE resequences, MAGC Homo sapiens cDNA, mRNA sequence
ILMN_1682197	NFXL1	4	0.86109	6.60643	2.40519	0.0202163	0.34136	-3.20118	Homo sapiens nuclear transcription factor, X-box binding-like 1 (NFXL1), mRNA.
ILMN_1691760	FAM45A	10	0.693001	9.17237	2.40409	0.0202707	0.34136	-3.20305	Homo sapiens family with sequence similarity 45, member A (FAM45A), mRNA.
ILMN_1774596	BSCL2	11	-0.385744	9.42796	-2.40326	0.0203116	0.34136	-3.20446	Homo sapiens Bernardinelli-Seip congenital lipodystrophy 2 (seipin) (BSCL2), mRNA.
ILMN_3244592	SNORA68	19	-0.32325	6.31332	-2.40268	0.0203399	0.34136	-3.20543	Homo sapiens small nucleolar RNA, H/ACA box 68 (SNORA68), small nucleolar RNA.
ILMN_1793724	C3orf31	3	0.410498	7.48316	2.40143	0.0204015	0.34136	-3.20755	Homo sapiens chromosome 3 open reading frame 31 (C3orf31), mRNA.
ILMN_1656413	ZMPSTE24	1	0.79631	9.00977	2.4014	0.0204032	0.34136	-3.2076	Homo sapiens zinc metallopeptidase (STE24 homolog, S. cerevisiae) (ZMPSTE24), mRNA.
ILMN_1733356	PREI3	2	0.71229	6.67713	2.40087	0.0204293	0.34136	-3.2085	Homo sapiens preimplantation protein 3 (PREI3), transcript variant 2, mRNA.
ILMN_2408796	C19orf28	19	-0.698832	6.47612	-2.39974	0.0204852	0.34136	-3.2104	Homo sapiens chromosome 19 open reading frame 28 (C19orf28), transcript variant 2, mRNA.
ILMN_1656621	CHMP2A	19	-0.39948	9.65019	-2.39961	0.0204918	0.34136	-3.21063	Homo sapiens chromatin modifying protein 2A (CHMP2A), transcript variant 1, mRNA.
ILMN_1673917	GTF2I	7	0.493317	6.68971	2.39903	0.0205206	0.34136	-3.21161	Homo sapiens general transcription factor II, i (GTF2I), transcript variant 3, mRNA.
ILMN_1727001	DDX46	5	0.744639	7.30642	2.39885	0.0205297	0.34136	-3.21192	Homo sapiens DEAD (Asp-Glu-Ala-Asp) box polypeptide 46 (DDX46), mRNA.
ILMN_1803977	GALNT1	18	0.498306	6.31808	2.39855	0.0205445	0.34136	-3.21242	Homo sapiens UDP-N-acetyl-alpha-D-galactosamine:polypeptide N-acetylgalactosaminyltransferase 1 (GalNAc-T1) (GALNT1), mRNA.
ILMN_2230862	GYG1	3	0.693694	9.84099	2.39817	0.0205634	0.34136	-3.21306	Homo sapiens glycogenin 1 (GYG1), mRNA.
ILMN_1706386	SLC39A4	8	-0.495935	6.4064	-2.39752	0.0205956	0.34136	-3.21415	Homo sapiens solute carrier family 39 (zinc transporter), member 4 (SLC39A4), transcript variant 1, mRNA.
ILMN_1700518	HMGN4	6	0.743485	9.67777	2.39671	0.0206363	0.34136	-3.21553	Homo sapiens high mobility group nucleosomal binding domain 4 (HMGN4), mRNA.
ILMN_2333594	SUMO2	17	0.414947	10.5782	2.39607	0.020668	0.34136	-3.21661	Homo sapiens SMT3 suppressor of mif two 3 homolog 2 (S. cerevisiae) (SUMO2), transcript variant 2, mRNA.
ILMN_2203463	SPATS2	12	-0.472431	6.45553	-2.39515	0.0207141	0.34136	-3.21816	Homo sapiens spermatogenesis associated, serine-rich 2 (SPATS2), mRNA.
ILMN_1815552	NTAN1	16	0.376406	8.32706	2.39475	0.0207341	0.34136	-3.21883	Homo sapiens N-terminal asparagine amidase (NTAN1), mRNA.
ILMN_3247325	LOC100190939	13	-0.42723	6.83527	-2.39437	0.0207533	0.34136	-3.21948	Homo sapiens hypothetical LOC100190939 (LOC100190939), non-coding RNA.
ILMN_1776602	RNASE4	14	0.628406	6.13724	2.39427	0.0207584	0.34136	-3.21965	Homo sapiens ribonuclease, RNase A family, 4 (RNASE4), transcript variant 3, mRNA.
ILMN_2232166	CCDC90B	11	0.580502	8.12244	2.39393	0.0207754	0.34136	-3.22022	Homo sapiens coiled-coil domain containing 90B (CCDC90B), mRNA.
ILMN_1796755	ITGB5	3	-0.618549	6.76157	-2.39325	0.0208097	0.34136	-3.22137	Homo sapiens integrin, beta 5 (ITGB5), mRNA. XM_944688 XM_944693
ILMN_2375973	ALKBH1	14	0.340261	7.02224	2.39324	0.0208101	0.34136	-3.22139	Homo sapiens alkB, alkylation repair homolog 1 (E. coli) (ALKBH1), mRNA.
ILMN_1676799	MFAP1	15	0.468955	8.2926	2.39293	0.0208256	0.34136	-3.22191	Homo sapiens microfibrillar-associated protein 1 (MFAP1), mRNA.
ILMN_1778177	ZNF207	17	0.440057	9.8402	2.39277	0.0208334	0.34136	-3.22217	Homo sapiens zinc finger protein 207 (ZNF207), transcript variant 2, mRNA.
ILMN_1813604	NDUFB7	19	-0.416545	9.16694	-2.39253	0.0208455	0.34136	-3.22257	Homo sapiens NADH dehydrogenase (ubiquinone) 1 beta subcomplex, 7, 18kDa (NDUFB7), nuclear gene encoding mitochondrial protein, mRNA.
ILMN_1712556	ZW10	11	0.437927	7.44485	2.39249	0.0208476	0.34136	-3.22264	Homo sapiens ZW10, kinetochore associated, homolog (Drosophila) (ZW10), mRNA.
ILMN_1769091	PRCP	11	0.542142	11.2872	2.39098	0.020924	0.34136	-3.22519	Homo sapiens prolylcarboxypeptidase (angiotensinase C) (PRCP), transcript variant 2, mRNA.
ILMN_3302715	LOC730134		-0.345799	6.36727	-2.39092	0.0209272	0.34136	-3.2253	PREDICTED: Homo sapiens similar to hCG1815165 (LOC730134), mRNA.
ILMN_1805345	MOSPD3	7	-0.479942	7.28288	-2.38954	0.0209967	0.34136	-3.22762	Homo sapiens motile sperm domain containing 3 (MOSPD3), transcript variant 2, mRNA.
ILMN_2055156	PAG1	8	1.01019	8.10484	2.38886	0.0210313	0.34136	-3.22876	Homo sapiens phosphoprotein associated with glycosphingolipid microdomains 1 (PAG1), mRNA.
ILMN_2062468	IGFBP7	4	0.43645	7.91397	2.38815	0.0210677	0.34136	-3.22997	Homo sapiens insulin-like growth factor binding protein 7 (IGFBP7), mRNA.
ILMN_1672006	SSB	2	0.500173	7.62352	2.38763	0.0210939	0.34136	-3.23084	Homo sapiens Sjogren syndrome antigen B (autoantigen La) (SSB), mRNA.
ILMN_1803423	ARHGEF6	X	0.538617	11.2299	2.38747	0.0211022	0.34136	-3.23111	Homo sapiens Rac/Cdc42 guanine nucleotide exchange factor (GEF) 6 (ARHGEF6), mRNA.
ILMN_1726667	LOC648638		0.336787	6.33746	2.38709	0.0211213	0.34136	-3.23174	PREDICTED: Homo sapiens similar to Peptidyl-prolyl cis-trans isomerase NIMA-interacting 4 (Rotamase Pin4) (PPIase Pin4) (Parvulin 14) (Par14) (Peptidyl-prolyl cis/trans isomerase EPVH) (hPar14) (LOC648638), mRNA.
ILMN_2194627	GMCL1	2	0.518421	8.91844	2.38669	0.0211419	0.34136	-3.23242	Homo sapiens germ cell-less homolog 1 (Drosophila) (GMCL1), mRNA.
ILMN_1710697	BUD31	7	-0.251723	10.5498	-2.38666	0.0211435	0.34136	-3.23248	Homo sapiens BUD31 homolog (S. cerevisiae) (BUD31), mRNA.
ILMN_2381753	G3BP2	4	1.01872	8.90902	2.38663	0.0211451	0.34136	-3.23253	Homo sapiens GTPase activating protein (SH3 domain) binding protein 2 (G3BP2), transcript variant 3, mRNA.
ILMN_1662839	PLEKHA1	10	0.857003	7.56032	2.38642	0.0211555	0.34136	-3.23287	Homo sapiens pleckstrin homology domain containing, family A (phosphoinositide binding specific) member 1 (PLEKHA1), transcript variant 2, mRNA.
ILMN_1744534	LYRM5	12	0.651554	7.34362	2.38625	0.0211644	0.34136	-3.23317	Homo sapiens LYR motif containing 5 (LYRM5), mRNA.
ILMN_1663158	ZNF174	16	0.293426	6.19304	2.38606	0.021174	0.34136	-3.23348	Homo sapiens zinc finger protein 174 (ZNF174), transcript variant 2, mRNA.
ILMN_1738346	EFHA1	13	0.868267	7.81113	2.38513	0.0212218	0.34136	-3.23506	Homo sapiens EF-hand domain family, member A1 (EFHA1), mRNA.
ILMN_2057573	FAM62B	7	0.405066	10.8041	2.38503	0.0212267	0.34136	-3.23522	Homo sapiens family with sequence similarity 62 (C2 domain containing) member B (FAM62B), mRNA.
ILMN_1800078	LMO2	11	0.492068	8.90116	2.38466	0.0212458	0.34136	-3.23584	Homo sapiens LIM domain only 2 (rhombotin-like 1) (LMO2), mRNA.
ILMN_1870457		X	-0.812521	8.32899	-2.38432	0.0212633	0.34136	-3.23642	ny62g05.s1 NCI_CGAP_GCB1 Homo sapiens cDNA clone IMAGE:1282904 3, mRNA sequence
ILMN_1751143	C7orf23	7	0.651633	8.24051	2.38403	0.0212781	0.34136	-3.2369	Homo sapiens chromosome 7 open reading frame 23 (C7orf23), mRNA.
ILMN_1748546	2002-09-01	2	0.541687	10.5603	2.38367	0.0212964	0.34136	-3.2375	Homo sapiens septin 2 (SEPT2), transcript variant 1, mRNA.
ILMN_1699476	RPE	2	0.669067	6.13771	2.3836	0.0213002	0.34136	-3.23763	Homo sapiens ribulose-5-phosphate-3-epimerase (RPE), transcript variant 1, mRNA.
ILMN_3249331	LOC100133482		-0.401049	6.08857	-2.38344	0.0213084	0.34136	-3.2379	PREDICTED: Homo sapiens hypothetical protein LOC100133482 (LOC100133482), mRNA.
ILMN_1750167	PRR3	6	-0.304549	7.04688	-2.38318	0.0213219	0.34136	-3.23834	Homo sapiens proline rich 3 (PRR3), transcript variant 1, mRNA.
ILMN_1744129	DTX2	7	-0.508648	6.75943	-2.38302	0.0213302	0.34136	-3.23861	Homo sapiens deltex homolog 2 (Drosophila) (DTX2), mRNA.
ILMN_1656134	CNOT7	8	0.448358	9.43123	2.38299	0.0213316	0.34136	-3.23865	Homo sapiens CCR4-NOT transcription complex, subunit 7 (CNOT7), transcript variant 1, mRNA.
ILMN_1741180	HEXDC	17	-0.42935	7.78127	-2.38269	0.0213471	0.34136	-3.23916	Homo sapiens hexosaminidase (glycosyl hydrolase family 20, catalytic domain) containing (HEXDC), mRNA.
ILMN_1736510	FOXN2	2	1.17901	8.4127	2.38182	0.0213919	0.34136	-3.24062	Homo sapiens forkhead box N2 (FOXN2), mRNA.
ILMN_1727761	GMEB1	1	-0.432265	8.32478	-2.38157	0.0214045	0.34136	-3.24103	Homo sapiens glucocorticoid modulatory element binding protein 1 (GMEB1), transcript variant 2, mRNA.
ILMN_2067656	CCND2	12	0.537692	10.4263	2.38106	0.0214309	0.34136	-3.24189	Homo sapiens cyclin D2 (CCND2), mRNA.
ILMN_1788711	HSN2	12	0.546226	7.0374	2.38063	0.0214532	0.34136	-3.24262	Homo sapiens hereditary sensory neuropathy, type II (HSN2), mRNA.
ILMN_1821176		18	0.722882	9.39753	2.38049	0.0214606	0.34136	-3.24286	601441142F1 NIH_MGC_72 Homo sapiens cDNA clone IMAGE:3915971 5, mRNA sequence
ILMN_2041161	DENND4A	15	0.378414	6.32365	2.38042	0.0214638	0.34136	-3.24296	Homo sapiens DENN/MADD domain containing 4A (DENND4A), mRNA.
ILMN_1797698	RBM12	20	0.803704	6.3779	2.37911	0.0215318	0.34136	-3.24517	Homo sapiens RNA binding motif protein 12 (RBM12), transcript variant 1, mRNA.
ILMN_3227563	LOC729255		-0.516489	6.87563	-2.37893	0.0215414	0.34136	-3.24548	PREDICTED: Homo sapiens misc_RNA (LOC729255), miscRNA.
ILMN_2411731	HPS5	11	0.494967	7.10111	2.37866	0.021555	0.34136	-3.24592	Homo sapiens Hermansky-Pudlak syndrome 5 (HPS5), transcript variant 2, mRNA.
ILMN_2117171	LMO4	1	0.356516	9.53924	2.3782	0.021579	0.34136	-3.2467	Homo sapiens LIM domain only 4 (LMO4), mRNA.
ILMN_3273493	LOC100130092	8	0.339802	7.91736	2.37778	0.0216009	0.34136	-3.2474	PREDICTED: Homo sapiens misc_RNA (LOC100130092), miscRNA.
ILMN_1680302	LOC643446	4	0.360006	5.96859	2.37672	0.0216561	0.34136	-3.24918	PREDICTED: Homo sapiens similar to ribonucleic acid binding protein S1 (LOC643446), mRNA.
ILMN_1719286	CTSA	20	-0.565176	10.0723	-2.3767	0.0216574	0.34136	-3.24922	Homo sapiens cathepsin A (CTSA), transcript variant 1, mRNA.
ILMN_2162972	LYZ	12	0.641022	8.11301	2.37614	0.0216867	0.34136	-3.25016	Homo sapiens lysozyme (renal amyloidosis) (LYZ), mRNA.
ILMN_1663866	TGFBI	5	0.440115	11.5618	2.37608	0.0216894	0.34136	-3.25025	Homo sapiens transforming growth factor, beta-induced, 68kDa (TGFBI), mRNA.
ILMN_1684887	SAMSN1	21	0.699422	7.11423	2.37574	0.0217073	0.34136	-3.25083	Homo sapiens SAM domain, SH3 domain and nuclear localization signals 1 (SAMSN1), mRNA.
ILMN_1777066	NIF3L1	2	0.549491	8.39244	2.37527	0.0217321	0.34136	-3.25162	Homo sapiens NIF3 NGG1 interacting factor 3-like 1 (S. pombe) (NIF3L1), mRNA.
ILMN_1736901	ZDHHC23	3	0.462023	6.03538	2.37475	0.021759	0.34136	-3.25249	Homo sapiens zinc finger, DHHC-type containing 23 (ZDHHC23), mRNA.
ILMN_2367782	STARD7	2	0.442523	8.17923	2.3744	0.0217777	0.34136	-3.25308	Homo sapiens START domain containing 7 (STARD7), transcript variant 2, mRNA.
ILMN_1798164	PHF3	6	0.653569	9.80654	2.37411	0.0217925	0.34136	-3.25356	Homo sapiens PHD finger protein 3 (PHF3), mRNA.
ILMN_1657283	ALKBH5	17	0.273732	12.0483	2.37326	0.0218371	0.34136	-3.25498	Homo sapiens alkB, alkylation repair homolog 5 (E. coli) (ALKBH5), mRNA.
ILMN_1683146	FTH1	11	0.480348	9.05858	2.37212	0.0218971	0.34136	-3.2569	Homo sapiens ferritin, heavy polypeptide 1 (FTH1), mRNA.
ILMN_1702168	HSD17B12	11	0.480203	8.53016	2.37197	0.0219051	0.34136	-3.25715	Homo sapiens hydroxysteroid (17-beta) dehydrogenase 12 (HSD17B12), mRNA.
ILMN_1741398	KIAA0406	20	-0.405213	7.08922	-2.37176	0.0219162	0.34136	-3.2575	Homo sapiens KIAA0406 (KIAA0406), mRNA.
ILMN_1780291	NFAT5	16	0.589999	7.12967	2.3715	0.0219298	0.34136	-3.25794	Homo sapiens nuclear factor of activated T-cells 5, tonicity-responsive (NFAT5), transcript variant 2, mRNA.
ILMN_2223772	GP6	19	-0.602127	7.11402	-2.37132	0.0219393	0.34136	-3.25824	Homo sapiens glycoprotein VI (platelet) (GP6), mRNA.
ILMN_1767470	SCPEP1	17	0.538283	9.89497	2.37104	0.0219543	0.34136	-3.25871	Homo sapiens serine carboxypeptidase 1 (SCPEP1), mRNA.
ILMN_1721138	GRPEL2	5	0.492634	7.22363	2.37075	0.0219693	0.34136	-3.25919	Homo sapiens GrpE-like 2, mitochondrial (E. coli) (GRPEL2), nuclear gene encoding mitochondrial protein, mRNA.
ILMN_1745904	CCDC6	10	0.541189	8.81029	2.37049	0.0219833	0.34136	-3.25963	Homo sapiens coiled-coil domain containing 6 (CCDC6), mRNA.
ILMN_1703330	FEM1C	5	0.765444	7.75243	2.36992	0.0220133	0.34136	-3.26058	Homo sapiens fem-1 homolog c (C. elegans) (FEM1C), mRNA.
ILMN_1675130	NFIC	19	-0.528175	9.78456	-2.36944	0.0220386	0.34136	-3.26139	Homo sapiens nuclear factor I/C (CCAAT-binding transcription factor) (NFIC), transcript variant 2, mRNA.
ILMN_1762712	HHEX	10	0.687036	8.26457	2.36932	0.0220453	0.34136	-3.2616	Homo sapiens hematopoietically expressed homeobox (HHEX), mRNA.
ILMN_1907620		6	-0.318512	6.97262	-2.36893	0.022066	0.34136	-3.26225	DB299679 BRACE3 Homo sapiens cDNA clone BRACE3024579 3, mRNA sequence
ILMN_3204838	LOC390298		-0.469681	7.31053	-2.36877	0.0220743	0.34136	-3.26251	PREDICTED: Homo sapiens similar to translocase of inner mitochondrial membrane 17 homolog B (LOC390298), miscRNA.
ILMN_2367428	FAM96A	15	0.523771	6.84298	2.36861	0.0220827	0.34136	-3.26278	Homo sapiens family with sequence similarity 96, member A (FAM96A), transcript variant 2, mRNA.
ILMN_3304130	LOC729236		0.550182	10.8873	2.36853	0.022087	0.34136	-3.26291	PREDICTED: Homo sapiens misc_RNA (LOC729236), miscRNA.
ILMN_1712748	C14orf129	14	0.660086	6.55168	2.36846	0.0220907	0.34136	-3.26303	Homo sapiens chromosome 14 open reading frame 129 (C14orf129), mRNA.
ILMN_1706498	DSE	6	1.00402	7.56293	2.36845	0.0220914	0.34136	-3.26305	Homo sapiens dermatan sulfate epimerase (DSE), transcript variant 1, mRNA.
ILMN_2365569	ICA1	7	-0.333142	6.1018	-2.3684	0.022094	0.34136	-3.26313	Homo sapiens islet cell autoantigen 1, 69kDa (ICA1), transcript variant 2, mRNA.
ILMN_1725644	UBE2D2	5	0.750637	6.06641	2.36836	0.0220963	0.34136	-3.2632	Homo sapiens ubiquitin-conjugating enzyme E2D 2 (UBC4/5 homolog, yeast) (UBE2D2), transcript variant 1, mRNA.
ILMN_3242152	LAMB2L	3	-0.381153	6.23684	-2.36791	0.0221202	0.34136	-3.26396	Homo sapiens laminin, beta 2-like (LAMB2L), non-coding RNA.
ILMN_1745811	TDRD3	13	0.363836	6.0432	2.36787	0.0221222	0.34136	-3.26402	Homo sapiens tudor domain containing 3 (TDRD3), mRNA.
ILMN_1709611	PSMA1	11	0.429747	10.1035	2.36727	0.0221539	0.34136	-3.26502	Homo sapiens proteasome (prosome, macropain) subunit, alpha type, 1 (PSMA1), transcript variant 1, mRNA.
ILMN_2054233	SENP6	6	0.555321	7.57509	2.36727	0.0221539	0.34136	-3.26502	Homo sapiens SUMO1/sentrin specific peptidase 6 (SENP6), mRNA.
ILMN_3229652	LOC728953		-0.368701	6.92524	-2.3672	0.0221575	0.34136	-3.26513	PREDICTED: Homo sapiens similar to S19 ribosomal protein (LOC728953), mRNA.
ILMN_2174729	ZNF318	6	0.334539	6.92116	2.36639	0.0222009	0.34136	-3.2665	Homo sapiens zinc finger protein 318 (ZNF318), mRNA.
ILMN_3284177	LOC100132425	10	-0.379972	6.46699	-2.36623	0.0222094	0.34136	-3.26676	PREDICTED: Homo sapiens hypothetical protein LOC100132425 (LOC100132425), mRNA.
ILMN_1727618	C8orf38	8	0.392106	6.03432	2.3651	0.0222698	0.34136	-3.26866	Homo sapiens chromosome 8 open reading frame 38 (C8orf38), mRNA.
ILMN_1670134	FADS1	11	0.568797	6.39728	2.36447	0.0223034	0.34136	-3.26971	Homo sapiens fatty acid desaturase 1 (FADS1), mRNA.
ILMN_1736814	CLNS1A	11	0.517384	8.7775	2.36413	0.0223219	0.34136	-3.27028	Homo sapiens chloride channel, nucleotide-sensitive, 1A (CLNS1A), mRNA.
ILMN_1800530	CENTG2	2	0.485659	6.93314	2.36407	0.0223249	0.34136	-3.27038	Homo sapiens centaurin, gamma 2 (CENTG2), mRNA.
ILMN_1674243	TFRC	3	0.756828	8.20883	2.36407	0.0223249	0.34136	-3.27038	Homo sapiens transferrin receptor (p90, CD71) (TFRC), mRNA.
ILMN_3229052	SNRNP35	12	-0.314722	6.4013	-2.36317	0.0223731	0.34136	-3.27188	Homo sapiens small nuclear ribonucleoprotein 35kDa (U11/U12) (SNRNP35), transcript variant 4, mRNA.
ILMN_2377174	SYPL1	7	0.819457	8.46818	2.36249	0.0224095	0.34136	-3.27301	Homo sapiens synaptophysin-like 1 (SYPL1), transcript variant 2, mRNA.
ILMN_1685631	KIAA0892	19	0.30002	8.51698	2.36249	0.0224097	0.34136	-3.27302	Homo sapiens KIAA0892 (KIAA0892), mRNA.
ILMN_1759676	HOXC13	12	-0.324307	6.26961	-2.36238	0.0224158	0.34136	-3.27321	Homo sapiens homeobox C13 (HOXC13), mRNA.
ILMN_1670462	HUS1	7	0.342487	6.30845	2.36204	0.0224338	0.34136	-3.27376	Homo sapiens HUS1 checkpoint homolog (S. pombe) (HUS1), mRNA.
ILMN_1793651	UBE2N	12	0.699304	7.95416	2.3612	0.0224795	0.34136	-3.27518	Homo sapiens ubiquitin-conjugating enzyme E2N (UBC13 homolog, yeast) (UBE2N), mRNA.
ILMN_1656682	AZIN1	8	0.989618	8.5358	2.36026	0.0225301	0.34136	-3.27675	Homo sapiens antizyme inhibitor 1 (AZIN1), transcript variant 1, mRNA.
ILMN_2332558	ARL5A	2	1.01763	6.43312	2.35957	0.0225675	0.34136	-3.2779	Homo sapiens ADP-ribosylation factor-like 5A (ARL5A), transcript variant 3, mRNA.
ILMN_2344130	PSMD4	1	-0.346414	10.2555	-2.35935	0.0225793	0.34136	-3.27827	Homo sapiens proteasome (prosome, macropain) 26S subunit, non-ATPase, 4 (PSMD4), mRNA.
ILMN_1651799	SLC38A2	12	1.04796	7.82632	2.35928	0.0225831	0.34136	-3.27838	Homo sapiens solute carrier family 38, member 2 (SLC38A2), mRNA.
ILMN_1739586	FEZ2	2	0.702084	8.71006	2.35919	0.0225877	0.34136	-3.27853	Homo sapiens fasciculation and elongation protein zeta 2 (zygin II) (FEZ2), transcript variant 1, mRNA.
ILMN_2371379	ACLY	17	0.396765	9.77396	2.359	0.022598	0.34136	-3.27884	Homo sapiens ATP citrate lyase (ACLY), transcript variant 2, mRNA.
ILMN_1659703	WWP2	16	0.535762	7.55226	2.35797	0.0226539	0.34136	-3.28056	Homo sapiens WW domain containing E3 ubiquitin protein ligase 2 (WWP2), transcript variant 3, mRNA.
ILMN_1771689	EXD2	14	0.391806	6.7511	2.35753	0.0226779	0.34136	-3.2813	Homo sapiens exonuclease 3'-5' domain containing 2 (EXD2), mRNA.
ILMN_2320850	UBE2D3	4	1.02186	10.2632	2.35726	0.0226923	0.34136	-3.28174	Homo sapiens ubiquitin-conjugating enzyme E2D 3 (UBC4/5 homolog, yeast) (UBE2D3), transcript variant 6, mRNA.
ILMN_2130514	FAM76B	11	0.632176	6.07275	2.35703	0.0227052	0.34136	-3.28214	Homo sapiens family with sequence similarity 76, member B (FAM76B), mRNA.
ILMN_1695961	CLK3	15	-0.502524	8.39188	-2.3567	0.0227228	0.34136	-3.28268	Homo sapiens CDC-like kinase 3 (CLK3), transcript variant phclk3, mRNA.
ILMN_1707156	LRRFIP2	3	0.31	8.31527	2.35632	0.0227436	0.34136	-3.28332	Homo sapiens leucine rich repeat (in FLII) interacting protein 2 (LRRFIP2), transcript variant 2, mRNA.
ILMN_3236481	LOC100129086	12	0.592619	6.64091	2.35611	0.022755	0.34136	-3.28367	PREDICTED: Homo sapiens similar to HIG1 domain family, member 1A (LOC100129086), mRNA.
ILMN_1759097	MLLT11	1	0.532966	7.01173	2.35601	0.0227608	0.34136	-3.28384	Homo sapiens myeloid/lymphoid or mixed-lineage leukemia (trithorax homolog, Drosophila); translocated to, 11 (MLLT11), mRNA.
ILMN_3244434	ARAP2	4	0.487185	6.83979	2.35553	0.0227869	0.34136	-3.28464	Homo sapiens ArfGAP with RhoGAP domain, ankyrin repeat and PH domain 2 (ARAP2), mRNA.
ILMN_3203868	LOC649873	17	-0.342675	6.05526	-2.35538	0.0227951	0.34136	-3.28489	PREDICTED: Homo sapiens misc_RNA (LOC649873), miscRNA.
ILMN_1784166	C7orf28A		-0.315917	6.10419	-2.35514	0.0228081	0.34136	-3.28529	PREDICTED: Homo sapiens chromosome 7 open reading frame 28A (C7orf28A), mRNA.
ILMN_1695386	RAD51C	17	0.56097	6.1403	2.35514	0.0228082	0.34136	-3.28529	Homo sapiens RAD51 homolog C (S. cerevisiae) (RAD51C), transcript variant 2, mRNA.
ILMN_1715661	TFAM	10	0.707339	7.36683	2.35492	0.0228201	0.34136	-3.28565	Homo sapiens transcription factor A, mitochondrial (TFAM), nuclear gene encoding mitochondrial protein, mRNA.
ILMN_1791820	ZNF768	16	-0.392962	6.30628	-2.35458	0.0228388	0.34136	-3.28622	Homo sapiens zinc finger protein 768 (ZNF768), mRNA.
ILMN_1682727	JAZF1	7	0.860195	8.08028	2.35444	0.0228466	0.34136	-3.28646	Homo sapiens JAZF zinc finger 1 (JAZF1), mRNA.
ILMN_3238576	FOXD4L4	9	-0.411425	6.49952	-2.35429	0.0228549	0.34136	-3.28671	Homo sapiens forkhead box D4-like 4 (FOXD4L4), mRNA.
ILMN_2176768	SEPHS1	10	0.779297	6.84113	2.35354	0.0228957	0.34136	-3.28796	Homo sapiens selenophosphate synthetase 1 (SEPHS1), mRNA.
ILMN_1705153	NEFH	22	-0.385477	6.24591	-2.35342	0.0229023	0.34136	-3.28816	Homo sapiens neurofilament, heavy polypeptide 200kDa (NEFH), mRNA.
ILMN_1782377	LOC440354	16	0.487705	6.7571	2.3534	0.0229034	0.34136	-3.28819	Homo sapiens PI-3-kinase-related kinase SMG-1 pseudogene (LOC440354), non-coding RNA.
ILMN_1782538	VIM	10	0.335962	13.4666	2.35338	0.0229047	0.34136	-3.28823	Homo sapiens vimentin (VIM), mRNA.
ILMN_1768176	CXorf26	X	0.411511	8.11062	2.3532	0.0229142	0.34136	-3.28852	Homo sapiens chromosome X open reading frame 26 (CXorf26), mRNA.
ILMN_1796094	CD36	7	0.69176	8.63666	2.35274	0.0229395	0.34136	-3.28928	Homo sapiens CD36 molecule (thrombospondin receptor) (CD36), transcript variant 3, mRNA.
ILMN_2384241	TGFBR2	3	0.702052	11.1772	2.35263	0.0229455	0.34136	-3.28947	Homo sapiens transforming growth factor, beta receptor II (70/80kDa) (TGFBR2), transcript variant 1, mRNA.
ILMN_1679838	WBP5	X	-0.370246	6.3154	-2.35255	0.0229498	0.34136	-3.2896	Homo sapiens WW domain binding protein 5 (WBP5), transcript variant 2, mRNA.
ILMN_1860638		8	-0.464301	8.65701	-2.35176	0.0229937	0.34136	-3.29093	Homo sapiens mRNA; cDNA DKFZp779K2051 (from clone DKFZp779K2051)
ILMN_1708147	TBPL1	6	0.561658	8.57203	2.35169	0.0229971	0.34136	-3.29103	Homo sapiens TBP-like 1 (TBPL1), mRNA.
ILMN_1771862	TXNDC11	16	-0.389158	7.50334	-2.35157	0.0230041	0.34136	-3.29124	Homo sapiens thioredoxin domain containing 11 (TXNDC11), mRNA.
ILMN_2407082	2015-09-01	1	0.873401	9.35485	2.35156	0.0230047	0.34136	-3.29126	Homo sapiens 15 kDa selenoprotein (SEP15), transcript variant 1, mRNA.
ILMN_1654542	C5orf21	5	0.559347	7.87873	2.35143	0.0230117	0.34136	-3.29147	Homo sapiens chromosome 5 open reading frame 21 (C5orf21), mRNA.
ILMN_1655093	LOC727773	2	-0.411475	6.19391	-2.35123	0.0230225	0.34136	-3.2918	PREDICTED: Homo sapiens similar to inhibitor of growth family, member 5, transcript variant 2 (LOC727773), mRNA.
ILMN_1669206	CNOT1	16	0.346487	10.6428	2.3512	0.0230242	0.34136	-3.29185	Homo sapiens CCR4-NOT transcription complex, subunit 1 (CNOT1), transcript variant 1, mRNA.
ILMN_1673788	CDV3	3	0.519395	9.2317	2.35116	0.0230267	0.34136	-3.29193	Homo sapiens CDV3 homolog (mouse) (CDV3), mRNA. XM_945284 XM_945286 XM_945287
ILMN_1698001	NCK1	3	0.771019	8.01462	2.35059	0.0230577	0.34136	-3.29286	Homo sapiens NCK adaptor protein 1 (NCK1), mRNA.
ILMN_1770682	TEP1	14	-0.542286	6.05746	-2.35057	0.0230592	0.34136	-3.29291	Homo sapiens telomerase-associated protein 1 (TEP1), mRNA.
ILMN_1751362	FASTKD1	2	0.553942	5.89064	2.3501	0.023085	0.34136	-3.29369	Homo sapiens FAST kinase domains 1 (FASTKD1), mRNA.
ILMN_1739274	PDHB	3	0.600014	10.3832	2.35004	0.0230881	0.34136	-3.29378	Homo sapiens pyruvate dehydrogenase (lipoamide) beta (PDHB), mRNA.
ILMN_2319952	VDR	12	-0.359992	6.55827	-2.3499	0.0230962	0.34136	-3.29402	Homo sapiens vitamin D (1,25- dihydroxyvitamin D3) receptor (VDR), transcript variant 1, mRNA.
ILMN_1802615	CDK6	7	0.639409	7.86176	2.3492	0.0231346	0.34136	-3.29518	Homo sapiens cyclin-dependent kinase 6 (CDK6), mRNA.
ILMN_3239531	C4orf48	4	-0.511665	6.51465	-2.34906	0.0231425	0.34136	-3.29542	Homo sapiens chromosome 4 open reading frame 48 (C4orf48), mRNA.
ILMN_1700466	LOC389517		-0.578818	7.40544	-2.34903	0.0231444	0.34136	-3.29547	Homo sapiens Williams Beuren syndrome chromosome region 19 pseudogene (LOC389517) on chromosome 7.
ILMN_1688971	NOL11	17	0.604256	8.47672	2.34858	0.0231692	0.34136	-3.29622	Homo sapiens nucleolar protein 11 (NOL11), mRNA.
ILMN_1708728	H2AFJ	12	-0.462194	10.1066	-2.34841	0.0231783	0.34136	-3.29649	Homo sapiens H2A histone family, member J (H2AFJ), transcript variant 1, mRNA.
ILMN_1685480	TARS	5	0.523764	7.41654	2.34818	0.0231913	0.34136	-3.29688	Homo sapiens threonyl-tRNA synthetase (TARS), mRNA.
ILMN_1773200	CP110	16	0.7521	6.51284	2.34815	0.0231929	0.34136	-3.29693	Homo sapiens CP110 protein (CP110), mRNA.
ILMN_1788462	AMD1	6	0.938028	8.80841	2.34786	0.0232088	0.34136	-3.29741	Homo sapiens adenosylmethionine decarboxylase 1 (AMD1), transcript variant 2, mRNA.
ILMN_1701006	HEXIM2	17	-0.494496	7.23841	-2.34753	0.0232274	0.34136	-3.29797	Homo sapiens hexamthylene bis-acetamide inducible 2 (HEXIM2), mRNA.
ILMN_1654370	TESK2	1	0.370456	7.15233	2.34705	0.023254	0.34136	-3.29876	Homo sapiens testis-specific kinase 2 (TESK2), mRNA.
ILMN_2176063	FCGR1A	1	-0.599818	8.4627	-2.34665	0.023276	0.34136	-3.29942	Homo sapiens Fc fragment of IgG, high affinity Ia, receptor (CD64) (FCGR1A), mRNA.
ILMN_3251227	TBC1D22A	22	-0.420805	8.04831	-2.34621	0.0233005	0.34136	-3.30015	Homo sapiens TBC1 domain family, member 22A (TBC1D22A), mRNA.
ILMN_1778381	LOC650029		-0.379413	9.35315	-2.34587	0.0233199	0.34136	-3.30073	PREDICTED: Homo sapiens similar to RNA-binding protein 4 (RNA-binding motif protein 4) (Lark homolog) (Hlark) (RNA-binding motif protein 4a), transcript variant 1 (LOC650029), mRNA.
ILMN_3187283	LOC100128460	4	-0.651428	10.2041	-2.3456	0.0233349	0.34136	-3.30118	PREDICTED: Homo sapiens misc_RNA (LOC100128460), miscRNA.
ILMN_1859007		2	-0.680598	8.98569	-2.34555	0.0233372	0.34136	-3.30125	wf40a08.x1 Soares_NFL_T_GBC_S1 Homo sapiens cDNA clone IMAGE:2358038 3 similar to contains Alu repetitive element;, mRNA sequence
ILMN_1727183	ZNF763	19	-0.652534	8.68729	-2.34525	0.0233545	0.34136	-3.30176	Homo sapiens zinc finger protein 763 (ZNF763), mRNA.
ILMN_2367239	RCAN1	21	0.556252	6.37567	2.34511	0.0233618	0.34136	-3.30198	Homo sapiens regulator of calcineurin 1 (RCAN1), transcript variant 2, mRNA.
ILMN_2104106	XPR1	1	0.636506	7.5726	2.34382	0.0234341	0.34136	-3.30413	Homo sapiens xenotropic and polytropic retrovirus receptor (XPR1), mRNA.
ILMN_1670420	METAP2	12	0.582109	8.31416	2.3437	0.0234407	0.34136	-3.30432	Homo sapiens methionyl aminopeptidase 2 (METAP2), mRNA.
ILMN_1665357	EPS15	1	0.766088	6.99462	2.34329	0.023464	0.34136	-3.30501	Homo sapiens epidermal growth factor receptor pathway substrate 15 (EPS15), transcript variant 1, mRNA.
ILMN_1913336		5	0.373856	6.73807	2.34318	0.0234699	0.34136	-3.30519	Homo sapiens cDNA FLJ38835 fis, clone MESAN2002424
ILMN_1773073	PHYH	10	0.532866	6.78086	2.34308	0.0234755	0.34136	-3.30536	Homo sapiens phytanoyl-CoA 2-hydroxylase (PHYH), transcript variant 2, mRNA.
ILMN_1673138	ZBTB33	X	0.769294	8.5627	2.34292	0.0234847	0.34136	-3.30563	Homo sapiens zinc finger and BTB domain containing 33 (ZBTB33), mRNA.
ILMN_1761721	VPS35	16	0.640472	9.3307	2.34266	0.0234991	0.34136	-3.30605	Homo sapiens vacuolar protein sorting 35 homolog (S. cerevisiae) (VPS35), mRNA.
ILMN_1726989	C1orf86	1	-0.317573	7.91415	-2.34257	0.0235044	0.34136	-3.30621	Homo sapiens chromosome 1 open reading frame 86 (C1orf86), mRNA.
ILMN_2055781	KLRF1	12	0.548977	7.5019	2.34239	0.0235146	0.34136	-3.30651	Homo sapiens killer cell lectin-like receptor subfamily F, member 1 (KLRF1), mRNA.
ILMN_1702235	LOC649571		-0.416915	6.42206	-2.342	0.0235363	0.34136	-3.30715	PREDICTED: Homo sapiens similar to Cysteine-rich protein 1 (Cysteine-rich intestinal protein) (CRIP) (LOC649571), mRNA.
ILMN_1660199	ACAA2	18	0.410368	7.87224	2.34099	0.0235929	0.34136	-3.30883	Homo sapiens acetyl-Coenzyme A acyltransferase 2 (mitochondrial 3-oxoacyl-Coenzyme A thiolase) (ACAA2), nuclear gene encoding mitochondrial protein, mRNA.
ILMN_1800619	BRI3BP	12	0.355466	6.68185	2.34079	0.0236041	0.34136	-3.30916	Homo sapiens BRI3 binding protein (BRI3BP), mRNA.
ILMN_2129545	GNB4	3	-0.736324	8.61066	-2.34062	0.023614	0.34136	-3.30945	Homo sapiens guanine nucleotide binding protein (G protein), beta polypeptide 4 (GNB4), mRNA.
ILMN_1788689	PHIP	6	0.558014	10.0442	2.33947	0.0236786	0.34136	-3.31135	Homo sapiens pleckstrin homology domain interacting protein (PHIP), mRNA.
ILMN_1686388	LOC644330	19	-0.497828	9.32643	-2.33915	0.0236967	0.34136	-3.31188	PREDICTED: Homo sapiens similar to tropomyosin 3 isoform 2 (LOC644330), mRNA.
ILMN_3240524	MFSD6	2	0.615018	7.10849	2.33907	0.0237016	0.34136	-3.31202	Homo sapiens major facilitator superfamily domain containing 6 (MFSD6), mRNA.
ILMN_2279339	WTAP	6	0.50259	8.66027	2.33907	0.0237016	0.34136	-3.31202	Homo sapiens Wilms tumor 1 associated protein (WTAP), transcript variant 1, mRNA.
ILMN_3249963	PCBP2	12	-0.408518	6.36621	-2.33839	0.0237398	0.34136	-3.31314	Homo sapiens poly(rC) binding protein 2 (PCBP2), transcript variant 6, mRNA.
ILMN_2367638	CAMKK2	12	-0.472973	8.10575	-2.33711	0.0238126	0.34136	-3.31527	Homo sapiens calcium/calmodulin-dependent protein kinase kinase 2, beta (CAMKK2), transcript variant 6, mRNA.
ILMN_1767514	LOC441155	6	-0.528374	8.39597	-2.33573	0.0238909	0.34136	-3.31755	PREDICTED: Homo sapiens similar to Zinc finger CCCH-type domain-containing protein 11A, transcript variant 2 (LOC441155), mRNA.
ILMN_1691181	TMX1	14	0.992847	7.53459	2.33562	0.0238973	0.34136	-3.31774	Homo sapiens thioredoxin-related transmembrane protein 1 (TMX1), mRNA.
ILMN_1839019		3	0.556979	8.40434	2.33456	0.0239578	0.34136	-3.3195	Homo sapiens mRNA; cDNA DKFZp779O0231 (from clone DKFZp779O0231)
ILMN_1785765	TM9SF2	13	0.640412	9.35962	2.33452	0.0239597	0.34136	-3.31955	Homo sapiens transmembrane 9 superfamily member 2 (TM9SF2), mRNA.
ILMN_2390859	NFKB2	10	-0.495769	7.4134	-2.33408	0.0239849	0.34136	-3.32029	Homo sapiens nuclear factor of kappa light polypeptide gene enhancer in B-cells 2 (p49/p100) (NFKB2), transcript variant 2, mRNA.
ILMN_1730731	ERLIN1	10	0.437278	6.04399	2.33402	0.0239882	0.34136	-3.32038	Homo sapiens ER lipid raft associated 1 (ERLIN1), mRNA.
ILMN_1788886	TOX	8	0.395211	5.91369	2.33357	0.0240144	0.34136	-3.32114	Homo sapiens thymocyte selection-associated high mobility group box (TOX), mRNA.
ILMN_1806692	HEXB	5	0.445412	10.7266	2.33352	0.0240171	0.34136	-3.32122	Homo sapiens hexosaminidase B (beta polypeptide) (HEXB), mRNA.
ILMN_1671809	DUSP22	6	-0.256387	9.64227	-2.33325	0.0240326	0.34136	-3.32166	Homo sapiens dual specificity phosphatase 22 (DUSP22), mRNA.
ILMN_1715703	DALRD3	3	0.385813	6.32442	2.33308	0.024042	0.34136	-3.32194	Homo sapiens DALR anticodon binding domain containing 3 (DALRD3), transcript variant 1, mRNA.
ILMN_1673962	NUP205	7	0.471867	8.73805	2.33295	0.0240499	0.34136	-3.32216	Homo sapiens nucleoporin 205kDa (NUP205), mRNA.
ILMN_2128087	NAT12	14	0.347614	6.06866	2.33197	0.0241058	0.34136	-3.32378	Homo sapiens N-acetyltransferase 12 (NAT12), mRNA.
ILMN_1796712	S100A10	1	0.355913	12.6688	2.33086	0.0241698	0.34136	-3.32562	Homo sapiens S100 calcium binding protein A10 (annexin II ligand, calpactin I, light polypeptide (p11)) (S100A10), mRNA.
ILMN_1687858	CALM2	2	0.628491	11.5563	2.33081	0.0241727	0.34136	-3.32571	Homo sapiens calmodulin 2 (phosphorylase kinase, delta) (CALM2), mRNA.
ILMN_2061732	YRDC	1	0.427931	7.73071	2.33058	0.024186	0.34136	-3.32609	Homo sapiens yrdC domain containing (E. coli) (YRDC), nuclear gene encoding mitochondrial protein, mRNA.
ILMN_1775744	MRPS16	10	-0.642656	9.55759	-2.33046	0.0241925	0.34136	-3.32627	Homo sapiens mitochondrial ribosomal protein S16 (MRPS16), nuclear gene encoding mitochondrial protein, mRNA.
ILMN_1701855	PPP1CC	12	1.04625	9.72901	2.33044	0.0241937	0.34136	-3.32631	Homo sapiens protein phosphatase 1, catalytic subunit, gamma isoform (PPP1CC), mRNA.
ILMN_2316104	IQCB1	3	0.609641	6.78157	2.32975	0.0242333	0.34136	-3.32745	Homo sapiens IQ motif containing B1 (IQCB1), transcript variant 3, mRNA.
ILMN_3246010	CYB5RL	1	-0.425609	6.51222	-2.3297	0.0242365	0.34136	-3.32754	Homo sapiens cytochrome b5 reductase-like (CYB5RL), mRNA.
ILMN_3289090	LOC728059		0.972351	8.11971	2.32965	0.0242391	0.34136	-3.32761	PREDICTED: Homo sapiens misc_RNA (LOC728059), miscRNA.
ILMN_2405521	MTHFD2	2	0.632598	6.78065	2.32931	0.024259	0.34136	-3.32818	Homo sapiens methylenetetrahydrofolate dehydrogenase (NADP+ dependent) 2, methenyltetrahydrofolate cyclohydrolase (MTHFD2), nuclear gene encoding mitochondrial protein, transcript variant 2, mRNA.
ILMN_3182020	LOC100129441		-0.818814	8.71006	-2.32916	0.0242677	0.34136	-3.32843	PREDICTED: Homo sapiens hypothetical protein LOC100129441 (LOC100129441), mRNA.
ILMN_1669905	DCP2	5	0.91864	9.15808	2.32912	0.0242701	0.34136	-3.3285	Homo sapiens DCP2 decapping enzyme homolog (S. cerevisiae) (DCP2), mRNA.
ILMN_3242008	DEM1	1	-0.6279	7.86901	-2.32909	0.024272	0.34136	-3.32855	Homo sapiens defects in morphology 1 homolog (S. cerevisiae) (DEM1), mRNA.
ILMN_3235416	PATE1	11	-0.563494	6.68974	-2.32899	0.0242774	0.34136	-3.32871	Homo sapiens prostate and testis expressed 1 (PATE1), mRNA.
ILMN_1798728	C19orf2	19	0.676894	8.95502	2.3289	0.0242826	0.34136	-3.32886	Homo sapiens chromosome 19 open reading frame 2 (C19orf2), transcript variant 2, mRNA.
ILMN_1661142	TMF1	3	0.720007	6.91541	2.32885	0.0242857	0.34136	-3.32895	Homo sapiens TATA element modulatory factor 1 (TMF1), mRNA.
ILMN_2189007	CTGLF1	10	-0.330975	6.1342	-2.32767	0.0243538	0.34136	-3.33089	Homo sapiens centaurin, gamma-like family, member 1 (CTGLF1), mRNA.
ILMN_2242463	CTSC	11	0.606437	9.22228	2.32734	0.0243732	0.34136	-3.33144	Homo sapiens cathepsin C (CTSC), transcript variant 1, mRNA.
ILMN_1800575	LOC649260		-0.39316	6.85537	-2.32703	0.0243912	0.34136	-3.33196	PREDICTED: Homo sapiens similar to LIM and senescent cell antigen-like domains 1 (LOC649260), mRNA.
ILMN_1668417	WASPIP	2	1.00096	9.11489	2.32681	0.024404	0.34136	-3.33232	Homo sapiens Wiskott-Aldrich syndrome protein interacting protein (WASPIP), mRNA.
ILMN_1713682	FBXO11	2	0.890185	8.75024	2.32676	0.0244068	0.34136	-3.3324	Homo sapiens F-box protein 11 (FBXO11), transcript variant 1, mRNA.
ILMN_1655261	ERP27	12	0.536433	7.80351	2.32645	0.0244247	0.34136	-3.33291	Homo sapiens endoplasmic reticulum protein 27 kDa (ERP27), mRNA.
ILMN_3302905	LOC729798		0.32951	12.8825	2.32625	0.0244364	0.34136	-3.33324	PREDICTED: Homo sapiens similar to ribosomal protein L23a (LOC729798), mRNA.
ILMN_1678579	CPT2	1	0.357828	7.96178	2.32602	0.0244496	0.34136	-3.33362	Homo sapiens carnitine palmitoyltransferase II (CPT2), nuclear gene encoding mitochondrial protein, mRNA.
ILMN_1789999	SLC30A7	1	0.493538	10.4122	2.32599	0.0244511	0.34136	-3.33366	Homo sapiens solute carrier family 30 (zinc transporter), member 7 (SLC30A7), mRNA.
ILMN_1740749	RPL7A	9	0.308688	11.5066	2.32532	0.0244903	0.34136	-3.33477	Homo sapiens ribosomal protein L7a (RPL7A), mRNA.
ILMN_1668861	LOC732165		-0.47533	6.6577	-2.3248	0.0245207	0.34136	-3.33564	PREDICTED: Homo sapiens similar to Triosephosphate isomerase (TIM) (Triose-phosphate isomerase), transcript variant 2 (LOC732165), mRNA.
ILMN_1792587	VPS4B	18	1.00427	9.57087	2.32453	0.0245365	0.34136	-3.33608	Homo sapiens vacuolar protein sorting 4 homolog B (S. cerevisiae) (VPS4B), mRNA.
ILMN_2203807	MRP63	13	-0.536595	10.7366	-2.32387	0.0245752	0.34136	-3.33718	Homo sapiens mitochondrial ribosomal protein 63 (MRP63), nuclear gene encoding mitochondrial protein, mRNA.
ILMN_1716838	C21orf56	21	-0.469757	6.13131	-2.32377	0.0245809	0.34136	-3.33734	Homo sapiens chromosome 21 open reading frame 56 (C21orf56), mRNA.
ILMN_1705783	NXF1	11	-0.306531	10.3685	-2.3237	0.0245851	0.34136	-3.33746	Homo sapiens nuclear RNA export factor 1 (NXF1), transcript variant 2, mRNA.
ILMN_1789702	GBE1	3	0.4306	7.05058	2.32365	0.0245876	0.34136	-3.33753	Homo sapiens glucan (1,4-alpha-), branching enzyme 1 (glycogen branching enzyme, Andersen disease, glycogen storage disease type IV) (GBE1), mRNA.
ILMN_1781373	IFIH1	2	0.784404	7.93594	2.32358	0.0245919	0.34136	-3.33765	Homo sapiens interferon induced with helicase C domain 1 (IFIH1), mRNA.
ILMN_2061452	ORC2L	2	0.458885	6.7461	2.32354	0.0245942	0.34136	-3.33772	Homo sapiens origin recognition complex, subunit 2-like (yeast) (ORC2L), mRNA.
ILMN_1696407	SFRS2	17	0.65141	10.5141	2.32353	0.0245947	0.34136	-3.33773	Homo sapiens splicing factor, arginine/serine-rich 2 (SFRS2), mRNA.
ILMN_1741204	KLHDC2	14	0.742316	8.03647	2.32249	0.0246559	0.34136	-3.33946	Homo sapiens kelch domain containing 2 (KLHDC2), mRNA.
ILMN_1657682	GFM1	3	0.798451	7.17371	2.32232	0.0246655	0.34136	-3.33973	Homo sapiens G elongation factor, mitochondrial 1 (GFM1), nuclear gene encoding mitochondrial protein, mRNA.
ILMN_1668752	FLJ20850	19	-0.428733	6.53992	-2.32217	0.0246745	0.34136	-3.33998	Homo sapiens hypothetical protein FLJ20850 (FLJ20850), mRNA.
ILMN_1672287	MYNN	3	0.603441	6.21587	2.32193	0.0246883	0.34136	-3.34037	Homo sapiens myoneurin (MYNN), mRNA.
ILMN_1784753	PAIP2	5	0.781612	9.99619	2.32193	0.0246887	0.34136	-3.34038	Homo sapiens poly(A) binding protein interacting protein 2 (PAIP2), transcript variant 1, mRNA.
ILMN_2151739	CAT	11	0.683231	8.5909	2.32175	0.0246991	0.34136	-3.34067	Homo sapiens catalase (CAT), mRNA.
ILMN_2168449	DHX15	4	0.62936	10.1993	2.32083	0.0247528	0.34136	-3.34218	Homo sapiens DEAH (Asp-Glu-Ala-His) box polypeptide 15 (DHX15), mRNA.
ILMN_1715407	LOC644404	1	-0.357781	6.21364	-2.32029	0.0247849	0.34136	-3.34308	PREDICTED: Homo sapiens hypothetical protein LOC644404 (LOC644404), mRNA.
ILMN_3297126	TYMP	22	-0.640338	9.11086	-2.32025	0.0247873	0.34136	-3.34315	Homo sapiens thymidine phosphorylase (TYMP), transcript variant 1, mRNA.
ILMN_2145518	TMEM126B	11	0.804803	7.75609	2.3195	0.0248312	0.34136	-3.34438	Homo sapiens transmembrane protein 126B (TMEM126B), mRNA.
ILMN_1795228	ZFAND5	9	1.02644	10.6602	2.31949	0.0248318	0.34136	-3.34439	Homo sapiens zinc finger, AN1-type domain 5 (ZFAND5), mRNA.
ILMN_1862001		13	0.405513	6.38235	2.31812	0.024913	0.34136	-3.34666	AGENCOURT_8120841 Lupski_dorsal_root_ganglion Homo sapiens cDNA clone IMAGE:6178568 5, mRNA sequence
ILMN_2054725	SUGT1	13	0.282335	6.67963	2.31749	0.0249503	0.34136	-3.3477	Homo sapiens SGT1, suppressor of G2 allele of SKP1 (S. cerevisiae) (SUGT1), mRNA.
ILMN_2359029	C11orf17	11	-0.334776	6.34683	-2.31685	0.024988	0.34136	-3.34875	Homo sapiens chromosome 11 open reading frame 17 (C11orf17), transcript variant 2, mRNA.
ILMN_1814856	C9orf7	9	-0.484827	6.56002	-2.3165	0.0250087	0.34136	-3.34932	Homo sapiens chromosome 9 open reading frame 7 (C9orf7), mRNA.
ILMN_1787324	C16orf48	16	-0.287213	8.58428	-2.31623	0.0250245	0.34136	-3.34976	Homo sapiens chromosome 16 open reading frame 48 (C16orf48), mRNA.
ILMN_1659339	ELP4	11	0.461316	6.2488	2.31587	0.0250461	0.34136	-3.35036	Homo sapiens elongation protein 4 homolog (S. cerevisiae) (ELP4), mRNA.
ILMN_1770127	DNAJA2	16	0.670789	8.7018	2.31553	0.0250663	0.34136	-3.35092	Homo sapiens DnaJ (Hsp40) homolog, subfamily A, member 2 (DNAJA2), mRNA.
ILMN_3179371	HNRNPK	9	0.550331	9.78325	2.3152	0.0250862	0.34136	-3.35147	Homo sapiens heterogeneous nuclear ribonucleoprotein K (HNRNPK), transcript variant 2, mRNA.
ILMN_1736548	PHACTR4	1	0.511507	8.87733	2.31507	0.0250939	0.34136	-3.35168	Homo sapiens phosphatase and actin regulator 4 (PHACTR4), transcript variant 1, mRNA.
ILMN_1817168		16	-0.493745	6.41481	-2.3149	0.0251041	0.34136	-3.35197	AGENCOURT_14413052 NIH_MGC_180 Homo sapiens cDNA clone IMAGE:30390120 5, mRNA sequence
ILMN_1797684	PDCD2	6	0.467472	8.13819	2.31438	0.0251348	0.34136	-3.35281	Homo sapiens programmed cell death 2 (PDCD2), transcript variant 1, mRNA.
ILMN_3242883	AGAP8	10	-0.350604	10.1646	-2.31437	0.0251354	0.34136	-3.35283	Homo sapiens ArfGAP with GTPase domain, ankyrin repeat and PH domain 8 (AGAP8), mRNA.
ILMN_1671207	IARS2	1	0.647413	8.89703	2.31435	0.0251367	0.34136	-3.35287	Homo sapiens isoleucyl-tRNA synthetase 2, mitochondrial (IARS2), nuclear gene encoding mitochondrial protein, mRNA.
ILMN_1725312	RASA1	5	0.90977	7.59787	2.31431	0.0251393	0.34136	-3.35294	Homo sapiens RAS p21 protein activator (GTPase activating protein) 1 (RASA1), transcript variant 1, mRNA.
ILMN_1668771	LOC642946	1	-0.552102	6.84736	-2.31421	0.0251447	0.34136	-3.35309	PREDICTED: Homo sapiens hypothetical protein LOC642945, transcript variant 1 (LOC642946), mRNA.
ILMN_1654939	TMED2	12	0.806181	8.92111	2.31364	0.0251788	0.34136	-3.35403	Homo sapiens transmembrane emp24 domain trafficking protein 2 (TMED2), mRNA.
ILMN_2255133	BCL11A	2	0.547292	8.57798	2.31362	0.0251803	0.34136	-3.35407	Homo sapiens B-cell CLL/lymphoma 11A (zinc finger protein) (BCL11A), transcript variant 1, mRNA.
ILMN_1774930	CDC14A	1	0.627836	6.6471	2.31353	0.0251853	0.34136	-3.35421	Homo sapiens CDC14 cell division cycle 14 homolog A (S. cerevisiae) (CDC14A), transcript variant 1, mRNA.
ILMN_1751598	SESN2	1	-0.358955	6.36385	-2.31332	0.0251978	0.34136	-3.35455	Homo sapiens sestrin 2 (SESN2), mRNA.
ILMN_2414007	NME2	17	-0.36423	6.05845	-2.31311	0.0252104	0.34136	-3.3549	Homo sapiens non-metastatic cells 2, protein (NM23B) expressed in (NME2), transcript variant 4, mRNA.
ILMN_1733690	AKAP7	6	0.757109	6.52279	2.31284	0.0252267	0.34136	-3.35535	Homo sapiens A kinase (PRKA) anchor protein 7 (AKAP7), transcript variant alpha, mRNA.
ILMN_1755909	C20orf11	20	0.262488	9.58364	2.31272	0.0252337	0.34136	-3.35554	Homo sapiens chromosome 20 open reading frame 11 (C20orf11), mRNA.
ILMN_1776157	2004-09-01	17	-0.504884	6.86163	-2.31269	0.025236	0.34136	-3.3556	Homo sapiens septin 4 (SEPT4), transcript variant 2, mRNA.
ILMN_1732216	NARS	18	0.534852	9.03616	2.31265	0.025238	0.34136	-3.35566	Homo sapiens asparaginyl-tRNA synthetase (NARS), mRNA.
ILMN_1777096	TDG	12	0.647307	8.56427	2.31257	0.025243	0.34136	-3.3558	Homo sapiens thymine-DNA glycosylase (TDG), mRNA.
ILMN_1697585	ACTR6	12	0.638382	6.03329	2.31251	0.0252465	0.34136	-3.35589	Homo sapiens ARP6 actin-related protein 6 homolog (yeast) (ACTR6), mRNA.
ILMN_1682336	MASTL	10	0.429432	5.96968	2.31178	0.0252899	0.34136	-3.35709	Homo sapiens microtubule associated serine/threonine kinase-like (MASTL), mRNA.
ILMN_2093343	PLAC8	4	0.394585	10.8467	2.31149	0.0253078	0.34136	-3.35758	Homo sapiens placenta-specific 8 (PLAC8), mRNA.
ILMN_1819158		21	-0.493842	6.10692	-2.31116	0.0253271	0.34136	-3.3581	Human clone pLSB8 chromosome 21 STS
ILMN_3289655	LOC643960		-0.365248	6.31755	-2.31116	0.0253273	0.34136	-3.35811	PREDICTED: Homo sapiens misc_RNA (LOC643960), miscRNA.
ILMN_1753819	RFFL	17	0.467927	8.77283	2.3104	0.0253733	0.34136	-3.35937	Homo sapiens ring finger and FYVE-like domain containing 1 (RFFL), transcript variant 1, mRNA.
ILMN_1856222		9	-0.328823	6.18565	-2.31038	0.0253745	0.34136	-3.3594	AGENCOURT_14098047 NIH_MGC_181 Homo sapiens cDNA clone IMAGE:30376866 5, mRNA sequence
ILMN_2336280	QKI	6	0.538674	7.26909	2.31021	0.0253844	0.34136	-3.35967	Homo sapiens quaking homolog, KH domain RNA binding (mouse) (QKI), transcript variant 2, mRNA.
ILMN_1659047	HIST2H2AA3	1	-0.581043	10.6317	-2.31002	0.0253959	0.34136	-3.35999	Homo sapiens histone cluster 2, H2aa3 (HIST2H2AA3), mRNA.
ILMN_3241104	LOC286135	8	-0.480836	6.42197	-2.3099	0.0254032	0.34136	-3.36019	Homo sapiens hypothetical LOC286135 (LOC286135), non-coding RNA.
ILMN_1675186	ME2	18	0.556817	9.0294	2.30984	0.0254069	0.34136	-3.36029	Homo sapiens malic enzyme 2, NAD(+)-dependent, mitochondrial (ME2), nuclear gene encoding mitochondrial protein, mRNA.
ILMN_1737394	LMNA	1	-0.611017	7.70492	-2.30973	0.0254135	0.34136	-3.36047	Homo sapiens lamin A/C (LMNA), transcript variant 2, mRNA.
ILMN_1669252	CUL2	10	0.539205	8.17238	2.30899	0.025458	0.34136	-3.36168	Homo sapiens cullin 2 (CUL2), mRNA.
ILMN_1653394	LOC642916	10	-0.405585	6.24394	-2.30874	0.025473	0.34136	-3.36209	PREDICTED: Homo sapiens hypothetical protein LOC642916 (LOC642916), mRNA.
ILMN_2045911	FBXO28	1	0.686855	6.70147	2.30823	0.0255037	0.34136	-3.36293	Homo sapiens F-box protein 28 (FBXO28), mRNA.
ILMN_1790909	NFE2L2	2	0.850293	8.77503	2.30738	0.025555	0.34136	-3.36432	Homo sapiens nuclear factor (erythroid-derived 2)-like 2 (NFE2L2), mRNA.
ILMN_3241257	POLR3E	16	0.395254	7.81464	2.3073	0.0255597	0.34136	-3.36445	Homo sapiens polymerase (RNA) III (DNA directed) polypeptide E (80kD) (POLR3E), mRNA.
ILMN_3253728	C19orf64	19	-0.443539	6.44455	-2.30702	0.0255771	0.34136	-3.36492	PREDICTED: Homo sapiens chromosome 19 open reading frame 64 (C19orf64), mRNA.
ILMN_2406873	ARFGAP1	20	-0.504996	6.65106	-2.30635	0.0256173	0.34136	-3.36601	Homo sapiens ADP-ribosylation factor GTPase activating protein 1 (ARFGAP1), transcript variant 2, mRNA.
ILMN_1911361		2	-0.416491	6.33053	-2.30599	0.0256391	0.34136	-3.3666	hz86f02.x1 NCI_CGAP_Lu24 Homo sapiens cDNA clone IMAGE:3214875 3, mRNA sequence
ILMN_2054442	ZNF146	19	0.711639	6.69198	2.30576	0.0256531	0.34136	-3.36698	Homo sapiens zinc finger protein 146 (ZNF146), mRNA.
ILMN_1763260	HIF1A	14	0.460326	6.81028	2.30554	0.0256663	0.34136	-3.36734	Homo sapiens hypoxia-inducible factor 1, alpha subunit (basic helix-loop-helix transcription factor) (HIF1A), transcript variant 1, mRNA.
ILMN_1740463	LOC339778	2	-0.324181	6.10106	-2.30506	0.0256961	0.34136	-3.36814	PREDICTED: Homo sapiens hypothetical protein LOC339778 (LOC339778), mRNA.
ILMN_2163306	FAM120A	9	0.772856	10.6414	2.3045	0.0257299	0.34136	-3.36905	Homo sapiens family with sequence similarity 120A (FAM120A), mRNA.
ILMN_1666967	BRP44L	6	0.480699	7.54023	2.30441	0.0257354	0.34136	-3.3692	Homo sapiens brain protein 44-like (BRP44L), mRNA.
ILMN_1655622	PRKRIR	11	0.825078	8.38838	2.30426	0.0257445	0.34136	-3.36945	Homo sapiens protein-kinase, interferon-inducible double stranded RNA dependent inhibitor, repressor of (P58 repressor) (PRKRIR), mRNA.
ILMN_1790100	C11orf82	11	0.461166	6.28028	2.30396	0.025763	0.34136	-3.36994	Homo sapiens chromosome 11 open reading frame 82 (C11orf82), mRNA.
ILMN_3247639	C14orf64	14	-0.373709	6.35916	-2.30393	0.0257648	0.34136	-3.36999	Homo sapiens chromosome 14 open reading frame 64 (C14orf64), non-coding RNA.
ILMN_3249059	SNHG12	1	-0.339356	6.50283	-2.30354	0.0257883	0.34136	-3.37063	Homo sapiens small nucleolar RNA host gene 12 (non-protein coding) (SNHG12), non-coding RNA.
ILMN_3231550	LOC100131718		-0.437234	11.9053	-2.30301	0.0258205	0.34136	-3.37149	PREDICTED: Homo sapiens misc_RNA (LOC100131718), miscRNA.
ILMN_1770515	UBE2V2	8	0.518988	7.16616	2.3023	0.0258638	0.34136	-3.37265	Homo sapiens ubiquitin-conjugating enzyme E2 variant 2 (UBE2V2), mRNA.
ILMN_1808333	PPP1R7	2	-0.329867	8.75747	-2.30167	0.0259025	0.34136	-3.37369	Homo sapiens protein phosphatase 1, regulatory (inhibitor) subunit 7 (PPP1R7), mRNA.
ILMN_1679881	WRN	8	0.593023	6.28052	2.3016	0.0259066	0.34136	-3.3738	Homo sapiens Werner syndrome (WRN), mRNA.
ILMN_1722774	VPS72	1	-0.40438	7.46875	-2.30154	0.0259106	0.34136	-3.37391	Homo sapiens vacuolar protein sorting 72 homolog (S. cerevisiae) (VPS72), mRNA.
ILMN_2155998	PSMD6	3	0.559885	10.3199	2.30141	0.0259187	0.34136	-3.37413	Homo sapiens proteasome (prosome, macropain) 26S subunit, non-ATPase, 6 (PSMD6), mRNA.
ILMN_1882317		7	-0.30732	6.26265	-2.30118	0.0259327	0.34136	-3.3745	BX093254 Soares_testis_NHT Homo sapiens cDNA clone IMAGp998H181789 ; IMAGE:729281, mRNA sequence
ILMN_3238837	MSTO2P	1	-0.455096	6.08179	-2.30055	0.0259709	0.34136	-3.37552	Homo sapiens misato homolog 2 pseudogene (MSTO2P), non-coding RNA.
ILMN_1713505	NPC1	18	0.457918	8.11188	2.30055	0.0259713	0.34136	-3.37553	Homo sapiens Niemann-Pick disease, type C1 (NPC1), mRNA.
ILMN_2222992	ETF1	5	0.310947	9.38404	2.30038	0.0259817	0.34136	-3.37581	Homo sapiens eukaryotic translation termination factor 1 (ETF1), mRNA.
ILMN_1755391	ARL2BP	16	0.511948	9.28081	2.29892	0.0260715	0.34136	-3.3782	Homo sapiens ADP-ribosylation factor-like 2 binding protein (ARL2BP), mRNA.
ILMN_1750693	SSR1	6	0.746736	8.8554	2.29888	0.026074	0.34136	-3.37827	Homo sapiens signal sequence receptor, alpha (translocon-associated protein alpha) (SSR1), mRNA.
ILMN_1739450	NFE2L1	17	-0.284983	8.16862	-2.29783	0.0261387	0.34136	-3.37999	Homo sapiens nuclear factor (erythroid-derived 2)-like 1 (NFE2L1), mRNA.
ILMN_1780058	DEGS1	1	0.784949	9.50546	2.29708	0.0261849	0.34136	-3.38121	Homo sapiens degenerative spermatocyte homolog 1, lipid desaturase (Drosophila) (DEGS1), transcript variant 1, mRNA.
ILMN_1729417	GNE	9	0.29568	7.43281	2.29648	0.0262219	0.34136	-3.38219	Homo sapiens glucosamine (UDP-N-acetyl)-2-epimerase/N-acetylmannosamine kinase (GNE), mRNA.
ILMN_1811367	MAT2B	5	0.781904	10.5895	2.29629	0.0262338	0.34136	-3.3825	Homo sapiens methionine adenosyltransferase II, beta (MAT2B), transcript variant 1, mRNA.
ILMN_1720442	NCBP2	3	0.425879	8.35937	2.29615	0.0262422	0.34136	-3.38272	Homo sapiens nuclear cap binding protein subunit 2, 20kDa (NCBP2), transcript variant 1, mRNA.
ILMN_1885728	KIAA1147		0.477899	5.99015	2.29582	0.026263	0.34136	-3.38327	PREDICTED: Homo sapiens KIAA1147 (KIAA1147), mRNA.
ILMN_1831826		1	-0.375916	7.05846	-2.29565	0.0262737	0.34136	-3.38356	AGENCOURT_15595604 NIH_MGC_183 Homo sapiens cDNA clone IMAGE:30530228 5, mRNA sequence
ILMN_2389376	WDR23	14	-0.395177	10.0145	-2.29529	0.0262955	0.34136	-3.38413	Homo sapiens WD repeat domain 23 (WDR23), transcript variant 1, mRNA.
ILMN_1720819	LOC653566	1	0.406156	9.75335	2.29513	0.026306	0.34136	-3.38441	PREDICTED: Homo sapiens similar to Signal peptidase complex subunit 2 (Microsomal signal peptidase 25 kDa subunit) (SPase 25 kDa subunit), transcript variant 3 (LOC653566), mRNA.
ILMN_1681437	DCXR	17	-0.37633	8.91925	-2.29489	0.0263207	0.34136	-3.3848	Homo sapiens dicarbonyl/L-xylulose reductase (DCXR), mRNA.
ILMN_1692754	TMEM49	17	0.672821	11.3048	2.29469	0.0263331	0.34136	-3.38512	Homo sapiens transmembrane protein 49 (TMEM49), mRNA.
ILMN_1700344	KRT126P		-0.360777	6.25577	-2.29467	0.0263344	0.34136	-3.38516	PREDICTED: Homo sapiens keratin 126 pseudogene (KRT126P), mRNA.
ILMN_1663664	MRPS10	6	0.354723	9.28161	2.29446	0.0263472	0.34136	-3.38549	Homo sapiens mitochondrial ribosomal protein S10 (MRPS10), nuclear gene encoding mitochondrial protein, mRNA.
ILMN_1656372	PES1	22	-0.295398	7.37222	-2.29437	0.0263531	0.34136	-3.38565	Homo sapiens pescadillo homolog 1, containing BRCT domain (zebrafish) (PES1), mRNA.
ILMN_1709101	AKAP13	15	-0.397085	8.94886	-2.29382	0.0263874	0.34136	-3.38655	Homo sapiens A kinase (PRKA) anchor protein 13 (AKAP13), transcript variant 3, mRNA.
ILMN_3296943	LOC100131096		-0.561816	9.6012	-2.29363	0.0263987	0.34136	-3.38685	PREDICTED: Homo sapiens hypothetical protein LOC100131096 (LOC100131096), mRNA.
ILMN_2058251	VIM	10	0.361142	12.9402	2.29326	0.0264222	0.34136	-3.38746	Homo sapiens vimentin (VIM), mRNA.
ILMN_2414366	KAT5	11	-0.36971	6.296	-2.29226	0.0264842	0.34136	-3.38909	Homo sapiens K(lysine) acetyltransferase 5 (KAT5), transcript variant 3, mRNA.
ILMN_1739325	LOC284023		0.2688	7.17843	2.29219	0.026489	0.34136	-3.38921	PREDICTED: Homo sapiens hypothetical protein LOC284023, transcript variant 3 (LOC284023), mRNA.
ILMN_2300695	IKZF3	17	0.699386	6.71902	2.29143	0.0265362	0.34136	-3.39045	Homo sapiens IKAROS family zinc finger 3 (Aiolos) (IKZF3), transcript variant 1, mRNA.
ILMN_1742052	SERPINB9	6	0.490612	6.29332	2.2914	0.0265382	0.34136	-3.3905	Homo sapiens serpin peptidase inhibitor, clade B (ovalbumin), member 9 (SERPINB9), mRNA.
ILMN_3247006	LOC100134300		-0.348725	6.90355	-2.29113	0.0265552	0.34136	-3.39094	PREDICTED: Homo sapiens misc_RNA (LOC100134300), miscRNA.
ILMN_1787461	RUNX3	1	0.466609	11.6623	2.29092	0.0265683	0.34136	-3.39129	Homo sapiens runt-related transcription factor 3 (RUNX3), transcript variant 2, mRNA.
ILMN_2189605	FAM122B	X	0.771366	6.85895	2.29079	0.0265763	0.34136	-3.3915	Homo sapiens family with sequence similarity 122B (FAM122B), mRNA.
ILMN_1667707	SPCS3	4	0.535268	6.05799	2.29071	0.0265814	0.34136	-3.39163	Homo sapiens signal peptidase complex subunit 3 homolog (S. cerevisiae) (SPCS3), mRNA.
ILMN_1748481	TMEM199	17	0.370946	6.95619	2.2903	0.0266069	0.34136	-3.39229	Homo sapiens transmembrane protein 199 (TMEM199), mRNA.
ILMN_1729453	TSPAN9	12	-0.717228	9.02483	-2.28973	0.026643	0.34136	-3.39323	Homo sapiens tetraspanin 9 (TSPAN9), mRNA.
ILMN_1701837	KLHL2	4	0.734402	6.76456	2.28971	0.0266439	0.34136	-3.39326	Homo sapiens kelch-like 2, Mayven (Drosophila) (KLHL2), mRNA.
ILMN_1764308	LOC391429	2	-0.415508	6.15974	-2.28968	0.0266457	0.34136	-3.3933	PREDICTED: Homo sapiens hypothetical LOC391429 (LOC391429), mRNA.
ILMN_1802631	AGA	4	0.670997	6.38566	2.28956	0.0266534	0.34136	-3.3935	Homo sapiens aspartylglucosaminidase (AGA), mRNA.
ILMN_1676626	ARID4A	14	0.473976	6.50905	2.28946	0.0266595	0.34136	-3.39366	Homo sapiens AT rich interactive domain 4A (RBP1-like) (ARID4A), transcript variant 1, mRNA.
ILMN_1779374	AMMECR1	X	0.381224	6.97359	2.28924	0.0266738	0.34136	-3.39403	Homo sapiens Alport syndrome, mental retardation, midface hypoplasia and elliptocytosis chromosomal region gene 1 (AMMECR1), transcript variant 1, mRNA.
ILMN_1761519	EIF4G2	11	0.770939	10.9135	2.28879	0.0267021	0.34136	-3.39477	Homo sapiens eukaryotic translation initiation factor 4 gamma, 2 (EIF4G2), transcript variant 1, mRNA.
ILMN_1652085	MPHOSPH10	2	0.485317	8.27104	2.28824	0.0267362	0.34136	-3.39565	Homo sapiens M-phase phosphoprotein 10 (U3 small nucleolar ribonucleoprotein) (MPHOSPH10), mRNA.
ILMN_1760320	GNB1	1	0.309293	11.9178	2.28769	0.0267709	0.34136	-3.39655	Homo sapiens guanine nucleotide binding protein (G protein), beta polypeptide 1 (GNB1), mRNA.
ILMN_1651628	EXOC6	10	0.630986	7.44985	2.28746	0.0267855	0.34136	-3.39693	Homo sapiens exocyst complex component 6 (EXOC6), transcript variant 1, mRNA.
ILMN_1747078	HYLS1	11	0.422752	6.82908	2.28706	0.0268108	0.34136	-3.39758	Homo sapiens hydrolethalus syndrome 1 (HYLS1), mRNA.
ILMN_1705759	LOC649456		-0.392086	6.2011	-2.28671	0.0268327	0.34136	-3.39815	PREDICTED: Homo sapiens similar to Kinase suppressor of ras-1 (Kinase suppressor of ras) (LOC649456), mRNA.
ILMN_3242900	HIST2H2AA4	1	-0.590337	10.8189	-2.28637	0.0268545	0.34136	-3.39871	Homo sapiens histone cluster 2, H2aa4 (HIST2H2AA4), mRNA.
ILMN_1712019	ANKRD17	4	0.590103	7.55143	2.28613	0.0268697	0.34136	-3.3991	Homo sapiens ankyrin repeat domain 17 (ANKRD17), transcript variant 2, mRNA.
ILMN_1755138	NEK8	17	-0.605893	8.0384	-2.28604	0.0268751	0.34136	-3.39924	Homo sapiens NIMA (never in mitosis gene a)- related kinase 8 (NEK8), mRNA.
ILMN_2221046	GM2A	5	-0.834464	7.68548	-2.2858	0.0268903	0.34136	-3.39963	Homo sapiens GM2 ganglioside activator (GM2A), mRNA.
ILMN_1752028	PMS2L1		-0.29952	6.04866	-2.28528	0.0269236	0.34136	-3.40049	PREDICTED: Homo sapiens postmeiotic segregation increased 2-like 1, transcript variant 8 (PMS2L1), mRNA.
ILMN_1699383	POLR2J4		-0.670773	9.43953	-2.28521	0.0269277	0.34136	-3.40059	Homo sapiens polymerase (RNA) II (DNA directed) polypeptide J, 13.3kDa pseudogene (POLR2J4) on chromosome 7.
ILMN_1677239	CCDC14	3	0.706472	7.72326	2.28507	0.0269369	0.34136	-3.40083	Homo sapiens coiled-coil domain containing 14 (CCDC14), mRNA.
ILMN_1704305	NIP7	16	0.629797	7.58616	2.28444	0.0269768	0.34136	-3.40186	Homo sapiens nuclear import 7 homolog (S. cerevisiae) (NIP7), mRNA.
ILMN_2094587	USP8	15	0.427224	6.54592	2.28437	0.026981	0.34136	-3.40197	Homo sapiens ubiquitin specific peptidase 8 (USP8), mRNA.
ILMN_1741599	MEMO1	2	0.458232	7.09091	2.28424	0.0269893	0.34136	-3.40218	Homo sapiens mediator of cell motility 1 (MEMO1), transcript variant 1, mRNA.
ILMN_1901666		1	-0.354589	6.37196	-2.28396	0.0270073	0.34136	-3.40264	tj30g08.x1 NCI_CGAP_Pan1 Homo sapiens cDNA clone IMAGE:2143070 3, mRNA sequence
ILMN_1706483	C1orf116	1	-0.521867	6.7174	-2.28352	0.027035	0.34136	-3.40335	Homo sapiens chromosome 1 open reading frame 116 (C1orf116), transcript variant 1, mRNA.
ILMN_1769390	ABHD15	17	0.398716	6.99941	2.28323	0.0270538	0.34136	-3.40383	Homo sapiens abhydrolase domain containing 15 (ABHD15), mRNA.
ILMN_1743506	CCDC137	17	-0.601036	7.19745	-2.28266	0.0270898	0.34136	-3.40475	Homo sapiens coiled-coil domain containing 137 (CCDC137), mRNA.
ILMN_3306215	LOC729926		0.578647	10.4478	2.28266	0.0270902	0.34136	-3.40476	PREDICTED: Homo sapiens misc_RNA (LOC729926), miscRNA.
ILMN_1696654	IFIT5	10	0.593773	6.04287	2.28265	0.0270904	0.34136	-3.40477	Homo sapiens interferon-induced protein with tetratricopeptide repeats 5 (IFIT5), mRNA.
ILMN_1813491	SPTLC1	9	0.76585	8.45767	2.28222	0.0271178	0.341442	-3.40547	Homo sapiens serine palmitoyltransferase, long chain base subunit 1 (SPTLC1), transcript variant 1, mRNA.
ILMN_1663092	CITED2	6	0.399183	7.93712	2.28174	0.0271487	0.341534	-3.40626	Homo sapiens Cbp/p300-interacting transactivator, with Glu/Asp-rich carboxy-terminal domain, 2 (CITED2), transcript variant 1, mRNA.
ILMN_2111918	C14orf135	14	0.714496	7.17989	2.28124	0.0271805	0.341534	-3.40707	Homo sapiens chromosome 14 open reading frame 135 (C14orf135), mRNA.
ILMN_3238006	LOC730323	7	-0.337769	7.76014	-2.2811	0.0271892	0.341534	-3.40729	PREDICTED: Homo sapiens hypothetical LOC730323 (LOC730323), mRNA.
ILMN_1788759	DSCAM	21	-0.316054	6.22516	-2.2808	0.0272085	0.341534	-3.40778	Homo sapiens Down syndrome cell adhesion molecule (DSCAM), transcript variant 1, mRNA.
ILMN_1700915	BMI1	10	0.980773	7.77539	2.27992	0.0272649	0.341616	-3.40922	Homo sapiens BMI1 polycomb ring finger oncogene (BMI1), mRNA.
ILMN_1804929	OXTR	3	-0.275813	6.46854	-2.27947	0.0272937	0.341616	-3.40995	Homo sapiens oxytocin receptor (OXTR), mRNA.
ILMN_1662243	ING1	13	0.686176	6.56145	2.27931	0.0273039	0.341616	-3.41021	Homo sapiens inhibitor of growth family, member 1 (ING1), transcript variant 1, mRNA.
ILMN_1746948	MYL5	4	-0.390396	6.944	-2.27898	0.0273252	0.341616	-3.41075	Homo sapiens myosin, light chain 5, regulatory (MYL5), mRNA.
ILMN_1797425	DDX55	12	0.472498	8.95022	2.27893	0.0273286	0.341616	-3.41083	Homo sapiens DEAD (Asp-Glu-Ala-Asp) box polypeptide 55 (DDX55), mRNA.
ILMN_1793269	RAB37	17	-0.375971	7.66828	-2.27835	0.0273659	0.341616	-3.41177	Homo sapiens RAB37, member RAS oncogene family (RAB37), transcript variant 1, mRNA.
ILMN_3278070	LOC100131336	6	0.743144	8.51736	2.27815	0.0273787	0.341616	-3.4121	PREDICTED: Homo sapiens misc_RNA (LOC100131336), miscRNA.
ILMN_1722858	PPP2CA	5	0.675722	11.0011	2.2781	0.0273818	0.341616	-3.41218	Homo sapiens protein phosphatase 2 (formerly 2A), catalytic subunit, alpha isoform (PPP2CA), mRNA.
ILMN_1762747	RPL15	3	0.730762	11.0053	2.27753	0.0274188	0.341661	-3.41311	Homo sapiens ribosomal protein L15 (RPL15), mRNA.
ILMN_1767811	ZNF416	19	0.382654	6.09326	2.27664	0.027476	0.341661	-3.41455	Homo sapiens zinc finger protein 416 (ZNF416), mRNA.
ILMN_2399264	2006-09-01	X	-0.414852	11.1116	-2.27659	0.0274793	0.341661	-3.41464	Homo sapiens septin 6 (SEPT6), transcript variant III, mRNA.
ILMN_1753467	SAMD4B	19	-0.586595	7.87225	-2.27582	0.027529	0.341661	-3.41589	Homo sapiens sterile alpha motif domain containing 4B (SAMD4B), mRNA.
ILMN_1774427	CALCOCO1	12	-0.391422	7.65179	-2.27562	0.0275418	0.341661	-3.41621	Homo sapiens calcium binding and coiled-coil domain 1 (CALCOCO1), mRNA.
ILMN_1694385	YWHAB	20	0.381257	12.5936	2.27509	0.0275762	0.341661	-3.41708	Homo sapiens tyrosine 3-monooxygenase/tryptophan 5-monooxygenase activation protein, beta polypeptide (YWHAB), transcript variant 2, mRNA.
ILMN_1686194	SDCCAG10	5	0.548593	6.98672	2.275	0.0275821	0.341661	-3.41722	Homo sapiens serologically defined colon cancer antigen 10 (SDCCAG10), mRNA.
ILMN_1706817	SERP1	3	0.691092	7.72607	2.27482	0.0275932	0.341661	-3.4175	Homo sapiens stress-associated endoplasmic reticulum protein 1 (SERP1), mRNA.
ILMN_1803853	NOL7	6	0.374088	9.95896	2.27461	0.027607	0.341661	-3.41785	Homo sapiens nucleolar protein 7, 27kDa (NOL7), mRNA.
ILMN_2072541	RAB11FIP2	10	0.931032	7.01044	2.27457	0.0276099	0.341661	-3.41792	Homo sapiens RAB11 family interacting protein 2 (class I) (RAB11FIP2), mRNA.
ILMN_1681798	2006-09-01	X	-0.573811	7.28463	-2.27426	0.0276298	0.341661	-3.41842	Homo sapiens septin 6 (SEPT6), transcript variant III, mRNA.
ILMN_1743933	TSHZ3	19	0.44	7.83602	2.27381	0.0276591	0.341661	-3.41915	Homo sapiens teashirt zinc finger homeobox 3 (TSHZ3), mRNA.
ILMN_3306440	TMEM194A	12	0.635152	6.84001	2.27328	0.0276932	0.341661	-3.42	Homo sapiens transmembrane protein 194A (TMEM194A), transcript variant 1, mRNA.
ILMN_2173004	RAB8B	15	0.886577	9.14355	2.27311	0.0277046	0.341661	-3.42029	Homo sapiens RAB8B, member RAS oncogene family (RAB8B), mRNA.
ILMN_1783424	PUM1	1	0.71059	9.29975	2.27296	0.0277143	0.341661	-3.42053	Homo sapiens pumilio homolog 1 (Drosophila) (PUM1), transcript variant 2, mRNA.
ILMN_1698487	SDHD	11	0.708286	8.36198	2.27288	0.0277192	0.341661	-3.42065	Homo sapiens succinate dehydrogenase complex, subunit D, integral membrane protein (SDHD), nuclear gene encoding mitochondrial protein, mRNA.
ILMN_1895945		1	-0.391208	6.10423	-2.27255	0.0277413	0.341673	-3.42121	UI-E-CL1-aez-g-19-0-UI.s1 UI-E-CL1 Homo sapiens cDNA clone UI-E-CL1-aez-g-19-0-UI 3, mRNA sequence
ILMN_3181910	LOC100130952		-0.607272	7.28996	-2.27223	0.0277619	0.341673	-3.42172	PREDICTED: Homo sapiens hypothetical protein LOC100130952 (LOC100130952), mRNA.
ILMN_1756006	ATG2A	11	-0.453737	9.5262	-2.2719	0.0277836	0.341684	-3.42226	Homo sapiens ATG2 autophagy related 2 homolog A (S. cerevisiae) (ATG2A), mRNA.
ILMN_1708782	MFAP3	5	0.542467	6.41841	2.27072	0.0278605	0.342373	-3.42417	Homo sapiens microfibrillar-associated protein 3 (MFAP3), mRNA.
ILMN_1816713		5	0.643995	8.98572	2.27014	0.027898	0.342576	-3.4251	BX393727 Homo sapiens NEUROBLASTOMA COT 25-NORMALIZED Homo sapiens cDNA clone CS0DC001YP02 5-PRIME, mRNA sequence
ILMN_2376520	PPP2R3A	3	-0.509727	7.62965	-2.26934	0.0279503	0.342795	-3.4264	Homo sapiens protein phosphatase 2 (formerly 2A), regulatory subunit B'', alpha (PPP2R3A), transcript variant 1, mRNA.
ILMN_1743131	TOX4	14	0.389104	7.39304	2.26822	0.0280241	0.342795	-3.42822	Homo sapiens TOX high mobility group box family member 4 (TOX4), mRNA.
ILMN_1778709	PICALM	11	0.474112	6.35303	2.26817	0.0280276	0.342795	-3.42831	Homo sapiens phosphatidylinositol binding clathrin assembly protein (PICALM), transcript variant 1, mRNA.
ILMN_1799642	TRIM24	7	0.598291	6.66385	2.26812	0.0280309	0.342795	-3.42839	Homo sapiens tripartite motif-containing 24 (TRIM24), transcript variant 1, mRNA.
ILMN_1799688	CDC23	5	0.543767	7.89759	2.26805	0.0280351	0.342795	-3.4285	Homo sapiens cell division cycle 23 homolog (S. cerevisiae) (CDC23), mRNA.
ILMN_1790757	ADSL	22	0.288756	9.95394	2.26739	0.0280784	0.342795	-3.42957	Homo sapiens adenylosuccinate lyase (ADSL), mRNA.
ILMN_1673357	SLA2	20	-0.552367	8.54953	-2.26735	0.028081	0.342795	-3.42963	Homo sapiens Src-like-adaptor 2 (SLA2), transcript variant 2, mRNA.
ILMN_2410965	MRI1	19	0.334624	8.91514	2.26695	0.0281077	0.342795	-3.43028	Homo sapiens methylthioribose-1-phosphate isomerase homolog (S. cerevisiae) (MRI1), transcript variant 2, mRNA.
ILMN_1690352	ADO	10	0.777401	7.21601	2.2669	0.0281111	0.342795	-3.43037	Homo sapiens 2-aminoethanethiol (cysteamine) dioxygenase (ADO), mRNA.
ILMN_1780698	ZFYVE19	15	-0.36771	8.22232	-2.26668	0.0281251	0.342795	-3.43071	Homo sapiens zinc finger, FYVE domain containing 19 (ZFYVE19), mRNA.
ILMN_1808590	GUCY1A3	4	-0.494713	8.27062	-2.26626	0.0281532	0.342883	-3.4314	Homo sapiens guanylate cyclase 1, soluble, alpha 3 (GUCY1A3), mRNA.
ILMN_2400250	FAM86A	16	-0.318213	6.0378	-2.2655	0.0282033	0.342899	-3.43263	Homo sapiens family with sequence similarity 86, member A (FAM86A), transcript variant 2, mRNA.
ILMN_1776788	C5orf41	5	0.563312	10.5268	2.26425	0.0282855	0.342899	-3.43465	Homo sapiens chromosome 5 open reading frame 41 (C5orf41), mRNA.
ILMN_3190442	LOC100128591		-0.675644	7.41494	-2.264	0.0283023	0.342899	-3.43506	PREDICTED: Homo sapiens hypothetical protein LOC100128591 (LOC100128591), mRNA.
ILMN_1838498		8	-0.393492	6.13751	-2.26399	0.028303	0.342899	-3.43507	zj18f01.s1 Soares_fetal_liver_spleen_1NFLS_S1 Homo sapiens cDNA clone IMAGE:450649 3, mRNA sequence
ILMN_1782954	HIP2	4	0.471822	7.3256	2.26394	0.0283062	0.342899	-3.43515	Homo sapiens huntingtin interacting protein 2 (HIP2), mRNA.
ILMN_3283244	LOC391334		-0.499973	7.44062	-2.2639	0.0283089	0.342899	-3.43522	PREDICTED: Homo sapiens misc_RNA (LOC391334), miscRNA.
ILMN_1756572	COQ2	4	0.55515	7.45676	2.2637	0.0283225	0.342899	-3.43555	Homo sapiens coenzyme Q2 homolog, prenyltransferase (yeast) (COQ2), mRNA.
ILMN_2393046	NHLRC3	13	0.669352	6.58698	2.26354	0.0283329	0.342899	-3.43581	Homo sapiens NHL repeat containing 3 (NHLRC3), transcript variant 2, mRNA.
ILMN_3305849	LOC728431		-0.345977	7.60242	-2.26337	0.0283441	0.342899	-3.43608	PREDICTED: Homo sapiens hypothetical LOC728431 (LOC728431), mRNA.
ILMN_1665300	C1orf25	1	0.573023	7.07725	2.26307	0.0283639	0.342899	-3.43656	Homo sapiens chromosome 1 open reading frame 25 (C1orf25), mRNA.
ILMN_1659259	PRPF6	20	-0.279554	7.42832	-2.26253	0.0283999	0.34303	-3.43744	Homo sapiens PRP6 pre-mRNA processing factor 6 homolog (S. cerevisiae) (PRPF6), mRNA.
ILMN_1719606	LOC644762		0.421606	7.22754	2.26227	0.0284174	0.34303	-3.43786	PREDICTED: Homo sapiens hypothetical LOC644762 (LOC644762), mRNA.
ILMN_3247552	KNCN	1	-0.450034	6.22862	-2.26171	0.0284545	0.34303	-3.43877	Homo sapiens kinocilin (KNCN), mRNA.
ILMN_1799134	KLRD1	12	0.628077	9.23512	2.26162	0.0284604	0.34303	-3.43891	Homo sapiens killer cell lectin-like receptor subfamily D, member 1 (KLRD1), transcript variant 2, mRNA.
ILMN_1744647	CAND1	12	0.488102	6.52432	2.26133	0.0284798	0.34303	-3.43938	Homo sapiens cullin-associated and neddylation-dissociated 1 (CAND1), mRNA.
ILMN_3244607	FAM117B	2	0.798492	7.22384	2.26062	0.0285272	0.34303	-3.44053	Homo sapiens family with sequence similarity 117, member B (FAM117B), mRNA.
ILMN_1821883		12	-0.408987	6.41466	-2.26045	0.0285382	0.34303	-3.4408	DB337375 TESTI2 Homo sapiens cDNA clone TESTI2020522 3, mRNA sequence
ILMN_3297392	UBE2K	4	-0.450919	6.09129	-2.26024	0.0285524	0.34303	-3.44114	Homo sapiens ubiquitin-conjugating enzyme E2K (UBC1 homolog, yeast) (UBE2K), transcript variant 2, mRNA.
ILMN_1723486	HK2	2	0.501615	8.17366	2.25942	0.028607	0.34303	-3.44246	Homo sapiens hexokinase 2 (HK2), mRNA.
ILMN_1766435	WBP11	12	0.337584	9.37166	2.25888	0.0286432	0.34303	-3.44334	Homo sapiens WW domain binding protein 11 (WBP11), mRNA.
ILMN_1708672	ACAT2	6	0.384844	7.90401	2.25831	0.0286817	0.34303	-3.44427	Homo sapiens acetyl-Coenzyme A acetyltransferase 2 (ACAT2), mRNA.
ILMN_3235694	TBC1D3I	17	-0.462632	6.79583	-2.25807	0.0286978	0.34303	-3.44466	PREDICTED: Homo sapiens TBC1 domain family, member 3I (TBC1D3I), mRNA.
ILMN_2382083	CUGBP1	11	0.287962	6.04989	2.25802	0.0287009	0.34303	-3.44473	Homo sapiens CUG triplet repeat, RNA binding protein 1 (CUGBP1), transcript variant 2, mRNA.
ILMN_1695491	WDYHV1	8	0.33439	6.35101	2.25782	0.0287144	0.34303	-3.44505	Homo sapiens WDYHV motif containing 1 (WDYHV1), mRNA.
ILMN_1808634	TMEM77	1	0.827229	6.60849	2.25766	0.0287249	0.34303	-3.44531	Homo sapiens transmembrane protein 77 (TMEM77), mRNA.
ILMN_1733311	PIGB	15	0.815932	8.12382	2.25758	0.0287303	0.34303	-3.44544	Homo sapiens phosphatidylinositol glycan anchor biosynthesis, class B (PIGB), mRNA.
ILMN_1662964	PRMT3	11	0.680517	6.86906	2.25714	0.02876	0.34303	-3.44615	Homo sapiens protein arginine methyltransferase 3 (PRMT3), mRNA.
ILMN_3177285	HNRNPR	1	0.697909	9.75989	2.25677	0.0287846	0.34303	-3.44674	Homo sapiens heterogeneous nuclear ribonucleoprotein R (HNRNPR), transcript variant 2, mRNA.
ILMN_2246548	GSTTP2	22	-0.655716	9.84697	-2.25672	0.0287884	0.34303	-3.44683	Homo sapiens glutathione S-transferase theta pseudogene 2 (GSTTP2), non-coding RNA. XM_941198 XM_945014 XM_945016
ILMN_1708164	EIF3A	10	0.652352	7.94294	2.25606	0.028833	0.34303	-3.4479	Homo sapiens eukaryotic translation initiation factor 3, subunit A (EIF3A), mRNA.
ILMN_2284706	PHF11	13	-0.370775	6.79934	-2.25579	0.0288507	0.34303	-3.44833	Homo sapiens PHD finger protein 11 (PHF11), transcript variant 1, mRNA.
ILMN_3307158	ATG4A	X	0.410324	6.73286	2.25508	0.028899	0.34303	-3.44948	Homo sapiens ATG4 autophagy related 4 homolog A (S. cerevisiae) (ATG4A), transcript variant 2, mRNA.
ILMN_2362122	AP3M1	10	0.388611	8.19219	2.25507	0.0288995	0.34303	-3.44949	Homo sapiens adaptor-related protein complex 3, mu 1 subunit (AP3M1), transcript variant 2, mRNA.
ILMN_1800096	MPST	22	-0.472421	6.78646	-2.25455	0.0289349	0.34303	-3.45034	Homo sapiens mercaptopyruvate sulfurtransferase (MPST), nuclear gene encoding mitochondrial protein, transcript variant 1, mRNA.
ILMN_1725594	FAM188A	10	0.639013	6.38328	2.2542	0.0289585	0.34303	-3.4509	Homo sapiens family with sequence similarity 188, member A (FAM188A), mRNA.
ILMN_3302177	RPL14L		0.398262	12.1538	2.25407	0.0289671	0.34303	-3.45111	PREDICTED: Homo sapiens misc_RNA (RPL14L), miscRNA.
ILMN_1725441	NFATC2IP	16	-0.613102	8.68394	-2.25396	0.0289748	0.34303	-3.45129	Homo sapiens nuclear factor of activated T-cells, cytoplasmic, calcineurin-dependent 2 interacting protein (NFATC2IP), mRNA.
ILMN_2381397	HSPD1	2	0.722982	9.8972	2.25385	0.0289819	0.34303	-3.45146	Homo sapiens heat shock 60kDa protein 1 (chaperonin) (HSPD1), nuclear gene encoding mitochondrial protein, transcript variant 1, mRNA.
ILMN_1821127		15	0.477794	6.05089	2.25327	0.0290215	0.34303	-3.45241	ih21b02.y5 Human insulinoma Homo sapiens cDNA clone IMAGE:5614779 5, mRNA sequence
ILMN_2105253	PTGR2	14	-0.615009	11.3496	-2.25323	0.0290239	0.34303	-3.45246	Homo sapiens prostaglandin reductase 2 (PTGR2), mRNA.
ILMN_1683664	LOC650369		0.620973	9.26135	2.25205	0.029104	0.34303	-3.45437	PREDICTED: Homo sapiens similar to family with sequence similarity 60, member A (LOC650369), mRNA.
ILMN_1671257	DKC1	X	0.416636	9.16517	2.25138	0.0291497	0.34303	-3.45545	Homo sapiens dyskeratosis congenita 1, dyskerin (DKC1), mRNA.
ILMN_1712298	ANKRD46	8	0.69952	6.13947	2.25082	0.0291879	0.34303	-3.45636	Homo sapiens ankyrin repeat domain 46 (ANKRD46), mRNA.
ILMN_2385866	PHF1	6	-0.419703	6.97149	-2.25059	0.0292031	0.34303	-3.45672	Homo sapiens PHD finger protein 1 (PHF1), transcript variant 1, mRNA.
ILMN_3248057	LOC100132439	9	0.383084	6.1364	2.25036	0.029219	0.34303	-3.45709	PREDICTED: Homo sapiens similar to Protein FAM27E3 (LOC100132439), mRNA.
ILMN_1758941	REEP5	5	0.937382	9.07105	2.2502	0.0292299	0.34303	-3.45735	Homo sapiens receptor accessory protein 5 (REEP5), mRNA.
ILMN_1754211	DCLRE1C	10	-0.394125	9.02071	-2.25013	0.0292345	0.34303	-3.45746	Homo sapiens DNA cross-link repair 1C (PSO2 homolog, S. cerevisiae) (DCLRE1C), transcript variant c, mRNA.
ILMN_1851677		7	-0.333114	6.29381	-2.24989	0.0292507	0.34303	-3.45784	UI-E-EJ0-ahs-a-06-0-UI.s1 UI-E-EJ0 Homo sapiens cDNA clone UI-E-EJ0-ahs-a-06-0-UI 3, mRNA sequence
ILMN_1676016	C1orf152	1	-1.10519	8.61724	-2.24941	0.0292836	0.34303	-3.45862	PREDICTED: Homo sapiens chromosome 1 open reading frame 152 (C1orf152), mRNA.
ILMN_1681890	DYNLT3	X	0.612061	6.433	2.24937	0.0292861	0.34303	-3.45868	Homo sapiens dynein, light chain, Tctex-type 3 (DYNLT3), mRNA.
ILMN_2310296	C21orf58	21	-0.456602	7.29282	-2.24915	0.0293016	0.34303	-3.45904	Homo sapiens chromosome 21 open reading frame 58 (C21orf58), transcript variant 2, mRNA.
ILMN_1680378	RBM45	2	0.363168	6.60999	2.2491	0.0293048	0.34303	-3.45912	Homo sapiens RNA binding motif protein 45 (RBM45), mRNA.
ILMN_1910805		10	-0.342052	6.1248	-2.24889	0.029319	0.34303	-3.45945	hr63a10.x1 NCI_CGAP_Kid11 Homo sapiens cDNA clone IMAGE:3133146 3 similar to contains MER22.t1 MER22 repetitive element ;, mRNA sequence
ILMN_1717524	LIPT1	2	0.587421	6.34773	2.24884	0.0293225	0.34303	-3.45954	Homo sapiens lipoyltransferase 1 (LIPT1), transcript variant 1, mRNA.
ILMN_1760129	EHMT1		-0.515954	7.1955	-2.24846	0.0293488	0.34303	-3.46015	PREDICTED: Homo sapiens euchromatic histone-lysine N-methyltransferase 1, transcript variant 6 (EHMT1), mRNA.
ILMN_1809086	XRN1	3	0.656981	7.95131	2.24826	0.0293623	0.34303	-3.46047	Homo sapiens 5'-3' exoribonuclease 1 (XRN1), mRNA.
ILMN_1680754	A4GNT	3	-0.427012	6.02832	-2.24805	0.0293767	0.34303	-3.46081	Homo sapiens alpha-1,4-N-acetylglucosaminyltransferase (A4GNT), mRNA.
ILMN_1785660	SRPR	11	-0.262743	8.63352	-2.24788	0.0293885	0.34303	-3.46109	Homo sapiens signal recognition particle receptor (docking protein) (SRPR), mRNA.
ILMN_1778890	PPIL5	14	0.337752	6.39901	2.2477	0.0294007	0.34303	-3.46138	Homo sapiens peptidylprolyl isomerase (cyclophilin)-like 5 (PPIL5), transcript variant 1, mRNA.
ILMN_1769546	RIN2	20	0.667042	6.69808	2.24679	0.0294633	0.343178	-3.46284	Homo sapiens Ras and Rab interactor 2 (RIN2), mRNA.
ILMN_2073012	TMEM203	9	0.354704	9.3345	2.24677	0.0294644	0.343178	-3.46287	Homo sapiens transmembrane protein 203 (TMEM203), mRNA.
ILMN_2404539	C20orf30	20	0.55894	9.76525	2.2462	0.0295037	0.343178	-3.46379	Homo sapiens chromosome 20 open reading frame 30 (C20orf30), transcript variant 1, mRNA.
ILMN_1691789	SMNDC1	10	0.696393	7.20931	2.24592	0.029523	0.343178	-3.46424	Homo sapiens survival motor neuron domain containing 1 (SMNDC1), mRNA.
ILMN_1706075	SF3B1	2	0.903927	10.03	2.24565	0.0295412	0.343178	-3.46467	Homo sapiens splicing factor 3b, subunit 1, 155kDa (SF3B1), transcript variant 1, mRNA.
ILMN_2099528	BTLA	3	0.747798	6.17679	2.24542	0.0295573	0.343178	-3.46505	Homo sapiens B and T lymphocyte associated (BTLA), mRNA.
ILMN_2319234	TTC23	15	-0.337509	6.74615	-2.24532	0.0295641	0.343178	-3.4652	Homo sapiens tetratricopeptide repeat domain 23 (TTC23), transcript variant 5, mRNA.
ILMN_1788547	GCLM	1	0.618825	7.23535	2.24477	0.0296023	0.343178	-3.4661	Homo sapiens glutamate-cysteine ligase, modifier subunit (GCLM), mRNA.
ILMN_1778203	CLN5	13	0.61489	6.44104	2.2444	0.0296276	0.343178	-3.46669	Homo sapiens ceroid-lipofuscinosis, neuronal 5 (CLN5), mRNA.
ILMN_1661427	RFNG		-0.329402	6.15708	-2.24439	0.0296285	0.343178	-3.46671	PREDICTED: Homo sapiens radical fringe homolog (Drosophila) (RFNG), mRNA.
ILMN_1715969	SLC25A37	8	-0.491372	13.5421	-2.24416	0.0296439	0.343178	-3.46707	Homo sapiens solute carrier family 25, member 37 (SLC25A37), nuclear gene encoding mitochondrial protein, mRNA.
ILMN_1696749	LMNA	1	-0.442956	7.37164	-2.2438	0.0296693	0.34323	-3.46766	Homo sapiens lamin A/C (LMNA), transcript variant 2, mRNA.
ILMN_1733276	CYSLTR1	X	0.439436	8.5248	2.2428	0.0297379	0.34378	-3.46925	Homo sapiens cysteinyl leukotriene receptor 1 (CYSLTR1), mRNA.
ILMN_3201115	LOC440043		0.427865	11.8362	2.24194	0.0297979	0.343902	-3.47064	PREDICTED: Homo sapiens misc_RNA (LOC440043), miscRNA.
ILMN_1748884	TOB2	22	-0.337357	7.24887	-2.24134	0.0298393	0.343902	-3.4716	Homo sapiens transducer of ERBB2, 2 (TOB2), mRNA.
ILMN_1765725	SBDSP	7	0.302602	6.83697	2.24125	0.0298454	0.343902	-3.47174	Homo sapiens Shwachman-Bodian-Diamond syndrome pseudogene (SBDSP) on chromosome 7.
ILMN_2075440	PDIA3P	1	0.299852	7.17731	2.24046	0.0299009	0.343902	-3.47303	Homo sapiens protein disulfide isomerase family A, member 3 pseudogene (PDIA3P), non-coding RNA.
ILMN_2148507	ANKRD13C	1	0.430697	6.04863	2.23979	0.0299475	0.343902	-3.4741	Homo sapiens ankyrin repeat domain 13C (ANKRD13C), mRNA.
ILMN_1778464	TMEM1	21	0.741366	6.20819	2.23948	0.0299686	0.343902	-3.47459	Homo sapiens transmembrane protein 1 (TMEM1), transcript variant 1, mRNA.
ILMN_1717935	SPTA1	1	-0.380383	6.38544	-2.23938	0.0299758	0.343902	-3.47475	Homo sapiens spectrin, alpha, erythrocytic 1 (elliptocytosis 2) (SPTA1), mRNA.
ILMN_1810559	RHOQ	2	0.399261	11.8005	2.23929	0.0299821	0.343902	-3.4749	Homo sapiens ras homolog gene family, member Q (RHOQ), mRNA.
ILMN_2170353	PTPLB	3	0.745086	7.40245	2.23873	0.0300209	0.343902	-3.47579	Homo sapiens protein tyrosine phosphatase-like (proline instead of catalytic arginine), member b (PTPLB), mRNA.
ILMN_1882543		5	-0.335996	6.19035	-2.23826	0.0300537	0.343902	-3.47655	UI-H-CO0-aqj-c-02-0-UI.s1 NCI_CGAP_Sub9 Homo sapiens cDNA clone IMAGE: 3104210 3, mRNA sequence
ILMN_1704621	WDR44	X	0.438675	6.25888	2.23751	0.0301062	0.343902	-3.47775	Homo sapiens WD repeat domain 44 (WDR44), mRNA.
ILMN_1681812	HIF1AN	10	-0.367333	7.68252	-2.2374	0.0301139	0.343902	-3.47793	Homo sapiens hypoxia inducible factor 1, alpha subunit inhibitor (HIF1AN), mRNA.
ILMN_1769259	ANO9	11	-0.494203	7.26019	-2.23666	0.0301661	0.343902	-3.47912	Homo sapiens anoctamin 9 (ANO9), mRNA.
ILMN_1799488	ZNF383	19	0.318955	6.06081	2.23618	0.0301997	0.343902	-3.47989	Homo sapiens zinc finger protein 383 (ZNF383), mRNA.
ILMN_1772627	D4S234E	4	0.827558	8.05102	2.23607	0.0302071	0.343902	-3.48006	Homo sapiens DNA segment on chromosome 4 (unique) 234 expressed sequence (D4S234E), transcript variant 2, mRNA.
ILMN_1882495			0.407617	6.9839	2.23606	0.0302079	0.343902	-3.48008	qw67g08.x1 NCI_CGAP_Ov33 Homo sapiens cDNA clone IMAGE:1996190 3, mRNA sequence
ILMN_1789505	ITPR1	3	0.633289	7.73275	2.23537	0.0302562	0.343902	-3.48118	Homo sapiens inositol 1,4,5-triphosphate receptor, type 1 (ITPR1), transcript variant 2, mRNA.
ILMN_1706154	ICK	6	-0.312607	6.07203	-2.23529	0.0302624	0.343902	-3.48132	Homo sapiens intestinal cell (MAK-like) kinase (ICK), transcript variant 2, mRNA.
ILMN_1804117	FAM89B	11	-0.488248	10.1516	-2.23456	0.0303135	0.343902	-3.48249	Homo sapiens family with sequence similarity 89, member B (FAM89B), transcript variant 3, mRNA.
ILMN_2051867	PTCD2	5	0.599021	6.15045	2.23455	0.0303144	0.343902	-3.48251	Homo sapiens pentatricopeptide repeat domain 2 (PTCD2), mRNA.
ILMN_1736888	SAR1B	5	0.538776	6.58369	2.23455	0.0303145	0.343902	-3.48251	Homo sapiens SAR1 homolog B (S. cerevisiae) (SAR1B), transcript variant 1, mRNA.
ILMN_1666713	LYPLA1	8	0.453608	8.12966	2.23451	0.0303173	0.343902	-3.48257	Homo sapiens lysophospholipase I (LYPLA1), mRNA.
ILMN_1733523	NARG1L	13	0.443065	6.92009	2.23449	0.0303182	0.343902	-3.48259	Homo sapiens NMDA receptor regulated 1-like (NARG1L), transcript variant 1, mRNA.
ILMN_1709772	SNX5	20	0.599619	7.53602	2.23392	0.0303587	0.343902	-3.48351	Homo sapiens sorting nexin 5 (SNX5), transcript variant 2, mRNA.
ILMN_3274543	LOC286002		-0.665911	7.96778	-2.23371	0.0303731	0.343902	-3.48384	PREDICTED: Homo sapiens hypothetical protein LOC286002 (LOC286002), mRNA.
ILMN_1664186	MFN1	3	0.376911	6.08478	2.23362	0.0303795	0.343902	-3.48399	Homo sapiens mitofusin 1 (MFN1), nuclear gene encoding mitochondrial protein, mRNA.
ILMN_1667356	CCDC128	2	0.490012	8.18289	2.2336	0.0303815	0.343902	-3.48403	Homo sapiens coiled-coil domain containing 128 (CCDC128), mRNA.
ILMN_1664756	KPNA4	3	0.843155	8.90117	2.23358	0.0303828	0.343902	-3.48406	Homo sapiens karyopherin alpha 4 (importin alpha 3) (KPNA4), mRNA.
ILMN_1915553		2	0.250241	7.27605	2.23349	0.0303888	0.343902	-3.4842	Homo sapiens full length insert cDNA clone ZD44H09
ILMN_2184789	HSCB	22	-0.503452	10.0536	-2.23348	0.03039	0.343902	-3.48422	Homo sapiens HscB iron-sulfur cluster co-chaperone homolog (E. coli) (HSCB), mRNA.
ILMN_1791754	CPT1B	22	-0.598621	7.80265	-2.23327	0.0304047	0.343902	-3.48456	Homo sapiens carnitine palmitoyltransferase 1B (muscle) (CPT1B), nuclear gene encoding mitochondrial protein, transcript variant 3, mRNA.
ILMN_2415898	DNAJB14	4	0.78638	7.68464	2.2324	0.0304657	0.343902	-3.48594	Homo sapiens DnaJ (Hsp40) homolog, subfamily B, member 14 (DNAJB14), transcript variant 1, mRNA.
ILMN_1780141	TMEM66	8	0.75617	12.1125	2.23228	0.0304747	0.343902	-3.48615	Homo sapiens transmembrane protein 66 (TMEM66), mRNA.
ILMN_2110986	NOM1	7	-0.443289	6.27338	-2.2321	0.0304869	0.343902	-3.48642	Homo sapiens nucleolar protein with MIF4G domain 1 (NOM1), mRNA.
ILMN_1796240	KIAA1012	18	0.66848	9.4412	2.23202	0.0304928	0.343902	-3.48656	Homo sapiens KIAA1012 (KIAA1012), mRNA.
ILMN_1765060	FBXO34	14	0.615076	7.20949	2.23186	0.0305042	0.343902	-3.48681	Homo sapiens F-box protein 34 (FBXO34), mRNA.
ILMN_2374293	DYRK1A	21	1.00079	8.89374	2.23086	0.0305752	0.344138	-3.48842	Homo sapiens dual-specificity tyrosine-(Y)-phosphorylation regulated kinase 1A (DYRK1A), transcript variant 4, mRNA.
ILMN_1670801	MTR	1	0.49829	7.36943	2.23041	0.0306072	0.344138	-3.48914	Homo sapiens 5-methyltetrahydrofolate-homocysteine methyltransferase (MTR), mRNA.
ILMN_1736585	TMED10	14	0.620514	8.09214	2.23035	0.0306113	0.344138	-3.48923	Homo sapiens transmembrane emp24-like trafficking protein 10 (yeast) (TMED10), mRNA.
ILMN_1803254	KIAA2010	14	0.403324	9.12301	2.23001	0.0306357	0.344138	-3.48978	Homo sapiens KIAA2010 (KIAA2010), transcript variant 1, mRNA.
ILMN_1761131	PECI	6	0.446989	8.56148	2.22962	0.0306632	0.344138	-3.4904	Homo sapiens peroxisomal D3,D2-enoyl-CoA isomerase (PECI), transcript variant 1, mRNA.
ILMN_1654398	RGL1	1	0.381248	6.39655	2.22946	0.0306746	0.344138	-3.49066	Homo sapiens ral guanine nucleotide dissociation stimulator-like 1 (RGL1), mRNA.
ILMN_1832180		3	-0.314434	6.17605	-2.22932	0.0306846	0.344138	-3.49088	UI-E-CK0-aar-a-03-0-UI.r1 UI-E-CK0 Homo sapiens cDNA clone UI-E-CK0-aar-a-03-0-UI 5, mRNA sequence
ILMN_1750160	FASTKD3	5	0.444412	6.61301	2.2292	0.0306932	0.344138	-3.49107	Homo sapiens FAST kinase domains 3 (FASTKD3), mRNA.
ILMN_1673543	PGM2	4	0.644133	6.53082	2.22866	0.0307312	0.344245	-3.49193	Homo sapiens phosphoglucomutase 2 (PGM2), mRNA.
ILMN_1656016	DHX9	1	0.444556	7.66145	2.22832	0.030756	0.344245	-3.49248	Homo sapiens DEAH (Asp-Glu-Ala-His) box polypeptide 9 (DHX9), mRNA.
ILMN_1793410	SNTB1	8	0.4582	7.73562	2.22818	0.0307658	0.344245	-3.4927	Homo sapiens syntrophin, beta 1 (dystrophin-associated protein A1, 59kDa, basic component 1) (SNTB1), mRNA.
ILMN_1797342	FNBP1	9	0.326736	12.1372	2.22774	0.0307972	0.344361	-3.49341	Homo sapiens formin binding protein 1 (FNBP1), mRNA.
ILMN_1711585	KCMF1	2	-0.416452	6.54245	-2.22737	0.0308233	0.344417	-3.49399	Homo sapiens potassium channel modulatory factor 1 (KCMF1), mRNA.
ILMN_1662427	PTP4A3	8	-0.460746	7.3365	-2.2266	0.0308783	0.34448	-3.49522	Homo sapiens protein tyrosine phosphatase type IVA, member 3 (PTP4A3), transcript variant 2, mRNA.
ILMN_2367440	WDR17	4	-0.567542	6.6181	-2.22639	0.0308936	0.34448	-3.49556	Homo sapiens WD repeat domain 17 (WDR17), transcript variant 2, mRNA.
ILMN_2262288	EEF1G	11	0.441034	12.0009	2.22638	0.0308941	0.34448	-3.49557	Homo sapiens eukaryotic translation elongation factor 1 gamma (EEF1G), mRNA. XM_935976 XM_935977 XM_935978 XM_935979
ILMN_2388272	MED24	17	-0.445384	7.15741	-2.22612	0.0309133	0.34448	-3.496	Homo sapiens mediator complex subunit 24 (MED24), transcript variant 1, mRNA.
ILMN_1736340	ANGEL2	1	0.645239	8.66459	2.22565	0.0309464	0.34448	-3.49674	Homo sapiens angel homolog 2 (Drosophila) (ANGEL2), mRNA.
ILMN_1702177	GLO1	6	0.55368	7.91238	2.22553	0.0309554	0.34448	-3.49694	Homo sapiens glyoxalase I (GLO1), mRNA.
ILMN_1699676	C14orf147	14	0.473667	6.38289	2.22524	0.0309761	0.34448	-3.4974	Homo sapiens chromosome 14 open reading frame 147 (C14orf147), mRNA.
ILMN_1673185	CPSF2	14	-0.351571	7.09373	-2.22432	0.0310424	0.344523	-3.49887	Homo sapiens cleavage and polyadenylation specific factor 2, 100kDa (CPSF2), mRNA.
ILMN_2234970	SLC39A3	19	-0.371255	9.18795	-2.22424	0.0310477	0.344523	-3.49899	Homo sapiens solute carrier family 39 (zinc transporter), member 3 (SLC39A3), transcript variant 1, mRNA.
ILMN_1766736	BPI	20	-0.977789	7.30061	-2.22405	0.0310613	0.344523	-3.4993	Homo sapiens bactericidal/permeability-increasing protein (BPI), mRNA.
ILMN_1658689	LOC652736		-0.317993	6.55108	-2.22242	0.0311791	0.344523	-3.5019	PREDICTED: Homo sapiens similar to hydrocephalus inducing (LOC652736), mRNA.
ILMN_1794588	DYRK2	12	0.840007	9.55782	2.22126	0.031263	0.344523	-3.50376	Homo sapiens dual-specificity tyrosine-(Y)-phosphorylation regulated kinase 2 (DYRK2), transcript variant 1, mRNA.
ILMN_1813374	C19orf28	19	-0.58293	7.73238	-2.22111	0.0312737	0.344523	-3.50399	Homo sapiens chromosome 19 open reading frame 28 (C19orf28), transcript variant 3, mRNA.
ILMN_1675483	ANKMY1	2	-0.371135	8.17569	-2.2204	0.0313254	0.344523	-3.50513	Homo sapiens ankyrin repeat and MYND domain containing 1 (ANKMY1), transcript variant 2, mRNA.
ILMN_2158781	LOC650717		-0.333119	6.6054	-2.21999	0.0313549	0.344523	-3.50578	PREDICTED: Homo sapiens similar to double homeobox 4c (LOC650717), mRNA.
ILMN_2383150	MCHR2	6	-0.676949	7.66085	-2.21985	0.0313655	0.344523	-3.50601	Homo sapiens melanin-concentrating hormone receptor 2 (MCHR2), transcript variant 2, mRNA.
ILMN_1741032	HERC3	4	0.540881	6.87473	2.21956	0.0313862	0.344523	-3.50647	Homo sapiens hect domain and RLD 3 (HERC3), mRNA.
ILMN_2270845	WDR74	11	-0.558603	9.76048	-2.21888	0.0314359	0.344523	-3.50756	Homo sapiens WD repeat domain 74 (WDR74), mRNA.
ILMN_2230016	HIGD1A	3	0.511945	6.37647	2.21829	0.0314784	0.344523	-3.50849	Homo sapiens HIG1 domain family, member 1A (HIGD1A), mRNA.
ILMN_2330861	SMC4	3	0.827612	6.92787	2.21782	0.0315127	0.344523	-3.50924	Homo sapiens structural maintenance of chromosomes 4 (SMC4), transcript variant 2, mRNA.
ILMN_1793430	LOC441426	9	-0.366712	6.22488	-2.21774	0.0315187	0.344523	-3.50937	Homo sapiens hypothetical gene supported by AK126863 (LOC441426), mRNA.
ILMN_2408450	UBE1DC1	3	0.561426	6.8093	2.21773	0.0315196	0.344523	-3.50939	Homo sapiens ubiquitin-activating enzyme E1-domain containing 1 (UBE1DC1), transcript variant 1, mRNA.
ILMN_1655329	RIOK2	5	0.734978	6.76481	2.21681	0.0315868	0.344523	-3.51086	Homo sapiens RIO kinase 2 (yeast) (RIOK2), mRNA.
ILMN_1765082	RBM10	X	-0.414749	8.22801	-2.21646	0.0316118	0.344523	-3.5114	Homo sapiens RNA binding motif protein 10 (RBM10), transcript variant 1, mRNA.
ILMN_1799744	GALC	14	0.664853	8.30989	2.21625	0.031627	0.344523	-3.51174	Homo sapiens galactosylceramidase (GALC), transcript variant 1, mRNA.
ILMN_1738642	CMPK1	1	0.685158	7.51573	2.21522	0.0317025	0.344523	-3.51338	Homo sapiens cytidine monophosphate (UMP-CMP) kinase 1, cytosolic (CMPK1), mRNA.
ILMN_1805271	ZNF721	4	0.713008	6.74049	2.21515	0.0317082	0.344523	-3.5135	Homo sapiens zinc finger protein 721 (ZNF721), mRNA.
ILMN_1755049	ANKRD44	2	0.374128	6.19258	2.21431	0.0317695	0.344523	-3.51483	Homo sapiens ankyrin repeat domain 44 (ANKRD44), mRNA.
ILMN_1788268	NAPG	18	-0.360678	6.54158	-2.2141	0.0317846	0.344523	-3.51516	Homo sapiens N-ethylmaleimide-sensitive factor attachment protein, gamma (NAPG), mRNA.
ILMN_1683175	C9orf23	9	-0.289069	9.35261	-2.21313	0.0318559	0.344523	-3.5167	Homo sapiens chromosome 9 open reading frame 23 (C9orf23), transcript variant 1, mRNA.
ILMN_2366790	DDX52	17	0.382905	7.40902	2.21311	0.031858	0.344523	-3.51675	Homo sapiens DEAD (Asp-Glu-Ala-Asp) box polypeptide 52 (DDX52), transcript variant 1, mRNA.
ILMN_1692121	USO1	4	0.746996	8.02565	2.21305	0.0318618	0.344523	-3.51683	Homo sapiens USO1 homolog, vesicle docking protein (yeast) (USO1), mRNA.
ILMN_1823270			-0.333762	6.15007	-2.21244	0.0319072	0.344523	-3.51781	hd38d03.x1 Soares_NFL_T_GBC_S1 Homo sapiens cDNA clone IMAGE:2911781 3, mRNA sequence
ILMN_2354478	CYFIP2	5	0.493017	9.06759	2.21228	0.0319191	0.344523	-3.51807	Homo sapiens cytoplasmic FMR1 interacting protein 2 (CYFIP2), transcript variant 1, mRNA.
ILMN_1778173	AK3	9	0.491944	7.90398	2.21202	0.0319382	0.344523	-3.51848	Homo sapiens adenylate kinase 3 (AK3), nuclear gene encoding mitochondrial protein, mRNA.
ILMN_1719622	RABEP1	17	0.738204	7.85597	2.21187	0.0319488	0.344523	-3.51871	Homo sapiens rabaptin, RAB GTPase binding effector protein 1 (RABEP1), transcript variant 2, mRNA.
ILMN_1667429	SLC25A20	3	0.563488	6.29097	2.21133	0.0319891	0.344523	-3.51958	Homo sapiens solute carrier family 25 (carnitine/acylcarnitine translocase), member 20 (SLC25A20), nuclear gene encoding mitochondrial protein, mRNA.
ILMN_3239925	LOC25845	5	0.311422	6.83547	2.21126	0.031994	0.344523	-3.51968	Homo sapiens hypothetical LOC25845 (LOC25845), non-coding RNA.
ILMN_1774761	CCR2	3	0.745951	9.41618	2.21114	0.0320032	0.344523	-3.51988	Homo sapiens chemokine (C-C motif) receptor 2 (CCR2), transcript variant A, mRNA.
ILMN_2164081	KLHL12	1	0.564019	8.51858	2.21101	0.0320128	0.344523	-3.52009	Homo sapiens kelch-like 12 (Drosophila) (KLHL12), mRNA.
ILMN_2190779	PHAX	5	-0.76513	8.6285	-2.21066	0.0320387	0.344523	-3.52065	Homo sapiens phosphorylated adaptor for RNA export (PHAX), mRNA.
ILMN_1793474	INSIG1	7	0.47175	8.87488	2.21016	0.0320751	0.344523	-3.52143	Homo sapiens insulin induced gene 1 (INSIG1), transcript variant 2, mRNA.
ILMN_1801043	GSN	9	-0.583943	8.32122	-2.21005	0.0320833	0.344523	-3.5216	Homo sapiens gelsolin (amyloidosis, Finnish type) (GSN), transcript variant 2, mRNA.
ILMN_1695316	SLC39A8	4	0.500567	6.21708	2.20992	0.0320935	0.344523	-3.52182	Homo sapiens solute carrier family 39 (zinc transporter), member 8 (SLC39A8), transcript variant 1, mRNA.
ILMN_1737878	FLJ34047	5	-0.668936	8.74389	-2.20976	0.032105	0.344523	-3.52207	Homo sapiens hypothetical protein FLJ34047 (FLJ34047), mRNA.
ILMN_1659095	LOC644029	15	0.375589	13.6198	2.20951	0.0321236	0.344523	-3.52247	PREDICTED: Homo sapiens similar to 60S ribosomal protein L7a (LOC644029), mRNA.
ILMN_2318685	ABHD12	20	-0.371346	6.17918	-2.20937	0.032134	0.344523	-3.52269	Homo sapiens abhydrolase domain containing 12 (ABHD12), transcript variant 1, mRNA.
ILMN_2107004	GPR1	2	-0.548182	11.2748	-2.20918	0.0321479	0.344523	-3.52299	Homo sapiens G protein-coupled receptor 1 (GPR1), mRNA.
ILMN_2368068	TCF20	22	-0.290971	9.40588	-2.20914	0.0321508	0.344523	-3.52305	Homo sapiens transcription factor 20 (AR1) (TCF20), transcript variant 2, mRNA.
ILMN_1807925	GNG2	14	0.953898	7.7323	2.20892	0.0321672	0.344523	-3.5234	Homo sapiens guanine nucleotide binding protein (G protein), gamma 2 (GNG2), mRNA.
ILMN_2374244	DYRK2	12	0.73409	11.3223	2.20858	0.0321923	0.344523	-3.52394	Homo sapiens dual-specificity tyrosine-(Y)-phosphorylation regulated kinase 2 (DYRK2), transcript variant 1, mRNA.
ILMN_1731736	RIN3	14	-0.641273	7.80195	-2.20847	0.0322008	0.344523	-3.52412	Homo sapiens Ras and Rab interactor 3 (RIN3), mRNA.
ILMN_1742889	WDR77	1	0.258591	7.10566	2.20839	0.0322069	0.344523	-3.52425	Homo sapiens WD repeat domain 77 (WDR77), mRNA.
ILMN_1783023	C5orf51	5	0.530737	8.5875	2.20811	0.0322278	0.344523	-3.5247	Homo sapiens chromosome 5 open reading frame 51 (C5orf51), mRNA.
ILMN_1782237	GPR109B		-0.608998	7.33603	-2.20798	0.0322368	0.344523	-3.52489	PREDICTED: Homo sapiens G protein-coupled receptor 109B, transcript variant 3 (GPR109B), mRNA.
ILMN_3191227	LOC100129267		0.395528	6.24798	2.20795	0.0322396	0.344523	-3.52495	PREDICTED: Homo sapiens misc_RNA (LOC100129267), miscRNA.
ILMN_1718063	LIPA	10	0.563379	9.69807	2.20764	0.0322626	0.344523	-3.52544	Homo sapiens lipase A, lysosomal acid, cholesterol esterase (LIPA), transcript variant 2, mRNA.
ILMN_1691106	LOC729692	3	-0.494247	6.8772	-2.20698	0.0323117	0.344523	-3.52649	PREDICTED: Homo sapiens hypothetical protein LOC729692 (LOC729692), mRNA.
ILMN_2056760	MKRN2	3	0.551529	7.93278	2.20685	0.0323212	0.344523	-3.52669	Homo sapiens makorin ring finger protein 2 (MKRN2), mRNA.
ILMN_1745256	CXXC5	5	0.27952	9.19951	2.20679	0.0323261	0.344523	-3.5268	Homo sapiens CXXC finger 5 (CXXC5), mRNA.
ILMN_1793831	TRADD	16	-0.30602	7.47131	-2.20648	0.032349	0.344523	-3.52728	Homo sapiens TNFRSF1A-associated via death domain (TRADD), mRNA.
ILMN_1789171	EEF2K	16	0.296475	7.92577	2.20634	0.0323596	0.344523	-3.52751	Homo sapiens eukaryotic elongation factor-2 kinase (EEF2K), mRNA.
ILMN_1866389		6	-0.327795	5.99713	-2.20554	0.0324192	0.344523	-3.52878	UI-H-EU0-azk-k-10-0-UI.s1 NCI_CGAP_Car1 Homo sapiens cDNA clone IMAGE: 5849985 3, mRNA sequence
ILMN_1766411	AP1S2	X	0.881248	9.70879	2.20553	0.0324197	0.344523	-3.52879	Homo sapiens adaptor-related protein complex 1, sigma 2 subunit (AP1S2), mRNA.
ILMN_1812616	MYO1C	17	-0.397803	6.08282	-2.20549	0.032423	0.344523	-3.52886	Homo sapiens myosin IC (MYO1C), transcript variant 3, mRNA.
ILMN_1680867	C6orf61	6	-0.316917	7.70992	-2.20426	0.0325149	0.344523	-3.53081	PREDICTED: Homo sapiens chromosome 6 open reading frame 61 (C6orf61), mRNA.
ILMN_1717337	2007-03-01	2	1.17408	9.1437	2.20396	0.0325375	0.344523	-3.53128	Homo sapiens membrane-associated ring finger (C3HC4) 7 (MARCH7), mRNA.
ILMN_1693220	AKAP11	13	0.74957	6.73609	2.20381	0.0325489	0.344523	-3.53152	Homo sapiens A kinase (PRKA) anchor protein 11 (AKAP11), mRNA.
ILMN_1675542	LOC729148	X	0.779746	7.69238	2.20363	0.032562	0.344523	-3.5318	PREDICTED: Homo sapiens similar to lethal (2) k00619 CG4775-PA (LOC729148), mRNA.
ILMN_1778523	KLF9	9	0.814023	7.85318	2.20334	0.0325838	0.344523	-3.53226	Homo sapiens Kruppel-like factor 9 (KLF9), mRNA.
ILMN_1708077	DAXX	6	-0.55599	8.41655	-2.20306	0.0326048	0.344523	-3.53271	Homo sapiens death-domain associated protein (DAXX), mRNA.
ILMN_1687567	CUX1	7	-0.444373	6.7376	-2.20197	0.0326869	0.344523	-3.53444	Homo sapiens cut-like homeobox 1 (CUX1), transcript variant 1, mRNA.
ILMN_2192693	EIF3M	11	0.498187	10.066	2.20186	0.032695	0.344523	-3.53461	Homo sapiens eukaryotic translation initiation factor 3, subunit M (EIF3M), mRNA.
ILMN_2342437	KLHL5	4	0.499848	6.7208	2.20178	0.0327011	0.344523	-3.53473	Homo sapiens kelch-like 5 (Drosophila) (KLHL5), transcript variant 3, mRNA.
ILMN_1807031	C14orf28	14	0.532859	6.76428	2.20173	0.0327046	0.344523	-3.53481	Homo sapiens chromosome 14 open reading frame 28 (C14orf28), mRNA.
ILMN_2106902	CHES1	14	0.356003	10.7525	2.2016	0.0327143	0.344523	-3.53501	Homo sapiens checkpoint suppressor 1 (CHES1), mRNA.
ILMN_1669286	YWHAZ	8	0.409836	6.20129	2.20151	0.0327216	0.344523	-3.53517	Homo sapiens tyrosine 3-monooxygenase/tryptophan 5-monooxygenase activation protein, zeta polypeptide (YWHAZ), transcript variant 1, mRNA.
ILMN_1766851	TMEM126B	11	0.59059	6.69823	2.20121	0.0327443	0.344523	-3.53564	Homo sapiens transmembrane protein 126B (TMEM126B), mRNA.
ILMN_2272708	GIYD1	16	-0.416204	6.67835	-2.20053	0.0327955	0.344523	-3.53672	Homo sapiens GIY-YIG domain containing 1 (GIYD1), transcript variant 1, mRNA.
ILMN_1726421	METTL9	16	0.356704	6.79442	2.20022	0.0328186	0.344523	-3.5372	Homo sapiens methyltransferase like 9 (METTL9), transcript variant 1, mRNA.
ILMN_1684321	CYB5B	16	0.29747	10.2377	2.20018	0.0328215	0.344523	-3.53726	Homo sapiens cytochrome b5 type B (outer mitochondrial membrane) (CYB5B), nuclear gene encoding mitochondrial protein, mRNA.
ILMN_1742548	GFI1B	9	-0.554932	6.99324	-2.20017	0.0328228	0.344523	-3.53729	Homo sapiens growth factor independent 1B transcription repressor (GFI1B), mRNA.
ILMN_1801766	CCDC109B	4	0.534274	9.91024	2.19978	0.0328523	0.344523	-3.53791	Homo sapiens coiled-coil domain containing 109B (CCDC109B), mRNA.
ILMN_2348512	ZXDC	3	-0.355302	6.2503	-2.19941	0.0328803	0.344523	-3.5385	Homo sapiens ZXD family zinc finger C (ZXDC), transcript variant 2, mRNA.
ILMN_1691293	RNF185	22	-0.450569	7.03464	-2.199	0.032911	0.344523	-3.53914	Homo sapiens ring finger protein 185 (RNF185), mRNA.
ILMN_1795118	SIDT1	3	0.302145	7.41201	2.19828	0.0329655	0.344523	-3.54028	Homo sapiens SID1 transmembrane family, member 1 (SIDT1), mRNA.
ILMN_3290211	LOC644761		0.430714	6.58108	2.198	0.0329872	0.344523	-3.54073	PREDICTED: Homo sapiens misc_RNA (LOC644761), miscRNA.
ILMN_2154566	RPL10A	6	0.365344	13.049	2.19793	0.0329918	0.344523	-3.54083	Homo sapiens ribosomal protein L10a (RPL10A), mRNA.
ILMN_1812638	ATP5L	11	-0.410743	10.4593	-2.19774	0.0330065	0.344523	-3.54113	Homo sapiens ATP synthase, H+ transporting, mitochondrial F0 complex, subunit G (ATP5L), nuclear gene encoding mitochondrial protein, mRNA.
ILMN_1764380	GLTP	12	0.632378	10.3875	2.19745	0.0330288	0.344523	-3.5416	Homo sapiens glycolipid transfer protein (GLTP), mRNA.
ILMN_1705464	MRPL41	9	-0.45507	8.85039	-2.19712	0.0330536	0.344523	-3.54211	Homo sapiens mitochondrial ribosomal protein L41 (MRPL41), nuclear gene encoding mitochondrial protein, mRNA.
ILMN_1693438	FBXL12	19	0.329049	7.55202	2.19706	0.0330579	0.344523	-3.5422	Homo sapiens F-box and leucine-rich repeat protein 12 (FBXL12), mRNA.
ILMN_2298159	PRDM1	6	0.343037	6.07749	2.1968	0.0330778	0.344523	-3.54262	Homo sapiens PR domain containing 1, with ZNF domain (PRDM1), transcript variant 1, mRNA.
ILMN_1793854	INTS1		-0.517242	7.72713	-2.19667	0.033088	0.344523	-3.54283	PREDICTED: Homo sapiens integrator complex subunit 1, transcript variant 11 (INTS1), mRNA.
ILMN_1785646	PMP22	17	0.524526	6.14486	2.19631	0.0331153	0.344523	-3.5434	Homo sapiens peripheral myelin protein 22 (PMP22), transcript variant 2, mRNA.
ILMN_1758963	NADK	1	-0.518068	9.89574	-2.19618	0.0331253	0.344523	-3.5436	Homo sapiens NAD kinase (NADK), mRNA.
ILMN_1674759	LPCAT4	15	-0.278217	6.35812	-2.19616	0.0331266	0.344523	-3.54363	Homo sapiens lysophosphatidylcholine acyltransferase 4 (LPCAT4), mRNA.
ILMN_1758543	CNIH	14	0.694037	8.03119	2.19594	0.0331433	0.344523	-3.54398	Homo sapiens cornichon homolog (Drosophila) (CNIH), mRNA.
ILMN_1770053	RBBP7	X	0.571874	8.05641	2.19546	0.0331803	0.344523	-3.54475	Homo sapiens retinoblastoma binding protein 7 (RBBP7), mRNA.
ILMN_2055760	KIAA1715	2	-0.366327	8.21367	-2.19536	0.0331876	0.344523	-3.5449	Homo sapiens KIAA1715 (KIAA1715), mRNA.
ILMN_1702541	CCDC55	17	0.326784	6.21601	2.19516	0.0332027	0.344523	-3.54521	Homo sapiens coiled-coil domain containing 55 (CCDC55), transcript variant 1, mRNA.
ILMN_1687279	DHPS	19	-0.287487	8.97143	-2.1951	0.0332076	0.344523	-3.54531	Homo sapiens deoxyhypusine synthase (DHPS), transcript variant 1, mRNA.
ILMN_1778561	WEE1	11	0.415064	6.13807	2.19508	0.0332088	0.344523	-3.54534	Homo sapiens WEE1 homolog (S. pombe) (WEE1), mRNA.
ILMN_1702783	LOC652595		0.337053	7.5798	2.19463	0.0332431	0.344523	-3.54605	PREDICTED: Homo sapiens similar to U2 small nuclear ribonucleoprotein A (U2 snRNP-A) (LOC652595), mRNA.
ILMN_1741841	KIAA1429	8	0.540193	5.95172	2.19462	0.0332439	0.344523	-3.54606	Homo sapiens KIAA1429 (KIAA1429), transcript variant 2, mRNA.
ILMN_1737964	HIATL1	9	0.627506	7.52918	2.19459	0.0332462	0.344523	-3.54611	Homo sapiens hippocampus abundant transcript-like 1 (HIATL1), mRNA.
ILMN_2380588	C6orf108	6	-0.387908	7.38036	-2.19442	0.0332597	0.344523	-3.54639	Homo sapiens chromosome 6 open reading frame 108 (C6orf108), transcript variant 2, mRNA.
ILMN_1763091	C14orf43	14	0.314175	8.65541	2.19441	0.0332601	0.344523	-3.5464	Homo sapiens chromosome 14 open reading frame 43 (C14orf43), transcript variant 1, mRNA.
ILMN_2356654	LGALS8	1	0.534181	7.86243	2.19426	0.0332717	0.344523	-3.54664	Homo sapiens lectin, galactoside-binding, soluble, 8 (LGALS8), transcript variant 4, mRNA.
ILMN_1800626	SESN1	6	0.643572	6.92413	2.19378	0.0333083	0.344523	-3.54739	Homo sapiens sestrin 1 (SESN1), mRNA.
ILMN_1803348	EHBP1	2	0.565371	6.96192	2.1935	0.0333303	0.344523	-3.54785	Homo sapiens EH domain binding protein 1 (EHBP1), mRNA.
ILMN_1652540	RELL2	5	-0.308492	6.522	-2.19288	0.0333775	0.344523	-3.54882	Homo sapiens RELT-like 2 (RELL2), mRNA.
ILMN_1706094	HECTD1	14	0.590997	8.53323	2.19258	0.0334007	0.344523	-3.5493	Homo sapiens HECT domain containing 1 (HECTD1), mRNA.
ILMN_1739942	FAM117B	2	0.820621	8.86163	2.19248	0.0334083	0.344523	-3.54945	Homo sapiens family with sequence similarity 117, member B (FAM117B), mRNA.
ILMN_2151048	STAG1	3	0.58116	6.58001	2.19243	0.033412	0.344523	-3.54953	Homo sapiens stromal antigen 1 (STAG1), mRNA.
ILMN_1695058	SLC38A5	X	-0.916238	8.4517	-2.19187	0.0334546	0.344523	-3.55041	Homo sapiens solute carrier family 38, member 5 (SLC38A5), mRNA.
ILMN_1680171	MFF	2	0.517452	7.42853	2.19163	0.0334735	0.344523	-3.5508	Homo sapiens mitochondrial fission factor (MFF), nuclear gene encoding mitochondrial protein, mRNA.
ILMN_2312340	LILRB2	19	0.514395	10.4043	2.19159	0.0334764	0.344523	-3.55085	Homo sapiens leukocyte immunoglobulin-like receptor, subfamily B (with TM and ITIM domains), member 2 (LILRB2), transcript variant 2, mRNA.
ILMN_1732489	SLC10A7	4	0.494119	6.36143	2.19123	0.0335044	0.344523	-3.55143	Homo sapiens solute carrier family 10 (sodium/bile acid cotransporter family), member 7 (SLC10A7), transcript variant 2, mRNA.
ILMN_1764709	MAFB	20	0.468628	9.25387	2.19058	0.0335544	0.344523	-3.55246	Homo sapiens v-maf musculoaponeurotic fibrosarcoma oncogene homolog B (avian) (MAFB), mRNA.
ILMN_1738179	FOXP1	3	-0.522978	8.61026	-2.19053	0.0335584	0.344523	-3.55254	Homo sapiens forkhead box P1 (FOXP1), transcript variant 2, mRNA.
ILMN_1723847	CILP	15	0.368426	6.02765	2.1899	0.0336069	0.344523	-3.55353	Homo sapiens cartilage intermediate layer protein, nucleotide pyrophosphohydrolase (CILP), mRNA.
ILMN_1660635	LACTB2	8	0.676663	6.04657	2.18984	0.0336111	0.344523	-3.55362	Homo sapiens lactamase, beta 2 (LACTB2), mRNA.
ILMN_1811392	HMHA1	19	-0.318607	10.9354	-2.18967	0.0336244	0.344523	-3.55389	Homo sapiens histocompatibility (minor) HA-1 (HMHA1), mRNA.
ILMN_2108339	THUMPD1	16	0.775039	7.69667	2.18951	0.0336368	0.344523	-3.55414	Homo sapiens THUMP domain containing 1 (THUMPD1), mRNA.
ILMN_1758906	GNA13	17	0.961204	9.33325	2.18937	0.0336476	0.344523	-3.55436	Homo sapiens guanine nucleotide binding protein (G protein), alpha 13 (GNA13), mRNA.
ILMN_1798827	SRBD1	2	0.55508	7.64468	2.1893	0.0336532	0.344523	-3.55448	Homo sapiens S1 RNA binding domain 1 (SRBD1), mRNA.
ILMN_1775036	SEC22A	3	0.351788	7.04002	2.18918	0.0336625	0.344523	-3.55467	Homo sapiens SEC22 vesicle trafficking protein homolog A (S. cerevisiae) (SEC22A), mRNA.
ILMN_1702592	WDR73	15	-0.451742	8.66962	-2.18844	0.0337193	0.344523	-3.55583	Homo sapiens WD repeat domain 73 (WDR73), mRNA.
ILMN_3238623	LYRM7	5	0.442114	8.08079	2.18844	0.0337195	0.344523	-3.55583	Homo sapiens Lyrm7 homolog (mouse) (LYRM7), mRNA.
ILMN_1737146	TRAM1	8	0.971718	10.2338	2.18836	0.0337256	0.344523	-3.55595	Homo sapiens translocation associated membrane protein 1 (TRAM1), mRNA.
ILMN_2367070	ACOT9	X	-0.292834	7.96819	-2.18833	0.0337281	0.344523	-3.55601	Homo sapiens acyl-CoA thioesterase 9 (ACOT9), transcript variant 1, mRNA.
ILMN_3236458	AK2P2		-0.4981	8.73269	-2.18818	0.0337395	0.344523	-3.55624	PREDICTED: Homo sapiens adenylate kinase 2 pseudogene 2 (AK2P2), mRNA.
ILMN_1657470	YTHDF3	8	0.567843	7.52094	2.18793	0.0337592	0.344523	-3.55664	Homo sapiens YTH domain family, member 3 (YTHDF3), mRNA.
ILMN_1814787	ICA1	7	-0.281607	6.51895	-2.18763	0.0337819	0.344523	-3.5571	Homo sapiens islet cell autoantigen 1, 69kDa (ICA1), transcript variant 2, mRNA.
ILMN_1704253	C6orf106	6	-0.511086	7.80509	-2.18759	0.0337855	0.344523	-3.55717	Homo sapiens chromosome 6 open reading frame 106 (C6orf106), transcript variant 1, mRNA.
ILMN_1783675	ASB8	12	0.327962	8.57791	2.18694	0.0338355	0.344523	-3.55819	Homo sapiens ankyrin repeat and SOCS box-containing 8 (ASB8), mRNA.
ILMN_3261111	IP6K3	6	-0.438196	6.06935	-2.1867	0.033854	0.344523	-3.55857	Homo sapiens inositol hexakisphosphate kinase 3 (IP6K3), transcript variant 1, mRNA.
ILMN_1693766	CEP135	4	0.796168	6.69857	2.18657	0.0338647	0.344523	-3.55878	Homo sapiens centrosomal protein 135kDa (CEP135), mRNA.
ILMN_1690487	PCM1	8	0.634515	9.25154	2.18656	0.0338648	0.344523	-3.55879	Homo sapiens pericentriolar material 1 (PCM1), mRNA.
ILMN_2197519	ZNF627	19	0.64081	6.41691	2.18617	0.0338958	0.344523	-3.55941	Homo sapiens zinc finger protein 627 (ZNF627), mRNA.
ILMN_1801403	DCUN1D4	4	0.521247	6.39916	2.18589	0.0339175	0.344523	-3.55985	Homo sapiens DCN1, defective in cullin neddylation 1, domain containing 4 (S. cerevisiae) (DCUN1D4), mRNA.
ILMN_1727309	FAM82A2	15	0.376959	8.66801	2.18569	0.0339328	0.344523	-3.56016	Homo sapiens family with sequence similarity 82, member A2 (FAM82A2), mRNA.
ILMN_3251511	SFRS2IP	12	0.938744	9.35784	2.18522	0.0339691	0.344523	-3.5609	Homo sapiens splicing factor, arginine/serine-rich 2, interacting protein (SFRS2IP), mRNA.
ILMN_1691809	PSMA1	11	0.419154	7.10322	2.18505	0.0339829	0.344523	-3.56118	Homo sapiens proteasome (prosome, macropain) subunit, alpha type, 1 (PSMA1), transcript variant 2, mRNA.
ILMN_1788468	ARGLU1	13	0.963324	9.4007	2.1848	0.0340019	0.344523	-3.56156	Homo sapiens arginine and glutamate rich 1 (ARGLU1), mRNA.
ILMN_1703015	ZRANB2	1	1.06622	8.25665	2.18454	0.0340226	0.344523	-3.56198	Homo sapiens zinc finger, RAN-binding domain containing 2 (ZRANB2), transcript variant 2, mRNA.
ILMN_1798546	HDAC6	X	-0.37918	8.09129	-2.1843	0.0340414	0.344523	-3.56236	Homo sapiens histone deacetylase 6 (HDAC6), mRNA.
ILMN_1745798	GTF2F2	13	0.480279	7.7114	2.18398	0.034066	0.344523	-3.56286	Homo sapiens general transcription factor IIF, polypeptide 2, 30kDa (GTF2F2), mRNA.
ILMN_1732071	HIST2H2BE	1	-0.466639	9.90985	-2.18394	0.034069	0.344523	-3.56292	Homo sapiens histone cluster 2, H2be (HIST2H2BE), mRNA.
ILMN_1846162		11	0.266305	6.55301	2.18389	0.0340732	0.344523	-3.563	UI-H-CO0-ara-d-07-0-UI.s1 NCI_CGAP_Sub9 Homo sapiens cDNA clone IMAGE:3105827 3, mRNA sequence
ILMN_1768480	VGLL4	3	-0.265888	8.51534	-2.18374	0.0340846	0.344523	-3.56323	Homo sapiens vestigial like 4 (Drosophila) (VGLL4), mRNA.
ILMN_1732772	PPME1	11	-0.402669	7.69364	-2.18294	0.0341472	0.344523	-3.56449	Homo sapiens protein phosphatase methylesterase 1 (PPME1), mRNA.
ILMN_3262849	LOC100128510		-0.61267	11.5911	-2.18265	0.0341701	0.344523	-3.56496	PREDICTED: Homo sapiens hypothetical protein LOC100128510 (LOC100128510), mRNA.
ILMN_1762529	SLC12A8	3	0.268928	5.94523	2.18235	0.0341934	0.344523	-3.56542	Homo sapiens solute carrier family 12 (potassium/chloride transporters), member 8 (SLC12A8), mRNA.
ILMN_1666761	PPP2R5E	14	0.590229	9.94741	2.18212	0.0342117	0.344523	-3.56579	Homo sapiens protein phosphatase 2, regulatory subunit B', epsilon isoform (PPP2R5E), mRNA.
ILMN_2182750	DDX1	2	0.52858	8.91327	2.18196	0.0342241	0.344523	-3.56604	Homo sapiens DEAD (Asp-Glu-Ala-Asp) box polypeptide 1 (DDX1), mRNA.
ILMN_1740171	DUSP11	2	0.486789	8.32379	2.18152	0.0342588	0.344523	-3.56673	Homo sapiens dual specificity phosphatase 11 (RNA/RNP complex 1-interacting) (DUSP11), mRNA.
ILMN_1751627	TRAPPC3	1	0.246416	9.10277	2.18077	0.0343171	0.344523	-3.5679	Homo sapiens trafficking protein particle complex 3 (TRAPPC3), mRNA.
ILMN_3269719	ARAP1	11	-0.413339	9.69986	-2.1799	0.034386	0.344523	-3.56928	Homo sapiens ArfGAP with RhoGAP domain, ankyrin repeat and PH domain 1 (ARAP1), transcript variant 3, mRNA.
ILMN_1763887	SFI1	22	-0.334253	7.08832	-2.17979	0.0343948	0.344523	-3.56946	Homo sapiens Sfi1 homolog, spindle assembly associated (yeast) (SFI1), transcript variant 1, mRNA.
ILMN_3271081	LOC100128115		-0.373789	6.17154	-2.17965	0.0344057	0.344523	-3.56968	PREDICTED: Homo sapiens misc_RNA (LOC100128115), miscRNA.
ILMN_1684964	ZNF212	7	-0.273047	8.45535	-2.17961	0.0344086	0.344523	-3.56973	Homo sapiens zinc finger protein 212 (ZNF212), mRNA.
ILMN_1710078	TMEM181	6	0.704526	8.7699	2.17959	0.0344107	0.344523	-3.56977	Homo sapiens transmembrane protein 181 (TMEM181), mRNA.
ILMN_2175465	RSL24D1	15	1.04932	7.33811	2.17938	0.0344268	0.344523	-3.5701	Homo sapiens ribosomal L24 domain containing 1 (RSL24D1), mRNA.
ILMN_1697460	REEP6	19	-0.385491	6.04392	-2.17926	0.0344364	0.344523	-3.57029	Homo sapiens receptor accessory protein 6 (REEP6), mRNA.
ILMN_1768751	MTA3	2	-0.313267	6.37962	-2.17924	0.0344377	0.344523	-3.57031	Homo sapiens metastasis associated 1 family, member 3 (MTA3), mRNA.
ILMN_1764168	STXBP3	1	0.953255	7.45447	2.17913	0.0344467	0.344523	-3.57049	Homo sapiens syntaxin binding protein 3 (STXBP3), mRNA.
ILMN_1792837	CIAO1	2	0.36401	8.35298	2.17871	0.0344794	0.344523	-3.57114	Homo sapiens cytosolic iron-sulfur protein assembly 1 homolog (S. cerevisiae) (CIAO1), mRNA.
ILMN_2155228	CRLF3	17	0.83377	9.03428	2.17806	0.0345314	0.344523	-3.57218	Homo sapiens cytokine receptor-like factor 3 (CRLF3), mRNA.
ILMN_1839481		13	0.407173	6.16197	2.17805	0.0345317	0.344523	-3.57219	Homo sapiens cDNA FLJ37828 fis, clone BRSSN2006575
ILMN_1752510	FAM13A	4	-0.454573	7.96229	-2.17803	0.0345338	0.344523	-3.57223	Homo sapiens family with sequence similarity 13, member A (FAM13A), transcript variant 2, mRNA.
ILMN_1759792	CLIP4	2	0.548929	6.32565	2.17794	0.0345402	0.344523	-3.57235	Homo sapiens CAP-GLY domain containing linker protein family, member 4 (CLIP4), mRNA.
ILMN_3294134	LOC389765		-0.59424	10.6396	-2.17761	0.0345667	0.344523	-3.57288	PREDICTED: Homo sapiens similar to KIF27C (LOC389765), mRNA.
ILMN_1752837	ARL8B	3	0.599113	8.27383	2.17757	0.0345697	0.344523	-3.57294	Homo sapiens ADP-ribosylation factor-like 8B (ARL8B), mRNA.
ILMN_1765994	ZBP1	20	-0.509168	10.454	-2.17747	0.0345776	0.344523	-3.5731	Homo sapiens Z-DNA binding protein 1 (ZBP1), mRNA.
ILMN_1811221	SLC5A8	12	-0.558123	10.3844	-2.17728	0.034593	0.344523	-3.57341	Homo sapiens solute carrier family 5 (iodide transporter), member 8 (SLC5A8), mRNA.
ILMN_1717420	UBE2W	8	0.428269	6.66716	2.17712	0.0346055	0.344523	-3.57365	Homo sapiens ubiquitin-conjugating enzyme E2W (putative) (UBE2W), transcript variant 2, mRNA.
ILMN_1815063	PXK	3	0.320434	6.50678	2.17703	0.0346124	0.344523	-3.57379	Homo sapiens PX domain containing serine/threonine kinase (PXK), mRNA.
ILMN_2351241	RNF14	5	0.634249	7.55622	2.17693	0.0346203	0.344523	-3.57395	Homo sapiens ring finger protein 14 (RNF14), transcript variant 4, mRNA.
ILMN_1683305	COMMD2	3	0.51675	6.49317	2.17669	0.0346395	0.344523	-3.57433	Homo sapiens COMM domain containing 2 (COMMD2), mRNA.
ILMN_1799487	N4BP2L1	13	0.668169	6.70471	2.17606	0.0346894	0.344565	-3.57532	Homo sapiens NEDD4 binding protein 2-like 1 (N4BP2L1), transcript variant 2, mRNA.
ILMN_3289346	LOC442075		-0.397785	7.14936	-2.17596	0.0346971	0.344565	-3.57547	PREDICTED: Homo sapiens weakly similar to serine/threonine protein kinase Kp78 (LOC442075), mRNA.
ILMN_2046730	S100A10	1	0.32453	13.2207	2.17533	0.0347475	0.344565	-3.57647	Homo sapiens S100 calcium binding protein A10 (S100A10), mRNA.
ILMN_2189993	MRPS35	12	0.595285	6.92933	2.17518	0.0347592	0.344565	-3.5767	Homo sapiens mitochondrial ribosomal protein S35 (MRPS35), nuclear gene encoding mitochondrial protein, mRNA.
ILMN_1694502	PRIM1	12	0.40968	6.88167	2.17514	0.0347621	0.344565	-3.57675	Homo sapiens primase, DNA, polypeptide 1 (49kDa) (PRIM1), mRNA.
ILMN_2401978	STAT3	17	-0.383536	10.6962	-2.1746	0.0348058	0.344565	-3.57762	Homo sapiens signal transducer and activator of transcription 3 (acute-phase response factor) (STAT3), transcript variant 3, mRNA.
ILMN_3193306	C14orf109	14	0.392457	7.97492	2.17453	0.0348109	0.344565	-3.57772	Homo sapiens chromosome 14 open reading frame 109 (C14orf109), transcript variant 2, mRNA.
ILMN_2159322	SLK	10	0.62132	6.50476	2.17445	0.0348171	0.344565	-3.57784	Homo sapiens STE20-like kinase (yeast) (SLK), mRNA.
ILMN_1667201	WDR51B	12	0.56244	7.00301	2.1742	0.0348371	0.344565	-3.57823	Homo sapiens WD repeat domain 51B (WDR51B), mRNA.
ILMN_1796900	NUDCD3	7	-0.348712	7.65123	-2.17399	0.034854	0.344565	-3.57857	Homo sapiens NudC domain containing 3 (NUDCD3), mRNA.
ILMN_1661695	IRAK3	12	0.559756	8.32834	2.17318	0.0349185	0.344625	-3.57984	Homo sapiens interleukin-1 receptor-associated kinase 3 (IRAK3), mRNA.
ILMN_1696962	PDZD8	10	0.570058	6.74372	2.17262	0.0349634	0.344625	-3.58072	Homo sapiens PDZ domain containing 8 (PDZD8), mRNA.
ILMN_2358914	SLC35C2	20	-0.305362	7.12061	-2.17239	0.0349818	0.344625	-3.58108	Homo sapiens solute carrier family 35, member C2 (SLC35C2), transcript variant 3, mRNA.
ILMN_1759341	MAN2B1	19	-0.55324	9.00083	-2.17237	0.0349833	0.344625	-3.58111	Homo sapiens mannosidase, alpha, class 2B, member 1 (MAN2B1), mRNA.
ILMN_1661650	SMEK2	2	0.521584	7.72336	2.17234	0.0349853	0.344625	-3.58115	Homo sapiens SMEK homolog 2, suppressor of mek1 (Dictyostelium) (SMEK2), mRNA.
ILMN_1708006	MICB	6	-0.318065	8.46232	-2.17174	0.0350338	0.344625	-3.5821	Homo sapiens MHC class I polypeptide-related sequence B (MICB), mRNA.
ILMN_1652989	NUP160	11	0.587651	7.74221	2.17174	0.0350339	0.344625	-3.5821	Homo sapiens nucleoporin 160kDa (NUP160), mRNA.
ILMN_2170949	SNX10	7	0.865034	7.80414	2.17169	0.0350378	0.344625	-3.58218	Homo sapiens sorting nexin 10 (SNX10), mRNA.
ILMN_3272603	FAM60A	12	0.640006	7.6862	2.17119	0.0350776	0.344625	-3.58296	Homo sapiens family with sequence similarity 60, member A (FAM60A), transcript variant 1, mRNA.
ILMN_1745573	TTC13	1	0.521697	8.58058	2.17118	0.0350787	0.344625	-3.58298	Homo sapiens tetratricopeptide repeat domain 13 (TTC13), mRNA.
ILMN_2147306	PNRC2	1	0.851942	9.23578	2.17092	0.0350996	0.344625	-3.58339	Homo sapiens proline-rich nuclear receptor coactivator 2 (PNRC2), mRNA.
ILMN_1733579	EVI2A	17	0.743155	7.18684	2.17052	0.0351313	0.344625	-3.58401	Homo sapiens ecotropic viral integration site 2A (EVI2A), transcript variant 2, mRNA.
ILMN_1790202	C1orf35	1	-0.30341	7.45923	-2.17049	0.0351337	0.344625	-3.58405	Homo sapiens chromosome 1 open reading frame 35 (C1orf35), mRNA.
ILMN_2162328	PTS	11	0.627762	6.08492	2.1689	0.0352617	0.344699	-3.58655	Homo sapiens 6-pyruvoyltetrahydropterin synthase (PTS), mRNA.
ILMN_1771333	CD47	3	0.943619	8.70665	2.16867	0.0352802	0.344699	-3.58691	Homo sapiens CD47 molecule (CD47), transcript variant 2, mRNA.
ILMN_1672966	RCP9	7	0.288856	6.36057	2.16862	0.0352844	0.344699	-3.58699	Homo sapiens calcitonin gene-related peptide-receptor component protein (RCP9), mRNA.
ILMN_1846412			-0.703202	7.83493	-2.1684	0.0353019	0.344699	-3.58733	UI-H-BI2-agn-g-04-0-UI.s1 NCI_CGAP_Sub4 Homo sapiens cDNA clone IMAGE:2725039 3, mRNA sequence
ILMN_1767263	LOC158301	9	-0.541899	8.97314	-2.16795	0.0353379	0.344699	-3.58803	PREDICTED: Homo sapiens hypothetical protein LOC158301 (LOC158301), mRNA.
ILMN_2117987	TFDP1	13	0.515637	8.62495	2.16774	0.0353553	0.344699	-3.58837	Homo sapiens transcription factor Dp-1 (TFDP1), mRNA.
ILMN_1813572	IL16	15	-0.279915	9.13142	-2.16714	0.0354035	0.344699	-3.5893	Homo sapiens interleukin 16 (lymphocyte chemoattractant factor) (IL16), transcript variant 2, mRNA.
ILMN_2121068	ADAM17	2	-0.459255	10.2705	-2.167	0.0354148	0.344699	-3.58952	Homo sapiens ADAM metallopeptidase domain 17 (ADAM17), mRNA.
ILMN_3250899	SULT1A3	16	-0.362126	7.23441	-2.16673	0.0354365	0.344699	-3.58994	Homo sapiens sulfotransferase family, cytosolic, 1A, phenol-preferring, member 3 (SULT1A3), transcript variant 2, mRNA.
ILMN_1743427	SCYL3	1	0.358204	7.32397	2.16643	0.0354605	0.344699	-3.59041	Homo sapiens SCY1-like 3 (S. cerevisiae) (SCYL3), transcript variant 1, mRNA.
ILMN_2376133	KIAA1191	5	0.34243	8.51422	2.1664	0.035463	0.344699	-3.59046	Homo sapiens KIAA1191 (KIAA1191), transcript variant 1, mRNA.
ILMN_1809010	PSMC3	11	-0.328661	9.10742	-2.1664	0.0354633	0.344699	-3.59046	Homo sapiens proteasome (prosome, macropain) 26S subunit, ATPase, 3 (PSMC3), mRNA.
ILMN_3307799	PSMD4	1	-0.320581	9.38557	-2.16639	0.0354641	0.344699	-3.59048	Homo sapiens proteasome (prosome, macropain) 26S subunit, non-ATPase, 4 (PSMD4), mRNA.
ILMN_1720027	ZNF23	16	0.360132	6.45682	2.16619	0.0354804	0.344699	-3.59079	Homo sapiens zinc finger protein 23 (KOX 16) (ZNF23), mRNA.
ILMN_1725534	ACTN4	19	-0.567715	10.472	-2.166	0.0354955	0.344699	-3.59109	Homo sapiens actinin, alpha 4 (ACTN4), mRNA.
ILMN_1663149	SRP54		0.48029	6.37089	2.16584	0.0355085	0.344699	-3.59134	PREDICTED: Homo sapiens signal recognition particle 54kDa (SRP54), mRNA.
ILMN_3243259	ZNF815	7	-0.33021	6.85885	-2.16576	0.035515	0.344699	-3.59146	Homo sapiens zinc finger protein 815 (ZNF815), non-coding RNA.
ILMN_2388090	MAPK14	6	0.43344	6.45721	2.16528	0.0355537	0.344699	-3.59221	Homo sapiens mitogen-activated protein kinase 14 (MAPK14), transcript variant 3, mRNA.
ILMN_1757660	CAPS	19	-0.327858	8.28485	-2.16507	0.035571	0.344699	-3.59254	Homo sapiens calcyphosine (CAPS), transcript variant 2, mRNA.
ILMN_1683044	PPP1R2	3	0.688188	8.32192	2.16473	0.0355989	0.344699	-3.59308	Homo sapiens protein phosphatase 1, regulatory (inhibitor) subunit 2 (PPP1R2), mRNA.
ILMN_3187771	C14orf167	14	0.593584	6.73049	2.16452	0.035616	0.344699	-3.59341	Homo sapiens chromosome 14 open reading frame 167 (C14orf167), transcript variant 2, non-coding RNA.
ILMN_1744980	ZCCHC7	9	0.642697	7.67846	2.16448	0.0356186	0.344699	-3.59346	Homo sapiens zinc finger, CCHC domain containing 7 (ZCCHC7), mRNA.
ILMN_3285429	LOC727869		-0.442251	6.14328	-2.16439	0.0356259	0.344699	-3.5936	PREDICTED: Homo sapiens hypothetical LOC727869 (LOC727869), mRNA.
ILMN_1909197		2	-0.301808	6.00864	-2.16386	0.0356691	0.344699	-3.59443	Homo sapiens mRNA; cDNA DKFZp686N1215 (from clone DKFZp686N1215)
ILMN_2323172	CSF3R	1	-0.6394	10.2684	-2.16369	0.0356831	0.344699	-3.5947	Homo sapiens colony stimulating factor 3 receptor (granulocyte) (CSF3R), transcript variant 1, mRNA.
ILMN_1666208	C14orf106	14	0.651158	8.19675	2.16347	0.0357009	0.344699	-3.59504	Homo sapiens chromosome 14 open reading frame 106 (C14orf106), mRNA.
ILMN_2160160	SNORD36C	9	0.295969	6.48207	2.16337	0.0357093	0.344699	-3.59521	Homo sapiens small nucleolar RNA, C/D box 36C (SNORD36C), small nucleolar RNA.
ILMN_1723007	ZCCHC9	5	0.427647	7.68477	2.16244	0.0357845	0.344987	-3.59665	Homo sapiens zinc finger, CCHC domain containing 9 (ZCCHC9), mRNA.
ILMN_1847159		7	0.430359	6.07475	2.16243	0.0357856	0.344987	-3.59667	UI-H-BW1-amx-a-09-0-UI.s1 NCI_CGAP_Sub7 Homo sapiens cDNA clone IMAGE:3071153 3, mRNA sequence
ILMN_1767960	NSUN7	4	0.376618	6.48251	2.16186	0.0358325	0.344987	-3.59757	Homo sapiens NOL1/NOP2/Sun domain family, member 7 (NSUN7), mRNA.
ILMN_1665423	ZFP91	11	0.356691	10.367	2.1611	0.0358939	0.344987	-3.59874	Homo sapiens zinc finger protein 91 homolog (mouse) (ZFP91), mRNA.
ILMN_1911501		5	-0.44373	6.91319	-2.16079	0.0359194	0.344987	-3.59923	xi89f08.x1 NCI_CGAP_Mel3 Homo sapiens cDNA clone IMAGE:2652999 3, mRNA sequence
ILMN_1690690	SEC23IP	10	0.473128	6.92701	2.16069	0.0359277	0.344987	-3.59939	Homo sapiens SEC23 interacting protein (SEC23IP), mRNA.
ILMN_1680313	STX4	16	-0.374079	9.01814	-2.15999	0.0359855	0.344987	-3.60049	Homo sapiens syntaxin 4 (STX4), mRNA.
ILMN_1728907	SCAMP1	5	0.803556	7.71719	2.15954	0.0360221	0.344987	-3.60119	Homo sapiens secretory carrier membrane protein 1 (SCAMP1), mRNA.
ILMN_1795119	MYH3	17	-0.277941	6.92589	-2.15884	0.0360798	0.344987	-3.60228	Homo sapiens myosin, heavy chain 3, skeletal muscle, embryonic (MYH3), mRNA.
ILMN_1673892	GK5	3	0.412803	7.68502	2.15826	0.0361275	0.344987	-3.60319	Homo sapiens glycerol kinase 5 (putative) (GK5), mRNA.
ILMN_1660840	PPPDE1	1	0.62004	7.42885	2.15805	0.0361444	0.344987	-3.60351	Homo sapiens PPPDE peptidase domain containing 1 (PPPDE1), mRNA.
ILMN_1802971	FAM160B2	8	-0.344308	7.60138	-2.15797	0.0361509	0.344987	-3.60364	Homo sapiens family with sequence similarity 160, member B2 (FAM160B2), mRNA.
ILMN_2340217	PTPRC	1	0.675575	11.0208	2.15709	0.0362234	0.344987	-3.60501	Homo sapiens protein tyrosine phosphatase, receptor type, C (PTPRC), transcript variant 2, mRNA.
ILMN_2290618	SEC22C	3	0.507268	8.23942	2.15489	0.0364054	0.344987	-3.60844	Homo sapiens SEC22 vesicle trafficking protein homolog C (S. cerevisiae) (SEC22C), transcript variant 2, mRNA.
ILMN_3244395	LOC728877	22	0.404997	7.56381	2.1548	0.0364122	0.344987	-3.60857	PREDICTED: Homo sapiens misc_RNA (LOC728877), miscRNA.
ILMN_2332713	SLC25A3	12	0.207096	11.6095	2.15465	0.0364252	0.344987	-3.60882	Homo sapiens solute carrier family 25 (mitochondrial carrier; phosphate carrier), member 3 (SLC25A3), nuclear gene encoding mitochondrial protein, transcript variant 2, mRNA.
ILMN_1712357	HNRPK	9	0.503834	7.24565	2.1542	0.0364626	0.344987	-3.60952	Homo sapiens heterogeneous nuclear ribonucleoprotein K (HNRPK), transcript variant 3, mRNA.
ILMN_2331163	CUL4A	13	0.638989	7.0346	2.15405	0.0364747	0.344987	-3.60975	Homo sapiens cullin 4A (CUL4A), transcript variant 2, mRNA.
ILMN_1761968	PPP1R14A	19	-0.454181	6.94573	-2.15395	0.0364827	0.344987	-3.6099	Homo sapiens protein phosphatase 1, regulatory (inhibitor) subunit 14A (PPP1R14A), mRNA.
ILMN_1725121	XPO1	2	0.745215	8.54193	2.15395	0.0364834	0.344987	-3.60991	Homo sapiens exportin 1 (CRM1 homolog, yeast) (XPO1), mRNA.
ILMN_1726873	TPCN2		-0.330734	7.71064	-2.15391	0.0364862	0.344987	-3.60996	Homo sapiens two pore segment channel 2 (TPCN2), mRNA.
ILMN_1704385	LOC347376		-0.536722	10.9558	-2.1534	0.0365289	0.344987	-3.61077	PREDICTED: Homo sapiens similar to H3 histone, family 3B (LOC347376), mRNA.
ILMN_3275672	LOC643873	X	0.370772	8.2689	2.15311	0.0365532	0.344987	-3.61122	PREDICTED: Homo sapiens misc_RNA (LOC643873), miscRNA.
ILMN_2044617	MTERFD1	8	0.477551	7.14344	2.15285	0.0365747	0.344987	-3.61162	Homo sapiens MTERF domain containing 1 (MTERFD1), mRNA.
ILMN_2403237	CHN2	7	0.551109	6.81735	2.15277	0.0365811	0.344987	-3.61175	Homo sapiens chimerin (chimaerin) 2 (CHN2), transcript variant 2, mRNA.
ILMN_1703926	PTGER2	14	0.869321	8.19391	2.1527	0.0365872	0.344987	-3.61186	Homo sapiens prostaglandin E receptor 2 (subtype EP2), 53kDa (PTGER2), mRNA.
ILMN_1752741	TRIM23	5	0.727253	7.77038	2.15237	0.0366145	0.344987	-3.61237	Homo sapiens tripartite motif-containing 23 (TRIM23), transcript variant alpha, mRNA.
ILMN_3290232	LOC100131530		0.354758	6.16448	2.15229	0.0366212	0.344987	-3.6125	PREDICTED: Homo sapiens hypothetical protein LOC100131530 (LOC100131530), mRNA.
ILMN_1788961	PPP2R2A	8	-0.267085	9.75147	-2.15224	0.0366253	0.344987	-3.61257	Homo sapiens protein phosphatase 2 (formerly 2A), regulatory subunit B, alpha isoform (PPP2R2A), mRNA.
ILMN_1786108	TUT1	11	-0.398254	7.12203	-2.15204	0.0366416	0.344987	-3.61288	Homo sapiens terminal uridylyl transferase 1, U6 snRNA-specific (TUT1), mRNA.
ILMN_1672662	SLC20A1	2	0.399132	10.2657	2.152	0.0366451	0.344987	-3.61294	Homo sapiens solute carrier family 20 (phosphate transporter), member 1 (SLC20A1), mRNA.
ILMN_1798346	KIAA1468	18	0.677854	6.74064	2.15182	0.0366604	0.344987	-3.61323	Homo sapiens KIAA1468 (KIAA1468), mRNA.
ILMN_1757081	SYN2	3	-0.356976	5.97071	-2.15175	0.0366662	0.344987	-3.61334	Homo sapiens synapsin II (SYN2), transcript variant IIb, mRNA.
ILMN_1690524	VAMP7	XY	0.725817	7.88159	2.15167	0.0366729	0.344987	-3.61346	Homo sapiens vesicle-associated membrane protein 7 (VAMP7), mRNA.
ILMN_2171295	PFTK1	7	0.506872	6.15142	2.15131	0.0367025	0.344987	-3.61402	Homo sapiens PFTAIRE protein kinase 1 (PFTK1), mRNA.
ILMN_1760338	LOC643357	7	0.401361	10.7136	2.15117	0.036714	0.344987	-3.61423	PREDICTED: Homo sapiens similar to SMT3 suppressor of mif two 3 homolog 2 (LOC643357), mRNA.
ILMN_1752631	CGGBP1	3	0.899886	8.94791	2.15099	0.0367293	0.344987	-3.61452	Homo sapiens CGG triplet repeat binding protein 1 (CGGBP1), transcript variant 1, mRNA.
ILMN_1659364	RFC5	12	0.439933	7.1193	2.15064	0.0367581	0.344987	-3.61505	Homo sapiens replication factor C (activator 1) 5, 36.5kDa (RFC5), transcript variant 1, mRNA.
ILMN_1768197	ROD1	9	0.724724	11.147	2.15043	0.0367763	0.344987	-3.61539	Homo sapiens ROD1 regulator of differentiation 1 (S. pombe) (ROD1), mRNA.
ILMN_1768110	ZAK	2	0.387501	7.18505	2.15028	0.0367882	0.344987	-3.61561	Homo sapiens sterile alpha motif and leucine zipper containing kinase AZK (ZAK), transcript variant 2, mRNA.
ILMN_2383058	SIRPG	20	-0.434995	7.24224	-2.15021	0.0367946	0.344987	-3.61573	Homo sapiens signal-regulatory protein gamma (SIRPG), transcript variant 2, mRNA.
ILMN_1693802	TBC1D3C	17	-0.299164	6.69244	-2.1498	0.0368284	0.344987	-3.61636	Homo sapiens TBC1 domain family, member 3C (TBC1D3C), mRNA.
ILMN_3247110	LOC100132858	7	-0.808698	8.3282	-2.14954	0.0368507	0.344987	-3.61678	PREDICTED: Homo sapiens hypothetical protein LOC100132858 (LOC100132858), mRNA.
ILMN_1796490	GRINA	8	-0.798946	9.26445	-2.14948	0.0368555	0.344987	-3.61687	Homo sapiens glutamate receptor, ionotropic, N-methyl D-aspartate-associated protein 1 (glutamate binding) (GRINA), transcript variant 1, mRNA.
ILMN_1659058	PPP1R10	6	-0.344949	8.41887	-2.14913	0.036885	0.344987	-3.61742	Homo sapiens protein phosphatase 1, regulatory (inhibitor) subunit 10 (PPP1R10), mRNA.
ILMN_1778121	CALN1	7	-0.311099	7.76307	-2.14891	0.0369029	0.344987	-3.61775	Homo sapiens calneuron 1 (CALN1), transcript variant 1, mRNA.
ILMN_2313856	OSBPL9	1	0.422473	7.06829	2.14864	0.0369259	0.344987	-3.61817	Homo sapiens oxysterol binding protein-like 9 (OSBPL9), transcript variant 3, mRNA.
ILMN_1684746	IPO11	5	0.684165	6.77578	2.14858	0.0369305	0.344987	-3.61826	Homo sapiens importin 11 (IPO11), mRNA.
ILMN_2111739	MAN2C1	15	-0.537659	7.47017	-2.14855	0.0369332	0.344987	-3.61831	Homo sapiens mannosidase, alpha, class 2C, member 1 (MAN2C1), mRNA.
ILMN_1836744	PGP	16	-0.334537	6.41487	-2.14855	0.0369334	0.344987	-3.61831	Homo sapiens phosphoglycolate phosphatase (PGP), mRNA.
ILMN_1674768	LOC220686	22	-0.313568	7.68794	-2.1485	0.0369371	0.344987	-3.61838	Homo sapiens hypothetical protein LOC220686 (LOC220686), mRNA.
ILMN_1772316	UNC84A	7	0.603386	7.21799	2.14834	0.0369512	0.344987	-3.61864	Homo sapiens unc-84 homolog A (C. elegans) (UNC84A), mRNA.
ILMN_1676288	ACBD4	17	0.251791	6.09454	2.14782	0.0369948	0.344987	-3.61945	Homo sapiens acyl-Coenzyme A binding domain containing 4 (ACBD4), mRNA.
ILMN_1696708	C14orf166	14	0.461238	8.5228	2.14781	0.0369958	0.344987	-3.61947	Homo sapiens chromosome 14 open reading frame 166 (C14orf166), mRNA.
ILMN_1778236	PTPN11	12	0.703947	8.08443	2.14772	0.0370029	0.344987	-3.6196	Homo sapiens protein tyrosine phosphatase, non-receptor type 11 (PTPN11), mRNA.
ILMN_1803720	SLC16A5		-0.567368	7.92362	-2.1477	0.037005	0.344987	-3.61964	PREDICTED: Homo sapiens solute carrier family 16 (monocarboxylic acid transporters), member 5 (SLC16A5), mRNA.
ILMN_3246953	FTSJD2	6	-0.3545	8.2844	-2.14769	0.0370055	0.344987	-3.61965	Homo sapiens FtsJ methyltransferase domain containing 2 (FTSJD2), mRNA.
ILMN_3236428	TMEM170B	6	0.94631	7.9976	2.14743	0.0370276	0.344987	-3.62006	Homo sapiens transmembrane protein 170B (TMEM170B), mRNA.
ILMN_1797974	AIG1	6	0.404728	6.15983	2.14718	0.0370479	0.344987	-3.62043	Homo sapiens androgen-induced 1 (AIG1), mRNA.
ILMN_2331544	MBP	18	-0.383834	10.968	-2.14652	0.037104	0.344987	-3.62147	Homo sapiens myelin basic protein (MBP), transcript variant 7, mRNA.
ILMN_1719343	WDR26	1	0.686391	8.79186	2.14646	0.0371087	0.344987	-3.62156	Homo sapiens WD repeat domain 26 (WDR26), mRNA.
ILMN_3248586	LOC100133144	15	-0.516802	6.54481	-2.14646	0.0371092	0.344987	-3.62157	Homo sapiens hypothetical protein LOC100133144 (LOC100133144), non-coding RNA.
ILMN_1693338	CYP1B1	2	1.06389	7.4637	2.14642	0.0371124	0.344987	-3.62163	Homo sapiens cytochrome P450, family 1, subfamily B, polypeptide 1 (CYP1B1), mRNA.
ILMN_1775743	BTG1	12	0.646156	13.1238	2.14634	0.0371186	0.344987	-3.62174	Homo sapiens B-cell translocation gene 1, anti-proliferative (BTG1), mRNA.
ILMN_1696810	GPR182	12	-0.331042	6.03885	-2.1463	0.0371222	0.344987	-3.62181	Homo sapiens G protein-coupled receptor 182 (GPR182), mRNA.
ILMN_3302896	LOC728820		0.33663	8.39131	2.14622	0.0371291	0.344987	-3.62193	PREDICTED: Homo sapiens misc_RNA (LOC728820), miscRNA.
ILMN_1779584	UTP18	17	0.348078	6.52779	2.14544	0.0371945	0.345074	-3.62314	Homo sapiens UTP18, small subunit (SSU) processome component, homolog (yeast) (UTP18), mRNA.
ILMN_2094718	TPT1	13	0.36384	13.6834	2.14533	0.0372043	0.345074	-3.62332	Homo sapiens tumor protein, translationally-controlled 1 (TPT1), mRNA.
ILMN_3300358	ZNF84	12	0.519902	6.67348	2.14527	0.0372092	0.345074	-3.62341	Homo sapiens zinc finger protein 84 (ZNF84), transcript variant 1, mRNA.
ILMN_2368617	FKRP	19	-0.550285	7.98809	-2.14487	0.0372434	0.345074	-3.62404	Homo sapiens fukutin related protein (FKRP), transcript variant 1, mRNA.
ILMN_1678775	CLEC2D	12	0.61025	11.6074	2.14486	0.0372438	0.345074	-3.62405	Homo sapiens C-type lectin domain family 2, member D (CLEC2D), transcript variant 1, mRNA.
ILMN_1688158	CYB5R4	6	0.784276	8.54595	2.14354	0.0373552	0.34508	-3.62609	Homo sapiens cytochrome b5 reductase 4 (CYB5R4), mRNA.
ILMN_1758939	RIPK2	8	0.541755	8.43054	2.14346	0.0373619	0.34508	-3.62621	Homo sapiens receptor-interacting serine-threonine kinase 2 (RIPK2), mRNA.
ILMN_2189859	FLJ38482	4	0.42557	6.71569	2.1431	0.0373926	0.34508	-3.62678	Homo sapiens hypothetical protein FLJ38482 (FLJ38482), mRNA.
ILMN_1808115	ATP7A	X	0.625246	6.05725	2.14287	0.0374126	0.34508	-3.62714	Homo sapiens ATPase, Cu++ transporting, alpha polypeptide (Menkes syndrome) (ATP7A), mRNA.
ILMN_1656042	KIAA0319L	1	-0.463119	8.11573	-2.14285	0.0374143	0.34508	-3.62717	Homo sapiens KIAA0319-like (KIAA0319L), transcript variant 1, mRNA.
ILMN_2306077	USP33	1	0.333516	6.49869	2.14216	0.0374721	0.34508	-3.62823	Homo sapiens ubiquitin specific peptidase 33 (USP33), transcript variant 2, mRNA.
ILMN_2351930	TRIM33	1	0.675817	7.35185	2.14187	0.0374974	0.34508	-3.62869	Homo sapiens tripartite motif-containing 33 (TRIM33), transcript variant b, mRNA.
ILMN_1735453	FAM98A	2	0.411401	6.86347	2.14157	0.0375223	0.34508	-3.62915	Homo sapiens family with sequence similarity 98, member A (FAM98A), mRNA.
ILMN_1784269	AASDH	4	0.571016	6.29367	2.14152	0.0375269	0.34508	-3.62923	Homo sapiens aminoadipate-semialdehyde dehydrogenase (AASDH), mRNA.
ILMN_1778488	WDR41	5	0.373273	6.65535	2.14151	0.0375274	0.34508	-3.62924	Homo sapiens WD repeat domain 41 (WDR41), mRNA.
ILMN_3208140	LOC100134189		0.35128	6.85798	2.14145	0.0375329	0.34508	-3.62934	PREDICTED: Homo sapiens similar to LOC441089 protein, transcript variant 1 (LOC100134189), mRNA.
ILMN_3247844	C4orf10	4	0.285331	6.18922	2.14137	0.0375396	0.34508	-3.62946	Homo sapiens chromosome 4 open reading frame 10 (C4orf10), non-coding RNA.
ILMN_1759460	TAF7	5	0.722483	7.56411	2.14134	0.0375425	0.34508	-3.62952	Homo sapiens TAF7 RNA polymerase II, TATA box binding protein (TBP)-associated factor, 55kDa (TAF7), mRNA.
ILMN_1751075	SETD4	21	0.377499	5.93275	2.14089	0.0375806	0.34508	-3.63021	Homo sapiens SET domain containing 4 (SETD4), transcript variant 1, mRNA.
ILMN_2255579	RAB37	17	-0.373104	10.6251	-2.14061	0.0376039	0.34508	-3.63063	Homo sapiens RAB37, member RAS oncogene family (RAB37), transcript variant 3, mRNA.
ILMN_1799765	RAB24	5	-0.446103	9.08284	-2.14006	0.0376515	0.34508	-3.6315	Homo sapiens RAB24, member RAS oncogene family (RAB24), transcript variant 2, mRNA.
ILMN_2371825	AGL	1	0.836105	6.38782	2.13989	0.0376656	0.34508	-3.63176	Homo sapiens amylo-1, 6-glucosidase, 4-alpha-glucanotransferase (AGL), transcript variant 5, mRNA.
ILMN_1747020	SGK3	8	0.401538	6.463	2.13959	0.0376908	0.34508	-3.63222	Homo sapiens serum/glucocorticoid regulated kinase family, member 3 (SGK3), transcript variant 3, mRNA.
ILMN_2235137	FANCD2	3	0.248204	7.19879	2.13939	0.037708	0.34508	-3.63253	Homo sapiens Fanconi anemia, complementation group D2 (FANCD2), transcript variant 2, mRNA.
ILMN_1695590	ADRB2	5	0.454209	8.9156	2.13929	0.0377168	0.34508	-3.63269	Homo sapiens adrenergic, beta-2-, receptor, surface (ADRB2), mRNA.
ILMN_1677723	ANGPT1	8	0.37712	6.16531	2.13894	0.0377471	0.34508	-3.63324	Homo sapiens angiopoietin 1 (ANGPT1), mRNA.
ILMN_3310840	MIR21		0.34126	7.72301	2.13864	0.0377721	0.34508	-3.63369	Homo sapiens microRNA 21 (MIR21), microRNA.
ILMN_1810176	MAP3K7	6	0.704899	8.89647	2.13846	0.0377879	0.34508	-3.63398	Homo sapiens mitogen-activated protein kinase kinase kinase 7 (MAP3K7), transcript variant B, mRNA.
ILMN_1809467	VAMP5	2	-0.45335	9.27306	-2.13836	0.0377966	0.34508	-3.63413	Homo sapiens vesicle-associated membrane protein 5 (myobrevin) (VAMP5), mRNA.
ILMN_1865069		9	-0.295234	6.20369	-2.13817	0.0378129	0.34508	-3.63443	qe03b09.x1 Soares_testis_NHT Homo sapiens cDNA clone IMAGE:1737881 3, mRNA sequence
ILMN_3248676	CBWD3	9	0.352196	6.26044	2.138	0.0378273	0.34508	-3.63469	Homo sapiens COBW domain containing 3 (CBWD3), mRNA.
ILMN_3308743	MIR125B2		-0.264105	6.52191	-2.13774	0.0378497	0.34508	-3.63509	Homo sapiens microRNA 125b-2 (MIR125B2), microRNA.
ILMN_2217809	TMEM126A	11	0.459276	6.64173	2.13769	0.0378533	0.34508	-3.63516	Homo sapiens transmembrane protein 126A (TMEM126A), mRNA.
ILMN_1854924			-0.340545	6.42712	-2.13749	0.037871	0.34508	-3.63548	cs02a11.x1 Human Retinal pigment epithelium/choroid cDNA (Un-normalized, unamplified): cs Homo sapiens cDNA clone cs02a11 3, mRNA sequence
ILMN_2353033	FUBP3	9	0.62679	7.53419	2.13663	0.0379445	0.34508	-3.63681	Homo sapiens far upstream element (FUSE) binding protein 3 (FUBP3), mRNA. XM_945904 XM_945906 XM_945907
ILMN_1758474	PRKRA	2	0.464122	7.36125	2.13657	0.0379497	0.34508	-3.6369	Homo sapiens protein kinase, interferon-inducible double stranded RNA dependent activator (PRKRA), mRNA.
ILMN_2169839	CNBP	3	0.711335	8.38017	2.13653	0.037953	0.34508	-3.63696	Homo sapiens CCHC-type zinc finger, nucleic acid binding protein (CNBP), mRNA.
ILMN_3301502	LOC728683		-0.350071	6.06108	-2.13614	0.0379868	0.34508	-3.63757	PREDICTED: Homo sapiens similar to LOC442421 protein (LOC728683), mRNA.
ILMN_1798354	PAPOLA	14	0.776059	9.06039	2.13581	0.0380147	0.34508	-3.63807	Homo sapiens poly(A) polymerase alpha (PAPOLA), mRNA.
ILMN_2392189	CTDSPL	3	-0.610068	8.03812	-2.13538	0.0380521	0.34508	-3.63875	Homo sapiens CTD (carboxy-terminal domain, RNA polymerase II, polypeptide A) small phosphatase-like (CTDSPL), transcript variant 2, mRNA.
ILMN_1731644	SETDB2	13	0.553734	7.64086	2.13508	0.0380782	0.34508	-3.63921	Homo sapiens SET domain, bifurcated 2 (SETDB2), mRNA.
ILMN_1663618	STAT3	17	-0.356991	9.05578	-2.13501	0.0380839	0.34508	-3.63932	Homo sapiens signal transducer and activator of transcription 3 (acute-phase response factor) (STAT3), transcript variant 3, mRNA.
ILMN_3243190	EMR4P	19	0.396498	6.13542	2.13478	0.038104	0.34508	-3.63968	Homo sapiens egf-like module containing, mucin-like, hormone receptor-like 4 pseudogene (EMR4P), non-coding RNA.
ILMN_1779279	C14orf32	14	0.63019	7.85797	2.13469	0.0381113	0.34508	-3.63981	Homo sapiens chromosome 14 open reading frame 32 (C14orf32), mRNA.
ILMN_1777344	RPS13	11	0.50731	12.4464	2.13429	0.0381463	0.34508	-3.64044	Homo sapiens ribosomal protein S13 (RPS13), mRNA.
ILMN_1687375	ATP2A2	12	0.450767	8.26257	2.13423	0.038151	0.34508	-3.64052	Homo sapiens ATPase, Ca++ transporting, cardiac muscle, slow twitch 2 (ATP2A2), transcript variant 2, mRNA.
ILMN_2359710	PTP4A3	8	-0.457387	7.90275	-2.13422	0.0381519	0.34508	-3.64054	Homo sapiens protein tyrosine phosphatase type IVA, member 3 (PTP4A3), transcript variant 2, mRNA.
ILMN_1699859	GNPAT	1	0.536735	7.83713	2.13401	0.0381701	0.34508	-3.64086	Homo sapiens glyceronephosphate O-acyltransferase (GNPAT), mRNA.
ILMN_2278729	EIF3B	7	-0.540855	8.01484	-2.13368	0.0381987	0.34508	-3.64138	Homo sapiens eukaryotic translation initiation factor 3, subunit B (EIF3B), transcript variant 2, mRNA.
ILMN_1664738	C11orf54	11	0.292352	7.00953	2.13366	0.0382002	0.34508	-3.6414	Homo sapiens chromosome 11 open reading frame 54 (C11orf54), mRNA.
ILMN_1795025	NFX1	9	-0.36723	6.95998	-2.1335	0.0382137	0.34508	-3.64165	Homo sapiens nuclear transcription factor, X-box binding 1 (NFX1), transcript variant 2, mRNA.
ILMN_2074773	KCNK6	19	-0.716172	8.50398	-2.13326	0.0382345	0.34508	-3.64202	Homo sapiens potassium channel, subfamily K, member 6 (KCNK6), mRNA.
ILMN_1711368	TRAPPC9	8	-0.631992	7.7071	-2.13298	0.0382594	0.345114	-3.64246	Homo sapiens trafficking protein particle complex 9 (TRAPPC9), mRNA.
ILMN_1749667	OBSCN	1	-0.479168	6.12379	-2.13129	0.0384058	0.34586	-3.64508	Homo sapiens obscurin, cytoskeletal calmodulin and titin-interacting RhoGEF (OBSCN), transcript variant 1, mRNA.
ILMN_1713731	ALOX12	17	-0.668035	7.88898	-2.13116	0.0384172	0.34586	-3.64528	Homo sapiens arachidonate 12-lipoxygenase (ALOX12), mRNA.
ILMN_1762316	CPSF3L	1	-0.316051	8.21772	-2.1311	0.0384219	0.34586	-3.64536	Homo sapiens cleavage and polyadenylation specific factor 3-like (CPSF3L), mRNA.
ILMN_3305508	LOC728779	5	-0.690899	8.82695	-2.13105	0.0384266	0.34586	-3.64545	PREDICTED: Homo sapiens hypothetical LOC728779 (LOC728779), mRNA.
ILMN_2288232	PHKB	16	-0.338962	8.22042	-2.13061	0.0384644	0.346011	-3.64612	Homo sapiens phosphorylase kinase, beta (PHKB), transcript variant 1, mRNA.
ILMN_2367233	ZNF654	3	0.548123	6.3165	2.13031	0.0384909	0.346059	-3.64659	Homo sapiens zinc finger protein 654 (ZNF654), mRNA.
ILMN_1665945	ACBD3	1	0.533212	7.20776	2.12994	0.0385228	0.346156	-3.64716	Homo sapiens acyl-Coenzyme A binding domain containing 3 (ACBD3), mRNA.
ILMN_3249244	TMEM106A	17	-0.441196	11.6474	-2.1291	0.0385959	0.346502	-3.64845	Homo sapiens transmembrane protein 106A (TMEM106A), mRNA.
ILMN_1712887	SLC10A3	X	-0.41004	8.67135	-2.12901	0.0386037	0.346502	-3.64859	Homo sapiens solute carrier family 10 (sodium/bile acid cotransporter family), member 3 (SLC10A3), mRNA.
ILMN_1740180	SNX3	6	0.519744	11.5355	2.12832	0.0386637	0.346709	-3.64965	Homo sapiens sorting nexin 3 (SNX3), mRNA.
ILMN_1758034	ETFDH	4	0.407795	7.57614	2.12818	0.0386765	0.346709	-3.64988	Homo sapiens electron-transferring-flavoprotein dehydrogenase (ETFDH), nuclear gene encoding mitochondrial protein, mRNA.
ILMN_1661833	ANKRD12	18	0.861907	7.66069	2.12802	0.0386902	0.346709	-3.65012	Homo sapiens ankyrin repeat domain 12 (ANKRD12), transcript variant 1, mRNA.
ILMN_3243011	LOC641844	7	0.708461	8.61508	2.12665	0.0388103	0.347341	-3.65224	PREDICTED: Homo sapiens misc_RNA (LOC641844), miscRNA.
ILMN_1697919	WHSC1L1	8	0.294399	7.33925	2.1263	0.0388402	0.347341	-3.65277	Homo sapiens Wolf-Hirschhorn syndrome candidate 1-like 1 (WHSC1L1), transcript variant short, mRNA.
ILMN_2352563	CLDND1	3	0.649836	8.45324	2.12605	0.0388628	0.347341	-3.65317	Homo sapiens claudin domain containing 1 (CLDND1), transcript variant 1, mRNA.
ILMN_1795715	DPYD	1	0.670279	7.9147	2.12594	0.0388723	0.347341	-3.65333	Homo sapiens dihydropyrimidine dehydrogenase (DPYD), transcript variant 1, mRNA.
ILMN_2318011	PSMA3	14	0.423711	6.33475	2.12466	0.0389848	0.347341	-3.65531	Homo sapiens proteasome (prosome, macropain) subunit, alpha type, 3 (PSMA3), transcript variant 1, mRNA.
ILMN_1736757	GNPTAB	12	0.382377	8.11956	2.12443	0.0390045	0.347341	-3.65565	Homo sapiens N-acetylglucosamine-1-phosphate transferase, alpha and beta subunits (GNPTAB), mRNA.
ILMN_1676984	DDIT3	12	-0.381758	6.70965	-2.12413	0.0390313	0.347341	-3.65612	Homo sapiens DNA-damage-inducible transcript 3 (DDIT3), mRNA.
ILMN_1751161	COL7A1	3	-0.402274	6.05078	-2.12382	0.0390582	0.347341	-3.65659	Homo sapiens collagen, type VII, alpha 1 (epidermolysis bullosa, dystrophic, dominant and recessive) (COL7A1), mRNA.
ILMN_1793616	RNF38	9	0.596479	9.22762	2.12338	0.0390968	0.347341	-3.65727	Homo sapiens ring finger protein 38 (RNF38), transcript variant 1, mRNA.
ILMN_1804988	MOAP1	14	0.460571	8.08926	2.12307	0.0391243	0.347341	-3.65775	Homo sapiens modulator of apoptosis 1 (MOAP1), mRNA.
ILMN_1675584	HTRA4	8	-0.356413	6.0299	-2.12295	0.0391349	0.347341	-3.65794	Homo sapiens HtrA serine peptidase 4 (HTRA4), mRNA.
ILMN_1788223	RSPH3	6	0.283152	7.21665	2.12271	0.0391559	0.347341	-3.6583	Homo sapiens radial spoke 3 homolog (Chlamydomonas) (RSPH3), mRNA.
ILMN_1825660	CCDC15	11	0.336392	6.04956	2.12265	0.0391615	0.347341	-3.6584	Homo sapiens coiled-coil domain containing 15 (CCDC15), mRNA.
ILMN_1866480		9	-0.303901	6.51095	-2.12245	0.039179	0.347341	-3.6587	AV730797 HTF Homo sapiens cDNA clone HTFAAE05 5, mRNA sequence
ILMN_1769566	ATG3	3	0.472969	9.50375	2.12227	0.0391947	0.347341	-3.65898	Homo sapiens ATG3 autophagy related 3 homolog (S. cerevisiae) (ATG3), mRNA.
ILMN_2330948	ARF1	1	-0.294953	8.8352	-2.1221	0.0392104	0.347341	-3.65925	Homo sapiens ADP-ribosylation factor 1 (ARF1), transcript variant 2, mRNA.
ILMN_1801040	SPN	16	-0.564643	11.4824	-2.12208	0.0392116	0.347341	-3.65927	Homo sapiens sialophorin (SPN), transcript variant 1, mRNA.
ILMN_1724139	TMEM123	11	1.05002	9.7038	2.12174	0.0392418	0.347341	-3.6598	Homo sapiens transmembrane protein 123 (TMEM123), mRNA.
ILMN_2127328	PURA	5	0.623162	8.03082	2.1217	0.0392458	0.347341	-3.65987	Homo sapiens purine-rich element binding protein A (PURA), mRNA.
ILMN_2218401	ZNF563	19	-0.426498	6.96736	-2.12167	0.0392479	0.347341	-3.65991	Homo sapiens zinc finger protein 563 (ZNF563), mRNA.
ILMN_1752117	TMEM55A	8	0.869398	6.76785	2.12119	0.0392905	0.347341	-3.66065	Homo sapiens transmembrane protein 55A (TMEM55A), mRNA.
ILMN_3235912	C7orf38	7	-0.600945	8.27995	-2.12098	0.0393092	0.347341	-3.66097	Homo sapiens chromosome 7 open reading frame 38 (C7orf38), mRNA.
ILMN_1676986	NPIP	16	0.407511	7.94323	2.12088	0.0393179	0.347341	-3.66112	Homo sapiens nuclear pore complex interacting protein (NPIP), mRNA.
ILMN_1682316	TRIM33	1	0.80109	8.63215	2.12081	0.0393244	0.347341	-3.66124	Homo sapiens tripartite motif-containing 33 (TRIM33), transcript variant a, mRNA.
ILMN_1796595	C5orf22	5	0.368878	5.92239	2.11992	0.039403	0.347341	-3.6626	Homo sapiens chromosome 5 open reading frame 22 (C5orf22), mRNA.
ILMN_2228809	YWHAG	7	0.421342	8.14712	2.11906	0.0394797	0.347341	-3.66393	Homo sapiens tyrosine 3-monooxygenase/tryptophan 5-monooxygenase activation protein, gamma polypeptide (YWHAG), mRNA.
ILMN_2326675	NR2C1	12	0.375194	7.18318	2.11887	0.0394968	0.347341	-3.66423	Homo sapiens nuclear receptor subfamily 2, group C, member 1 (NR2C1), transcript variant 2, mRNA.
ILMN_3186473	LCLAT1	2	0.393323	6.6261	2.11851	0.0395286	0.347341	-3.66478	Homo sapiens lysocardiolipin acyltransferase 1 (LCLAT1), transcript variant 1, mRNA.
ILMN_1797813	SUZ12	17	0.792463	9.77778	2.11818	0.0395576	0.347341	-3.66528	Homo sapiens suppressor of zeste 12 homolog (Drosophila) (SUZ12), mRNA.
ILMN_2100815	TMEM9B	11	0.35879	8.58497	2.11788	0.0395848	0.347341	-3.66575	Homo sapiens TMEM9 domain family, member B (TMEM9B), mRNA.
ILMN_1746517	KYNU	2	0.439256	8.26296	2.11763	0.039607	0.347341	-3.66613	Homo sapiens kynureninase (L-kynurenine hydrolase) (KYNU), transcript variant 1, mRNA.
ILMN_1812666	DNAJC15	13	0.496413	6.67933	2.11758	0.0396117	0.347341	-3.66621	Homo sapiens DnaJ (Hsp40) homolog, subfamily C, member 15 (DNAJC15), mRNA.
ILMN_2377240	AKTIP	16	0.551379	8.79596	2.11752	0.039617	0.347341	-3.6663	Homo sapiens AKT interacting protein (AKTIP), transcript variant 1, mRNA.
ILMN_1675577	TRMT61A	14	-0.385859	6.61327	-2.11664	0.039695	0.347341	-3.66765	Homo sapiens tRNA methyltransferase 61 homolog A (S. cerevisiae) (TRMT61A), mRNA.
ILMN_1678729	SIL1	5	-0.404005	8.28518	-2.11655	0.0397033	0.347341	-3.66779	Homo sapiens SIL1 homolog, endoplasmic reticulum chaperone (S. cerevisiae) (SIL1), transcript variant 1, mRNA.
ILMN_1665203	SUMO4	6	0.355447	6.01613	2.11638	0.0397186	0.347341	-3.66805	Homo sapiens SMT3 suppressor of mif two 3 homolog 4 (S. cerevisiae) (SUMO4), mRNA.
ILMN_2103343	HMGB3L1	20	-0.443289	6.30957	-2.11637	0.0397189	0.347341	-3.66806	Homo sapiens high-mobility group box 3-like 1 (HMGB3L1), non-coding RNA.
ILMN_1767892	DUSP12	1	0.483031	8.31843	2.11582	0.0397686	0.347341	-3.66891	Homo sapiens dual specificity phosphatase 12 (DUSP12), mRNA.
ILMN_1674522	HIGD1A	3	0.520942	8.22615	2.11543	0.0398032	0.347341	-3.66951	Homo sapiens HIG1 hypoxia inducible domain family, member 1A (HIGD1A), transcript variant 1, mRNA.
ILMN_1769810	ARL6IP5	3	0.85952	10.6359	2.1154	0.0398059	0.347341	-3.66955	Homo sapiens ADP-ribosylation-like factor 6 interacting protein 5 (ARL6IP5), mRNA.
ILMN_2330112	CNIH	14	0.715131	7.92718	2.1154	0.039806	0.347341	-3.66955	Homo sapiens cornichon homolog (Drosophila) (CNIH), transcript variant 2, mRNA.
ILMN_1700461	AARSD1	17	-0.376834	7.75487	-2.11512	0.0398311	0.347341	-3.66998	Homo sapiens alanyl-tRNA synthetase domain containing 1 (AARSD1), mRNA.
ILMN_1784408	C8orf48		-0.322235	7.10084	-2.11488	0.0398525	0.347341	-3.67035	PREDICTED: Homo sapiens chromosome 8 open reading frame 48 (C8orf48), misc RNA.
ILMN_2174369	ELOVL5	6	0.811745	8.8134	2.11463	0.0398749	0.347341	-3.67074	Homo sapiens ELOVL family member 5, elongation of long chain fatty acids (FEN1/Elo2, SUR4/Elo3-like, yeast) (ELOVL5), mRNA.
ILMN_3237404	LOC100132585	7	-0.465333	12.4238	-2.11456	0.0398814	0.347341	-3.67085	PREDICTED: Homo sapiens hypothetical protein LOC100132585 (LOC100132585), mRNA.
ILMN_1709451	TFPT	19	-0.410527	7.68996	-2.11446	0.0398904	0.347341	-3.671	Homo sapiens TCF3 (E2A) fusion partner (in childhood Leukemia) (TFPT), mRNA.
ILMN_2282077	MIB2	1	-0.499016	8.28485	-2.11397	0.0399341	0.347341	-3.67175	Homo sapiens mindbomb homolog 2 (Drosophila) (MIB2), mRNA.
ILMN_1681845	PAPD4	5	0.692413	9.25871	2.1138	0.0399498	0.347341	-3.67202	Homo sapiens PAP associated domain containing 4 (PAPD4), mRNA.
ILMN_1674009	TKTL1	X	0.358191	7.54761	2.11371	0.0399581	0.347341	-3.67216	Homo sapiens transketolase-like 1 (TKTL1), mRNA.
ILMN_1745368	TMEM50A	1	0.349347	7.16526	2.11346	0.0399799	0.347341	-3.67253	Homo sapiens transmembrane protein 50A (TMEM50A), mRNA.
ILMN_3281651	LOC654350		-0.57165	9.43341	-2.11346	0.0399802	0.347341	-3.67254	PREDICTED: Homo sapiens hypothetical LOC654350 (LOC654350), mRNA.
ILMN_3223536	LOC728748	X	0.29397	6.16126	2.11341	0.039985	0.347341	-3.67262	PREDICTED: Homo sapiens misc_RNA (LOC728748), miscRNA.
ILMN_1813836	DARS	2	0.322396	11.2108	2.11338	0.0399874	0.347341	-3.67266	Homo sapiens aspartyl-tRNA synthetase (DARS), mRNA.
ILMN_1699503	UBE2D2	5	0.45454	6.74896	2.11335	0.0399901	0.347341	-3.67271	Homo sapiens ubiquitin-conjugating enzyme E2D 2 (UBC4/5 homolog, yeast) (UBE2D2), transcript variant 1, mRNA.
ILMN_1721629	ZNF654	3	0.68163	6.64306	2.1133	0.0399946	0.347341	-3.67278	Homo sapiens zinc finger protein 654 (ZNF654), mRNA.
ILMN_1777322	FAM91A1	8	0.403649	6.38892	2.11289	0.0400309	0.347341	-3.6734	Homo sapiens family with sequence similarity 91, member A1 (FAM91A1), mRNA.
ILMN_1698231	RRM2B	8	0.51774	6.5296	2.11288	0.0400321	0.347341	-3.67342	Homo sapiens ribonucleotide reductase M2 B (TP53 inducible) (RRM2B), mRNA.
ILMN_1789944	PGAM5		0.27045	6.23904	2.1128	0.0400395	0.347341	-3.67355	PREDICTED: Homo sapiens phosphoglycerate mutase family member 5 (PGAM5), mRNA.
ILMN_3255061	CYTSB	17	-0.617876	7.7493	-2.11228	0.0400864	0.347341	-3.67435	Homo sapiens cytospin B (CYTSB), transcript variant NSP5alpha3beta, mRNA.
ILMN_2359211	AP2A1	19	-0.565819	6.77089	-2.11227	0.0400867	0.347341	-3.67435	Homo sapiens adaptor-related protein complex 2, alpha 1 subunit (AP2A1), transcript variant 2, mRNA.
ILMN_1691572	TST	22	-0.303022	10.9062	-2.11199	0.0401121	0.347341	-3.67478	Homo sapiens thiosulfate sulfurtransferase (rhodanese) (TST), nuclear gene encoding mitochondrial protein, mRNA.
ILMN_2336982	NPTN	15	0.781938	10.13	2.11137	0.0401681	0.347341	-3.67574	Homo sapiens neuroplastin (NPTN), transcript variant alpha, mRNA.
ILMN_1731412	UBTD2	5	0.298323	6.03879	2.11118	0.0401851	0.347341	-3.67603	Homo sapiens ubiquitin domain containing 2 (UBTD2), mRNA.
ILMN_1676459	ZNF785	16	-0.777146	8.27207	-2.11084	0.0402161	0.347341	-3.67655	Homo sapiens zinc finger protein 785 (ZNF785), mRNA.
ILMN_1700674	LOC728481	1	0.368578	12.2315	2.11069	0.0402294	0.347341	-3.67678	PREDICTED: Homo sapiens similar to similar to RPL23AP7 protein (LOC728481), mRNA.
ILMN_1771403	PWWP2A	5	0.396596	6.22457	2.11054	0.0402429	0.347341	-3.67701	Homo sapiens PWWP domain containing 2A (PWWP2A), mRNA.
ILMN_1729976	ZNF828	13	0.314787	8.42599	2.11045	0.0402516	0.347341	-3.67716	Homo sapiens zinc finger protein 828 (ZNF828), mRNA.
ILMN_1810147	ZNF524	19	-0.461722	8.64237	-2.11039	0.0402566	0.347341	-3.67724	Homo sapiens zinc finger protein 524 (ZNF524), mRNA.
ILMN_1757406	HIST1H1C	6	-0.461972	9.60624	-2.11024	0.0402703	0.347341	-3.67747	Homo sapiens histone cluster 1, H1c (HIST1H1C), mRNA.
ILMN_1810729	UBL3	13	0.833759	8.2535	2.10996	0.0402958	0.347341	-3.6779	Homo sapiens ubiquitin-like 3 (UBL3), mRNA.
ILMN_1750785	SYTL1	1	-0.394818	9.11522	-2.10994	0.0402977	0.347341	-3.67794	Homo sapiens synaptotagmin-like 1 (SYTL1), mRNA.
ILMN_1790971	LOC652324		0.278426	6.11644	2.10964	0.0403248	0.347341	-3.6784	PREDICTED: Homo sapiens similar to anaphase promoting complex subunit 1 (LOC652324), mRNA.
ILMN_2285112	FBXO11	2	0.78004	10.083	2.10898	0.0403846	0.347341	-3.67941	Homo sapiens F-box protein 11 (FBXO11), transcript variant 1, mRNA.
ILMN_1914579		1	-0.656237	8.19638	-2.10877	0.0404039	0.347341	-3.67973	UI-H-BI2-agg-d-09-0-UI.s1 NCI_CGAP_Sub4 Homo sapiens cDNA clone IMAGE:2724160 3, mRNA sequence
ILMN_3235006	LOC728105	3	-0.543301	10.7806	-2.10823	0.0404524	0.347341	-3.68055	PREDICTED: Homo sapiens misc_RNA (LOC728105), miscRNA.
ILMN_1759628	ATP1B3		0.374358	8.35186	2.10795	0.0404779	0.347341	-3.68098	PREDICTED: Homo sapiens ATPase, Na+/K+ transporting, beta 3 polypeptide, transcript variant 2 (ATP1B3), mRNA.
ILMN_1768394	ARPC5	1	0.814485	11.7736	2.10789	0.0404834	0.347341	-3.68108	Homo sapiens actin related protein 2/3 complex, subunit 5, 16kDa (ARPC5), mRNA.
ILMN_1786139	VKORC1	16	-0.373476	6.70061	-2.10773	0.0404983	0.347341	-3.68133	Homo sapiens vitamin K epoxide reductase complex, subunit 1 (VKORC1), transcript variant 1, mRNA.
ILMN_1793201	HAGHL	16	-0.361947	6.5772	-2.10725	0.0405416	0.347341	-3.68206	Homo sapiens hydroxyacylglutathione hydrolase-like (HAGHL), transcript variant 2, mRNA.
ILMN_1853280		22	-0.444611	6.19004	-2.10715	0.0405509	0.347341	-3.68221	DA778026 OCBBF2 Homo sapiens cDNA clone OCBBF2012580 5, mRNA sequence
ILMN_2156953	ZFAND6	15	0.410035	6.15365	2.10702	0.0405628	0.347341	-3.68241	Homo sapiens zinc finger, AN1-type domain 6 (ZFAND6), mRNA.
ILMN_1780268	C1orf56	1	0.480479	6.53977	2.10683	0.0405797	0.347341	-3.6827	Homo sapiens chromosome 1 open reading frame 56 (C1orf56), mRNA.
ILMN_1737297	LOC642377	16	-0.530455	6.57789	-2.10677	0.040585	0.347341	-3.68279	PREDICTED: Homo sapiens similar to solute carrier family 22 member 4 (LOC642377), mRNA.
ILMN_1846026		12	-0.325494	6.03715	-2.10666	0.0405958	0.347341	-3.68297	BX091766 Soares_NFL_T_GBC_S1 Homo sapiens cDNA clone IMAGp998L023711 ; IMAGE:1467409, mRNA sequence
ILMN_1773121	LOC644424	1	-0.474404	6.76016	-2.10626	0.0406318	0.347341	-3.68357	PREDICTED: Homo sapiens hypothetical protein LOC644424 (LOC644424), mRNA.
ILMN_1810433	LOC652545		-0.353218	6.88438	-2.10588	0.0406662	0.347341	-3.68415	PREDICTED: Homo sapiens similar to Protein C21orf70 homolog (LOC652545), mRNA.
ILMN_1810267	DNHD1	11	-0.407093	6.27837	-2.10584	0.0406701	0.347341	-3.68422	Homo sapiens dynein heavy chain domain 1 (DNHD1), mRNA.
ILMN_1659255	RP2	X	0.730176	7.06163	2.10579	0.0406745	0.347341	-3.68429	Homo sapiens retinitis pigmentosa 2 (X-linked recessive) (RP2), mRNA.
ILMN_1689552	FAM63A	1	-0.67328	11.1802	-2.10505	0.0407426	0.347341	-3.68543	Homo sapiens family with sequence similarity 63, member A (FAM63A), transcript variant 1, mRNA.
ILMN_1775753	FBXW2	9	0.343485	6.43446	2.10449	0.0407936	0.347341	-3.68629	Homo sapiens F-box and WD-40 domain protein 2 (FBXW2), mRNA.
ILMN_1795435	ZNF264	19	-0.597101	9.23309	-2.10427	0.0408135	0.347341	-3.68662	Homo sapiens zinc finger protein 264 (ZNF264), mRNA.
ILMN_1696190	STRN4	19	-0.407117	7.65547	-2.10419	0.0408205	0.347341	-3.68674	Homo sapiens striatin, calmodulin binding protein 4 (STRN4), transcript variant 2, mRNA.
ILMN_2073289	MTSS1	8	0.77026	8.98349	2.10408	0.0408306	0.347341	-3.6869	Homo sapiens metastasis suppressor 1 (MTSS1), mRNA.
ILMN_3246962	CYTSA	22	-0.302761	7.44401	-2.10404	0.0408342	0.347341	-3.68696	Homo sapiens cytospin A (CYTSA), mRNA.
ILMN_1875887		10	-0.368544	7.21411	-2.10397	0.0408412	0.347341	-3.68708	tt17f06.x1 NCI_CGAP_GC6 Homo sapiens cDNA clone IMAGE:2241059 3, mRNA sequence
ILMN_2194448	STT3B	3	0.700646	6.7136	2.10389	0.0408485	0.347341	-3.6872	Homo sapiens STT3, subunit of the oligosaccharyltransferase complex, homolog B (S. cerevisiae) (STT3B), mRNA.
ILMN_2257665	PARL	3	0.309485	7.90015	2.10388	0.040849	0.347341	-3.68721	Homo sapiens presenilin associated, rhomboid-like (PARL), nuclear gene encoding mitochondrial protein, transcript variant 1, mRNA.
ILMN_1736796	RB1CC1	8	0.981937	7.22746	2.10382	0.0408547	0.347341	-3.68731	Homo sapiens RB1-inducible coiled-coil 1 (RB1CC1), transcript variant 2, mRNA.
ILMN_1704730	CD93	20	0.601584	10.9492	2.10376	0.0408599	0.347341	-3.68739	Homo sapiens CD93 molecule (CD93), mRNA.
ILMN_1757272	THAP1	8	0.427523	6.56062	2.10265	0.0409625	0.347701	-3.6891	Homo sapiens THAP domain containing, apoptosis associated protein 1 (THAP1), transcript variant 1, mRNA.
ILMN_1675709	ARFGAP1	20	-0.458586	8.49898	-2.10249	0.0409771	0.347701	-3.68935	Homo sapiens ADP-ribosylation factor GTPase activating protein 1 (ARFGAP1), transcript variant 1, mRNA.
ILMN_1669599	DENND4C	9	-0.367597	9.13265	-2.10248	0.040978	0.347701	-3.68936	Homo sapiens DENN/MADD domain containing 4C (DENND4C), mRNA.
ILMN_1689123	CCNK	14	0.272111	9.99181	2.10238	0.0409871	0.347701	-3.68951	Homo sapiens cyclin K (CCNK), transcript variant 2, mRNA.
ILMN_3200830	LOC649553	7	0.506849	9.57329	2.10201	0.0410208	0.347788	-3.69008	PREDICTED: Homo sapiens misc_RNA (LOC649553), miscRNA.
ILMN_2181089	VPRBP	3	-0.299112	6.66817	-2.1018	0.0410398	0.347788	-3.69039	Homo sapiens Vpr (HIV-1) binding protein (VPRBP), mRNA.
ILMN_2400219	SRI	7	0.514037	6.24788	2.10112	0.0411028	0.347875	-3.69144	Homo sapiens sorcin (SRI), transcript variant 1, mRNA.
ILMN_1801606	AMZ2	17	0.287457	10.0745	2.10109	0.0411058	0.347875	-3.69149	Homo sapiens archaelysin family metallopeptidase 2 (AMZ2), transcript variant 2, mRNA.
ILMN_1765204	ST13	22	0.668188	7.74778	2.10078	0.0411343	0.347875	-3.69196	Homo sapiens suppression of tumorigenicity 13 (colon carcinoma) (Hsp70 interacting protein) (ST13), mRNA.
ILMN_1882354		4	-0.387685	6.69479	-2.10056	0.0411543	0.347875	-3.69229	Homo sapiens cDNA FLJ36653 fis, clone UTERU2001176
ILMN_3206429	LOC646936		-0.444999	9.30243	-2.10029	0.0411796	0.347875	-3.69271	PREDICTED: Homo sapiens misc_RNA (LOC646936), miscRNA.
ILMN_1912619		12	-0.371445	6.41121	-2.10028	0.0411803	0.347875	-3.69272	full-length cDNA clone CS0DF032YD19 of Fetal brain of Homo sapiens (human)
ILMN_1684647	ILKAP	2	-0.28385	7.98083	-2.10008	0.0411988	0.347875	-3.69303	Homo sapiens integrin-linked kinase-associated serine/threonine phosphatase 2C (ILKAP), mRNA.
ILMN_1703316	LOC255783	19	-0.395108	9.34134	-2.0998	0.0412244	0.347912	-3.69345	Homo sapiens hypothetical protein LOC255783 (LOC255783), non-coding RNA.
ILMN_1653553	C14orf80	14	-0.399011	7.42974	-2.0995	0.0412522	0.347967	-3.69391	Homo sapiens chromosome 14 open reading frame 80 (C14orf80), mRNA.
ILMN_3305999	LOC728971	2	-0.447747	6.35582	-2.0992	0.0412794	0.348018	-3.69436	PREDICTED: Homo sapiens misc_RNA (LOC728971), miscRNA.
ILMN_1791328	STK39	2	0.633605	8.47883	2.09809	0.0413828	0.348097	-3.69607	Homo sapiens serine threonine kinase 39 (STE20/SPS1 homolog, yeast) (STK39), mRNA.
ILMN_1682572	KIAA0528	12	0.915138	8.2834	2.09768	0.0414205	0.348097	-3.69669	Homo sapiens KIAA0528 (KIAA0528), mRNA.
ILMN_3180420	LOC100129269	1	-0.693683	11.4081	-2.09767	0.0414213	0.348097	-3.6967	PREDICTED: Homo sapiens hypothetical protein LOC100129269 (LOC100129269), mRNA.
ILMN_1910893		2	0.490723	6.66781	2.09748	0.0414395	0.348097	-3.697	AGENCOURT_6469652 NIH_MGC_92 Homo sapiens cDNA clone IMAGE:5576382 5, mRNA sequence
ILMN_1760855	OCRL	X	0.387299	6.12878	2.09747	0.0414401	0.348097	-3.69701	Homo sapiens oculocerebrorenal syndrome of Lowe (OCRL), transcript variant a, mRNA.
ILMN_1661343	TNFSF14	19	-0.469529	7.75078	-2.09743	0.0414436	0.348097	-3.69707	Homo sapiens tumor necrosis factor (ligand) superfamily, member 14 (TNFSF14), transcript variant 1, mRNA.
ILMN_2290068	VAV3	1	0.304779	6.14308	2.09743	0.0414437	0.348097	-3.69707	Homo sapiens vav 3 guanine nucleotide exchange factor (VAV3), transcript variant 1, mRNA.
ILMN_3225309	LOC730176	14	-0.551144	7.43917	-2.09727	0.0414589	0.348097	-3.69732	PREDICTED: Homo sapiens misc_RNA (LOC730176), miscRNA.
ILMN_1735495	TBC1D8		0.353722	7.13151	2.09646	0.0415339	0.34814	-3.69855	Homo sapiens TBC1 domain family, member 8 (with GRAM domain) (TBC1D8), mRNA.
ILMN_1805344	DDX5	17	0.826258	12.0276	2.09611	0.0415664	0.34814	-3.69909	Homo sapiens DEAD (Asp-Glu-Ala-Asp) box polypeptide 5 (DDX5), mRNA.
ILMN_2209993	PLIN5	19	-0.636877	10.9949	-2.09505	0.0416647	0.34814	-3.7007	Homo sapiens perilipin 5 (PLIN5), mRNA.
ILMN_2271894	ZNF654	3	0.45377	6.48056	2.09492	0.0416769	0.34814	-3.7009	Homo sapiens zinc finger protein 654 (ZNF654), mRNA.
ILMN_1701094	CLN8	8	-0.458374	7.21707	-2.09489	0.0416797	0.34814	-3.70094	Homo sapiens ceroid-lipofuscinosis, neuronal 8 (epilepsy, progressive with mental retardation) (CLN8), mRNA.
ILMN_1664931	GTF2E2	8	0.333548	9.33734	2.09478	0.0416899	0.34814	-3.70111	Homo sapiens general transcription factor IIE, polypeptide 2, beta 34kDa (GTF2E2), mRNA.
ILMN_2170515	METTL11A	9	-0.343122	7.20491	-2.09472	0.0416958	0.34814	-3.70121	Homo sapiens methyltransferase like 11A (METTL11A), mRNA.
ILMN_2047430	2005-03-01	10	0.292954	6.4114	2.09469	0.0416989	0.34814	-3.70126	Homo sapiens membrane-associated ring finger (C3HC4) 5 (MARCH5), mRNA.
ILMN_1813671	SLC25A1	22	-0.431039	7.77441	-2.09455	0.0417112	0.34814	-3.70146	Homo sapiens solute carrier family 25 (mitochondrial carrier; citrate transporter), member 1 (SLC25A1), nuclear gene encoding mitochondrial protein, mRNA.
ILMN_1707308	IKBKG	X	-0.196352	10.7929	-2.09453	0.041713	0.34814	-3.70149	Homo sapiens inhibitor of kappa light polypeptide gene enhancer in B-cells, kinase gamma (IKBKG), transcript variant 2, mRNA.
ILMN_3235853	S1PR1	1	0.648132	7.53281	2.0945	0.0417167	0.34814	-3.70155	Homo sapiens sphingosine-1-phosphate receptor 1 (S1PR1), mRNA.
ILMN_1765858	CAB39	2	0.847465	10.9415	2.09447	0.041719	0.34814	-3.70159	Homo sapiens calcium binding protein 39 (CAB39), mRNA.
ILMN_1793549	PTPN4	2	0.50401	8.09096	2.09418	0.0417457	0.348185	-3.70202	Homo sapiens protein tyrosine phosphatase, non-receptor type 4 (megakaryocyte) (PTPN4), mRNA.
ILMN_2311761	AP3S1	5	0.445185	7.68462	2.09372	0.0417891	0.34837	-3.70273	Homo sapiens adaptor-related protein complex 3, sigma 1 subunit (AP3S1), transcript variant 2, mRNA.
ILMN_2380740	MTO1	6	0.653666	7.97354	2.09347	0.041812	0.348384	-3.7031	Homo sapiens mitochondrial translation optimization 1 homolog (S. cerevisiae) (MTO1), nuclear gene encoding mitochondrial protein, transcript variant 2, mRNA.
ILMN_2334765	ARMCX3	X	0.47749	5.97437	2.09281	0.0418744	0.348598	-3.70412	Homo sapiens armadillo repeat containing, X-linked 3 (ARMCX3), transcript variant 2, mRNA.
ILMN_2410929	PAPSS2	10	-0.342082	7.63833	-2.09261	0.0418928	0.348598	-3.70442	Homo sapiens 3'-phosphoadenosine 5'-phosphosulfate synthase 2 (PAPSS2), transcript variant 1, mRNA.
ILMN_1662359	HIST1H4K	6	-0.30883	6.39503	-2.09218	0.0419336	0.348598	-3.70508	Homo sapiens histone cluster 1, H4k (HIST1H4K), mRNA.
ILMN_2038774	EEF1A1	6	0.454199	13.9599	2.09209	0.0419416	0.348598	-3.70521	Homo sapiens eukaryotic translation elongation factor 1 alpha 1 (EEF1A1), mRNA.
ILMN_2202940	CHPT1	12	0.5015	8.48905	2.09182	0.0419671	0.348598	-3.70563	Homo sapiens choline phosphotransferase 1 (CHPT1), mRNA.
ILMN_1815308	SDC1	2	-0.397143	6.60232	-2.09175	0.041973	0.348598	-3.70572	Homo sapiens syndecan 1 (SDC1), transcript variant 1, mRNA.
ILMN_1776334	UXS1	2	-0.401439	6.32353	-2.09125	0.0420204	0.348598	-3.70649	Homo sapiens UDP-glucuronate decarboxylase 1 (UXS1), mRNA.
ILMN_1739397	GLMN	1	0.466762	7.04986	2.09123	0.0420225	0.348598	-3.70653	Homo sapiens glomulin, FKBP associated protein (GLMN), mRNA.
ILMN_1723706	GRAMD4	22	0.254465	7.72864	2.09103	0.0420409	0.348598	-3.70682	Homo sapiens GRAM domain containing 4 (GRAMD4), mRNA.
ILMN_2225746	C17orf59	17	-0.417097	7.25619	-2.09093	0.0420505	0.348598	-3.70698	Homo sapiens chromosome 17 open reading frame 59 (C17orf59), mRNA.
ILMN_1730824	ZNF512	2	0.445161	9.08837	2.09011	0.0421271	0.349056	-3.70822	Homo sapiens zinc finger protein 512 (ZNF512), mRNA.
ILMN_2100000	DHX36	3	0.468694	6.14183	2.08739	0.0423843	0.34929	-3.71237	Homo sapiens DEAH (Asp-Glu-Ala-His) box polypeptide 36 (DHX36), mRNA.
ILMN_1688404	ZMYM4	1	0.46329	6.77419	2.08734	0.0423886	0.34929	-3.71244	Homo sapiens zinc finger, MYM-type 4 (ZMYM4), mRNA.
ILMN_1773380	UNC13D	17	-0.512829	8.73156	-2.08629	0.0424879	0.34929	-3.71403	Homo sapiens unc-13 homolog D (C. elegans) (UNC13D), mRNA.
ILMN_1812478	ZNHIT3	17	0.51736	8.18263	2.08611	0.0425051	0.34929	-3.71431	Homo sapiens zinc finger, HIT type 3 (ZNHIT3), mRNA.
ILMN_3236463	LOC285296		-0.37508	7.19239	-2.08595	0.0425204	0.34929	-3.71455	PREDICTED: Homo sapiens similar to hCG2036843 (LOC285296), mRNA.
ILMN_1844361		9	-0.391702	5.99017	-2.08574	0.04254	0.34929	-3.71487	UI-CF-FN0-afr-k-06-0-UI.s1 UI-CF-FN0 Homo sapiens cDNA clone UI-CF-FN0-afr-k-06-0-UI 3, mRNA sequence
ILMN_1801156	RLF		0.358201	6.67625	2.08569	0.0425452	0.34929	-3.71495	Homo sapiens rearranged L-myc fusion (RLF), mRNA.
ILMN_1730995	AFAP1L2	10	0.373712	6.03112	2.08561	0.0425525	0.34929	-3.71507	Homo sapiens actin filament associated protein 1-like 2 (AFAP1L2), transcript variant 1, mRNA.
ILMN_1765091	ANKHD1	5	0.500435	8.74011	2.0855	0.0425628	0.34929	-3.71523	Homo sapiens ankyrin repeat and KH domain containing 1 (ANKHD1), transcript variant 1, mRNA.
ILMN_1696151	MON1A	3	-0.378551	6.10824	-2.08532	0.0425802	0.34929	-3.71551	Homo sapiens MON1 homolog A (yeast) (MON1A), mRNA.
ILMN_3245380	ZNF860	3	-0.643289	9.85634	-2.08519	0.0425926	0.34929	-3.71571	Homo sapiens zinc finger protein 860 (ZNF860), mRNA. XM_001725699 XM_496634
ILMN_1656111	MYLIP	6	0.676728	10.2053	2.08507	0.0426044	0.34929	-3.7159	Homo sapiens myosin regulatory light chain interacting protein (MYLIP), mRNA.
ILMN_1748650	MRPL45	17	0.346267	8.02295	2.08442	0.0426656	0.34929	-3.71687	Homo sapiens mitochondrial ribosomal protein L45 (MRPL45), nuclear gene encoding mitochondrial protein, mRNA.
ILMN_1756989	EPHA8	1	-0.342453	6.36443	-2.08422	0.0426849	0.34929	-3.71718	Homo sapiens EPH receptor A8 (EPHA8), transcript variant 1, mRNA.
ILMN_1728467	GHITM	10	0.662554	11.1455	2.08422	0.0426853	0.34929	-3.71719	Homo sapiens growth hormone inducible transmembrane protein (GHITM), mRNA.
ILMN_1792435	STAG1	3	0.339292	6.39257	2.0841	0.0426967	0.34929	-3.71737	Homo sapiens stromal antigen 1 (STAG1), mRNA.
ILMN_1683811	TNPO3	7	-0.463871	9.655	-2.08387	0.0427182	0.34929	-3.71771	Homo sapiens transportin 3 (TNPO3), mRNA.
ILMN_1729318	TOR1AIP1	1	0.701125	9.6469	2.08364	0.0427404	0.34929	-3.71807	Homo sapiens torsin A interacting protein 1 (TOR1AIP1), mRNA.
ILMN_1827930		3	-0.383452	6.06277	-2.08354	0.0427499	0.34929	-3.71822	wd88g11.x1 NCI_CGAP_Lu24 Homo sapiens cDNA clone IMAGE:2338724 3, mRNA sequence
ILMN_1718069	MIS12	17	0.574517	8.16091	2.08331	0.0427713	0.34929	-3.71856	Homo sapiens MIS12, MIND kinetochore complex component, homolog (S. pombe) (MIS12), mRNA.
ILMN_1718013	CPSF3L	1	-0.340874	7.89972	-2.08299	0.0428019	0.34929	-3.71905	Homo sapiens cleavage and polyadenylation specific factor 3-like (CPSF3L), mRNA.
[truncated: 14,383 more rows]
