# Supplementary material for: High-dimensional assessment of B-cell responses to quadrivalent meningococcal conjugate and plain polysaccharide vaccine
Source: Genome Med. 2017 Jan 30;9:11. doi: 10.1186/s13073-017-0400-x (PMC5282650; doi:10.1186/s13073-017-0400-x)
Supplement: Additional file 12: Table S11. — Gene set enrichment analysis of gene expression data 7 days after a second dose of MenACWY-CRM in those primed with MenACWY-CRM compared to those who previously received a dose of MenACWY-PS. (XLS 100 kb) [file 13073_2017_400_MOESM12_ESM.xls]

## Sheet: Supplementary table 9
Supplementary table 11: Gene set enrichment analysis of gene expression data 7 days after a second dose of MenACWY-CRM in those primed with MenACWY-CRM compared to those who previously received a dose of MenACWY-PS.
Gene set MSigDB	SIZE	NES	FDR q-val
GSE46025_WT_VS_FOXO1_KO_KLRG1_LOW_CD8_EFFECTOR_TCELL_DN	121	2.91679	<1x10E-05
GSE44649_NAIVE_VS_ACTIVATED_CD8_TCELL_MIR155_KO_DN	133	2.83266	<1x10E-05
GSE5099_UNSTIM_VS_MCSF_TREATED_MONOCYTE_DAY7_UP	143	2.75214	<1x10E-05
GSE39820_CTRL_VS_TGFBETA1_IL6_IL23A_CD4_TCELL_UP	144	2.74606	<1x10E-05
GSE22886_NAIVE_CD4_TCELL_VS_MEMORY_TCELL_DN	161	2.7414	<1x10E-05
GSE33425_CD161_INT_VS_NEG_CD8_TCELL_UP	162	2.72687	<1x10E-05
GSE1791_CTRL_VS_NEUROMEDINU_IN_T_CELL_LINE_6H_DN	163	2.70339	<1x10E-05
GSE10239_MEMORY_VS_DAY4.5_EFF_CD8_TCELL_DN	152	2.70333	<1x10E-05
GSE19772_HCMV_INFL_VS_HCMV_INF_MONOCYTES_AND_PI3K_INHIBITION_DN	154	2.6995	<1x10E-05
GSE21380_NON_TFH_VS_GERMINAL_CENTER_TFH_CD4_TCELL_DN	143	2.68067	<1x10E-05
GSE13485_CTRL_VS_DAY1_YF17D_VACCINE_PBMC_UP	147	2.67203	<1x10E-05
GSE1460_CD4_THYMOCYTE_VS_NAIVE_CD4_TCELL_CORD_BLOOD_UP	170	2.65417	<1x10E-05
GSE9316_CD4_TCELL_BALBC_VS_TH17_ENRI_CD4_TCELL_SKG_PMA_IONO_STIM_FR4NEG_DN	128	2.61183	<1x10E-05
GSE14000_TRANSLATED_RNA_VS_MRNA_4H_LPS_DC_UP	154	2.57695	<1x10E-05
GSE3400_UNTREATED_VS_IFNB_TREATED_MEF_UP	150	2.57668	<1x10E-05
GSE10239_NAIVE_VS_MEMORY_CD8_TCELL_UP	152	2.57472	<1x10E-05
GSE5503_LIVER_DC_VS_PLN_DC_ACTIVATED_ALLOGENIC_TCELL_DN	141	2.54644	<1x10E-05
GSE37532_VISCERAL_ADIPOSE_TISSUE_VS_LN_DERIVED_PPARG_KO_TCONV_CD4_TCELL_UP	134	2.54243	<1x10E-05
GSE1740_MCSF_VS_MCSF_AND_IFNG_DAY2_DERIVED_MACROPHAGE_DN	156	2.53651	<1x10E-05
GSE22886_NAIVE_CD4_TCELL_VS_NKCELL_DN	173	2.51842	<1x10E-05
GSE37301_LYMPHOID_PRIMED_MPP_VS_GRAN_MONO_PROGENITOR_UP	139	2.51253	<1x10E-05
GSE13485_DAY1_VS_DAY21_YF17D_VACCINE_PBMC_DN	140	2.50073	<1x10E-05
GSE41867_DAY6_VS_DAY8_LCMV_CLONE13_EFFECTOR_CD8_TCELL_DN	144	2.4947	<1x10E-05
GSE23502_BM_VS_COLON_TUMOR_MYELOID_DERIVED_SUPPRESSOR_CELL_DN	130	2.49234	<1x10E-05
GSE3982_NEUTROPHIL_VS_BASOPHIL_DN	157	2.48813	<1x10E-05
GSE22886_NAIVE_VS_MEMORY_TCELL_DN	151	2.47588	<1x10E-05
GSE33424_CD161_HIGH_VS_INT_CD8_TCELL_UP	147	2.47247	<1x10E-05
GSE13411_IGM_VS_SWITCHED_MEMORY_BCELL_DN	169	2.4603	<1x10E-05
GSE41867_DAY15_EFFECTOR_VS_DAY30_EXHAUSTED_CD8_TCELL_LCMV_CLONE13_DN	145	2.45194	<1x10E-05
GSE22886_NEUTROPHIL_VS_DC_DN	181	2.44953	<1x10E-05
GSE10239_MEMORY_VS_KLRG1INT_EFF_CD8_TCELL_DN	129	2.44874	<1x10E-05
GSE39820_CTRL_VS_TGFBETA3_IL6_IL23A_CD4_TCELL_UP	137	2.4484	<1x10E-05
GSE1112_OT1_CD8AB_VS_HY_CD8AA_THYMOCYTE_RTOC_CULTURE_DN	86	2.42911	<1x10E-05
GSE22025_PROGESTERONE_VS_TGFB1_AND_PROGESTERONE_TREATED_CD4_TCELL_UP	139	2.4289	<1x10E-05
GSE41867_NAIVE_VS_DAY6_LCMV_ARMSTRONG_EFFECTOR_CD8_TCELL_UP	130	2.42461	<1x10E-05
GSE9037_WT_VS_IRAK4_KO_BMDM_UP	119	2.40508	<1x10E-05
GSE8515_CTRL_VS_IL6_4H_STIM_MAC_UP	108	2.40162	<1x10E-05
GSE10239_MEMORY_VS_KLRG1HIGH_EFF_CD8_TCELL_DN	146	2.39946	<1x10E-05
GSE21927_SPLENIC_C26GM_TUMOROUS_VS_4T1_TUMOR_MONOCYTES_DN	131	2.38302	<1x10E-05
GSE1740_MCSF_VS_MCSF_AND_IFNG_DAY2_DERIVED_MACROPHAGE_WITH_IFNA_STIM_UP	159	2.37851	<1x10E-05
GSE22886_UNSTIM_VS_IL15_STIM_NKCELL_DN	166	2.37132	<1x10E-05
GSE21033_1H_VS_12H_POLYIC_STIM_DC_DN	92	2.36076	<1x10E-05
GSE22886_NAIVE_CD4_TCELL_VS_48H_ACT_TH2_DN	156	2.35148	<1x10E-05
GSE1460_INTRATHYMIC_T_PROGENITOR_VS_NAIVE_CD4_TCELL_CORD_BLOOD_UP	158	2.33792	<1x10E-05
GSE37532_TREG_VS_TCONV_CD4_TCELL_FROM_VISCERAL_ADIPOSE_TISSUE_DN	116	2.33398	<1x10E-05
GSE5542_IFNG_VS_IFNA_TREATED_EPITHELIAL_CELLS_6H_UP	135	2.33378	<1x10E-05
GSE13547_WT_VS_ZFX_KO_BCELL_ANTI_IGM_STIM_2H_UP	123	2.32803	<1x10E-05
GSE22886_NAIVE_CD8_TCELL_VS_NEUTROPHIL_UP	178	2.32644	<1x10E-05
GSE20366_EX_VIVO_VS_DEC205_CONVERSION_NAIVE_CD4_TCELL_UP	126	2.32481	<1x10E-05
GSE43955_TGFB_IL6_VS_TGFB_IL6_IL23_TH17_ACT_CD4_TCELL_52H_DN	141	2.3174	<1x10E-05
GSE7460_WT_VS_FOXP3_HET_ACT_TCONV_DN	136	2.3144	<1x10E-05
GSE7852_LN_VS_FAT_TREG_UP	152	2.31029	<1x10E-05
GSE3982_EOSINOPHIL_VS_NEUTROPHIL_UP	151	2.30681	<1x10E-05
GSE1460_CD4_THYMOCYTE_VS_NAIVE_CD4_TCELL_ADULT_BLOOD_UP	146	2.30605	<1x10E-05
GSE1460_NAIVE_CD4_TCELL_CORD_BLOOD_VS_THYMIC_STROMAL_CELL_DN	147	2.30605	<1x10E-05
KAECH_DAY8_EFF_VS_MEMORY_CD8_TCELL_UP	147	2.30589	<1x10E-05
GSE25088_CTRL_VS_ROSIGLITAZONE_STIM_MACROPHAGE_UP	111	2.30032	<1x10E-05
GSE22886_IGG_IGA_MEMORY_BCELL_VS_BM_PLASMA_CELL_UP	162	2.29865	<1x10E-05
GSE22432_CDC_VS_COMMON_DC_PROGENITOR_DN	133	2.29511	<1x10E-05
GSE33162_HDAC3_KO_VS_HDAC3_KO_MACROPHAGE_DN	156	2.29211	<1x10E-05
GSE7460_CD8_TCELL_VS_TREG_ACT_DN	125	2.28852	<1x10E-05
GSE17721_LPS_VS_GARDIQUIMOD_8H_BMDC_DN	150	2.28685	<1x10E-05
GSE11961_FOLLICULAR_BCELL_VS_MEMORY_BCELL_DAY7_DN	123	2.28572	<1x10E-05
GSE45739_NRAS_KO_VS_WT_ACD3_ACD28_STIM_CD4_TCELL_UP	135	2.28456	<1x10E-05
GSE13485_DAY1_VS_DAY3_YF17D_VACCINE_PBMC_DN	152	2.28377	<1x10E-05
GSE37534_UNTREATED_VS_GW1929_TREATED_CD4_TCELL_PPARG1_AND_FOXP3_TRASDUCED_DN	146	2.28362	<1x10E-05
GSE25123_WT_VS_PPARG_KO_MACROPHAGE_DN	163	2.28353	<1x10E-05
GSE21927_BALBC_VS_C57BL6_MONOCYTE_TUMOR_DN	103	2.28274	<1x10E-05
GSE21927_UNTREATED_VS_GMCSF_GCSF_TREATED_BONE_MARROW_UP	120	2.28135	<1x10E-05
GSE39556_CD8A_DC_VS_NK_CELL_MOUSE_3H_POST_POLYIC_INJ_UP	108	2.27772	<1x10E-05
GSE23398_WT_VS_IL2_KO_CD4_TCELL_SCURFY_MOUSE_DN	164	2.27732	<1x10E-05
GSE25677_R848_VS_MPL_AND_R848_STIM_BCELL_DN	117	2.27599	<1x10E-05
GSE44649_NAIVE_VS_ACTIVATED_CD8_TCELL_MIR155_KO_UP	164	2.27309	<1x10E-05
GSE2770_IL12_AND_TGFB_VS_IL4_TREATED_ACT_CD4_TCELL_2H_DN	157	2.27284	<1x10E-05
GSE22886_NAIVE_TCELL_VS_NEUTROPHIL_UP	175	2.27174	<1x10E-05
GSE36009_WT_VS_NLRP10_KO_DC_LPS_STIM_DN	134	2.26708	<1x10E-05
GSE9037_CTRL_VS_LPS_4H_STIM_BMDM_DN	131	2.26531	<1x10E-05
GSE16385_MONOCYTE_VS_12H_ROSIGLITAZONE_TREATED_MACROPHAGE_DN	150	2.2566	<1x10E-05
GSE25087_TREG_VS_TCONV_ADULT_UP	136	2.25402	<1x10E-05
GSE23114_WT_VS_SLE2C1_MOUSE_SPLEEN_B1A_BCELL_UP	171	2.25213	<1x10E-05
GSE32423_IL7_VS_IL7_IL4_MEMORY_CD8_TCELL_UP	136	2.25008	<1x10E-05
GSE12366_GC_BCELL_VS_PLASMA_CELL_UP	156	2.24956	<1x10E-05
GSE7548_DAY7_VS_DAY28_PCC_IMMUNIZATION_CD4_TCELL_UP	125	2.24915	<1x10E-05
GSE41867_DAY6_EFFECTOR_VS_DAY30_EXHAUSTED_CD8_TCELL_LCMV_CLONE13_DN	153	2.24659	<1x10E-05
GSE36891_POLYIC_TLR3_VS_PAM_TLR2_STIM_PERITONEAL_MACROPHAGE_DN	113	2.24182	<1x10E-05
GSE22886_NEUTROPHIL_VS_MONOCYTE_DN	179	2.23768	<1x10E-05
GSE12001_MIR223_KO_VS_WT_NEUTROPHIL_DN	140	2.23761	<1x10E-05
GSE28726_NAIVE_VS_ACTIVATED_NKTCELL_DN	163	2.23718	<1x10E-05
GSE6259_BCELL_VS_CD4_TCELL_DN	139	2.23682	<1x10E-05
GSE2770_IL12_AND_TGFB_ACT_VS_ACT_CD4_TCELL_48H_DN	144	2.23048	<1x10E-05
GSE17721_0.5H_VS_24H_GARDIQUIMOD_BMDC_DN	155	2.22879	<1x10E-05
GSE2405_S_AUREUS_VS_UNTREATED_NEUTROPHIL_DN	100	2.22684	<1x10E-05
GSE7460_CTRL_VS_TGFB_TREATED_ACT_TREG_UP	129	2.22597	<1x10E-05
GSE9601_UNTREATED_VS_NFKB_INHIBITOR_TREATED_HCMV_INF_MONOCYTE_DN	138	2.22562	<1x10E-05
GSE22886_NAIVE_BCELL_VS_NEUTROPHIL_UP	167	2.22438	<1x10E-05
GSE24142_DN2_VS_DN3_THYMOCYTE_ADULT_DN	149	2.22034	<1x10E-05
GSE39820_TGFBETA1_VS_TGFBETA3_IN_IL6_TREATED_CD4_TCELL_UP	146	2.22024	<1x10E-05
GSE43260_BTLA_POS_VS_NEG_INTRATUMORAL_CD8_TCELL_DN	164	2.21976	<1x10E-05
GSE33425_CD161_HIGH_VS_NEG_CD8_TCELL_DN	154	2.21579	<1x10E-05
GSE39820_CTRL_VS_TGFBETA1_IL6_CD4_TCELL_UP	139	2.1976	1.07e-05
GSE31082_DN_VS_CD8_SP_THYMOCYTE_UP	149	2.20322	1.08e-05
GSE11924_TFH_VS_TH2_CD4_TCELL_DN	115	2.2057	1.09e-05
GSE16385_UNTREATED_VS_12H_ROSIGLITAZONE_IL4_TREATED_MACROPHAGE_DN	101	2.2065	1.11e-05
GSE14000_TRANSLATED_RNA_VS_MRNA_DC_UP	162	2.20703	1.12e-05
GSE37416_CTRL_VS_24H_F_TULARENSIS_LVS_NEUTROPHIL_DN	164	2.20899	1.13e-05
GSE39152_BRAIN_VS_SPLEEN_CD103_NEG_MEMORY_CD8_TCELL_UP	140	2.21144	1.14e-05
GSE29618_LAIV_VS_TIV_FLU_VACCINE_DAY7_PDC_UP	145	2.21214	1.15e-05
GSE19825_CD24LOW_VS_IL2RA_HIGH_DAY3_EFF_CD8_TCELL_DN	154	2.16045	1.75e-05
GSE23502_WT_VS_HDC_KO_MYELOID_DERIVED_SUPPRESSOR_CELL_BM_UP	154	2.1634	1.76e-05
GSE22432_MULTIPOTENT_VS_COMMON_DC_PROGENITOR_UP	137	2.1662	1.77e-05
GSE9509_LPS_VS_LPS_AND_IL10_STIM_IL10_KO_MACROPHAGE_20MIN_DN	132	2.16632	1.79e-05
GSE6674_UNSTIM_VS_ANTI_IGM_AND_CPG_STIM_BCELL_DN	150	2.16643	1.8e-05
GSE45365_CD8A_DC_VS_CD11B_DC_IFNAR_KO_UP	104	2.16734	1.82e-05
GSE3920_UNTREATED_VS_IFNA_TREATED_ENDOTHELIAL_CELL_DN	121	2.17057	1.83e-05
GSE29949_MICROGLIA_BRAIN_VS_MONOCYTE_BONE_MARROW_DN	139	2.17148	1.84e-05
GSE17721_CTRL_VS_PAM3CSK4_0.5H_BMDC_UP	137	2.1717	1.86e-05
GSE16385_ROSIGLITAZONE_IFNG_TNF_VS_IL4_STIM_MACROPHAGE_DN	140	2.17329	1.87e-05
GSE21063_CTRL_VS_ANTI_IGM_STIM_BCELL_3H_DN	112	2.17657	1.89e-05
GSE37532_TREG_VS_TCONV_PPARG_KO_CD4_TCELL_FROM_VISCERAL_ADIPOSE_TISSUE_DN	146	2.17659	1.91e-05
GSE21063_WT_VS_NFATC1_KO_BCELL_DN	133	2.17742	1.92e-05
GSE2770_UNTREATED_VS_IL12_TREATED_ACT_CD4_TCELL_48H_DN	139	2.1783	1.94e-05
GSE14000_UNSTIM_VS_4H_LPS_DC_TRANSLATED_RNA_UP	153	2.17933	1.95e-05
GSE29949_CD8_NEG_DC_SPLEEN_VS_DC_BRAIN_DN	132	2.17962	1.97e-05
GSE17721_0.5H_VS_8H_PAM3CSK4_BMDC_DN	136	2.18012	1.99e-05
GSE12366_NAIVE_VS_MEMORY_BCELL_DN	136	2.18356	2e-05
GSE29617_CTRL_VS_DAY7_TIV_FLU_VACCINE_PBMC_2008_UP	116	2.18376	2.02e-05
GSE24574_NAIVE_VS_TCONV_CD4_TCELL_DN	166	2.10174	2.03e-05
GSE39820_CTRL_VS_TGFBETA3_IL6_CD4_TCELL_UP	136	2.18612	2.04e-05
GSE18804_BRAIN_VS_COLON_TUMORAL_MACROPHAGE_DN	117	2.1027	2.04e-05
GSE36888_UNTREATED_VS_IL2_TREATED_TCELL_6H_DN	133	2.18657	2.06e-05
GSE9006_HEALTHY_VS_TYPE_2_DIABETES_PBMC_AT_DX_DN	134	2.10366	2.06e-05
GSE13887_HEALTHY_VS_LUPUS_RESTING_CD4_TCELL_DN	66	2.1041	2.07e-05
GSE17974_0H_VS_2H_IN_VITRO_ACT_CD4_TCELL_DN	128	2.18715	2.08e-05
GSE14413_UNSTIM_VS_IFNB_STIM_NIH3T3_CELLS_DN	104	2.10503	2.08e-05
GSE24574_BCL6_HIGH_TFH_VS_NAIVE_CD4_TCELL_DN	166	2.10709	2.09e-05
GSE8621_LPS_PRIMED_UNSTIM_VS_LPS_PRIMED_AND_LPS_STIM_MACROPHAGE_DN	134	2.18717	2.1e-05
GSE28237_FOLLICULAR_VS_LATE_GC_BCELL_DN	141	2.10744	2.11e-05
GSE43863_NAIVE_VS_LY6C_INT_CXCR5POS_CD4_EFF_TCELL_D6_LCMV_UP	103	2.19655	2.12e-05
GSE20715_WT_VS_TLR4_KO_LUNG_UP	137	2.10762	2.12e-05
GSE18804_SPLEEN_MACROPHAGE_VS_TUMORAL_MACROPHAGE_UP	108	2.197	2.13e-05
GSE2770_TGFB_AND_IL4_VS_TGFB_AND_IL12_TREATED_ACT_CD4_TCELL_2H_DN	136	2.10846	2.13e-05
GSE20198_IL12_VS_IL12_IL18_TREATED_ACT_CD4_TCELL_UP	156	2.10865	2.15e-05
GSE28737_WT_VS_BCL6_KO_MARGINAL_ZONE_BCELL_DN	115	2.11023	2.16e-05
GSE22886_NAIVE_CD4_TCELL_VS_12H_ACT_TH2_DN	164	2.11204	2.17e-05
GSE17721_CPG_VS_GARDIQUIMOD_1H_BMDC_DN	152	2.11584	2.19e-05
GSE9988_ANTI_TREM1_VS_LPS_MONOCYTE_DN	139	2.11625	2.2e-05
GSE37532_WT_VS_PPARG_KO_VISCERAL_ADIPOSE_TISSUE_TCONV_DN	150	2.11674	2.21e-05
GSE41176_UNSTIM_VS_ANTI_IGM_STIM_TAK1_KO_BCELL_1H_DN	94	2.11756	2.23e-05
GSE27434_WT_VS_DNMT1_KO_TREG_DN	151	2.1179	2.24e-05
GSE16385_UNTREATED_VS_12H_IL4_TREATED_MACROPHAGE_DN	105	2.11879	2.26e-05
GSE26727_WT_VS_KLF2_KO_LPS_STIM_MACROPHAGE_DN	159	2.11892	2.27e-05
GSE7852_LN_VS_THYMUS_TREG_DN	133	2.1225	2.29e-05
GSE7568_CTRL_VS_24H_TGFB_TREATED_MACROPHAGES_WITH_IL4_AND_DEXAMETHASONE_UP	136	2.12612	2.3e-05
GSE3982_BASOPHIL_VS_TH1_UP	151	2.12661	2.32e-05
GSE45365_NK_CELL_VS_CD8_TCELL_MCMV_INFECTION_UP	164	2.13377	2.33e-05
GSE22432_MULTIPOTENT_VS_COMMON_DC_PROGENITOR_UNTREATED_UP	157	2.13386	2.35e-05
GSE41867_NAIVE_VS_DAY8_LCMV_ARMSTRONG_EFFECTOR_CD8_TCELL_UP	124	2.134	2.36e-05
GSE3982_MAC_VS_NEUTROPHIL_LPS_STIM_UP	163	2.13496	2.38e-05
GSE35685_CD34POS_CD38NEG_VS_CD34POS_CD10NEG_CD62LPOS_BONE_MARROW_UP	160	2.14116	2.4e-05
GSE22886_NAIVE_CD4_TCELL_VS_DC_DN	183	2.1425	2.41e-05
GSE3982_NEUTROPHIL_VS_CENT_MEMORY_CD4_TCELL_DN	151	2.14301	2.43e-05
GSE22886_CD8_VS_CD4_NAIVE_TCELL_UP	158	2.14466	2.45e-05
GSE369_PRE_VS_POST_IL6_INJECTION_SOCS3_KO_LIVER_UP	157	2.14483	2.47e-05
GSE30962_ACUTE_VS_CHRONIC_LCMV_PRIMARY_INF_CD8_TCELL_DN	124	2.14516	2.48e-05
GSE2405_0H_VS_9H_A_PHAGOCYTOPHILUM_STIM_NEUTROPHIL_DN	178	2.14566	2.5e-05
GSE339_CD4POS_VS_CD8POS_DC_IN_CULTURE_UP	141	2.14681	2.52e-05
GSE24634_TREG_VS_TCONV_POST_DAY10_IL4_CONVERSION_UP	147	2.14816	2.54e-05
GSE9960_HEALTHY_VS_GRAM_NEG_SEPSIS_PBMC_DN	144	2.15034	2.56e-05
GSE10240_IL22_VS_IL17_STIM_PRIMARY_BRONCHIAL_EPITHELIAL_CELLS_UP	149	2.15171	2.57e-05
GSE2770_TGFB_AND_IL4_VS_TGFB_AND_IL12_TREATED_ACT_CD4_TCELL_6H_DN	131	2.1553	2.59e-05
GSE32423_IL7_VS_IL7_IL4_NAIVE_CD8_TCELL_DN	141	2.15684	2.61e-05
GSE37532_WT_VS_PPARG_KO_LN_TCONV_UP	132	2.09922	2.67e-05
GSE16266_CTRL_VS_HEATSHOCK_AND_LPS_STIM_MEF_UP	168	2.09957	2.69e-05
GSE33425_CD161_INT_VS_NEG_CD8_TCELL_DN	165	2.09913	3.32e-05
GSE5542_IFNG_VS_IFNA_TREATED_EPITHELIAL_CELLS_24H_UP	145	2.09562	3.86e-05
GSE339_CD4POS_VS_CD8POS_DC_DN	144	2.09586	3.88e-05
GSE16266_LPS_VS_HEATSHOCK_AND_LPS_STIM_MEF_DN	150	2.09689	3.91e-05
GSE39820_CTRL_VS_IL1B_IL6_CD4_TCELL_DN	122	2.09727	3.93e-05
GSE7400_CTRL_VS_CSF3_IN_VIVO_TREATED_PBMC_UP	160	2.09765	3.95e-05
GSE21033_CTRL_VS_POLYIC_STIM_DC_12H_DN	151	2.09138	4.46e-05
GSE21678_WT_VS_FOXO1_FOXO3_KO_TREG_UP	124	2.09152	4.49e-05
GSE13547_CTRL_VS_ANTI_IGM_STIM_ZFX_KO_BCELL_2H_DN	137	2.0845	4.79e-05
GSE24142_ADULT_VS_FETAL_EARLY_THYMIC_PROGENITOR_DN	132	2.08482	4.82e-05
GSE22886_UNSTIM_VS_STIM_MEMORY_TCELL_DN	157	2.08497	4.84e-05
GSE20366_TREG_VS_NAIVE_CD4_TCELL_UP	120	2.08589	4.87e-05
GSE3982_DC_VS_NEUTROPHIL_UP	154	2.08596	4.9e-05
GSE9006_HEALTHY_VS_TYPE_1_DIABETES_PBMC_1MONTH_POST_DX_UP	174	2.08623	4.92e-05
GSE6259_BCELL_VS_CD8_TCELL_DN	137	2.08742	4.95e-05
GSE37301_COMMON_LYMPHOID_PROGENITOR_VS_PRO_BCELL_UP	96	2.08826	4.97e-05
GSE32423_MEMORY_VS_NAIVE_CD8_TCELL_DN	137	2.08883	5e-05
GSE22886_NAIVE_CD4_TCELL_VS_NEUTROPHIL_UP	181	2.09019	5.03e-05
GSE360_L_DONOVANI_VS_L_MAJOR_MAC_UP	135	2.09033	5.06e-05
GSE12366_GC_VS_MEMORY_BCELL_UP	129	2.07753	7.07e-05
GSE28726_ACT_CD4_TCELL_VS_ACT_VA24NEG_NKTCELL_UP	166	2.07838	7.11e-05
GSE19923_WT_VS_HEB_KO_DP_THYMOCYTE_DN	152	2.07992	7.14e-05
GSE21670_UNTREATED_VS_TGFB_IL6_TREATED_CD4_TCELL_DN	105	2.07005	7.43e-05
GSE13173_UNTREATED_VS_IL12_TREATED_ACT_CD8_TCELL_DN	99	2.07285	7.47e-05
GSE9037_CTRL_VS_LPS_4H_STIM_IRAK4_KO_BMDM_DN	121	2.07432	7.5e-05
GSE7831_UNSTIM_VS_CPG_STIM_PDC_4H_UP	161	2.07491	7.54e-05
GSE43956_WT_VS_SGK1_KO_TH17_DIFFERENTIATED_CD4_TCELL_DN	154	2.07585	7.58e-05
GSE1460_CORD_VS_ADULT_BLOOD_NAIVE_CD4_TCELL_DN	170	2.07632	7.62e-05
GSE32423_MEMORY_VS_NAIVE_CD8_TCELL_IL7_IL4_DN	140	2.05914	7.73e-05
GSE21927_SPLEEN_VS_C26GM_TUMOR_MONOCYTE_BALBC_DN	113	2.06023	7.76e-05
GSE37533_PPARG1_FOXP3_VS_PPARG2_FOXP3_TRANSDUCED_CD4_TCELL_DN	155	2.06408	7.8e-05
GSE46468_LUNG_INNATE_LYMPHOID_CELL_VS_SPLEEN_CD4_TCELL_DN	155	2.06535	7.84e-05
GSE27670_CTRL_VS_BLIMP1_TRANSDUCED_GC_BCELL_DN	94	2.06662	7.88e-05
GSE18203_CTRL_VS_INTRATUMORAL_CPG_INJ_MC38_TUMOR_DN	151	2.06731	7.92e-05
GSE34006_UNTREATED_VS_A2AR_AGONIST_TREATED_TREG_UP	168	2.06822	7.96e-05
GSE4590_LARGE_PRE_BCELL_VS_VPREB_POS_LARGE_PRE_BCELL_UP	118	2.05795	8.16e-05
GSE9006_TYPE_1_VS_TYPE_2_DIABETES_PBMC_AT_DX_DN	154	2.05815	8.19e-05
GSE2770_IL12_ACT_VS_ACT_CD4_TCELL_6H_DN	106	2.05875	8.23e-05
GSE29164_CD8_TCELL_VS_CD8_TCELL_AND_IL12_TREATED_MELANOMA_DAY7_UP	138	2.05048	8.45e-05
GSE14308_INDUCED_VS_NATURAL_TREG_DN	149	2.05182	8.49e-05
GSE6674_CPG_VS_PL2_3_STIM_BCELL_DN	156	2.0528	8.53e-05
GSE29615_DAY3_VS_DAY7_LAIV_FLU_VACCINE_PBMC_DN	88	2.05333	8.57e-05
GSE13484_UNSTIM_VS_YF17D_VACCINE_STIM_PBMC_UP	179	2.0562	8.61e-05
GSE15330_GRANULOCYTE_MONOCYTE_PROGENITOR_VS_PRO_BCELL_UP	143	2.05664	8.65e-05
GSE42021_TREG_PLN_VS_CD24INT_TREG_THYMUS_UP	155	2.04643	9.93e-05
GSE17721_0.5H_VS_4H_GARDIQUIMOD_BMDC_DN	136	2.04667	9.98e-05
GSE13946_CTRL_VS_DSS_COLITIS_GD_TCELL_FROM_COLON_DN	109	2.04251	0.000103
GSE22886_NAIVE_CD8_TCELL_VS_MEMORY_TCELL_DN	159	2.04521	0.000104
GSE45365_NK_CELL_VS_BCELL_UP	142	2.04436	0.000104
GSE3982_MAST_CELL_VS_NKCELL_UP	133	2.03228	0.000108
GSE25123_ROSIGLITAZONE_VS_IL4_AND_ROSIGLITAZONE_STIM_PPARG_KO_MACROPHAGE_DAY10_UP	137	2.03554	0.000109
GSE18281_CORTICAL_THYMOCYTE_VS_WHOLE_CORTEX_THYMUS_DN	150	2.03482	0.000109
GSE17721_0.5H_VS_4H_PAM3CSK4_BMDC_DN	128	2.03634	0.00011
GSE28237_FOLLICULAR_VS_EARLY_GC_BCELL_DN	134	2.03558	0.00011
GSE37534_GW1929_VS_PIOGLITAZONE_TREATED_CD4_TCELL_PPARG1_FOXP3_TRANSDUCED_DN	141	2.03786	0.000111
GSE8685_IL2_STARVED_VS_IL2_ACT_IL2_STARVED_CD4_TCELL_DN	125	2.03759	0.000111
GSE15930_STIM_VS_STIM_AND_IL-12_24H_CD8_T_CELL_UP	150	2.03759	0.000111
GSE24726_WT_VS_E2-2_KO_PDC_UP	128	2.03907	0.000112
GSE6674_ANTI_IGM_VS_CPG_STIM_BCELL_DN	154	2.03806	0.000112
GSE339_CD8POS_VS_CD4CD8DN_DC_IN_CULTURE_DN	155	2.02958	0.000112
GSE29618_PRE_VS_DAY7_POST_LAIV_FLU_VACCINE_PDC_DN	159	2.03935	0.000113
GSE20366_TREG_VS_NAIVE_CD4_TCELL_DEC205_CONVERSION_DN	97	2.03164	0.000113
GSE6674_ANTI_IGM_VS_PL2_3_STIM_BCELL_DN	153	2.02788	0.000115
GSE17721_POLYIC_VS_CPG_0.5H_BMDC_DN	136	2.02822	0.000116
GSE32533_WT_VS_MIR17_KO_ACT_CD4_TCELL_DN	164	2.02812	0.000116
GSE33162_HDAC3_KO_VS_HDAC3_KO_4H_LPS_STIM_MACROPHAGE_UP	155	2.0266	0.000125
GSE37301_HEMATOPOIETIC_STEM_CELL_VS_COMMON_LYMPHOID_PROGENITOR_DN	124	2.023	0.000143
GSE5463_CTRL_VS_DEXAMETHASONE_TREATED_THYMOCYTE_DN	133	2.02228	0.000147
GSE360_CTRL_VS_M_TUBERCULOSIS_MAC_DN	120	2.02154	0.000147
GSE22886_DAY1_VS_DAY7_MONOCYTE_IN_CULTURE_DN	173	2.02123	0.000151
GSE3039_NKT_CELL_VS_ALPHABETA_CD8_TCELL_DN	137	2.01955	0.000154
GSE17721_LPS_VS_POLYIC_6H_BMDC_UP	144	2.02006	0.000155
GSE17721_LPS_VS_POLYIC_24H_BMDC_UP	149	2.01632	0.000156
GSE12507_PDC_CELL_LINE_VS_IMMATUE_T_CELL_LINE_UP	84	2.01711	0.000157
GSE3982_EOSINOPHIL_VS_BASOPHIL_DN	163	2.01917	0.000158
GSE7768_OVA_ALONE_VS_OVA_WITH_MPL_IMMUNIZED_MOUSE_WHOLE_SPLEEN_6H_DN	111	2.01771	0.000158
GSE11961_PLASMA_CELL_DAY7_VS_MEMORY_BCELL_DAY40_UP	129	2.01167	0.000158
GSE26030_UNSTIM_VS_RESTIM_TH1_DAY5_POST_POLARIZATION_UP	143	2.01193	0.000159
GSE3982_MAST_CELL_VS_NEUTROPHIL_UP	162	2.01332	0.00016
GSE23925_LIGHT_ZONE_VS_NAIVE_BCELL_DN	133	2.013	0.00016
GSE24026_PD1_LIGATION_VS_CTRL_IN_ACT_TCELL_LINE_DN	150	2.01024	0.000165
GSE22886_NAIVE_CD8_TCELL_VS_DC_DN	182	2.01048	0.000166
GSE28408_LY6G_POS_VS_NEG_DC_DN	163	2.01073	0.000167
GSE1460_INTRATHYMIC_T_PROGENITOR_VS_NAIVE_CD4_TCELL_ADULT_BLOOD_UP	137	2.00779	0.000169
GSE22886_NAIVE_CD4_TCELL_VS_48H_ACT_TH1_DN	160	2.00584	0.000177
GSE36476_YOUNG_VS_OLD_DONOR_MEMORY_CD4_TCELL_16H_TSST_ACT_DN	103	2.00563	0.000177
GOLDRATH_NAIVE_VS_MEMORY_CD8_TCELL_DN	155	2.00188	0.00018
GSE17974_IL4_AND_ANTI_IL12_VS_UNTREATED_12H_ACT_CD4_TCELL_UP	115	2.00223	0.000181
GSE28726_ACT_CD4_TCELL_VS_ACT_NKTCELL_UP	167	1.99909	0.000186
GSE8685_IL2_STARVED_VS_IL21_ACT_IL2_STARVED_CD4_TCELL_UP	139	1.99959	0.000187
GSE23502_WT_VS_HDC_KO_MYELOID_DERIVED_SUPPRESSOR_CELL_BM_DN	154	1.99928	0.000187
GSE7460_CTRL_VS_TGFB_TREATED_ACT_FOXP3_HET_TCONV_UP	139	1.99967	0.000188
GSE24634_TEFF_VS_TCONV_DAY5_IN_CULTURE_UP	143	1.99804	0.000189
GSE45739_NRAS_KO_VS_WT_UNSTIM_CD4_TCELL_DN	140	1.99732	0.000189
GSE20151_CTRL_VS_FUSOBACT_NUCLEATUM_NEUTROPHIL_DN	162	1.99281	0.000189
GSE20198_UNTREATED_VS_IL12_TREATED_ACT_CD4_TCELL_UP	140	1.99264	0.000189
GSE17301_ACD3_ACD28_VS_ACD3_ACD28_AND_IFNA2_STIM_CD8_TCELL_DN	161	1.99397	0.00019
GSE3982_MAST_CELL_VS_BASOPHIL_DN	153	1.99497	0.000191
GSE18791_CTRL_VS_NEWCASTLE_VIRUS_DC_2H_UP	112	1.9907	0.000191
GSE38696_LIGHT_ZONE_VS_DARK_ZONE_BCELL_UP	134	1.99674	0.000192
GSE25123_WT_VS_PPARG_KO_MACROPHAGE_IL4_STIM_DN	116	1.99597	0.000192
GSE2128_C57BL6_VS_NOD_THYMOCYTE_MIMETOPE_NEGATIVE_SELECTION_DN	158	1.99254	0.000192
GSE14415_INDUCED_VS_NATURAL_TREG_UP	98	1.99245	0.000192
GSE17721_0.5H_VS_12H_PAM3CSK4_BMDC_DN	151	1.98891	0.000192
GSE3982_BASOPHIL_VS_TH2_UP	148	1.98897	0.000193
GSE39820_TGFBETA3_IL6_VS_TGFBETA3_IL6_IL23A_TREATED_CD4_TCELL_UP	129	1.99023	0.000194
GSE29949_MICROGLIA_BRAIN_VS_CD8_POS_DC_SPLEEN_UP	137	1.98993	0.000194
GSE3565_CTRL_VS_LPS_INJECTED_SPLENOCYTES_UP	126	1.98713	0.000208
GSE360_L_DONOVANI_VS_B_MALAYI_HIGH_DOSE_MAC_UP	135	1.98495	0.000227
GSE23321_CD8_STEM_CELL_MEMORY_VS_NAIVE_CD8_TCELL_UP	128	1.9836	0.000227
GSE16385_ROSIGLITAZONE_IL4_VS_IFNG_TNF_STIM_MACROPHAGE_UP	165	1.98127	0.000231
GSE6269_E_COLI_VS_STAPH_AUREUS_INF_PBMC_UP	111	1.98131	0.000232
GSE28726_NAIVE_CD4_TCELL_VS_NAIVE_NKTCELL_UP	168	1.98216	0.000233
GSE17721_0.5H_VS_4H_POLYIC_BMDC_DN	144	1.98237	0.000234
GSE37301_PRO_BCELL_VS_RAG2_KO_NK_CELL_DN	115	1.98034	0.000239
GSE557_WT_VS_I_AB_KO_DC_DN	138	1.97877	0.000246
GSE22103_UNSTIM_VS_GMCSF_AND_IFNG_STIM_NEUTROPHIL_UP	152	1.97654	0.000257
GSE3982_EFF_MEMORY_CD4_TCELL_VS_TH2_DN	139	1.97674	0.000258
GSE10273_HIGH_VS_LOW_IL7_TREATED_IRF4_8_NULL_PRE_BCELL_UP	136	1.97679	0.000259
GSE17974_CTRL_VS_ACT_IL4_AND_ANTI_IL12_1H_CD4_TCELL_DN	118	1.97704	0.00026
GSE3982_BASOPHIL_VS_EFF_MEMORY_CD4_TCELL_UP	161	1.97716	0.000261
GSE16385_MONOCYTE_VS_12H_ROSIGLITAZONE_IFNG_TNF_TREATED_MACROPHAGE_DN	147	1.97475	0.000262
GSE6259_DEC205_POS_DC_VS_CD4_TCELL_UP	123	1.97548	0.000263
GSE4984_GALECTIN1_VS_VEHICLE_CTRL_TREATED_DC_DN	141	1.97595	0.000264
GSE13493_DP_VS_CD4INTCD8POS_THYMOCYTE_DN	129	1.97237	0.000272
GSE41867_NAIVE_VS_DAY15_LCMV_CONE13_EFFECTOR_CD8_TCELL_DN	134	1.97352	0.000273
GSE34515_CD16_POS_MONOCYTE_VS_DC_UP	139	1.97008	0.000282
GSE12366_GC_VS_NAIVE_BCELL_UP	128	1.97053	0.000283
GSE339_EX_VIVO_VS_IN_CULTURE_CD4POS_DC_DN	136	1.96898	0.000284
GSE12003_MIR223_KO_VS_WT_BM_PROGENITOR_4D_CULTURE_UP	145	1.96939	0.000285
GSE17721_0.5H_VS_12H_LPS_BMDC_DN	135	1.96805	0.000287
GSE27786_LIN_NEG_VS_BCELL_UP	121	1.96407	0.000316
GSE3565_DUSP1_VS_WT_SPLENOCYTES_POST_LPS_INJECTION_UP	126	1.96219	0.000316
GSE2770_IL4_ACT_VS_ACT_CD4_TCELL_48H_UP	141	1.96364	0.000317
GSE18893_TCONV_VS_TREG_2H_CULTURE_DN	155	1.96403	0.000318
GSE3920_UNTREATED_VS_IFNB_TREATED_ENDOTHELIAL_CELL_UP	141	1.9613	0.000318
GSE19772_CTRL_VS_HCMV_INF_MONOCYTES_UP	147	1.95863	0.000318
GSE17721_POLYIC_VS_GARDIQUIMOD_12H_BMDC_DN	136	1.96151	0.000319
GSE7852_THYMUS_VS_FAT_TREG_UP	157	1.95909	0.000319
GSE40274_FOXP3_VS_FOXP3_AND_PBX1_TRANSDUCED_ACTIVATED_CD4_TCELL_UP	143	1.96027	0.00032
GSE44649_NAIVE_VS_ACTIVATED_CD8_TCELL_DN	123	1.96066	0.000321
GSE25123_CTRL_VS_ROSIGLITAZONE_STIM_MACROPHAGE_DN	102	1.95032	0.000326
GSE7460_FOXP3_MUT_VS_WT_ACT_WITH_TGFB_TCONV_UP	125	1.95098	0.000327
GSE17721_POLYIC_VS_GARDIQUIMOD_1H_BMDC_DN	139	1.95318	0.000328
GSE19888_ADENOSINE_A3R_INH_PRETREAT_AND_ACT_BY_A3R_VS_A3R_INH_AND_TCELL_MEMBRANES_ACT_MAST_CELL_UP	159	1.95223	0.000328
GSE17721_POLYIC_VS_PAM3CSK4_2H_BMDC_UP	157	1.94999	0.000328
GSE15330_WT_VS_IKAROS_KO_GRANULOCYTE_MONOCYTE_PROGENITOR_UP	152	1.95549	0.000329
GSE6090_UNSTIM_VS_DC-SIGN_STIM_DC_UP	125	1.95353	0.000329
GSE9960_HEALTHY_VS_GRAM_NEG_AND_POS_SEPSIS_PBMC_DN	133	1.95225	0.000329
GSE32255_UNSTIM_VS_4H_LPS_STIM_DC_UP	123	1.95584	0.00033
GSE17721_0.5H_VS_8H_CPG_BMDC_DN	148	1.95393	0.00033
GSE40274_CTRL_VS_FOXP3_AND_SATB1_TRANSDUCED_ACTIVATED_CD4_TCELL_UP	122	1.95251	0.00033
GSE11961_GERMINAL_CENTER_BCELL_DAY7_VS_MEMORY_BCELL_DAY40_UP	114	1.95593	0.000331
GSE22886_UNSTIM_VS_IL2_STIM_NKCELL_DN	155	1.95398	0.000331
GSE17974_IL4_AND_ANTI_IL12_VS_UNTREATED_72H_ACT_CD4_TCELL_DN	132	1.954	0.000332
GSE3982_MAC_VS_TH1_UP	136	1.94821	0.000334
GSE10500_ARTHRITIC_SYNOVIAL_FLUID_VS_HEALTHY_MACROPHAGE_DN	83	1.9481	0.000337
GSE22432_CONVENTIONAL_CDC_VS_PLASMACYTOID_PDC_UP	149	1.94736	0.000346
GSE41176_WT_VS_TAK1_KO_ANTI_IGM_STIM_BCELL_6H_DN	177	1.94652	0.000349
GSE36476_CTRL_VS_TSST_ACT_16H_MEMORY_CD4_TCELL_YOUNG_UP	169	1.9456	0.000351
GSE21063_WT_VS_NFATC1_KO_8H_ANTI_IGM_STIM_BCELL_UP	114	1.94486	0.00036
GSE22432_MULTIPOTENT_PROGENITOR_VS_CDC_DN	144	1.94387	0.000361
GSE46606_DAY1_VS_DAY3_CD40L_IL2_IL5_STIMULATED_IRF4_KO_BCELL_DN	116	1.94449	0.000362
GSE11924_TH2_VS_TH17_CD4_TCELL_UP	99	1.94453	0.000363
GSE6259_BCELL_VS_CD4_TCELL_UP	129	-2.22442	0.00036482
GSE46606_IRF4HIGH_VS_WT_CD40L_IL2_IL5_DAY3_STIMULATED_BCELL_UP	151	1.94267	0.000366
GSE17721_4H_VS_24H_POLYIC_BMDC_UP	152	1.94156	0.000376
GSE13738_RESTING_VS_BYSTANDER_ACTIVATED_CD4_TCELL_DN	160	1.94	0.000378
GSE46606_UNSTIM_VS_CD40L_IL2_IL5_DAY3_STIMULATED_BCELL_DN	142	1.93861	0.000378
GSE5589_UNSTIM_VS_45MIN_LPS_STIM_MACROPHAGE_UP	144	1.93869	0.000379
GSE21927_SPLEEN_C57BL6_VS_EL4_TUMOR_BALBC_MONOCYTES_UP	179	1.93874	0.00038
GSE29615_CTRL_VS_DAY3_LAIV_IFLU_VACCINE_PBMC_UP	128	1.93792	0.00038
GSE21670_TGFB_VS_TGFB_AND_IL6_TREATED_STAT3_KO_CD4_TCELL_UP	129	1.93792	0.000381
GSE17721_0.5H_VS_8H_GARDIQUIMOD_BMDC_DN	148	1.93794	0.000382
GSE15215_CD2_POS_VS_NEG_PDC_DN	164	1.93761	0.000382
GSE46606_IRF4HIGH_VS_WT_CD40L_IL2_IL5_DAY1_STIMULATED_BCELL_DN	119	1.93802	0.000383
GSE17721_LPS_VS_CPG_8H_BMDC_DN	150	1.93574	0.00039
GSE10325_LUPUS_BCELL_VS_LUPUS_MYELOID_UP	167	1.93574	0.000391
GSE27859_MACROPHAGE_VS_CD11C_INT_F480_HI_MACROPHAGE_UP	127	1.93425	0.000399
GSE17974_2H_VS_72H_UNTREATED_IN_VITRO_CD4_TCELL_UP	133	1.93206	0.000406
GSE33292_DN3_THYMOCYTE_VS_TCELL_LYMPHOMA_FROM_TCF1_KO_UP	131	1.9325	0.000407
GSE45365_WT_VS_IFNAR_KO_BCELL_MCMV_INFECTION_DN	73	-2.21298	0.000407524
GSE3565_DUSP1_VS_WT_SPLENOCYTES_UP	112	1.93053	0.000417
GSE3982_EOSINOPHIL_VS_EFF_MEMORY_CD4_TCELL_DN	136	1.93071	0.000418
GSE24726_WT_VS_E2-2_KO_PDC_DAY6_POST_DELETION_UP	148	1.92877	0.000422
GSE39820_CTRL_VS_IL1B_IL6_IL23A_CD4_TCELL_UP	140	1.92897	0.000423
GSE3982_MAC_VS_TH2_UP	139	1.92937	0.000424
GSE10239_NAIVE_VS_DAY4.5_EFF_CD8_TCELL_DN	132	1.92945	0.000425
GSE26559_TCF1_KO_VS_WT_LIN_NEG_CELL_UP	157	1.9281	0.000436
GSE18791_UNSTIM_VS_NEWCATSLE_VIRUS_DC_1H_UP	42	-2.20145	0.000439419
GSE1112_OT1_CD8AB_VS_HY_CD8AA_THYMOCYTE_RTOC_CULTURE_UP	62	-2.13306	0.000447945
GSE43863_NAIVE_VS_LY6C_LOW_CXCR5NEG_CD4_EFF_TCELL_D6_LCMV_DN	129	-2.23435	0.000456025
GSE29618_LAIV_VS_TIV_FLU_VACCINE_DAY7_MONOCYTE_DN	125	-2.18319	0.000461781
GSE36891_UNSTIM_VS_PAM_TLR2_STIM_PERITONEAL_MACROPHAGE_UP	158	1.92552	0.000464
GSE17721_CTRL_VS_PAM3CSK4_6H_BMDC_DN	128	1.92521	0.000469
GSE17301_CTRL_VS_48H_IFNA2_STIM_CD8_TCELL_UP	159	1.92507	0.000471
GSE5503_MLN_DC_VS_SPLEEN_DC_ACTIVATED_ALLOGENIC_TCELL_DN	131	1.92475	0.000471
GSE6674_UNSTIM_VS_ANTI_IGM_STIM_BCELL_UP	120	1.92494	0.000473
GSE13485_DAY1_VS_DAY7_YF17D_VACCINE_PBMC_DN	152	1.92325	0.000476
GSE25088_IL4_VS_IL4_AND_ROSIGLITAZONE_STIM_MACROPHAGE_DAY10_UP	118	1.92216	0.000478
GSE13173_UNTREATED_VS_IL12_TREATED_ACT_CD8_TCELL_UP	36	-2.14661	0.00049274
GSE9006_HEALTHY_VS_TYPE_1_DIABETES_PBMC_4MONTH_POST_DX_UP	176	1.91963	0.000493
GSE46606_UNSTIM_VS_CD40L_IL2_IL5_DAY1_STIMULATED_BCELL_UP	124	1.91998	0.000494
GSE15330_LYMPHOID_MULTIPOTENT_VS_GRANULOCYTE_MONOCYTE_PROGENITOR_IKAROS_KO_UP	146	1.92111	0.000495
GSE15930_NAIVE_VS_48H_IN_VITRO_STIM_IL12_CD8_TCELL_DN	163	1.91899	0.00051
GSE33292_WT_VS_TCF1_KO_DN3_THYMOCYTE_DN	122	1.91895	0.000512
GSE22601_IMMATURE_CD4_SINGLE_POSITIVE_VS_CD8_SINGLE_POSITIVE_THYMOCYTE_DN	155	1.91767	0.000518
GSE19888_CTRL_VS_T_CELL_MEMBRANES_ACT_MAST_CELL_UP	154	1.91842	0.00052
GSE21063_3H_VS_16H_ANTI_IGM_STIM_BCELL_UP	111	1.91575	0.000523
GSE22886_IGM_MEMORY_BCELL_VS_BM_PLASMA_CELL_UP	153	1.91467	0.000528
GSE9960_HEALTHY_VS_GRAM_NEG_AND_POS_SEPSIS_PBMC_UP	46	-2.16564	0.000547489
GSE360_CTRL_VS_L_DONOVANI_MAC_DN	150	1.91346	0.000548
GSE21360_PRIMARY_VS_SECONDARY_MEMORY_CD8_TCELL_UP	93	1.91189	0.000557
GSE9988_ANTI_TREM1_VS_LOW_LPS_MONOCYTE_DN	139	1.91239	0.000558
GSE13484_12H_UNSTIM_VS_YF17D_VACCINE_STIM_PBMC_UP	159	1.91007	0.000569
GSE6092_B_BURGDOFERI_VS_B_BURGDORFERI_AND_IFNG_STIM_ENDOTHELIAL_CELL_DN	134	1.91012	0.000571
GSE36078_UNTREATED_VS_AD5_INF_MOUSE_LUNG_DC_DN	121	1.90946	0.000571
GSE2706_R848_VS_LPS_8H_STIM_DC_DN	119	1.90541	0.000587
GSE1791_CTRL_VS_NEUROMEDINU_IN_T_CELL_LINE_6H_UP	150	1.90564	0.000588
GSE39820_TGFBETA1_IL6_VS_TGFBETA1_IL6_IL23A_TREATED_CD4_TCELL_UP	150	1.90661	0.00059
GSE411_100MIN_VS_400MIN_IL6_STIM_MACROPHAGE_DN	162	1.90615	0.00059
GSE16385_IFNG_TNF_VS_UNSTIM_MACROPHAGE_ROSIGLITAZONE_TREATED_DN	166	1.90446	0.00059
GSE36009_UNSTIM_VS_LPS_STIM_NLRP10_KO_DC_DN	144	1.90645	0.000591
GSE23568_CTRL_TRANSDUCED_VS_WT_CD8_TCELL_UP	156	1.90463	0.000591
GSE17974_CTRL_VS_ACT_IL4_AND_ANTI_IL12_2H_CD4_TCELL_DN	151	1.90423	0.0006
GSE32901_NAIVE_VS_TH17_ENRICHED_CD4_TCELL_DN	121	1.90395	0.000601
GSE369_PRE_VS_POST_IL6_INJECTION_SOCS3_KO_LIVER_DN	175	-2.46341	0.00060114
GSE9006_TYPE_1_VS_TYPE_2_DIABETES_PBMC_AT_DX_UP	184	-2.25708	0.000608033
GSE13547_WT_VS_ZFX_KO_BCELL_DN	131	1.90273	0.000635
GSE3982_MAST_CELL_VS_MAC_UP	149	1.90191	0.000636
GSE13493_CD4INTCD8POS_VS_CD8POS_THYMOCYTE_UP	127	1.90143	0.00064
GSE36095_WT_VS_HDAC9_KO_TREG_UP	125	1.9005	0.000645
GSE17721_POLYIC_VS_CPG_8H_BMDC_DN	153	1.9	0.000649
GSE3982_CTRL_VS_LPS_1H_NEUTROPHIL_UP	133	1.89849	0.000649
GSE2405_0H_VS_24H_A_PHAGOCYTOPHILUM_STIM_NEUTROPHIL_UP	184	1.89828	0.000649
GSE22886_NAIVE_TCELL_VS_NKCELL_DN	171	1.8997	0.00065
GSE15330_LYMPHOID_MULTIPOTENT_VS_PRO_BCELL_DN	154	1.89925	0.000651
GSE45365_CD8A_DC_VS_CD11B_DC_IFNAR_KO_DN	115	1.89831	0.000651
GSE23505_UNTREATED_VS_4DAY_IL6_IL1_IL23_TREATED_CD4_TCELL_UP	153	1.8976	0.000659
GSE25146_UNSTIM_VS_HELIOBACTER_PYLORI_LPS_STIM_AGS_CELL_DN	128	1.8973	0.00066
GSE23505_IL6_IL1_IL23_VS_IL6_IL1_TGFB_TREATED_CD4_TCELL_DN	131	1.89692	0.000667
GSE10094_LCMV_VS_LISTERIA_IND_EFF_CD4_TCELL_UP	156	1.89633	0.00068
GSE17721_CTRL_VS_CPG_0.5H_BMDC_UP	159	1.89486	0.000695
GSE411_UNSTIM_VS_400MIN_IL6_STIM_MACROPHAGE_DN	132	1.89461	0.000696
GSE17721_POLYIC_VS_GARDIQUIMOD_24H_BMDC_DN	149	1.89406	0.000697
GSE37336_LY6C_POS_VS_NEG_NAIVE_CD4_TCELL_UP	93	1.89339	0.000701
GSE18281_CORTEX_VS_MEDULLA_THYMUS_UP	111	1.89309	0.000701
GSE17721_CPG_VS_GARDIQUIMOD_4H_BMDC_UP	128	1.89317	0.000703
GSE2770_UNTREATED_VS_TGFB_AND_IL12_TREATED_ACT_CD4_TCELL_48H_DN	149	1.89318	0.000705
GSE10325_CD4_TCELL_VS_MYELOID_UP	177	1.89125	0.000716
GSE23114_PERITONEAL_CAVITY_B1A_BCELL_VS_SPLEEN_BCELL_DN	170	1.89095	0.00072
GSE15330_HSC_VS_GRANULOCYTE_MONOCYTE_PROGENITOR_IKAROS_KO_DN	149	1.88842	0.000737
GSE27896_HDAC6_KO_VS_WT_TREG_DN	116	1.88889	0.000738
GSE41867_DAY6_VS_DAY8_LCMV_ARMSTRONG_EFFECTOR_CD8_TCELL_UP	151	1.88809	0.000738
GSE15139_GMCSF_TREATED_VS_UNTREATED_NEUTROPHILS_DN	140	1.88864	0.000739
GSE21927_BALBC_VS_C57BL6_MONOCYTE_SPLEEN_UP	121	1.88934	0.00074
GSE21033_CTRL_VS_POLYIC_STIM_DC_6H_UP	125	1.88904	0.00074
GSE37301_HEMATOPOIETIC_STEM_CELL_VS_LYMPHOID_PRIMED_MPP_DN	108	1.88918	0.000741
GSE31082_DP_VS_CD8_SP_THYMOCYTE_UP	134	1.88694	0.000742
GSE411_UNSTIM_VS_400MIN_IL6_STIM_SOCS3_KO_MACROPHAGE_DN	139	1.88676	0.000748
GSE13762_CTRL_VS_125_VITAMIND_DAY5_DC_UP	52	-2.0491	0.000749848
GSE22935_WT_VS_MYD88_KO_MACROPHAGE_48H_MBOVIS_BCG_STIM_DN	143	1.88451	0.000759
GSE27859_DC_VS_CD11C_INT_F480_HI_MACROPHAGE_UP	155	1.88455	0.000761
GSE22601_DOUBLE_NEGATIVE_VS_DOUBLE_POSITIVE_THYMOCYTE_DN	164	1.88504	0.000763
GSE6092_UNSTIM_VS_IFNG_STIM_ENDOTHELIAL_CELL_DN	150	1.88362	0.000765
GSE3982_NKCELL_VS_TH1_DN	121	1.88244	0.000765
GSE30971_CTRL_VS_LPS_STIM_MACROPHAGE_WBP7_HET_2H_UP	121	1.88249	0.000767
GSE23321_CD8_STEM_CELL_MEMORY_VS_EFFECTOR_MEMORY_CD8_TCELL_DN	161	1.88178	0.000767
GSE22601_IMMATURE_CD4_SINGLE_POSITIVE_VS_DOUBLE_POSITIVE_THYMOCYTE_DN	156	1.88279	0.000769
GSE19941_IL10_KO_VS_IL10_KO_AND_NFKBP50_KO_LPS_AND_IL10_STIM_MACROPHAGE_DN	110	1.88219	0.000769
GSE45365_WT_VS_IFNAR_KO_CD11B_DC_MCMV_INFECTION_UP	135	-2.03038	0.000771162
GSE6269_FLU_VS_E_COLI_INF_PBMC_UP	145	-2.03641	0.000781976
GSE40274_SATB1_VS_FOXP3_AND_SATB1_TRANSDUCED_ACTIVATED_CD4_TCELL_DN	53	1.88107	0.000784
GSE29618_BCELL_VS_MONOCYTE_DN	194	1.88008	0.000784
GSE2770_UNTREATED_VS_ACT_CD4_TCELL_2H_DN	137	1.88061	0.000785
GSE45365_CD8A_DC_VS_CD11B_DC_DN	135	1.88038	0.000786
GSE11961_MARGINAL_ZONE_BCELL_VS_GERMINAL_CENTER_BCELL_DAY40_UP	133	1.87879	0.000806
GSE17721_LPS_VS_POLYIC_2H_BMDC_DN	154	1.87845	0.000806
GSE5099_UNSTIM_VS_MCSF_TREATED_MONOCYTE_DAY7_DN	119	-2.04949	0.000807528
GSE1791_CTRL_VS_NEUROMEDINU_IN_T_CELL_LINE_12H_DN	82	-2.05764	0.000822801
GSE14908_RESTING_VS_HDM_STIM_CD4_TCELL_ATOPIC_PATIENT_UP	147	1.87667	0.000839
GSE25085_FETAL_LIVER_VS_FETAL_BM_SP4_THYMIC_IMPLANT_DN	133	1.8754	0.000851
GSE22886_NAIVE_BCELL_VS_BM_PLASMA_CELL_UP	156	1.87569	0.000852
GSE18893_CTRL_VS_TNF_TREATED_TREG_2H_UP	154	1.87548	0.000853
GSE411_UNSTIM_VS_400MIN_IL6_STIM_MACROPHAGE_UP	134	1.87364	0.000855
GSE34006_A2AR_KO_VS_A2AR_AGONIST_TREATED_TREG_DN	153	1.87367	0.000857
GSE18804_SPLEEN_MACROPHAGE_VS_BRAIN_TUMORAL_MACROPHAGE_UP	96	1.87311	0.000863
GSE17721_LPS_VS_POLYIC_4H_BMDC_UP	140	1.87283	0.000866
GSE25087_TREG_VS_TCONV_FETUS_UP	134	1.87213	0.00088
GSE37533_PPARG1_FOXP3_VS_FOXP3_TRANSDUCED_CD4_TCELL_PIOGLITAZONE_TREATED_DN	151	1.87135	0.000883
GSE25088_CTRL_VS_IL4_STIM_MACROPHAGE_DN	112	-2.0065	0.000889261
GSE3982_NEUTROPHIL_VS_BCELL_DN	161	1.87002	0.000891
GSE37532_VISCERAL_ADIPOSE_TISSUE_VS_LN_DERIVED_PPARG_KO_TREG_CD4_TCELL_DN	95	-2.01251	0.00090562
GSE18281_SUBCAPSULAR_CORTICAL_REGION_VS_WHOLE_MEDULLA_THYMUS_UP	127	-2.28568	0.000912049
GSE5589_LPS_VS_LPS_AND_IL10_STIM_IL6_KO_MACROPHAGE_180MIN_DN	153	1.86736	0.000928
GSE29618_BCELL_VS_MONOCYTE_DAY7_FLU_VACCINE_UP	150	1.86701	0.000928
GSE11924_TFH_VS_TH17_CD4_TCELL_DN	122	1.86749	0.00093
GSE557_CIITA_KO_VS_I_AB_KO_DC_DN	144	1.86491	0.000951
GSE17301_IFNA2_VS_IFNA2_AND_ACD3_ACD28_STIM_CD8_TCELL_UP	168	1.86472	0.000952
GSE9650_GP33_VS_GP276_LCMV_SPECIFIC_EXHAUSTED_CD8_TCELL_DN	167	1.86402	0.000962
GSE17974_1H_VS_72H_UNTREATED_IN_VITRO_CD4_TCELL_UP	156	1.86327	0.000963
GSE29615_CTRL_VS_LAIV_FLU_VACCINE_PBMC_DN	66	1.86224	0.000978
GSE13484_UNSTIM_VS_12H_YF17D_VACCINE_STIM_PBMC_DN	154	1.86176	0.000983
GSE411_WT_VS_SOCS3_KO_MACROPHAGE_UP	142	1.86035	0.00102117
GSE27786_LIN_NEG_VS_ERYTHROBLAST_UP	151	1.8596	0.00103387
GSE45365_NK_CELL_VS_BCELL_MCMV_INFECTION_UP	159	1.8593	0.00103908
GSE16385_MONOCYTE_VS_12H_ROSIGLITAZONE_TREATED_MACROPHAGE_UP	104	1.85814	0.00104448
GSE3691_IFN_PRODUCING_KILLER_DC_VS_PLASMACYTOID_DC_SPLEEN_DN	106	1.85827	0.00104674
GSE5589_LPS_VS_LPS_AND_IL6_STIM_MACROPHAGE_45MIN_DN	163	1.85775	0.00105209
GSE17721_0.5H_VS_12H_GARDIQUIMOD_BMDC_DN	145	1.85757	0.00105228
GSE36888_STAT5_AB_KNOCKIN_VS_WT_TCELL_IL2_TREATED_6H_DN	128	1.85711	0.00105737
GSE41176_UNSTIM_VS_ANTI_IGM_STIM_BCELL_6H_UP	148	1.85614	0.00106491
GSE1740_UNSTIM_VS_IFNA_STIMULATED_MCSF_DERIVED_MACROPHAGE_UP	76	-1.98291	0.0010716
GSE30962_PRIMARY_VS_SECONDARY_CHRONIC_LCMV_INF_CD8_TCELL_UP	133	1.85478	0.00108468
GSE11386_NAIVE_VS_MEMORY_BCELL_DN	109	1.85345	0.00108995
GSE12845_NAIVE_VS_PRE_GC_TONSIL_BCELL_DN	165	1.85391	0.00109227
GSE1460_DP_THYMOCYTE_VS_THYMIC_STROMAL_CELL_DN	135	1.85319	0.0010925
GSE23925_DARK_ZONE_VS_NAIVE_BCELL_UP	149	1.85398	0.0010946
GSE36888_UNTREATED_VS_IL2_TREATED_STAT5_AB_KNOCKIN_TCELL_6H_DN	143	1.85087	0.00112177
GSE339_CD4POS_VS_CD4CD8DN_DC_DN	137	1.85064	0.00112424
GSE6875_TCONV_VS_FOXP3_KO_TREG_DN	134	1.8495	0.00114116
GSE37533_PPARG2_FOXP3_VS_FOXP3_TRANSDUCED_CD4_TCELL_UP	147	1.84818	0.0011532
GSE29615_CTRL_VS_DAY3_LAIV_IFLU_VACCINE_PBMC_DN	104	1.84661	0.00117242
GSE33424_CD161_HIGH_VS_NEG_CD8_TCELL_UP	152	1.84713	0.00117254
GSE13411_SWITCHED_MEMORY_BCELL_VS_PLASMA_CELL_UP	173	1.84615	0.00117475
GSE25088_CTRL_VS_IL4_AND_ROSIGLITAZONE_STIM_MACROPHAGE_UP	120	1.84665	0.00117486
GSE27241_WT_CTRL_VS_DIGOXIN_TREATED_RORGT_KO_CD4_TCELL_IN_TH17_POLARIZING_CONDITIONS_UP	111	1.84588	0.00117706
GSE17974_2.5H_VS_72H_IL4_AND_ANTI_IL12_ACT_CD4_TCELL_UP	160	1.84668	0.00117732
GSE22886_NAIVE_CD4_TCELL_VS_12H_ACT_TH1_DN	162	1.84491	0.00117945
GSE3565_CTRL_VS_LPS_INJECTED_DUSP1_KO_SPLENOCYTES_UP	136	1.84474	0.00118178
GSE29618_BCELL_VS_MDC_UP	152	1.84387	0.0011864
GSE20366_TREG_VS_NAIVE_CD4_TCELL_HOMEOSTATIC_CONVERSION_DN	138	1.84398	0.00118647
GSE5589_WT_VS_IL6_KO_LPS_AND_IL10_STIM_MACROPHAGE_180MIN_DN	78	1.84283	0.00119578
GSE1460_NAIVE_CD4_TCELL_ADULT_BLOOD_VS_THYMIC_STROMAL_CELL_DN	118	1.84254	0.00120035
GSE24634_TREG_VS_TCONV_POST_DAY5_IL4_CONVERSION_UP	142	1.84079	0.00120221
GSE339_CD4POS_VS_CD4CD8DN_DC_IN_CULTURE_UP	92	1.84104	0.00120227
GSE17721_LPS_VS_GARDIQUIMOD_16H_BMDC_DN	151	1.8423	0.00120255
GSE3982_NKCELL_VS_TH2_DN	132	1.84121	0.00120472
GSE25677_MPL_VS_R848_STIM_BCELL_UP	118	1.83989	0.00122067
GSE24210_RESTING_TREG_VS_TCONV_DN	163	1.83939	0.00122751
GSE11961_MEMORY_BCELL_DAY7_VS_GERMINAL_CENTER_BCELL_DAY40_DN	128	1.83911	0.00123417
GSE21379_TFH_VS_NON_TFH_CD4_TCELL_UP	112	1.83881	0.0012407
GSE3337_CTRL_VS_4H_IFNG_IN_CD8POS_DC_DN	144	1.83884	0.0012432
GSE36476_YOUNG_VS_OLD_DONOR_MEMORY_CD4_TCELL_72H_TSST_ACT_DN	144	1.83793	0.00126344
GSE2935_UV_INACTIVATED_VS_LIVE_SENDAI_VIRUS_INF_MACROPHAGE_DN	130	1.83719	0.0012816
GSE20198_UNTREATED_VS_IFNA_TREATED_ACT_CD4_TCELL_DN	153	1.837	0.00128365
GSE9988_LPS_VS_LPS_AND_ANTI_TREM1_MONOCYTE_UP	159	1.83619	0.00128535
GSE7852_LN_VS_THYMUS_TCONV_DN	127	1.83567	0.00128734
GOLDRATH_EFF_VS_MEMORY_CD8_TCELL_UP	129	1.83645	0.00128792
GSE12707_AT16L1_HYPOMORPH_VS_WT_THYMUS_UP	61	1.83536	0.00129156
GSE43863_DAY6_EFF_VS_DAY150_MEM_TFH_CD4_TCELL_UP	145	1.83521	0.00129356
GSE24142_ADULT_VS_FETAL_DN3_THYMOCYTE_UP	154	1.83467	0.00129553
GSE40666_UNTREATED_VS_IFNA_STIM_STAT1_KO_CD8_TCELL_90MIN_DN	138	1.8342	0.00130203
GSE3982_NEUTROPHIL_VS_TH1_DN	164	1.83383	0.00131077
GSE17721_POLYIC_VS_PAM3CSK4_0.5H_BMDC_DN	144	1.83345	0.00131721
GSE3982_DC_VS_NEUTROPHIL_LPS_STIM_UP	151	1.83287	0.00133708
GSE37532_VISCERAL_ADIPOSE_TISSUE_VS_LN_DERIVED_PPARG_KO_TREG_CD4_TCELL_UP	128	1.83238	0.00134114
GSE17721_12H_VS_24H_PAM3CSK4_BMDC_UP	134	1.83174	0.00134523
GSE13887_RESTING_VS_NO_TREATED_CD4_TCELL_DN	65	1.83138	0.00135116
GSE19888_CTRL_VS_A3R_INHIBITOR_TREATED_MAST_CELL_DN	162	1.83141	0.00135155
GSE17721_0.5H_VS_12H_POLYIC_BMDC_DN	148	1.83077	0.00136546
GSE7831_CPG_VS_INFLUENZA_STIM_PDC_1H_UP	160	1.83085	0.00136588
GSE4590_SMALL_VS_VPREB_POS_LARGE_PRE_BCELL_UP	108	1.83103	0.00136632
GSE42021_TCONV_PLN_VS_CD24INT_TCONV_THYMUS_UP	131	1.82863	0.00139731
GSE25123_ROSIGLITAZONE_VS_IL4_AND_ROSIGLITAZONE_STIM_MACROPHAGE_DAY10_UP	135	1.82885	0.00139779
GSE14308_TH2_VS_INDUCED_TREG_UP	130	1.82844	0.00139902
GSE2706_R848_VS_R848_AND_LPS_8H_STIM_DC_DN	104	1.82893	0.00140049
GSE17721_0.5H_VS_24H_PAM3CSK4_BMDC_DN	153	1.82825	0.00140509
GSE3720_UNSTIM_VS_PMA_STIM_VD2_GAMMADELTA_TCELL_UP	145	1.82705	0.00140624
GSE5589_UNSTIM_VS_45MIN_LPS_AND_IL10_STIM_MACROPHAGE_DN	130	1.82766	0.00140676
GSE29617_CTRL_VS_TIV_FLU_VACCINE_PBMC_2008_UP	106	1.82688	0.00140788
GSE20366_EX_VIVO_VS_DEC205_CONVERSION_UP	138	1.82467	0.00144218
GSE3982_MAC_VS_NEUTROPHIL_UP	147	1.82405	0.00145029
GSE19401_PAM2CSK4_VS_RETINOIC_ACID_STIM_FOLLICULAR_DC_UP	138	1.82322	0.00145559
GSE10856_CTRL_VS_TNFRSF6B_IN_MACROPHAGE_DN	124	1.82323	0.00145834
GSE27786_CD4_TCELL_VS_NKCELL_DN	155	1.82227	0.00146587
GSE17721_PAM3CSK4_VS_CPG_8H_BMDC_DN	149	1.82204	0.00147826
GSE19941_IL10_KO_VS_IL10_KO_AND_NFKBP50_KO_LPS_AND_IL10_STIM_MACROPHAGE_UP	127	1.82179	0.00147977
GSE14415_NATURAL_TREG_VS_FOXP3_KO_NATURAL_TREG_DN	87	1.8212	0.00149634
GSE5099_UNSTIM_VS_MCSF_TREATED_MONOCYTE_DAY3_UP	140	1.82	0.00151914
GSE26495_NAIVE_VS_PD1HIGH_CD8_TCELL_DN	163	1.81854	0.00155488
GSE17721_CTRL_VS_GARDIQUIMOD_0.5H_BMDC_UP	152	1.81809	0.00156112
GSE26488_WT_VS_VP16_TRANSGENIC_HDAC7_KO_DOUBLE_POSITIVE_THYMOCYTE_DN	122	1.81814	0.00156402
GSE12963_UNINF_VS_ENV_AND_NEF_DEFICIENT_HIV1_INF_CD4_TCELL_DN	68	1.81818	0.00156481
GSE13484_12H_VS_3H_YF17D_VACCINE_STIM_PBMC_DN	155	1.81634	0.00161125
GSE22229_RENAL_TRANSPLANT_IMMUNOSUPP_THERAPY_VS_HEALTHY_PBMC_UP	133	1.81571	0.00162131
GSE32164_RESTING_DIFFERENTIATED_VS_ALTERNATIVELY_ACT_M2_MACROPHAGE_DN	174	1.81579	0.0016222
GSE7568_IL4_VS_IL4_AND_DEXAMETHASONE_TREATED_MACROPHAGE_UP	124	1.81597	0.00162308
GSE27241_WT_CTRL_VS_DIGOXIN_TREATED_RORGT_KO_CD4_TCELL_IN_TH17_POLARIZING_CONDITIONS_DN	132	1.81536	0.00162464
GSE23321_EFFECTOR_MEMORY_VS_NAIVE_CD8_TCELL_DN	136	1.81469	0.00162711
GSE21546_WT_VS_SAP1A_KO_AND_ELK1_KO_ANTI_CD3_STIM_DP_THYMOCYTES_UP	116	1.81487	0.00162798
GSE9988_LOW_LPS_VS_CTRL_TREATED_MONOCYTE_UP	120	1.81436	0.00163252
GSE34515_CD16_POS_MONOCYTE_VS_DC_DN	156	1.81358	0.0016442
GSE32423_CTRL_VS_IL7_IL4_MEMORY_CD8_TCELL_UP	128	1.81248	0.00166839
GSE1448_ANTI_VALPHA2_VS_VBETA5_DP_THYMOCYTE_UP	143	1.81147	0.00169262
GSE40274_FOXP3_VS_FOXP3_AND_HELIOS_TRANSDUCED_ACTIVATED_CD4_TCELL_DN	90	1.81032	0.00172499
GSE37416_CTRL_VS_12H_F_TULARENSIS_LVS_NEUTROPHIL_UP	170	1.80998	0.00173016
GSE24634_NAIVE_CD4_TCELL_VS_DAY10_IL4_CONV_TREG_DN	165	1.80829	0.00177491
GSE13547_2H_VS_12_H_ANTI_IGM_STIM_ZFX_KO_BCELL_DN	102	1.80812	0.00177581
GSE6681_DELETED_FOXP3_VS_WT_TREG_DN	138	1.80794	0.00177672
GSE46606_UNSTIM_VS_CD40L_IL2_IL5_1DAY_STIMULATED_IRF4MID_SORTED_BCELL_UP	149	1.80733	0.00178591
GSE36476_YOUNG_VS_OLD_DONOR_MEMORY_CD4_TCELL_DN	53	-1.94699	0.00179632
GSE25890_CTRL_VS_IL33_IL7_TREATED_NUOCYTES_DN	157	1.80531	0.00183912
GSE36476_CTRL_VS_TSST_ACT_40H_MEMORY_CD4_TCELL_YOUNG_UP	169	1.80537	0.00184036
GSE16450_IMMATURE_VS_MATURE_NEURON_CELL_LINE_12H_IFNA_STIM_DN	131	1.80426	0.00186668
GSE30971_CTRL_VS_LPS_STIM_MACROPHAGE_WBP7_KO_4H_DN	127	1.80376	0.00187564
GSE15930_NAIVE_VS_24H_IN_VITRO_STIM_CD8_TCELL_DN	148	1.80305	0.00188125
GSE3982_BASOPHIL_VS_CENT_MEMORY_CD4_TCELL_UP	168	1.80319	0.00188254
GSE36888_UNTREATED_VS_IL2_TREATED_TCELL_2H_UP	137	1.80246	0.00188876
GSE37416_CTRL_VS_24H_F_TULARENSIS_LVS_NEUTROPHIL_UP	155	1.80266	0.00189008
GSE39820_CTRL_VS_IL1B_IL6_CD4_TCELL_UP	131	1.80226	0.00189559
GSE3982_NEUTROPHIL_VS_TH2_DN	143	1.80163	0.00191044
GSE7596_AKT_TRANSD_VS_CTRL_CD4_TCONV_WITH_TGFB_UP	111	1.8011	0.00191314
GSE369_SOCS3_KO_VS_WT_LIVER_DN	140	1.80043	0.001934
GSE369_SOCS3_KO_VS_WT_LIVER_POST_IL6_INJECTION_DN	146	1.79993	0.00193928
GSE14415_INDUCED_TREG_VS_FOXP3_KO_INDUCED_TREG_DN	143	1.80005	0.0019427
GSE20198_IL12_IL18_VS_IFNA_TREATED_ACT_CD4_TCELL_DN	142	1.79929	0.00195253
GSE7764_NKCELL_VS_SPLENOCYTE_UP	129	1.79942	0.00195595
GSE37301_RAG2_KO_VS_RAG2_AND_ETS1_KO_NK_CELL_DN	128	1.79844	0.00196713
GSE15330_HSC_VS_LYMPHOID_PRIMED_MULTIPOTENT_PROGENITOR_DN	137	1.79772	0.00199766
GSE32255_WT_UNSTIM_VS_JMJD2D_KNOCKDOWN_4H_LPS_STIM_DC_DN	110	1.7973	0.00200123
GSE23695_CD57_POS_VS_NEG_NK_CELL_DN	154	1.79735	0.00200271
GSE43863_NAIVE_VS_MEMORY_TFH_CD4_TCELL_D150_LCMV_UP	162	1.7975	0.00200421
GSE18281_PERIMEDULLARY_CORTICAL_REGION_VS_WHOLE_CORTEX_THYMUS_UP	131	-1.93268	0.00200706
GSE21033_CTRL_VS_POLYIC_STIM_DC_12H_UP	127	1.79641	0.00201113
GSE18791_UNSTIM_VS_NEWCATSLE_VIRUS_DC_1H_DN	93	1.79656	0.00201265
GSE36891_UNSTIM_VS_POLYIC_TLR3_STIM_PERITONEAL_MACROPHAGE_DN	149	1.79665	0.00201613
GSE3565_CTRL_VS_LPS_INJECTED_DUSP1_KO_SPLENOCYTES_DN	134	1.79681	0.00201764
GSE20152_SPHK1_KO_VS_WT_HTNFA_OVERXPRESS_ANKLE_UP	129	1.79565	0.00202736
GSE37416_CTRL_VS_3H_F_TULARENSIS_LVS_NEUTROPHIL_UP	149	1.79471	0.00205728
GSE36826_NORMAL_VS_STAPH_AUREUS_INF_IL1R_KO_SKIN_DN	180	1.79372	0.00207737
GSE11961_FOLLICULAR_BCELL_VS_GERMINAL_CENTER_BCELL_DAY7_UP	128	1.79368	0.00207777
GSE23308_CTRL_VS_CORTICOSTERONE_TREATED_MACROPHAGE_MINERALCORTICOID_REC_KO_DN	151	1.79259	0.00208794
GSE21546_WT_VS_SAP1A_KO_AND_ELK1_KO_DP_THYMOCYTES_DN	128	1.79144	0.00210352
GSE10325_CD4_TCELL_VS_BCELL_UP	177	1.79132	0.00210383
GSE14308_INDUCED_VS_NATURAL_TREG_UP	126	1.7918	0.00210483
GSE9988_LPS_VS_CTRL_TREATED_MONOCYTE_UP	121	1.79167	0.00210514
GSE40274_LEF1_VS_FOXP3_AND_LEF1_TRANSDUCED_ACTIVATED_CD4_TCELL_UP	142	1.79212	0.00210617
GSE17721_CPG_VS_GARDIQUIMOD_24H_BMDC_DN	131	1.79199	0.00210648
GSE40277_GATA1_AND_SATB1_TRANSDUCED_VS_CTRL_CD4_TCELL_UP	140	1.79221	0.00210783
GSE29618_BCELL_VS_MDC_DAY7_FLU_VACCINE_UP	141	1.79097	0.00211972
GSE37301_LYMPHOID_PRIMED_MPP_VS_RAG2_KO_NK_CELL_UP	146	1.78992	0.00214122
GSE2128_C57BL6_VS_NOD_THYMOCYTE_UP	141	1.7893	0.00214175
GSE26669_CD4_VS_CD8_TCELL_IN_MLR_UP	137	1.78931	0.00214534
GSE3982_NEUTROPHIL_VS_EFF_MEMORY_CD4_TCELL_DN	139	1.78728	0.00219777
GSE14415_INDUCED_TREG_VS_FOXP3_KO_INDUCED_TREG_UP	119	1.7874	0.00219952
GSE15733_BM_VS_SPLEEN_MEMORY_CD4_TCELL_DN	157	1.78708	0.00219983
GSE26343_WT_VS_NFAT5_KO_MACROPHAGE_LPS_STIM_UP	133	1.78675	0.00220961
GSE10239_KLRG1INT_VS_KLRG1HIGH_EFF_CD8_TCELL_DN	118	1.78635	0.00221742
GSE19941_UNSTIM_VS_LPS_STIM_IL10_KO_MACROPHAGE_DN	128	1.78605	0.00222333
GSE16385_MONOCYTE_VS_12H_IL4_TREATED_MACROPHAGE_DN	166	-1.9212	0.00223006
GSE29618_PRE_VS_DAY7_FLU_VACCINE_PDC_DN	166	1.78539	0.00223297
GSE20198_IL12_VS_IL12_IL18_TREATED_ACT_CD4_TCELL_DN	151	1.78517	0.00223497
GSE3982_EOSINOPHIL_VS_MAC_DN	154	1.7848	0.00224076
GSE29164_CD8_TCELL_VS_CD8_TCELL_AND_IL12_TREATED_MELANOMA_DAY3_UP	162	1.78382	0.00226924
GSE37416_CTRL_VS_3H_F_TULARENSIS_LVS_NEUTROPHIL_DN	110	1.78259	0.00229943
GSE26727_WT_VS_KLF2_KO_LPS_STIM_MACROPHAGE_UP	119	-1.91236	0.00230198
GSE21670_UNTREATED_VS_TGFB_IL6_TREATED_STAT3_KO_CD4_TCELL_DN	176	1.78265	0.00230322
GSE33374_CD8_ALPHAALPHA_VS_ALPHABETA_CD161_HIGH_TCELL_UP	112	-1.91494	0.00234946
GSE40274_FOXP3_VS_FOXP3_AND_IRF4_TRANSDUCED_ACTIVATED_CD4_TCELL_DN	133	1.78112	0.00235189
GSE27786_CD4_TCELL_VS_NKTCELL_UP	139	1.78093	0.00235746
GSE37416_CTRL_VS_48H_F_TULARENSIS_LVS_NEUTROPHIL_DN	176	1.78072	0.00236299
GSE20366_EX_VIVO_VS_HOMEOSTATIC_CONVERSION_NAIVE_CD4_TCELL_UP	130	1.7795	0.00240377
GSE14415_TCONV_VS_FOXP3_KO_INDUCED_TREG_UP	137	1.7795	0.0024077
GSE22886_CTRL_VS_LPS_24H_DC_UP	177	1.77858	0.002439
GSE37532_WT_VS_PPARG_KO_LN_TCONV_DN	133	1.77594	0.00245999
GSE11961_MARGINAL_ZONE_BCELL_VS_GERMINAL_CENTER_BCELL_DAY7_DN	128	1.77599	0.00246209
GSE34392_ST2_KO_VS_WT_DAY8_LCMV_EFFECTOR_CD8_TCELL_UP	161	1.77611	0.0024624
GSE22313_HEALTHY_VS_SLE_MOUSE_CD4_TCELL_DN	116	1.77681	0.00246406
GSE8835_HEALTHY_VS_CLL_CD8_TCELL_UP	153	1.77619	0.00246452
GSE12484_HEALTHY_VS_PERIDONTITIS_NEUTROPHILS_DN	97	1.77659	0.00246537
GSE14350_IL2RB_KO_VS_WT_TEFF_DN	129	1.77697	0.00246646
GSE17721_LPS_VS_GARDIQUIMOD_12H_BMDC_DN	152	1.77624	0.00246665
GSE11961_PLASMA_CELL_DAY7_VS_GERMINAL_CENTER_BCELL_DAY40_UP	110	1.77694	0.00246805
GSE14699_DELETIONAL_TOLERANCE_VS_ACTIVATED_CD8_TCELL_DN	133	1.77666	0.00246935
GSE17721_LPS_VS_CPG_4H_BMDC_UP	139	1.77701	0.00247047
GSE34156_NOD2_LIGAND_VS_TLR1_TLR2_LIGAND_24H_TREATED_MONOCYTE_DN	140	1.7763	0.00247063
GSE3982_MEMORY_CD4_TCELL_VS_TH2_DN	142	1.7751	0.00247401
GSE45739_NRAS_KO_VS_WT_ACD3_ACD28_STIM_CD4_TCELL_DN	135	1.77538	0.00247432
GSE27786_CD8_TCELL_VS_NKCELL_UP	124	1.77448	0.00248226
GSE22527_ANTI_CD3_INVIVO_VS_UNTREATED_MOUSE_TREG_DN	153	1.77456	0.00248257
GSE5589_IL6_KO_VS_IL10_KO_LPS_AND_IL10_STIM_MACROPHAGE_45MIN_DN	132	1.77475	0.00248284
GSE27434_WT_VS_DNMT1_KO_TREG_UP	150	-1.90345	0.00248539
GSE22886_NAIVE_CD4_TCELL_VS_MEMORY_TCELL_UP	105	-1.8995	0.00248599
GSE37605_TREG_VS_TCONV_NOD_FOXP3_FUSION_GFP_DN	121	1.77398	0.00249439
GSE6674_CPG_VS_CPG_AND_ANTI_IGM_STIM_BCELL_DN	153	1.77416	0.0024947
GSE43955_TH0_VS_TGFB_IL6_TH17_ACT_CD4_TCELL_4H_UP	143	1.77294	0.00251543
GSE30971_CTRL_VS_LPS_STIM_MACROPHAGE_WBP7_KO_4H_UP	124	1.77301	0.0025176
GSE11864_UNTREATED_VS_CSF1_IFNG_IN_MAC_DN	143	1.77263	0.0025241
GSE11961_FOLLICULAR_BCELL_VS_PLASMA_CELL_DAY7_DN	152	1.77205	0.0025345
GSE14308_TH1_VS_INDUCED_TREG_UP	134	1.77161	0.00253953
GOLDRATH_NAIVE_VS_EFF_CD8_TCELL_DN	132	1.77148	0.00254276
GSE17721_CTRL_VS_GARDIQUIMOD_2H_BMDC_DN	131	1.77092	0.00255315
GSE25088_CTRL_VS_IL4_AND_ROSIGLITAZONE_STIM_STAT6_KO_MACROPHAGE_UP	134	1.77008	0.00256803
GSE17974_0H_VS_1H_IN_VITRO_ACT_CD4_TCELL_DN	139	1.77009	0.00257024
GSE4748_LPS_VS_LPS_AND_CYANOBACTERIUM_LPSLIKE_STIM_DC_3H_UP	152	1.77029	0.0025707
GSE23505_UNTREATED_VS_4DAY_IL6_IL1_TGFB_TREATED_CD4_TCELL_UP	109	1.76971	0.0025747
GSE3982_MAST_CELL_VS_MAC_DN	136	1.76935	0.00257961
GSE34156_NOD2_LIGAND_VS_NOD2_AND_TLR1_TLR2_LIGAND_6H_TREATED_MONOCYTE_UP	141	1.76701	0.00268021
GSE15271_CXCR4_POS_VS_NEG_GC_BCELL_UP	135	1.7667	0.00268078
GSE32986_UNSTIM_VS_GMCSF_AND_CURDLAN_LOWDOSE_STIM_DC_UP	139	1.76672	0.00268492
GSE19888_ADENOSINE_A3R_INH_PRETREAT_AND_ACT_BY_A3R_VS_A3R_INH_AND_TCELL_MEMBRANES_ACT_MAST_CELL_DN	143	1.76642	0.00268551
GSE26928_EFF_MEM_VS_CENTR_MEM_CD4_TCELL_DN	86	1.76497	0.00273542
GSE17580_TREG_VS_TEFF_S_MANSONI_INF_DN	140	1.76498	0.00273963
GSE14308_TH1_VS_NAIVE_CD4_TCELL_UP	137	1.76237	0.00284877
GSE21927_SPLEEN_VS_TUMOR_MONOCYTE_C57BL6_DN	85	1.76174	0.00287425
GSE17974_0.5H_VS_72H_IL4_AND_ANTI_IL12_ACT_CD4_TCELL_UP	154	1.761	0.00288827
GSE27786_CD8_TCELL_VS_MONO_MAC_UP	143	1.76105	0.00289269
GSE4142_NAIVE_BCELL_VS_PLASMA_CELL_UP	139	1.76068	0.0028961
GSE17721_PAM3CSK4_VS_GADIQUIMOD_4H_BMDC_DN	136	1.76032	0.00290219
GSE46143_CTRL_VS_LMP2A_TRANSDUCED_CD10_POS_GC_BCELL_DN	151	1.75771	0.00300221
GSE21360_PRIMARY_VS_QUATERNARY_MEMORY_CD8_TCELL_DN	177	1.75709	0.00301223
GSE21927_SPLEEN_C57BL6_VS_EL4_TUMOR_BALBC_MONOCYTES_DN	165	1.7572	0.00301506
GSE25087_FETAL_VS_ADULT_TREG_UP	155	1.75695	0.00302155
GSE34515_CD16_NEG_MONOCYTE_VS_DC_UP	162	1.75595	0.00306596
GSE32986_CURDLAN_LOWDOSE_VS_GMCSF_AND_CURDLAN_LOWDOSE_STIM_DC_DN	158	1.756	0.00306885
GSE14415_INDUCED_TREG_VS_FAILED_INDUCED_TREG_DN	129	1.75537	0.00308441
GSE12392_CD8A_POS_VS_NEG_SPLEEN_IFNB_KO_DC_DN	149	1.7554	0.00308731
GSE22611_UNSTIM_VS_2H_MDP_STIM_MUTANT_NOD2_TRANSDUCED_HEK293T_CELL_DN	162	1.75517	0.00309185
GSE2706_2H_VS_8H_R848_STIM_DC_DN	115	1.75476	0.00309285
GSE29164_UNTREATED_VS_CD8_TCELL_AND_IL12_TREATED_MELANOMA_DAY7_UP	158	1.75489	0.00309408
GSE22033_WT_VS_PPARG_KO_MEF_DN	129	1.75442	0.00310016
GSE24210_IL35_TREATED_VS_UNTREATED_TCONV_CD4_TCELL_DN	104	1.75414	0.0031058
GSE26928_EFF_MEMORY_VS_CXCR5_POS_CD4_TCELL_DN	110	1.75398	0.00310629
GSE3720_VD1_VS_VD2_GAMMADELTA_TCELL_WITH_LPS_STIM_UP	138	1.7525	0.00315152
GSE19888_ADENOSINE_A3R_INH_VS_INH_PRETREAT_AND_ACT_WITH_TCELL_MEMBRANES_MAST_CELL_UP	127	1.75268	0.00315279
GSE6674_PL2_3_VS_ANTI_IGM_AND_CPG_STIM_BCELL_DN	159	1.75204	0.00316555
GSE30962_ACUTE_VS_CHRONIC_LCMV_SECONDARY_INF_CD8_TCELL_DN	120	1.75093	0.00320018
GSE17721_0.5H_VS_4H_LPS_BMDC_DN	119	1.75094	0.00320323
GSE21927_SPLENIC_VS_TUMOR_MONOCYTES_FROM_C26GM_TUMOROUS_MICE_BALBC_DN	182	1.75029	0.00321273
GSE23502_BM_VS_COLON_TUMOR_MYELOID_DERIVED_SUPPRESSOR_CELL_UP	143	1.7502	0.00321308
GSE17721_CTRL_VS_POLYIC_6H_BMDC_DN	122	1.75031	0.00321577
GSE14415_NATURAL_TREG_VS_FOXP3_KO_NATURAL_TREG_UP	82	1.74962	0.00322521
GSE20715_WT_VS_TLR4_KO_LUNG_DN	123	-1.88098	0.00327028
GSE21670_STAT3_KO_VS_WT_CD4_TCELL_TGFB_IL6_TREATED_UP	161	1.74794	0.00328142
GSE43700_UNTREATED_VS_IL10_TREATED_PBMC_UP	123	1.74824	0.00328435
GSE18281_SUBCAPSULAR_VS_PERIMEDULLARY_CORTICAL_REGION_OF_THYMUS_DN	97	1.748	0.00328623
GSE3039_ALPHAALPHA_CD8_TCELL_VS_B1_BCELL_UP	142	1.74749	0.00329195
GSE339_EX_VIVO_VS_IN_CULTURE_CD4CD8DN_DC_UP	154	1.74754	0.00329508
GSE34179_THPOK_KO_VS_WT_VA14I_NKTCELL_DN	105	1.74686	0.00331726
GSE42021_TCONV_PLN_VS_TREG_PRECURSORS_THYMUS_DN	153	1.7459	0.00334279
GSE26488_HDAC7_KO_VS_VP16_TRANSGENIC_HDAC7_KO_DOUBLE_POSITIVE_THYMOCYTE_UP	89	1.74609	0.00334581
GSE29618_MONOCYTE_VS_PDC_UP	187	1.74596	0.00334597
GSE39820_IL1B_IL6_VS_IL1B_IL6_IL23A_TREATED_CD4_TCELL_DN	112	1.74527	0.00336453
GSE9988_LOW_LPS_VS_ANTI_TREM1_AND_LPS_MONOCYTE_UP	148	1.74489	0.00337458
GSE16385_MONOCYTE_VS_12H_ROSIGLITAZONE_IL4_TREATED_MACROPHAGE_UP	120	1.74458	0.00338127
GSE17301_ACD3_ACD28_VS_ACD3_ACD28_AND_IFNA5_STIM_CD8_TCELL_DN	165	1.74391	0.00340598
GSE3982_CTRL_VS_IGE_STIM_MAST_CELL_UP	147	1.74348	0.00340932
GSE19888_ADENOSINE_A3R_INH_VS_ACT_WITH_INHIBITOR_PRETREATMENT_IN_MAST_CELL_DN	93	-1.87391	0.00341008
GSE17974_CTRL_VS_ACT_IL4_AND_ANTI_IL12_0.5H_CD4_TCELL_DN	113	1.74286	0.00343579
GSE3982_EFF_MEMORY_CD4_TCELL_VS_TH1_DN	153	1.74228	0.00345061
GSE42724_NAIVE_VS_MEMORY_BCELL_DN	138	1.74233	0.00345226
GSE36888_STAT5_AB_KNOCKIN_VS_WT_TCELL_IL2_TREATED_17H_DN	157	1.74163	0.00348176
GSE11961_MARGINAL_ZONE_BCELL_VS_PLASMA_CELL_DAY7_DN	118	1.74127	0.00348654
GSE30971_WBP7_HET_VS_KO_MACROPHAGE_2H_LPS_STIM_DN	128	1.74113	0.00348977
GSE25088_CTRL_VS_ROSIGLITAZONE_STIM_STAT6_KO_MACROPHAGE_UP	94	1.7414	0.00348987
GSE41978_ID2_KO_VS_ID2_KO_AND_BIM_KO_KLRG1_LOW_EFFECTOR_CD8_TCELL_DN	165	1.74073	0.00350598
GSE40685_TREG_VS_FOXP3_KO_TREG_PRECURSOR_DN	139	1.74053	0.00350915
GSE20366_CD103_POS_VS_CD103_KLRG1_DP_TREG_DN	104	1.74025	0.00351877
GSE15330_LYMPHOID_MULTIPOTENT_VS_GRANULOCYTE_MONOCYTE_PROGENITOR_DN	159	1.73995	0.00353009
GSE34156_TLR1_TLR2_LIGAND_VS_NOD2_AND_TLR1_TLR2_LIGAND_6H_TREATED_MONOCYTE_DN	69	-1.87419	0.00353187
GSE2405_HEAT_KILLED_VS_LIVE_A_PHAGOCYTOPHILUM_STIM_NEUTROPHIL_9H_UP	160	1.73959	0.00354612
GSE23114_WT_VS_SLE2C1_MOUSE_SPLEEN_B1A_BCELL_DN	115	-1.86863	0.00354669
GSE12366_PLASMA_CELL_VS_MEMORY_BCELL_DN	164	1.73939	0.00355407
GSE42021_CD24HI_TREG_VS_CD24HI_TCONV_THYMUS_DN	138	1.73897	0.00356362
GSE12845_IGD_POS_VS_NEG_BLOOD_BCELL_DN	165	1.73884	0.00357312
GSE17721_PAM3CSK4_VS_GADIQUIMOD_6H_BMDC_DN	134	1.73826	0.00358084
GSE40274_CTRL_VS_EOS_TRANSDUCED_ACTIVATED_CD4_TCELL_UP	89	1.73834	0.00358588
GSE37301_COMMON_LYMPHOID_PROGENITOR_VS_PRO_BCELL_DN	160	1.7378	0.00359305
GSE10500_ARTHRITIC_SYNOVIAL_FLUID_VS_HEALTHY_MACROPHAGE_UP	108	1.73782	0.00359488
GSE13229_MATURE_VS_INTMATURE_NKCELL_DN	134	1.73784	0.00359993
GSE24142_EARLY_THYMIC_PROGENITOR_VS_DN3_THYMOCYTE_FETAL_UP	153	1.73662	0.00365352
GSE3720_UNSTIM_VS_LPS_STIM_VD1_GAMMADELTA_TCELL_DN	88	1.73665	0.00365702
GSE3982_MAC_VS_BASOPHIL_DN	143	1.73571	0.00370613
GSE40274_CTRL_VS_FOXP3_AND_HELIOS_TRANSDUCED_ACTIVATED_CD4_TCELL_UP	151	1.73524	0.00372812
GSE32034_LY6C_HIGH_VS_LOW_MONOCYTE_UP	103	1.73462	0.0037516
GSE22886_IGM_MEMORY_BCELL_VS_BLOOD_PLASMA_CELL_DN	177	1.73389	0.00376975
GSE369_SOCS3_KO_VS_WT_LIVER_UP	157	1.73395	0.00377179
GSE4748_CYANOBACTERIUM_LPSLIKE_VS_LPS_AND_CYANOBACTERIUM_LPSLIKE_STIM_DC_3H_DN	112	-1.86182	0.00379333
GSE16385_IFNG_TNF_VS_ROSIGLITAZONE_STIM_MACROPHAGE_DN	48	-1.85592	0.0038088
GSE17721_0.5H_VS_24H_POLYIC_BMDC_DN	143	1.73186	0.00389624
GSE27092_WT_VS_HDAC7_PHOSPHO_DEFICIENT_CD8_TCELL_DN	131	1.73173	0.00389872
GSE8921_UNSTIM_0H_VS_TLR1_2_STIM_MONOCYTE_3H_DN	65	-1.85659	0.00390849
GSE33425_CD161_HIGH_VS_INT_CD8_TCELL_DN	160	1.7313	0.00391075
GSE31082_DN_VS_CD4_SP_THYMOCYTE_UP	154	1.73053	0.00394959
GSE19941_LPS_VS_LPS_AND_IL10_STIM_IL10_KO_NFKBP50_KO_MACROPHAGE_DN	120	1.72991	0.00397334
GSE17974_CTRL_VS_ACT_IL4_AND_ANTI_IL12_72H_CD4_TCELL_DN	139	1.72966	0.00397415
GSE11057_EFF_MEM_VS_CENT_MEM_CD4_TCELL_UP	118	1.72993	0.00397724
GSE14699_NAIVE_VS_ACT_CD8_TCELL_UP	129	1.72942	0.00398284
GSE5099_DAY3_VS_DAY7_MCSF_TREATED_MACROPHAGE_DN	90	1.72894	0.00400725
GSE46606_IRF4MID_VS_WT_CD40L_IL2_IL5_DAY3_STIMULATED_BCELL_UP	134	1.72833	0.00401901
GSE15930_STIM_VS_STIM_AND_TRICHOSTATINA_24H_CD8_T_CELL_DN	144	1.72862	0.00401906
GSE29617_CTRL_VS_DAY3_TIV_FLU_VACCINE_PBMC_2008_UP	127	1.72853	0.00401983
GSE36078_WT_VS_IL1R_KO_LUNG_DC_AFTER_AD5_INF_DN	131	1.72839	0.00402137
GSE3203_INFLUENZA_INF_VS_IFNB_TREATED_LN_BCELL_DN	139	1.72845	0.00402372
GSE4984_UNTREATED_VS_VEHICLE_CTRL_TREATED_DC_DN	111	1.72805	0.00403226
GSE14026_TH1_VS_TH17_DN	116	1.72784	0.00403767
GSE42021_TREG_PLN_VS_CD24HI_TREG_THYMUS_UP	140	1.72691	0.00405123
GSE3982_BASOPHIL_VS_NKCELL_UP	138	1.72696	0.00405359
GSE12845_IGD_POS_BLOOD_VS_DARKZONE_GC_TONSIL_BCELL_DN	167	1.72747	0.00405391
GSE9006_1MONTH_VS_4MONTH_POST_TYPE_1_DIABETES_DX_PBMC_DN	77	1.72729	0.00405615
GSE17721_LPS_VS_GARDIQUIMOD_1H_BMDC_DN	150	1.72702	0.00405753
GSE36476_CTRL_VS_TSST_ACT_16H_MEMORY_CD4_TCELL_OLD_UP	145	1.72718	0.00405836
GSE37301_HEMATOPOIETIC_STEM_CELL_VS_RAG2_KO_NK_CELL_DN	127	1.72652	0.00406582
GSE5589_WT_VS_IL10_KO_LPS_STIM_MACROPHAGE_180MIN_UP	109	1.72583	0.00409723
GSE3982_NEUTROPHIL_VS_NKCELL_DN	142	1.72552	0.00411019
GSE3720_UNSTIM_VS_PMA_STIM_VD2_GAMMADELTA_TCELL_DN	142	1.72463	0.00415076
GSE18281_SUBCAPSULAR_CORTICAL_REGION_VS_WHOLE_CORTEX_THYMUS_UP	137	1.72369	0.00418108
GSE3982_MEMORY_CD4_TCELL_VS_TH1_UP	147	1.72395	0.00418199
GSE16450_CTRL_VS_IFNA_6H_STIM_IMMATURE_NEURON_CELL_LINE_UP	123	1.72357	0.00418318
GSE19923_HEB_KO_VS_HEB_AND_E2A_KO_DP_THYMOCYTE_DN	149	1.72376	0.0041836
GSE3982_MAST_CELL_VS_EFF_MEMORY_CD4_TCELL_UP	151	1.72379	0.00418763
GSE17721_LPS_VS_PAM3CSK4_4H_BMDC_UP	128	1.72386	0.00418864
GSE16385_ROSIGLITAZONE_IL4_VS_IL4_ALONE_STIM_MACROPHAGE_12H_DN	136	1.72129	0.00428411
GSE40274_LEF1_VS_FOXP3_AND_LEF1_TRANSDUCED_ACTIVATED_CD4_TCELL_DN	130	1.72063	0.00431637
GSE27786_CD4_TCELL_VS_NKCELL_UP	129	1.71895	0.00437366
GSE40685_NAIVE_CD4_TCELL_VS_FOXP3_KO_TREG_PRECURSOR_UP	132	1.71885	0.00437544
GSE8921_UNSTIM_0H_VS_TLR1_2_STIM_MONOCYTE_12H_UP	117	1.71898	0.00437639
GSE30083_SP2_VS_SP4_THYMOCYTE_DN	142	1.71912	0.0043789
GSE360_DC_VS_MAC_L_DONOVANI_DN	157	1.71903	0.00437918
GSE5589_WT_VS_IL6_KO_LPS_AND_IL10_STIM_MACROPHAGE_45MIN_DN	146	1.71873	0.00438018
GSE13522_WT_VS_IFNAR_KO_SKIN_UP	125	1.71749	0.00445724
GSE9988_ANTI_TREM1_VS_ANTI_TREM1_AND_LPS_MONOCYTE_DN	123	1.71622	0.00451747
GSE14415_FOXP3_KO_NATURAL_TREG_VS_TCONV_DN	113	1.71623	0.00452339
GSE1432_CTRL_VS_IFNG_1H_MICROGLIA_DN	118	1.71566	0.00454006
GSE17186_MEMORY_VS_CD21HIGH_TRANSITIONAL_BCELL_DN	166	1.71542	0.00454461
GSE17721_LPS_VS_PAM3CSK4_6H_BMDC_UP	148	1.71488	0.00456412
GSE23984_CTRL_VS_HYPOCALEMIC_VITAMIND_ANALOG_TCELL_DN	135	1.71494	0.00456855
GSE17721_POLYIC_VS_PAM3CSK4_24H_BMDC_DN	142	1.71443	0.00458652
GSE15324_ELF4_KO_VS_WT_ACTIVATED_CD8_TCELL_UP	135	1.71425	0.00459843
GSE2197_IMMUNOSUPPRESSIVE_DNA_VS_UNTREATED_IN_DC_UP	144	1.71328	0.00463114
GSE29617_CTRL_VS_DAY3_TIV_FLU_VACCINE_PBMC_2008_DN	157	1.71234	0.00466933
GSE3691_IFN_PRODUCING_KILLER_DC_VS_CONVENTIONAL_DC_SPLEEN_UP	144	1.71244	0.00467238
GSE11864_UNTREATED_VS_CSF1_IN_MAC_DN	123	1.71213	0.00467506
GSE11818_WT_VS_DICER_KO_TREG_DN	106	1.71246	0.00467547
GSE26669_CTRL_VS_COSTIM_BLOCK_MLR_CD4_TCELL_DN	139	1.71215	0.00467663
GSE339_CD8POS_VS_CD4CD8DN_DC_DN	135	1.71251	0.00467855
GSE21670_STAT3_KO_VS_WT_CD4_TCELL_IL6_TREATED_UP	135	1.71185	0.00469713
GSE27786_CD4_TCELL_VS_NKTCELL_DN	135	1.71094	0.00474668
GSE14308_NAIVE_CD4_TCELL_VS_INDUCED_TREG_UP	138	1.71098	0.00475133
GSE9006_HEALTHY_VS_TYPE_1_DIABETES_PBMC_AT_DX_UP	167	1.71072	0.00475823
GSE18791_CTRL_VS_NEWCASTLE_VIRUS_DC_16H_UP	165	1.71045	0.00476387
GSE17186_BLOOD_VS_CORD_BLOOD_CD21HIGH_TRANSITIONAL_BCELL_UP	145	1.71036	0.00476513
GSE25087_FETAL_VS_ADULT_TCONV_UP	138	1.71012	0.00476779
GSE17974_1H_VS_72H_UNTREATED_IN_VITRO_CD4_TCELL_DN	156	1.70985	0.00478078
GSE21927_HEALTHY_VS_TUMOROUS_BALBC_MOUSE_MONOCYTE_UP	108	1.70819	0.00485464
GSE17721_LPS_VS_POLYIC_16H_BMDC_UP	153	1.70867	0.00485741
GSE17721_LPS_VS_CPG_16H_BMDC_UP	125	1.70879	0.00485777
GSE2770_IL12_AND_TGFB_ACT_VS_ACT_CD4_TCELL_6H_DN	155	1.70827	0.00485936
GSE15930_NAIVE_VS_72H_IN_VITRO_STIM_IL12_CD8_TCELL_DN	155	1.70843	0.00486113
GSE22935_UNSTIM_VS_24H_MBOVIS_BCG_STIM_MYD88_KO_MACROPHAGE_UP	154	1.70844	0.00486585
GSE8921_3H_VS_24H_TLR1_2_STIM_MONOCYTE_UP	148	1.7077	0.00488181
GSE39152_BRAIN_VS_SPLEEN_CD103_NEG_MEMORY_CD8_TCELL_DN	155	1.70743	0.00489581
GSE40274_FOXP3_VS_FOXP3_AND_EOS_TRANSDUCED_ACTIVATED_CD4_TCELL_DN	109	1.70712	0.00490983
GSE29164_UNTREATED_VS_CD8_TCELL_TREATED_MELANOMA_DAY3_UP	153	1.70693	0.00491046
GSE20500_RETINOIC_ACID_VS_RARA_ANTAGONIST_TREATED_CD4_TCELL_DN	135	1.70707	0.00491087
GSE24634_TEFF_VS_TCONV_DAY3_IN_CULTURE_UP	143	1.70673	0.00492161
GSE19923_WT_VS_HEB_AND_E2A_KO_DP_THYMOCYTE_DN	145	1.70619	0.00493849
GSE37301_MULTIPOTENT_PROGENITOR_VS_RAG2_KO_NK_CELL_UP	146	1.70551	0.00497709
GSE411_UNSTIM_VS_100MIN_IL6_STIM_MACROPHAGE_DN	150	1.70556	0.00497764
GSE3982_MAST_CELL_VS_TH2_UP	143	1.70556	0.00498387
GSE27786_LSK_VS_NKTCELL_UP	132	1.70391	0.00505583
GSE4748_CYANOBACTERIUM_LPSLIKE_VS_LPS_AND_CYANOBACTERIUM_LPSLIKE_STIM_DC_3H_UP	130	1.70403	0.00505646
GSE30083_SP3_VS_SP4_THYMOCYTE_DN	147	1.70349	0.00507239
GSE12392_IFNAR_KO_VS_IFNB_KO_CD8_NEG_SPLEEN_DC_UP	129	1.7032	0.00508459
GSE2770_IL12_VS_TGFB_AND_IL12_TREATED_ACT_CD4_TCELL_6H_DN	163	1.7031	0.00508541
GSE16385_IL4_VS_ROSIGLITAZONE_STIM_MACROPHAGE_UP	144	1.70274	0.0051047
GSE14308_TH17_VS_INDUCED_TREG_UP	136	1.70199	0.00515089
GSE14699_NAIVE_VS_ACT_CD8_TCELL_DN	120	1.70177	0.00516293
GSE3982_EOSINOPHIL_VS_MAST_CELL_DN	161	1.70105	0.00520194
GSE3982_MEMORY_CD4_TCELL_VS_TH2_UP	147	1.70073	0.00522943
GSE40666_UNTREATED_VS_IFNA_STIM_STAT4_KO_EFFECTOR_CD8_TCELL_90MIN_DN	128	1.6998	0.00528149
GSE39820_IL1B_IL6_VS_IL1B_IL6_IL23A_TREATED_CD4_TCELL_UP	107	1.69993	0.00528231
GSE45365_CTRL_VS_MCMV_INFECTION_NK_CELL_DN	124	1.6989	0.00532995
GSE17974_CTRL_VS_ACT_IL4_AND_ANTI_IL12_4H_CD4_TCELL_DN	152	1.69737	0.00543343
GSE411_100MIN_VS_400MIN_IL6_STIM_MACROPHAGE_UP	149	1.69751	0.00543589
GSE24210_IL35_TREATED_VS_UNTREATED_TCONV_CD4_TCELL_UP	113	1.697	0.00545763
GSE1925_CTRL_VS_IFNG_PRIMED_MACROPHAGE_3H_IFNG_STIM_UP	145	1.69578	0.00551316
GSE3982_MAC_VS_CENT_MEMORY_CD4_TCELL_UP	157	1.6958	0.0055171
GSE41867_DAY8_EFFECTOR_VS_DAY30_EXHAUSTED_CD8_TCELL_LCMV_CLONE13_DN	150	1.69599	0.00551958
GSE24972_WT_VS_IRF8_KO_MARGINAL_ZONE_SPLEEN_BCELL_DN	68	1.69554	0.00552763
GSE22103_LPS_VS_GMCSF_AND_IFNG_STIM_NEUTROPHIL_UP	143	1.69555	0.00553297
GSE2770_UNTREATED_VS_ACT_CD4_TCELL_48H_UP	133	1.69486	0.0055546
GSE15330_LYMPHOID_MULTIPOTENT_VS_MEGAKARYOCYTE_ERYTHROID_PROGENITOR_IKAROS_KO_DN	142	1.69492	0.00556135
GSE8921_UNSTIM_VS_TLR1_2_STIM_MONOCYTE_6H_UP	126	1.69449	0.00557282
GSE7768_OVA_ALONE_VS_OVA_WITH_LPS_IMMUNIZED_MOUSE_WHOLE_SPLEEN_6H_DN	129	1.69418	0.00558546
GSE17721_POLYIC_VS_PAM3CSK4_4H_BMDC_UP	146	1.69371	0.00562014
GSE32533_WT_VS_MIR17_OVEREXPRESS_ACT_CD4_TCELL_UP	135	1.69358	0.00562308
GSE360_DC_VS_MAC_B_MALAYI_HIGH_DOSE_DN	156	-1.82404	0.00563004
GSE2770_UNTREATED_VS_TGFB_AND_IL4_TREATED_ACT_CD4_TCELL_48H_DN	150	1.69318	0.00563577
GSE3982_MAST_CELL_VS_CENT_MEMORY_CD4_TCELL_UP	152	1.69325	0.00563981
GSE23695_CD57_POS_VS_NEG_NK_CELL_UP	155	1.69291	0.00564002
GSE27786_CD8_TCELL_VS_ERYTHROBLAST_UP	157	1.69255	0.00564573
GSE17721_PAM3CSK4_VS_CPG_24H_BMDC_DN	142	1.6921	0.00566234
GSE339_CD8POS_VS_CD4CD8DN_DC_UP	153	1.69218	0.00566501
GSE23568_ID3_KO_VS_WT_CD8_TCELL_DN	161	1.69157	0.00568024
GSE14415_FOXP3_KO_NATURAL_TREG_VS_TCONV_UP	107	1.6913	0.00569128
GSE9650_NAIVE_VS_MEMORY_CD8_TCELL_UP	156	1.69116	0.00569543
GSE2770_IL12_VS_TGFB_AND_IL12_TREATED_ACT_CD4_TCELL_48H_DN	111	1.69039	0.00574875
GSE15930_NAIVE_VS_24H_IN_VITRO_STIM_INFAB_CD8_TCELL_DN	146	1.69015	0.00576917
GSE43955_TH0_VS_TGFB_IL6_TH17_ACT_CD4_TCELL_30H_UP	118	1.68965	0.0057991
GSE40274_CTRL_VS_SATB1_TRANSDUCED_ACTIVATED_CD4_TCELL_DN	127	1.68911	0.00583582
GSE45365_HEALTHY_VS_MCMV_INFECTION_CD11B_DC_IFNAR_KO_UP	116	-1.81866	0.00584065
GSE22886_NAIVE_CD4_TCELL_VS_MONOCYTE_DN	194	1.6888	0.00585745
GSE3982_DC_VS_MAC_LPS_STIM_UP	150	1.68857	0.00586406
GSE17721_POLYIC_VS_CPG_24H_BMDC_DN	131	1.68835	0.00587869
GSE3039_ALPHABETA_CD8_TCELL_VS_B1_BCELL_UP	148	1.68835	0.0058843
GSE37301_COMMON_LYMPHOID_PROGENITOR_VS_GRAN_MONO_PROGENITOR_DN	115	1.68746	0.00591607
GSE5142_HTERT_TRANSDUCED_VS_CTRL_CD8_TCELL_LATE_PASSAGE_CLONE_UP	139	1.68766	0.00591763
GSE28726_NAIVE_VS_ACTIVATED_VA24NEG_NKTCELL_UP	168	1.68775	0.00592056
GSE45365_NK_CELL_VS_CD8_TCELL_UP	103	1.68734	0.00592262
GSE13306_TREG_VS_TCONV_DN	130	1.68684	0.00593809
GSE36009_UNSTIM_VS_LPS_STIM_DC_DN	156	1.68659	0.00594322
GSE17721_POLYIC_VS_CPG_6H_BMDC_UP	145	1.68685	0.00594507
GSE13522_CTRL_VS_T_CRUZI_Y_STRAIN_INF_SKIN_IFNAR_KO_UP	137	1.68693	0.00594532
GSE29618_BCELL_VS_MDC_DN	179	1.68575	0.00598722
GSE7568_IL4_VS_IL4_AND_TGFB_TREATED_MACROPHAGE_24H_UP	128	1.68546	0.00599633
GSE26030_TH1_VS_TH17_DAY15_POST_POLARIZATION_UP	127	1.68491	0.00602547
GSE26343_UNSTIM_VS_LPS_STIM_NFAT5_KO_MACROPHAGE_UP	138	1.68455	0.00602705
GSE21927_SPLEEN_VS_4T1_TUMOR_MONOCYTE_BALBC_DN	120	1.68476	0.00602909
GSE17721_0.5H_VS_8H_LPS_BMDC_DN	136	1.68441	0.00603206
GSE7348_LPS_VS_TOLERIZED_AND_LPS_STIM_MACROPHAGE_UP	143	1.68455	0.00603407
GSE26669_CD4_VS_CD8_TCELL_IN_MLR_COSTIM_BLOCK_UP	129	1.6839	0.00606097
GSE22886_NAIVE_TCELL_VS_DC_DN	170	1.68344	0.00608981
GSE14699_DELETIONAL_TOLERANCE_VS_ACTIVATED_CD8_TCELL_UP	137	1.68294	0.00611986
GSE37532_WT_VS_PPARG_KO_VISCERAL_ADIPOSE_TISSUE_TREG_DN	134	1.68251	0.00614724
GSE2770_UNTREATED_VS_TGFB_AND_IL12_TREATED_ACT_CD4_TCELL_6H_UP	148	1.68183	0.00618009
GSE26928_NAIVE_VS_CXCR5_POS_CD4_TCELL_DN	136	1.68191	0.00618063
GSE22589_HEALTHY_VS_SIV_INFECTED_DC_UP	163	-1.80789	0.00618124
GSE1112_OT1_VS_HY_CD8AB_THYMOCYTE_RTOC_CULTURE_DN	155	1.682	0.0061838
GSE27786_CD8_TCELL_VS_NKTCELL_UP	131	1.68168	0.0061848
GSE12505_WT_VS_E2-2_HET_PDC_UP	64	-1.81143	0.00619726
GSE25123_CTRL_VS_IL4_STIM_PPARG_KO_MACROPHAGE_DN	100	1.68117	0.00619851
GSE13306_TREG_RA_VS_TCONV_RA_UP	112	1.68104	0.00619928
GSE17721_CPG_VS_GARDIQUIMOD_16H_BMDC_DN	139	1.68119	0.00620562
GSE37534_PIOGLITAZONE_VS_ROSIGLITAZONE_TREATED_CD4_TCELL_PPARG1_FOXP3_TRANSDUCED_DN	91	1.6812	0.00621012
GSE17721_CTRL_VS_CPG_8H_BMDC_DN	122	1.68124	0.00621199
GSE29618_MONOCYTE_VS_MDC_UP	184	1.67977	0.00626172
GSE2770_UNTREATED_VS_IL4_TREATED_ACT_CD4_TCELL_6H_DN	141	1.68009	0.00626292
GSE13547_2H_VS_12_H_ANTI_IGM_STIM_BCELL_DN	121	1.67989	0.00626493
GSE3982_CTRL_VS_LPS_1H_NEUTROPHIL_DN	107	-1.80356	0.00629713
GSE42021_TREG_PLN_VS_CD24LO_TREG_THYMUS_UP	123	1.67904	0.00630224
GSE8685_IL2_ACT_IL2_STARVED_VS_IL21_ACT_IL2_STARVED_CD4_TCELL_DN	76	1.6791	0.00630549
GSE14308_TH2_VS_NAIVE_CD4_TCELL_UP	125	1.67894	0.00630818
GSE22589_HEALTHY_VS_HIV_AND_SIV_INFECTED_DC_UP	157	1.67836	0.00635516
GSE22432_PDC_VS_TGFB1_TREATEDCOMMON_DC_PROGENITOR_UP	159	1.67838	0.00635847
GSE45365_HEALTHY_VS_MCMV_INFECTION_BCELL_IFNAR_KO_DN	120	1.67752	0.00638212
GSE369_IFNG_KO_VS_WT_LIVER_UP	139	1.67726	0.00638788
GSE29164_DAY3_VS_DAY7_UNTREATED_MELANOMA_DN	152	1.67752	0.00638934
GSE45739_NRAS_KO_VS_WT_UNSTIM_CD4_TCELL_UP	145	1.67713	0.00638968
GSE13547_2H_VS_12_H_ANTI_IGM_STIM_ZFX_KO_BCELL_UP	124	1.67756	0.00639658
GSE12198_NK_VS_NK_ACT_EXPANSION_SYSTEM_DERIVED_NK_CELL_UP	139	1.67759	0.00640383
GSE15930_STIM_VS_STIM_AND_IFNAB_72H_CD8_T_CELL_DN	152	1.67681	0.00640835
GSE18203_CTRL_VS_INTRATUMORAL_CPG_INJ_MC38_TUMOR_UP	125	-1.79861	0.00643936
GSE22601_DOUBLE_NEGATIVE_VS_IMMATURE_CD4_SP_THYMOCYTE_UP	138	1.67617	0.00646673
GSE21063_CTRL_VS_ANTI_IGM_STIM_BCELL_NFATC1_KO_8H_DN	132	1.676	0.00647102
GSE21063_3H_VS_16H_ANTI_IGM_STIM_BCELL_DN	161	1.67547	0.00649717
GSE11057_NAIVE_VS_CENT_MEMORY_CD4_TCELL_DN	171	1.6753	0.00650273
GSE15930_NAIVE_VS_72H_IN_VITRO_STIM_IFNAB_CD8_TCELL_DN	148	1.67395	0.00661602
GSE40274_CTRL_VS_XBP1_TRANSDUCED_ACTIVATED_CD4_TCELL_DN	112	1.67306	0.00669959
GSE17721_LPS_VS_PAM3CSK4_12H_BMDC_DN	149	1.67259	0.0067091
GSE34205_HEALTHY_VS_FLU_INF_INFANT_PBMC_UP	160	1.67263	0.00671531
GSE6259_33D1_POS_VS_DEC205_POS_FLT3L_INDUCED_SPLENIC_DC_DN	131	1.67263	0.00672281
GSE27786_LSK_VS_NKCELL_UP	135	1.67196	0.0067642
GSE20366_CD103_POS_VS_NEG_TREG_KLRG1NEG_DN	113	1.67155	0.00678722
GSE3720_VD1_VS_VD2_GAMMADELTA_TCELL_WITH_PMA_STIM_UP	134	1.67122	0.00681651
GSE29618_BCELL_VS_PDC_UP	163	1.67081	0.00683687
GSE1432_CTRL_VS_IFNG_6H_MICROGLIA_DN	165	1.67069	0.00684452
GSE8685_IL2_ACT_IL2_STARVED_VS_IL21_ACT_IL2_STARVED_CD4_TCELL_UP	120	1.67002	0.00690426
GSE8921_UNSTIM_0H_VS_TLR1_2_STIM_MONOCYTE_6H_DN	124	1.66979	0.00691692
GSE25087_TREG_VS_TCONV_FETUS_DN	136	1.66881	0.0069865
GSE7219_UNSTIM_VS_LPS_AND_ANTI_CD40_STIM_DC_UP	122	1.66843	0.00700282
GSE22886_IGG_IGA_MEMORY_BCELL_VS_BLOOD_PLASMA_CELL_UP	124	1.66785	0.00704945
GSE7852_TREG_VS_TCONV_LN_UP	134	1.66767	0.00706693
GSE22919_RESTING_VS_IL2_IL12_IL15_STIM_NK_CELL_UP	157	1.66756	0.00706801
GSE11057_NAIVE_VS_MEMORY_CD4_TCELL_DN	172	1.66701	0.00707443
GSE2706_2H_VS_8H_LPS_STIM_DC_DN	123	1.66712	0.00707718
GSE17721_POLYIC_VS_CPG_16H_BMDC_DN	142	1.66721	0.00708242
GSE34156_NOD2_LIGAND_VS_NOD2_AND_TLR1_TLR2_LIGAND_24H_TREATED_MONOCYTE_DN	140	1.66685	0.00708423
GSE12392_CD8A_POS_VS_NEG_SPLEEN_IFNB_KO_DC_UP	153	1.66724	0.0070864
GSE29949_CD8_NEG_DC_SPLEEN_VS_CD8_POS_DC_SPLEEN_DN	120	1.66724	0.00709293
GSE21927_SPLEEN_VS_TUMOR_MONOCYTE_BALBC_DN	123	1.66635	0.00712907
GSE8921_UNSTIM_VS_TLR1_2_STIM_MONOCYTE_12H_DN	144	1.66605	0.00714513
GSE8921_UNSTIM_VS_TLR1_2_STIM_MONOCYTE_24H_UP	136	1.66555	0.00718226
GSE45365_CD8A_DC_VS_CD11B_DC_UP	113	1.66544	0.00718444
GSE5589_LPS_VS_LPS_AND_IL10_STIM_IL10_KO_MACROPHAGE_45MIN_UP	143	1.66475	0.00724019
GSE5589_LPS_VS_LPS_AND_IL10_STIM_MACROPHAGE_180MIN_DN	136	1.66415	0.00727653
GSE17721_LPS_VS_GARDIQUIMOD_24H_BMDC_DN	146	1.6642	0.00727827
GSE17812_WT_VS_THPOK_KO_MEMORY_CD8_TCELL_DN	133	1.66338	0.00733569
GSE11864_CSF1_VS_CSF1_PAM3CYS_IN_MAC_UP	139	1.66317	0.00734763
GSE29164_UNTREATED_VS_CD8_TCELL_AND_IL12_TREATED_MELANOMA_DAY3_DN	149	1.66286	0.0073732
GSE5589_UNSTIM_VS_45MIN_LPS_AND_IL6_STIM_MACROPHAGE_DN	142	1.6625	0.00737482
GSE3982_EOSINOPHIL_VS_DC_DN	156	1.66245	0.00737671
GSE29618_PRE_VS_DAY7_FLU_VACCINE_MONOCYTE_DN	138	1.66259	0.00737783
GSE25502_WT_VS_KLF13_KO_THYMIC_MEMORY_LIKE_CD8_TCELL_UP	102	1.66263	0.00738455
GSE37605_C57BL6_VS_NOD_FOXP3_FUSION_GFP_TCONV_DN	137	1.66267	0.00738881
GSE5589_UNSTIM_VS_180MIN_LPS_AND_IL10_STIM_MACROPHAGE_UP	151	1.66165	0.00744015
GSE41978_KLRG1_HIGH_VS_LOW_EFFECTOR_CD8_TCELL_DN	155	1.66135	0.00745304
GSE40184_HEALTHY_VS_HCV_INFECTED_DONOR_PBMC_UP	121	1.66126	0.00745365
GSE1925_CTRL_VS_24H_IFNG_STIM_IFNG_PRIMED_MACROPHAGE_DN	148	1.66087	0.0074739
GSE38697_LIGHT_ZONE_VS_DARK_ZONE_BCELL_UP	119	1.66081	0.00747567
GSE17721_CPG_VS_GARDIQUIMOD_6H_BMDC_DN	164	1.66043	0.00749339
GSE360_T_GONDII_VS_B_MALAYI_HIGH_DOSE_MAC_DN	153	-1.78363	0.00753409
GSE14350_TREG_VS_TEFF_UP	157	1.65948	0.00758174
GSE17721_12H_VS_24H_POLYIC_BMDC_UP	135	1.65914	0.00760786
GSE30971_WBP7_HET_VS_KO_MACROPHAGE_4H_LPS_STIM_DN	143	1.65856	0.00761165
GSE17721_PAM3CSK4_VS_GADIQUIMOD_16H_BMDC_DN	140	1.65872	0.00761434
GSE411_UNSTIM_VS_100MIN_IL6_STIM_SOCS3_KO_MACROPHAGE_DN	145	1.65894	0.00761601
GSE18791_CTRL_VS_NEWCASTLE_VIRUS_DC_4H_UP	150	1.65879	0.0076176
GSE21546_UNSTIM_VS_ANTI_CD3_STIM_SAP1A_KO_DP_THYMOCYTES_UP	112	1.65903	0.00761804
GSE14908_ATOPIC_VS_NONATOPIC_PATIENT_HDM_STIM_CD4_TCELL_DN	131	1.65859	0.00761848
GSE360_L_DONOVANI_VS_B_MALAYI_HIGH_DOSE_MAC_DN	161	-1.77792	0.00766875
GSE3565_CTRL_VS_LPS_INJECTED_SPLENOCYTES_DN	147	1.65706	0.00775264
GSE16385_MONOCYTE_VS_12H_ROSIGLITAZONE_IL4_TREATED_MACROPHAGE_DN	151	1.65689	0.00776136
GSE20754_WT_VS_TCF1_KO_MEMORY_CD8_TCELL_DN	130	1.65642	0.00778733
GSE40273_GATA1_KO_VS_WT_TREG_DN	157	1.65656	0.00778947
GSE16385_ROSIGLITAZONE_IFNG_TNF_VS_IL4_STIM_MACROPHAGE_UP	120	1.65587	0.00785636
GSE6092_CTRL_VS_BORRELIA_BIRGDOFERI_INF_ENDOTHELIAL_CELL_UP	115	1.65541	0.00790005
GSE360_CTRL_VS_L_MAJOR_MAC_DN	109	1.65468	0.00794721
GSE16450_IMMATURE_VS_MATURE_NEURON_CELL_LINE_6H_IFNA_STIM_DN	103	-1.76445	0.00802113
GSE23505_IL6_IL1_VS_IL6_IL1_IL23_TREATED_CD4_TCELL_DN	144	1.6538	0.00802319
GSE8621_LPS_STIM_VS_LPS_PRIMED_AND_LPS_STIM_MACROPHAGE_DN	135	1.6536	0.00802683
GSE36476_CTRL_VS_TSST_ACT_72H_MEMORY_CD4_TCELL_YOUNG_UP	170	1.65335	0.0080532
GSE14769_UNSTIM_VS_360MIN_LPS_BMDM_UP	160	1.65321	0.00806276
GSE24634_TEFF_VS_TCONV_DAY10_IN_CULTURE_UP	117	1.65237	0.00813575
GSE9988_LPS_VS_LOW_LPS_MONOCYTE_UP	53	-1.76552	0.00816436
GSE2770_IL12_AND_TGFB_VS_IL4_TREATED_ACT_CD4_TCELL_6H_UP	122	1.65166	0.00819873
GSE24142_ADULT_VS_FETAL_DN2_THYMOCYTE_DN	129	1.65185	0.00820409
GSE17721_POLYIC_VS_GARDIQUIMOD_4H_BMDC_DN	147	1.65167	0.00820728
GSE7852_LN_VS_THYMUS_TREG_UP	138	1.65171	0.00820861
GSE7460_FOXP3_MUT_VS_WT_ACT_TCONV_UP	136	1.65091	0.00826065
GSE20727_H2O2_VS_ROS_INHIBITOR_TREATED_DC_DN	138	1.65079	0.00826279
GSE12366_PLASMA_CELL_VS_NAIVE_BCELL_DN	164	1.6506	0.00827204
GSE17301_CTRL_VS_48H_ACD3_ACD28_IFNA2_STIM_CD8_TCELL_DN	107	-1.75479	0.00828796
GSE25088_WT_VS_STAT6_KO_MACROPHAGE_ROSIGLITAZONE_STIM_DN	125	1.65025	0.00829171
GSE11961_UNSTIM_VS_ANTI_IGM_AND_CD40_STIM_6H_FOLLICULAR_BCELL_UP	118	1.65028	0.00829444
GSE6269_HEALTHY_VS_FLU_INF_PBMC_DN	138	-1.7657	0.00835875
GSE6269_E_COLI_VS_STAPH_AUREUS_INF_PBMC_DN	154	-1.75621	0.00837377
GSE13411_IGM_VS_SWITCHED_MEMORY_BCELL_UP	66	-1.75842	0.00840914
GSE27786_NKTCELL_VS_ERYTHROBLAST_UP	161	1.64869	0.00843667
GSE2128_C57BL6_VS_NOD_CD4CD8_DP_THYMOCYTE_UP	133	1.64852	0.00843861
GSE29618_BCELL_VS_PDC_DAY7_FLU_VACCINE_UP	156	1.64878	0.0084395
GSE17721_POLYIC_VS_CPG_6H_BMDC_DN	147	1.64881	0.00844705
GSE40493_BCL6_KO_VS_WT_TREG_UP	139	1.64807	0.00848074
GSE30971_WBP7_HET_VS_KO_MACROPHAGE_4H_LPS_STIM_UP	138	1.64778	0.00850024
GSE21670_TGFB_VS_TGFB_AND_IL6_TREATED_STAT3_KO_CD4_TCELL_DN	146	1.64763	0.00850329
GSE15930_STIM_VS_STIM_AND_TRICHOSTATINA_72H_CD8_T_CELL_UP	144	1.64701	0.00856644
GSE33162_UNTREATED_VS_4H_LPS_STIM_HDAC3_KO_MACROPHAGE_DN	151	1.64645	0.00861667
GSE1460_DP_THYMOCYTE_VS_NAIVE_CD4_TCELL_CORD_BLOOD_UP	140	1.64516	0.00869921
GSE7219_WT_VS_NIK_NFKB2_KO_DC_DN	128	1.64542	0.00870058
GSE21360_NAIVE_VS_QUATERNARY_MEMORY_CD8_TCELL_UP	155	1.6452	0.00870578
GSE8515_CTRL_VS_IL1_4H_STIM_MAC_UP	115	1.64495	0.00871148
GSE27786_LIN_NEG_VS_MONO_MAC_UP	144	1.64423	0.00880448
GSE19923_E2A_KO_VS_HEB_AND_E2A_KO_DP_THYMOCYTE_UP	134	1.6438	0.00883995
GSE24292_WT_VS_PPARG_KO_MACROPHAGE_UP	145	1.64335	0.00887708
GSE3920_IFNA_VS_IFNG_TREATED_ENDOTHELIAL_CELL_DN	104	1.6435	0.00887884
GSE22601_DOUBLE_NEGATIVE_VS_CD4_SINGLE_POSITIVE_THYMOCYTE_DN	165	1.64338	0.00888146
GSE14308_TH17_VS_NAIVE_CD4_TCELL_UP	133	1.64312	0.00889129
GSE6674_ANTI_IGM_VS_ANTI_IGM_AND_CPG_STIM_BCELL_DN	162	1.64263	0.00891159
GSE29164_CD8_TCELL_VS_CD8_TCELL_AND_IL12_TREATED_MELANOMA_DAY7_DN	102	1.64272	0.00891595
GSE19941_IL10_KO_VS_IL10_KO_AND_NFKBP50_KO_UNSTIM_MACROPHAGE_DN	123	1.64222	0.00895139
GSE13485_DAY1_VS_DAY3_YF17D_VACCINE_PBMC_UP	28	-1.74407	0.00895796
GSE20715_WT_VS_TLR4_KO_48H_OZONE_LUNG_UP	113	1.6413	0.00905144
GSE3982_CENT_MEMORY_CD4_TCELL_VS_TH2_UP	132	1.64052	0.00913742
GSE17721_POLYIC_VS_PAM3CSK4_8H_BMDC_UP	153	1.63973	0.00922202
GSE18791_CTRL_VS_NEWCASTLE_VIRUS_DC_12H_UP	150	1.6391	0.00928327
GSE46606_UNSTIM_VS_CD40L_IL2_IL5_3DAY_STIMULATED_IRF4MID_SORTED_BCELL_UP	165	1.6386	0.00932475
GSE4142_PLASMA_CELL_VS_GC_BCELL_DN	133	1.63812	0.00937984
GSE23568_ID3_TRANSDUCED_VS_ID3_KO_CD8_TCELL_DN	171	1.63771	0.009412
GSE10239_NAIVE_VS_KLRG1HIGH_EFF_CD8_TCELL_DN	123	1.63694	0.0094923
GSE40273_XBP1_KO_VS_WT_TREG_UP	139	1.63663	0.0095035
GSE7568_IL4_VS_IL4_AND_TGFB_TREATED_MACROPHAGE_24H_DN	147	1.63614	0.0095572
GSE2770_TGFB_AND_IL4_ACT_VS_ACT_CD4_TCELL_2H_UP	146	1.63607	0.00955913
GSE3982_MAST_CELL_VS_TH1_UP	142	1.63565	0.00959552
GSE40068_CXCR5NEG_BCL6NEG_CD4_TCELL_VS_CXCR5POS_BCL6NEG_TFH_DN	147	1.6351	0.00965689
GSE17721_CTRL_VS_CPG_4H_BMDC_DN	118	1.63447	0.00970908
GSE26495_NAIVE_VS_PD1LOW_CD8_TCELL_DN	171	1.63404	0.00975546
GSE15624_CTRL_VS_3H_HALOFUGINONE_TREATED_CD4_TCELL_UP	118	1.63203	0.00998885
GSE15330_HSC_VS_MEGAKARYOCYTE_ERYTHROID_PROGENITOR_DN	107	1.63186	0.0100028
GSE4535_BM_DERIVED_DC_VS_FOLLICULAR_DC_UP	145	1.63092	0.0100752
GSE25123_CTRL_VS_IL4_STIM_MACROPHAGE_DN	141	1.63095	0.0100818
GSE21927_EL4_VS_MCA203_TUMOR_MONOCYTES_DN	93	1.6307	0.0100902
GSE27859_MACROPHAGE_VS_DC_UP	121	1.63041	0.0101144
GSE2770_UNTREATED_VS_IL12_TREATED_ACT_CD4_TCELL_48H_UP	145	1.62962	0.0101872
GSE21546_UNSTIM_VS_ANTI_CD3_STIM_DP_THYMOCYTES_UP	118	1.62927	0.0102191
GSE6259_FLT3L_INDUCED_DEC205_POS_DC_VS_CD4_TCELL_UP	130	1.62897	0.0102452
GSE40068_CXCR5POS_BCL6POS_TFH_VS_CXCR5NEG_BCL6NEG_CD4_TCELL_UP	141	1.6285	0.0102893
GSE21927_SPLENIC_C26GM_TUMOROUS_VS_BONE_MARROW_MONOCYTES_DN	136	1.62798	0.0103527
GSE9946_IMMATURE_VS_LISTERIA_INF_MATURE_DC_DN	55	1.6275	0.0104081
GSE35685_CD34POS_CD38NEG_VS_CD34POS_CD10POS_BONE_MARROW_DN	159	1.62732	0.0104239
GSE29614_CTRL_VS_DAY7_TIV_FLU_VACCINE_PBMC_DN	98	1.6268	0.0104641
GSE4142_NAIVE_BCELL_VS_PLASMA_CELL_DN	126	1.62684	0.0104699
GSE25677_MPL_VS_R848_STIM_BCELL_DN	138	1.62629	0.0105168
GSE26343_WT_VS_NFAT5_KO_MACROPHAGE_UP	157	1.62604	0.0105355
GSE43955_10H_VS_30H_ACT_CD4_TCELL_UP	122	1.62605	0.0105436
GSE20715_0H_VS_6H_OZONE_TLR4_KO_LUNG_DN	131	1.62579	0.0105645
GSE29618_PRE_VS_DAY7_POST_LAIV_FLU_VACCINE_MONOCYTE_DN	145	1.62563	0.0105777
GSE5589_LPS_AND_IL10_VS_LPS_AND_IL6_STIM_IL10_KO_MACROPHAGE_45MIN_DN	127	1.62531	0.0106122
GSE5542_UNTREATED_VS_IFNA_TREATED_EPITHELIAL_CELLS_6H_UP	140	1.62517	0.0106175
GSE37534_GW1929_VS_PIOGLITAZONE_TREATED_CD4_TCELL_PPARG1_FOXP3_TRANSDUCED_UP	121	-1.72624	0.0106788
GSE33425_CD161_HIGH_VS_INT_CD8_TCELL_UP	159	1.62386	0.0107848
GSE3203_INFLUENZA_INF_VS_IFNB_TREATED_LN_BCELL_UP	93	1.62375	0.0107922
GSE14415_TCONV_VS_FOXP3_KO_INDUCED_TREG_DN	111	1.62229	0.0110071
GSE7831_UNSTIM_VS_CPG_STIM_PDC_1H_DN	152	1.62193	0.011041
GSE8921_UNSTIM_0H_VS_TLR1_2_STIM_MONOCYTE_3H_UP	104	1.62171	0.0110592
GSE17721_CTRL_VS_CPG_12H_BMDC_DN	128	1.62163	0.0110629
GSE26890_CXCR1_NEG_VS_POS_EFFECTOR_CD8_TCELL_UP	161	1.62141	0.0110922
GSE13411_NAIVE_VS_IGM_MEMORY_BCELL_UP	103	1.62097	0.011108
GSE17721_LPS_VS_CPG_12H_BMDC_DN	139	1.62102	0.0111177
GSE15930_NAIVE_VS_24H_IN_VITRO_STIM_IL12_CD8_TCELL_DN	148	1.62112	0.0111226
GSE5679_PPARG_LIGAND_ROSIGLITAZONE_VS_ROSIGLITAZONE_AND_RARA_AGONIST_AM580_TREATED_DC_UP	154	1.62105	0.0111229
GSE37319_WT_VS_RC3H1_KO_CD44LOW_CD8_TCELL_UP	76	1.6207	0.0111316
GSE14415_ACT_TCONV_VS_ACT_NATURAL_TREG_DN	121	1.6203	0.0111662
GSE37301_GRANULOCYTE_MONOCYTE_PROGENITOR_VS_RAG2_KO_NK_CELL_DN	151	1.6201	0.0111907
GSE35825_UNTREATED_VS_IFNG_STIM_MACROPHAGE_UP	128	1.61934	0.0112774
GSE20484_MCSG_VS_CXCL4_MONOCYTE_DERIVED_MACROPHAGE_DN	152	1.6194	0.0112805
GSE22589_HEALTHY_VS_HIV_AND_SIV_INFECTED_DC_DN	151	1.61928	0.011282
GSE26351_UNSTIM_VS_WNT_PATHWAY_STIM_HEMATOPOIETIC_PROGENITORS_DN	152	1.6192	0.0112865
GSE39820_CTRL_VS_IL1B_IL6_IL23A_CD4_TCELL_DN	141	1.61891	0.0113107
GSE3203_UNTREATED_VS_IFNB_TREATED_LN_BCELL_UP	119	1.61853	0.0113536
GSE12839_CTRL_VS_IL12_TREATED_PBMC_UP	84	1.61819	0.0113985
GSE17721_CPG_VS_GARDIQUIMOD_0.5H_BMDC_UP	126	1.6181	0.0114041
GSE7509_FCGRIIB_VS_TNFA_IL1B_IL6_PGE_STIM_DC_UP	152	1.618	0.0114086
GSE17721_0.5H_VS_12H_CPG_BMDC_DN	151	1.6172	0.011447
GSE36009_WT_VS_NLRP10_KO_DC_DN	162	1.61757	0.0114524
GSE17721_PAM3CSK4_VS_GADIQUIMOD_1H_BMDC_DN	152	1.61703	0.0114535
GSE15930_NAIVE_VS_72H_IN_VITRO_STIM_CD8_TCELL_DN	147	1.61736	0.0114545
GSE1112_HY_CD8AB_VS_HY_CD8AA_THYMOCYTE_RTOC_CULTURE_DN	120	1.61721	0.0114557
GSE41867_NAIVE_VS_DAY8_LCMV_CLONE13_EFFECTOR_CD8_TCELL_UP	154	1.61741	0.0114567
GSE13229_IMM_VS_MATURE_NKCELL_UP	122	1.61745	0.01146
GSE21063_CTRL_VS_ANTI_IGM_STIM_BCELL_16H_UP	110	1.61691	0.01146
GSE18893_TCONV_VS_TREG_24H_TNF_STIM_UP	143	1.61722	0.0114644
GSE29617_DAY3_VS_DAY7_TIV_FLU_VACCINE_PBMC_2008_UP	117	1.61619	0.0115292
GSE39556_CD8A_DC_VS_NK_CELL_MOUSE_3H_POST_POLYIC_INJ_DN	158	1.61629	0.0115293
GSE2405_0H_VS_6H_A_PHAGOCYTOPHILUM_STIM_NEUTROPHIL_UP	136	1.61578	0.01158
GSE37532_WT_VS_PPARG_KO_VISCERAL_ADIPOSE_TISSUE_TREG_UP	127	1.61535	0.0116265
GSE18893_TCONV_VS_TREG_2H_TNF_STIM_DN	166	1.61522	0.0116339
GSE22443_NAIVE_VS_ACT_AND_IL12_TREATED_CD8_TCELL_DN	111	1.61501	0.0116553
GSE13484_UNSTIM_VS_3H_YF17D_VACCINE_STIM_PBMC_DN	125	1.61452	0.011683
GSE20152_SPHK1_KO_VS_HTNFA_OVEREXPRESS_ANKLE_DN	146	1.61461	0.0116843
GSE32901_TH1_VS_TH17_ENRICHED_CD4_TCELL_UP	123	1.61437	0.0116914
GSE40274_XBP1_VS_FOXP3_AND_XBP1_TRANSDUCED_ACTIVATED_CD4_TCELL_UP	152	1.61404	0.0117113
GSE18804_BRAIN_VS_COLON_TUMORAL_MACROPHAGE_UP	85	1.61409	0.011719
GSE7460_TCONV_VS_TREG_LN_DN	130	1.61389	0.0117196
GSE22886_NAIVE_CD8_TCELL_VS_MONOCYTE_DN	195	1.61372	0.0117312
GSE17721_CPG_VS_GARDIQUIMOD_2H_BMDC_DN	158	1.61303	0.0118124
GSE45365_NK_CELL_VS_CD8A_DC_MCMV_INFECTION_DN	98	1.61287	0.0118356
GSE1460_INTRATHYMIC_T_PROGENITOR_VS_DP_THYMOCYTE_UP	124	1.61281	0.0118395
GSE2770_TGFB_AND_IL4_VS_IL4_TREATED_ACT_CD4_TCELL_6H_DN	149	1.61217	0.0118612
GSE20366_CD103_KLRG1_DP_VS_DN_TREG_DN	134	1.61256	0.0118617
GSE18281_MEDULLARY_THYMOCYTE_VS_WHOLE_MEDULLA_THYMUS_DN	124	1.61219	0.011868
GSE22886_TH1_VS_TH2_48H_ACT_DN	161	1.61201	0.0118693
GSE27786_LSK_VS_CD4_TCELL_UP	144	1.61224	0.0118726
GSE17721_LPS_VS_GARDIQUIMOD_2H_BMDC_DN	153	1.61238	0.011873
GSE5589_WT_VS_IL10_KO_LPS_STIM_MACROPHAGE_45MIN_UP	115	1.61102	0.0120048
GSE2770_UNTREATED_VS_TGFB_AND_IL4_TREATED_ACT_CD4_TCELL_48H_UP	77	1.61041	0.0120714
GSE37416_12H_VS_48H_F_TULARENSIS_LVS_NEUTROPHIL_UP	175	1.61046	0.0120741
GSE13738_RESTING_VS_TCR_ACTIVATED_CD4_TCELL_DN	155	1.61002	0.0121031
GSE25088_CTRL_VS_IL4_STIM_STAT6_KO_MACROPHAGE_UP	93	1.61005	0.01211
GSE7852_TREG_VS_TCONV_FAT_DN	151	1.60952	0.0121796
GSE21927_GMCSF_IL6_VS_GMCSF_GCSF_TREATED_BONE_MARROW_DN	152	1.60919	0.0122174
GSE35825_IFNA_VS_IFNG_STIM_MACROPHAGE_DN	150	1.60919	0.0122276
GSE43955_1H_VS_20H_ACT_CD4_TCELL_WITH_TGFB_IL6_DN	108	1.60806	0.0123507
GSE8685_IL2_ACT_IL2_STARVED_VS_IL15_ACT_IL2_STARVED_CD4_TCELL_DN	139	1.60782	0.0123752
GSE27241_CTRL_VS_DIGOXIN_TREATED_RORGT_KO_CD4_TCELL_IN_TH17_POLARIZING_CONDITIONS_UP	115	1.60785	0.0123803
GSE3982_MAST_CELL_VS_BASOPHIL_UP	133	1.60738	0.012427
GSE9037_CTRL_VS_LPS_4H_STIM_BMDM_UP	136	1.6071	0.0124712
KAECH_NAIVE_VS_MEMORY_CD8_TCELL_UP	159	1.60698	0.0124756
GSE1460_INTRATHYMIC_T_PROGENITOR_VS_CD4_THYMOCYTE_DN	162	1.60649	0.0125292
GSE13738_RESTING_VS_BYSTANDER_ACTIVATED_CD4_TCELL_UP	110	1.60635	0.0125419
GSE14308_TH1_VS_TH17_UP	133	1.60593	0.0126046
GSE1432_1H_VS_6H_IFNG_MICROGLIA_DN	163	1.60558	0.0126495
GSE27291_0H_VS_7D_STIM_GAMMADELTA_TCELL_DN	142	1.60492	0.0127352
GSE31622_WT_VS_KLF3_KO_BCELL_UP	104	1.60424	0.0128155
GSE16385_MONOCYTE_VS_12H_IL4_TREATED_MACROPHAGE_UP	95	1.60289	0.0130018
GSE17186_MEMORY_VS_CD21LOW_TRANSITIONAL_BCELL_UP	138	1.60232	0.0130868
GSE13762_CTRL_VS_125_VITAMIND_DAY12_DC_DN	52	1.60207	0.0131124
GSE5503_PLN_DC_VS_SPLEEN_DC_ACTIVATED_ALLOGENIC_TCELL_DN	163	1.60169	0.013151
GSE17721_CTRL_VS_POLYIC_12H_BMDC_DN	125	1.60158	0.0131526
GSE5679_CTRL_VS_PPARG_LIGAND_ROSIGLITAZONE_AND_RARA_AGONIST_AM580_TREATED_DC_UP	145	1.60172	0.0131588
GSE35435_RESTING_VS_IL4_TREATED_MACROPHAGE_DN	109	1.60122	0.0132019
GSE22589_HEALTHY_VS_HIV_INFECTED_DC_UP	152	1.60111	0.0132075
GSE17721_CPG_VS_GARDIQUIMOD_6H_BMDC_UP	128	1.60084	0.0132422
GSE34156_UNTREATED_VS_24H_TLR1_TLR2_LIGAND_TREATED_MONOCYTE_UP	86	-1.7033	0.0132443
GSE19888_CTRL_VS_TCELL_MEMBRANES_ACT_MAST_CELL_PRETREAT_A3R_INH_UP	97	1.60064	0.0132561
GSE17721_CTRL_VS_CPG_6H_BMDC_DN	125	1.60034	0.0132865
GSE339_CD4POS_VS_CD4CD8DN_DC_IN_CULTURE_DN	109	-1.70463	0.0133467
GSE3691_IFN_PRODUCING_KILLER_DC_VS_CONVENTIONAL_DC_SPLEEN_DN	101	1.59962	0.0133891
GSE5142_CTRL_VS_HTERT_TRANSDUCED_CD8_TCELL_EARLY_PASSAGE_CLONE_UP	132	1.59913	0.0134462
GSE17721_LPS_VS_CPG_1H_BMDC_DN	140	1.59878	0.0134765
GSE26669_CTRL_VS_COSTIM_BLOCK_MLR_CD8_TCELL_UP	151	1.59878	0.0134876
GSE17721_POLYIC_VS_CPG_4H_BMDC_DN	126	1.59864	0.0134902
GSE7348_UNSTIM_VS_LPS_STIM_MACROPHAGE_DN	122	1.59815	0.0135549
KAECH_NAIVE_VS_DAY8_EFF_CD8_TCELL_DN	157	1.59792	0.0135787
GSE17721_12H_VS_24H_CPG_BMDC_DN	152	1.59719	0.0136762
GSE7460_CTRL_VS_TGFB_TREATED_ACT_CD8_TCELL_DN	108	1.59664	0.0137356
GSE17721_POLYIC_VS_CPG_2H_BMDC_UP	152	1.59646	0.0137519
GSE12845_IGD_POS_BLOOD_VS_PRE_GC_TONSIL_BCELL_DN	139	1.59602	0.0138236
GSE7764_IL15_TREATED_VS_CTRL_NK_CELL_24H_UP	138	1.59582	0.0138501
GSE12003_4D_VS_8D_CULTURE_BM_PROGENITOR_DN	70	1.59506	0.0139633
GSE21670_IL6_VS_TGFB_AND_IL6_TREATED_CD4_TCELL_UP	125	1.59466	0.0139797
GSE2770_TGFB_AND_IL4_VS_IL12_TREATED_ACT_CD4_TCELL_6H_DN	145	1.5948	0.0139884
GSE24671_BAKIMULC_VS_SENDAI_VIRUS_INFECTED_MOUSE_SPLENOCYTES_DN	149	1.59467	0.0139911
GSE14769_UNSTIM_VS_80MIN_LPS_BMDM_DN	129	1.59484	0.0139927
GSE22601_DOUBLE_POSITIVE_VS_CD8_SINGLE_POSITIVE_THYMOCYTE_UP	167	1.59448	0.0139988
GSE27786_BCELL_VS_NKTCELL_UP	145	1.59468	0.0140025
GSE29618_LAIV_VS_TIV_FLU_VACCINE_DAY7_BCELL_DN	164	1.59412	0.0140187
GSE36476_CTRL_VS_TSST_ACT_72H_MEMORY_CD4_TCELL_OLD_DN	134	1.59415	0.014027
GSE3720_LPS_VS_PMA_STIM_VD2_GAMMADELTA_TCELL_UP	75	1.59376	0.01406
GSE30971_2H_VS_4H_LPS_STIM_MACROPHAGE_WBP7_HET_DN	62	1.59346	0.014091
GSE16522_ANTI_CD3CD28_STIM_VS_UNSTIM_MEMORY_CD8_TCELL_DN	160	1.59339	0.0140998
GSE16385_UNTREATED_VS_12H_ROSIGLITAZONE_TREATED_MACROPHAGE_DN	98	-1.69113	0.0141156
GSE20366_EX_VIVO_VS_DEC205_CONVERSION_DN	133	1.59313	0.0141247
KAECH_DAY15_EFF_VS_MEMORY_CD8_TCELL_UP	149	1.59302	0.0141375
GSE46606_UNSTIM_VS_CD40L_IL2_IL5_3DAY_STIMULATED_IRF4MID_SORTED_BCELL_DN	145	1.59294	0.0141402
GSE10094_LCMV_VS_LISTERIA_IND_EFF_CD4_TCELL_DN	78	-1.69212	0.0142392
GSE22935_24H_VS_48H_MBOVIS_BCG_STIM_MACROPHAGE_UP	100	1.592	0.0142609
GSE27291_0H_VS_6H_STIM_GAMMADELTA_TCELL_DN	100	1.59184	0.0142795
GSE13547_WT_VS_ZFX_KO_BCELL_ANTI_IGM_STIM_12H_UP	34	-1.69532	0.014295
GSE45881_CXCR6HI_VS_CXCR1LO_COLONIC_LAMINA_PROPRIA_UP	164	1.59159	0.0143062
GSE30971_WBP7_HET_VS_KO_MACROPHAGE_DN	133	1.5908	0.0144274
GSE11924_TFH_VS_TH2_CD4_TCELL_UP	161	-1.69241	0.014473
GSE21033_CTRL_VS_POLYIC_STIM_DC_3H_UP	153	1.59026	0.014494
GSE39556_CD8A_DC_VS_NK_CELL_UP	143	1.58997	0.0145246
GSE6259_FLT3L_INDUCED_33D1_POS_DC_VS_BCELL_UP	152	1.59005	0.0145263
GSE339_EX_VIVO_VS_IN_CULTURE_CD4CD8DN_DC_DN	145	1.58971	0.014569
GSE37532_VISCERAL_ADIPOSE_TISSUE_VS_LN_DERIVED_PPARG_KO_TCONV_CD4_TCELL_DN	39	-1.68678	0.0145955
GSE11864_UNTREATED_VS_CSF1_IFNG_PAM3CYS_IN_MAC_UP	157	1.58924	0.0146454
GSE34156_UNTREATED_VS_24H_TLR1_TLR2_LIGAND_TREATED_MONOCYTE_DN	131	1.58886	0.0147045
GSE31082_CD4_VS_CD8_SP_THYMOCYTE_UP	147	1.58872	0.0147146
GSE8685_IL2_STARVED_VS_IL15_ACT_IL2_STARVED_CD4_TCELL_UP	140	1.58859	0.0147288
GSE42724_NAIVE_BCELL_VS_PLASMABLAST_DN	145	1.58843	0.0147508
GSE17721_PAM3CSK4_VS_CPG_6H_BMDC_DN	139	1.58798	0.0147604
GSE13229_IMM_VS_INTMATURE_NKCELL_DN	155	1.58811	0.0147632
GSE17721_CTRL_VS_PAM3CSK4_4H_BMDC_UP	152	1.58802	0.0147652
GSE42021_TCONV_PLN_VS_CD24HI_TCONV_THYMUS_UP	163	1.58825	0.0147669
GSE17721_CTRL_VS_PAM3CSK4_8H_BMDC_UP	152	1.58814	0.014771
GSE17721_POLYIC_VS_PAM3CSK4_4H_BMDC_DN	150	1.58759	0.0148051
GSE41867_NAIVE_VS_EFFECTOR_CD8_TCELL_DN	159	1.58749	0.0148092
GSE24210_CTRL_VS_IL35_TREATED_TCONV_CD4_TCELL_UP	147	1.58682	0.0148885
GSE37416_0H_VS_24H_F_TULARENSIS_LVS_NEUTROPHIL_DN	152	1.58657	0.0149073
GSE30153_LUPUS_VS_HEALTHY_DONOR_BCELL_UP	120	1.58636	0.0149379
GSE26030_UNSTIM_VS_RESTIM_TH17_DAY15_POST_POLARIZATION_UP	115	1.58609	0.0149437
GSE3982_CTRL_VS_LPS_4H_MAC_DN	149	1.58595	0.0149505
GSE29618_BCELL_VS_MONOCYTE_UP	143	1.58609	0.0149566
GSE3720_LPS_VS_PMA_STIM_VD1_GAMMADELTA_TCELL_UP	93	1.58615	0.0149655
GSE6259_33D1_POS_DC_VS_CD4_TCELL_DN	119	1.58504	0.0150872
GSE20715_0H_VS_48H_OZONE_TLR4_KO_LUNG_DN	132	1.58472	0.0151303
GSE28449_WT_VS_LRF_KO_GERMINAL_CENTER_BCELL_UP	85	1.5845	0.0151625
GSE9960_GRAM_NEG_VS_GRAM_NEG_AND_POS_SEPSIS_PBMC_DN	144	1.58432	0.015179
GSE9960_GRAM_NEG_VS_GRAM_POS_SEPSIS_PBMC_DN	152	1.58366	0.0152409
GSE17721_CPG_VS_GARDIQUIMOD_12H_BMDC_DN	144	1.58372	0.0152461
GSE19941_IL10_KO_VS_IL10_KO_AND_NFKBP50_KO_LPS_STIM_MACROPHAGE_DN	154	1.58377	0.0152503
GSE3920_IFNB_VS_IFNG_TREATED_ENDOTHELIAL_CELL_DN	134	1.58334	0.0152749
GSE15930_NAIVE_VS_48H_IN_VITRO_STIM_IL12_CD8_TCELL_UP	137	-1.68095	0.0152972
GSE1432_1H_VS_24H_IFNG_MICROGLIA_DN	167	1.58304	0.0153225
GSE27786_LSK_VS_LIN_NEG_CELL_DN	126	1.58298	0.0153231
GSE40274_FOXP3_VS_FOXP3_AND_SATB1_TRANSDUCED_ACTIVATED_CD4_TCELL_DN	124	1.58252	0.0153998
GSE40274_CTRL_VS_FOXP3_TRANSDUCED_ACTIVATED_CD4_TCELL_DN	161	1.58231	0.0154276
GSE7348_LPS_VS_TOLERIZED_AND_LPS_STIM_MACROPHAGE_DN	125	1.58156	0.0155352
GSE1925_CTRL_VS_24H_IFNG_STIM_IFNG_PRIMED_MACROPHAGE_UP	144	1.58138	0.0155579
GSE31082_DP_VS_CD4_SP_THYMOCYTE_UP	144	1.58032	0.0157225
GSE40274_CTRL_VS_FOXP3_AND_HELIOS_TRANSDUCED_ACTIVATED_CD4_TCELL_DN	151	1.57983	0.0158082
GSE28737_WT_VS_BCL6_HET_MARGINAL_ZONE_BCELL_DN	131	1.57971	0.0158162
GSE37301_MULTIPOTENT_PROGENITOR_VS_CD4_TCELL_UP	118	1.57883	0.0159559
GSE43863_TFH_VS_LY6C_INT_CXCR5POS_EFFECTOR_CD4_TCELL_DN	112	1.57869	0.015956
GSE36476_CTRL_VS_TSST_ACT_40H_MEMORY_CD4_TCELL_OLD_DN	141	1.57838	0.0160189
GSE7348_UNSTIM_VS_TOLERIZED_AND_LPS_STIM_MACROPHAGE_DN	116	1.57793	0.0160836
GSE2770_UNTREATED_VS_TGFB_AND_IL4_TREATED_ACT_CD4_TCELL_2H_DN	142	1.57742	0.0161803
GSE37534_UNTREATED_VS_GW1929_TREATED_CD4_TCELL_PPARG1_AND_FOXP3_TRASDUCED_UP	137	1.57613	0.0164188
GSE11961_FOLLICULAR_BCELL_VS_MARGINAL_ZONE_BCELL_UP	106	1.57561	0.0165151
GSE3982_BCELL_VS_BASOPHIL_DN	129	1.57543	0.0165273
GSE40277_EOS_AND_LEF1_TRANSDUCED_VS_CTRL_CD4_TCELL_DN	153	1.5752	0.0165607
GSE45365_HEALTHY_VS_MCMV_INFECTION_BCELL_IFNAR_KO_UP	123	1.57494	0.0166007
GSE27786_CD4_VS_CD8_TCELL_DN	136	1.57377	0.0168024
GSE17721_LPS_VS_GARDIQUIMOD_6H_BMDC_DN	154	1.5738	0.0168108
GSE14308_TH2_VS_TH17_UP	128	1.57357	0.0168287
GSE22025_UNTREATED_VS_PROGESTERONE_TREATED_CD4_TCELL_DN	135	1.57325	0.016875
GSE11864_CSF1_IFNG_VS_CSF1_IFNG_PAM3CYS_IN_MAC_UP	158	1.57309	0.0168953
GSE11961_MEMORY_BCELL_DAY7_VS_GERMINAL_CENTER_BCELL_DAY7_UP	134	1.57271	0.0169454
GSE13484_12H_VS_3H_YF17D_VACCINE_STIM_PBMC_UP	159	1.57246	0.0169801
GSE3982_EOSINOPHIL_VS_TH2_DN	156	1.57192	0.0170787
GSE2770_TGFB_AND_IL4_VS_IL4_TREATED_ACT_CD4_TCELL_2H_DN	104	1.57164	0.0171199
GSE17721_PAM3CSK4_VS_GADIQUIMOD_8H_BMDC_DN	151	1.57114	0.0171429
GSE11864_UNTREATED_VS_CSF1_IFNG_PAM3CYS_IN_MAC_DN	131	1.57117	0.0171505
GSE24972_WT_VS_IRF8_KO_MARGINAL_ZONE_SPLEEN_BCELL_UP	126	1.57121	0.0171571
GSE29617_CTRL_VS_TIV_FLU_VACCINE_PBMC_2008_DN	149	1.57122	0.0171705
GSE13306_LAMINA_PROPRIA_VS_SPLEEN_TREG_UP	138	1.57123	0.0171819
GSE25123_WT_VS_PPARG_KO_MACROPHAGE_IL4_AND_ROSIGLITAZONE_STIM_DN	138	1.57128	0.0171829
GSE22886_NAIVE_TCELL_VS_MONOCYTE_DN	192	1.56888	0.0175605
GSE4142_NAIVE_VS_GC_BCELL_DN	125	1.56896	0.0175618
GSE11864_CSF1_PAM3CYS_VS_CSF1_IFNG_PAM3CYS_IN_MAC_UP	128	1.5682	0.0176728
GSE24814_STAT5_KO_VS_WT_PRE_BCELL_DN	150	1.56827	0.0176789
GSE35685_CD34POS_CD10NEG_CD62LPOS_VS_CD34POS_CD10POS_BONE_MARROW_UP	162	1.56796	0.0177065
GSE25088_WT_VS_STAT6_KO_MACROPHAGE_ROSIGLITAZONE_STIM_UP	139	1.56775	0.0177354
GSE16385_IFNG_TNF_VS_IL4_STIM_MACROPHAGE_UP	141	1.56733	0.0178106
GSE29618_MONOCYTE_VS_PDC_DAY7_FLU_VACCINE_DN	150	1.56694	0.0178743
GSE21670_UNTREATED_VS_TGFB_IL6_TREATED_STAT3_KO_CD4_TCELL_UP	127	1.56672	0.0179192
GSE39110_DAY3_VS_DAY6_POST_IMMUNIZATION_CD8_TCELL_WITH_IL2_TREATMENT_DN	143	1.56634	0.0179772
GSE36476_CTRL_VS_TSST_ACT_16H_MEMORY_CD4_TCELL_YOUNG_DN	165	1.56639	0.0179807
GSE24634_NAIVE_CD4_TCELL_VS_DAY5_IL4_CONV_TREG_DN	169	1.56604	0.0180283
GSE36078_UNTREATED_VS_AD5_T425A_HEXON_INF_MOUSE_LUNG_DC_DN	111	1.56584	0.0180642
GSE6259_CD4_TCELL_VS_CD8_TCELL_DN	132	1.56579	0.0180644
GSE1460_CORD_VS_ADULT_BLOOD_NAIVE_CD4_TCELL_UP	127	1.56525	0.0181668
GSE42021_CD24INT_VS_CD24LOW_TREG_THYMUS_UP	113	1.56494	0.0182337
GSE3691_IFN_PRODUCING_KILLER_DC_VS_PLASMACYTOID_DC_SPLEEN_UP	149	1.56483	0.0182366
GSE15330_MEGAKARYOCYTE_ERYTHROID_VS_GRANULOCYTE_MONOCYTE_PROGENITOR_UP	147	1.56476	0.0182367
GSE41867_DAY15_EFFECTOR_VS_DAY30_MEMORY_CD8_TCELL_LCMV_ARMSTRONG_UP	102	1.56425	0.0183314
GSE29618_BCELL_VS_MDC_DAY7_FLU_VACCINE_DN	182	1.56402	0.0183622
GSE7568_IL4_TGFB_DEXAMETHASONE_VS_IL4_TGFB_TREATED_MACROPHAGE_UP	138	1.56391	0.0183846
GSE9037_CTRL_VS_LPS_1H_STIM_BMDM_UP	130	1.56366	0.018422
GSE41176_UNSTIM_VS_ANTI_IGM_STIM_BCELL_3H_DN	151	1.56348	0.0184311
GSE27786_BCELL_VS_CD8_TCELL_UP	137	1.56348	0.0184462
GSE27786_LSK_VS_CD8_TCELL_UP	128	1.56323	0.0184758
GSE5503_PLN_DC_VS_SPLEEN_DC_ACTIVATED_ALLOGENIC_TCELL_UP	110	1.56307	0.0184831
GSE2770_IL12_ACT_VS_ACT_CD4_TCELL_2H_UP	125	1.56294	0.018496
GSE18791_CTRL_VS_NEWCASTLE_VIRUS_DC_8H_UP	154	1.5626	0.0185601
GSE16266_CTRL_VS_LPS_STIM_MEF_DN	94	-1.66209	0.0185953
GSE3039_NKT_CELL_VS_B1_BCELL_DN	135	1.56229	0.0186109
GSE26351_UNSTIM_VS_BMP_PATHWAY_STIM_HEMATOPOIETIC_PROGENITORS_DN	116	-1.66081	0.0186374
GSE17974_1.5H_VS_72H_IL4_AND_ANTI_IL12_ACT_CD4_TCELL_UP	150	1.56181	0.0187006
GSE21033_3H_VS_12H_POLYIC_STIM_DC_DN	59	-1.65844	0.0187216
GSE21546_WT_VS_SAP1A_KO_DP_THYMOCYTES_DN	90	1.5614	0.0187864
GSE45365_WT_VS_IFNAR_KO_BCELL_MCMV_INFECTION_UP	103	1.561	0.0188593
GSE7218_UNSTIM_VS_ANTIGEN_STIM_THROUGH_IGM_BCELL_DN	48	1.56049	0.0189437
GSE360_T_GONDII_VS_B_MALAYI_HIGH_DOSE_DC_DN	140	1.56037	0.0189496
GSE43863_TFH_VS_LY6C_LOW_CXCR5NEG_EFFECTOR_CD4_TCELL_UP	144	1.56051	0.0189516
GSE15624_3H_VS_6H_HALOFUGINONE_TREATED_CD4_TCELL_DN	99	1.55997	0.0190322
GSE17301_IFNA2_VS_IFNA5_STIM_ACD3_ACD28_ACT_CD8_TCELL_UP	161	1.55941	0.019127
GSE37301_RAG2_KO_VS_RAG2_AND_ETS1_KO_NK_CELL_UP	135	1.55947	0.0191313
GSE13484_3H_UNSTIM_VS_YF17D_VACCINE_STIM_PBMC_DN	142	1.55922	0.0191586
GSE17721_LPS_VS_CPG_2H_BMDC_UP	126	1.55908	0.0191736
GSE37416_CTRL_VS_6H_F_TULARENSIS_LVS_NEUTROPHIL_DN	144	1.55887	0.0192097
GSE30971_CTRL_VS_LPS_STIM_MACROPHAGE_WBP7_KO_2H_UP	124	1.55877	0.0192173
GSE1925_3H_VS_24H_IFNG_STIM_IFNG_PRIMED_MACROPHAGE_UP	147	1.55831	0.0192935
GSE23321_CENTRAL_VS_EFFECTOR_MEMORY_CD8_TCELL_DN	137	1.55813	0.0193157
GSE26488_HDAC7_KO_VS_VP16_TRANSGENIC_HDAC7_KO_DOUBLE_POSITIVE_THYMOCYTE_DN	117	1.55701	0.0195285
GSE15659_NONSUPPRESSIVE_TCELL_VS_ACTIVATED_TREG_DN	119	1.55648	0.0196438
GSE14350_TREG_VS_TEFF_IN_IL2RB_KO_UP	159	1.55619	0.0197004
GSE339_EX_VIVO_VS_IN_CULTURE_CD8POS_DC_UP	159	1.55552	0.019806
GSE3039_ALPHABETA_CD8_TCELL_VS_B2_BCELL_UP	151	1.55557	0.0198127
GSE17721_LPS_VS_GARDIQUIMOD_8H_BMDC_UP	129	1.55524	0.0198475
GSE17721_POLYIC_VS_GARDIQUIMOD_6H_BMDC_UP	138	1.55528	0.0198506
GSE5589_IL6_KO_VS_IL10_KO_LPS_STIM_MACROPHAGE_45MIN_DN	137	1.55467	0.0199535
GSE24210_RESTING_TREG_VS_TCONV_UP	159	1.5547	0.0199575
GSE5589_WT_VS_IL6_KO_LPS_STIM_MACROPHAGE_45MIN_UP	140	1.55428	0.020026
GSE20366_TREG_VS_NAIVE_CD4_TCELL_HOMEOSTATIC_CONVERSION_UP	122	1.55402	0.0200524
GSE46606_UNSTIM_VS_CD40L_IL2_IL5_DAY1_STIMULATED_BCELL_DN	150	1.55375	0.0200628
GSE17721_LPS_VS_CPG_12H_BMDC_UP	143	1.55402	0.0200683
GSE6092_UNSTIM_VS_IFNG_STIM_ENDOTHELIAL_CELL_UP	152	1.55376	0.0200778
GSE22935_24H_VS_48H_MBOVIS_BCG_STIM_MYD88_KO_MACROPHAGE_UP	124	1.5538	0.0200883
GSE24142_EARLY_THYMIC_PROGENITOR_VS_DN2_THYMOCYTE_ADULT_UP	144	1.553	0.0202271
GSE42724_MEMORY_BCELL_VS_PLASMABLAST_DN	154	1.55291	0.020232
GSE29949_CD8_NEG_DC_SPLEEN_VS_DC_BRAIN_UP	71	-1.64451	0.0203082
GSE37533_UNTREATED_VS_PIOGLIZATONE_TREATED_CD4_TCELL_PPARG1_AND_FOXP3_TRASDUCED_DN	168	-1.64594	0.0203233
GSE25088_WT_VS_STAT6_KO_MACROPHAGE_IL4_STIM_UP	148	-1.64722	0.0203315
GSE30962_PRIMARY_VS_SECONDARY_ACUTE_LCMV_INF_CD8_TCELL_DN	121	1.55229	0.0203624
GSE20151_CTRL_VS_FUSOBACT_NUCLEATUM_NEUTROPHIL_UP	101	-1.64838	0.0203994
GSE6092_UNSTIM_VS_IFNG_STIM_AND_B_BURGDORFERI_INF_ENDOTHELIAL_CELL_DN	67	-1.64264	0.0205133
GSE12392_WT_VS_IFNB_KO_CD8A_NEG_SPLEEN_DC_UP	158	1.55116	0.0206075
GSE15330_HSC_VS_LYMPHOID_PRIMED_MULTIPOTENT_PROGENITOR_IKAROS_KO_UP	145	1.55118	0.0206219
GSE1432_6H_VS_24H_IFNG_MICROGLIA_UP	150	1.55098	0.0206238
GSE17721_0.5H_VS_8H_POLYIC_BMDC_DN	130	1.55071	0.020667
GSE24142_ADULT_VS_FETAL_EARLY_THYMIC_PROGENITOR_UP	129	1.55053	0.0206733
GSE21670_IL6_VS_TGFB_AND_IL6_TREATED_STAT3_KO_CD4_TCELL_UP	142	1.55059	0.0206734
GSE39022_LN_VS_SPLEEN_DC_DN	155	1.55021	0.020721
GSE29618_PRE_VS_DAY7_POST_LAIV_FLU_VACCINE_MDC_DN	132	1.55013	0.0207227
GSE4748_CTRL_VS_LPS_STIM_DC_3H_UP	113	1.55006	0.0207254
GSE3400_UNTREATED_VS_IFNB_TREATED_MEF_DN	81	-1.63978	0.0208438
GSE360_LOW_DOSE_B_MALAYI_VS_M_TUBERCULOSIS_MAC_DN	143	1.54942	0.020867
GSE22886_IGA_VS_IGM_MEMORY_BCELL_UP	125	1.54905	0.0209438
GSE17721_LPS_VS_POLYIC_2H_BMDC_UP	128	1.54715	0.0213854
GSE17721_CTRL_VS_GARDIQUIMOD_24H_BMDC_DN	140	1.54721	0.0213923
GSE3982_MAC_VS_BASOPHIL_UP	132	1.54639	0.0215016
GSE17721_PAM3CSK4_VS_GADIQUIMOD_24H_BMDC_DN	135	1.54642	0.021514
GSE17721_PAM3CSK4_VS_CPG_1H_BMDC_DN	138	1.54649	0.0215147
GSE9037_CTRL_VS_LPS_1H_STIM_IRAK4_KO_BMDM_DN	116	1.54653	0.0215225
GSE17721_PAM3CSK4_VS_GADIQUIMOD_2H_BMDC_DN	154	1.54625	0.021525
GSE17721_PAM3CSK4_VS_CPG_4H_BMDC_DN	139	1.54618	0.0215333
GSE19941_LPS_VS_LPS_AND_IL10_STIM_IL10_KO_MACROPHAGE_DN	95	1.54597	0.021562
GSE14769_UNSTIM_VS_80MIN_LPS_BMDM_UP	152	1.54504	0.0217686
GSE17721_CTRL_VS_LPS_6H_BMDC_DN	120	1.54507	0.0217811
GSE26488_WT_VS_HDAC7_DELTAP_TG_OT2_THYMOCYTE_WITH_PEPTIDE_INJECTION_DN	129	1.54414	0.0219773
GSE17974_CTRL_VS_ACT_IL4_AND_ANTI_IL12_24H_CD4_TCELL_UP	148	1.544	0.0220047
GSE27786_BCELL_VS_NKCELL_UP	121	1.54377	0.0220417
GSE39110_UNTREATED_VS_IL2_TREATED_CD8_TCELL_DAY6_POST_IMMUNIZATION_DN	135	1.54352	0.0220885
GSE17974_0H_VS_0.5H_IN_VITRO_ACT_CD4_TCELL_UP	98	-1.63341	0.0221042
GSE14415_NATURAL_TREG_VS_TCONV_UP	106	1.54322	0.0221233
GSE26290_CTRL_VS_AKT_INHIBITOR_TREATED_ANTI_CD3_AND_IL2_STIM_CD8_TCELL_DN	157	1.54327	0.0221253
GSE14386_UNTREATED_VS_IFNA_TREATED_ACT_PBMC_MS_PATIENT_DN	109	1.54306	0.0221442
GSE21033_CTRL_VS_POLYIC_STIM_DC_6H_DN	85	1.54276	0.0222013
GSE2770_IL12_VS_TGFB_AND_IL12_TREATED_ACT_CD4_TCELL_48H_UP	141	1.54237	0.0222751
GSE8868_SPLEEN_VS_INTESTINE_CD11B_POS_CD11C_NEG_DC_UP	148	1.5417	0.0224142
GSE40273_EOS_KO_VS_WT_TREG_UP	166	1.54161	0.022419
GSE12845_PRE_GC_VS_DARKZONE_GC_TONSIL_BCELL_DN	166	1.54121	0.0224822
GSE27786_LIN_NEG_VS_MONO_MAC_DN	127	1.54126	0.0224907
GSE17721_POLYIC_VS_PAM3CSK4_1H_BMDC_UP	156	1.54106	0.0225028
GSE15330_MEGAKARYOCYTE_ERYTHROID_PROGENITOR_VS_PRO_BCELL_DN	145	1.54078	0.0225532
GSE21927_C26GM_VS_4T1_TUMOR_MONOCYTE_BALBC_UP	136	1.54069	0.0225623
GSE7460_FOXP3_MUT_VS_HET_ACT_TCONV_DN	94	1.54035	0.0226425
GSE32986_GMCSF_VS_GMCSF_AND_CURDLAN_HIGHDOSE_STIM_DC_UP	145	1.53953	0.0228191
GSE13306_TREG_VS_TCONV_SPLEEN_DN	120	1.53954	0.0228348
GSE7460_TREG_VS_TCONV_ACT_UP	122	1.5392	0.0228535
GSE29618_PDC_VS_MDC_DAY7_FLU_VACCINE_UP	144	1.53927	0.0228561
GSE2770_UNTREATED_VS_IL4_TREATED_ACT_CD4_TCELL_48H_DN	130	1.53932	0.0228595
GSE19888_ADENOSINE_A3R_ACT_VS_TCELL_MEMBRANES_ACT_AND_A3R_INH_PRETREAT_IN_MAST_CELL_DN	109	-1.62941	0.0228961
GSE13547_CTRL_VS_ANTI_IGM_STIM_BCELL_2H_DN	86	1.53847	0.0230009
GSE42724_B1_BCELL_VS_PLASMABLAST_DN	157	1.53838	0.0230026
GSE13946_CTRL_VS_DSS_COLITIS_GD_TCELL_FROM_COLON_UP	136	1.53847	0.0230176
GSE3982_DC_VS_TH2_DN	126	1.53799	0.0230967
GSE27786_BCELL_VS_CD4_TCELL_UP	149	1.53786	0.0231105
GSE22886_NAIVE_CD8_TCELL_VS_DC_UP	172	1.53773	0.0231269
GSE26156_DOUBLE_POSITIVE_VS_CD4_SINGLE_POSITIVE_THYMOCYTE_DN	157	1.53753	0.0231545
GSE8685_IL15_ACT_IL2_STARVED_VS_IL21_ACT_IL2_STARVED_CD4_TCELL_DN	114	1.53673	0.0233135
GSE13762_CTRL_VS_125_VITAMIND_DAY12_DC_UP	68	1.53684	0.0233166
GSE30971_WBP7_HET_VS_KO_MACROPHAGE_2H_LPS_STIM_UP	135	1.53677	0.0233233
GSE2770_UNTREATED_VS_IL4_TREATED_ACT_CD4_TCELL_2H_DN	134	1.53657	0.023324
GSE32533_MIR17_KO_VS_MIR17_OVEREXPRESS_ACT_CD4_TCELL_UP	144	1.53663	0.0233253
GSE36527_CD62L_HIGH_VS_CD62L_LOW_TREG_CD69_NEG_KLRG1_NEG_UP	157	1.53627	0.0233649
GSE24671_CTRL_VS_SENDAI_VIRUS_INFECTED_MOUSE_SPLENOCYTES_UP	108	1.53634	0.0233661
GSE30083_SP1_VS_SP4_THYMOCYTE_DN	152	1.53611	0.0233886
GSE7852_TREG_VS_TCONV_FAT_UP	130	1.53547	0.0235464
GSE37533_PPARG1_FOXP3_VS_FOXP3_TRANSDUCED_CD4_TCELL_UP	132	1.53524	0.0235611
GSE21063_CTRL_VS_ANTI_IGM_STIM_BCELL_8H_UP	89	1.53531	0.0235615
GSE30962_PRIMARY_VS_SECONDARY_CHRONIC_LCMV_INF_CD8_TCELL_DN	117	1.53447	0.023757
GSE27786_LIN_NEG_VS_CD8_TCELL_UP	135	1.53331	0.0240333
GSE36476_CTRL_VS_TSST_ACT_72H_MEMORY_CD4_TCELL_OLD_UP	131	1.53228	0.0242948
GSE15139_GMCSF_TREATED_VS_UNTREATED_NEUTROPHILS_UP	147	1.53167	0.0244485
GSE5542_UNTREATED_VS_IFNA_AND_IFNG_TREATED_EPITHELIAL_CELLS_24H_DN	136	1.53148	0.0244775
GSE14699_NAIVE_VS_DELETIONAL_TOLERANCE_CD8_TCELL_UP	97	1.53074	0.0246705
GSE8621_LPS_PRIMED_UNSTIM_VS_LPS_PRIMED_AND_LPS_STIM_MACROPHAGE_UP	137	-1.62021	0.0247265
GSE1448_CTRL_VS_ANTI_VBETA5_DP_THYMOCYTE_UP	147	1.53034	0.024773
GSE15330_LYMPHOID_MULTIPOTENT_VS_MEGAKARYOCYTE_ERYTHROID_PROGENITOR_UP	140	1.53022	0.0247888
GSE15750_WT_VS_TRAF6KO_DAY10_EFF_CD8_TCELL_DN	65	-1.62102	0.0248127
GSE14769_UNSTIM_VS_60MIN_LPS_BMDM_DN	149	1.53001	0.0248328
GSE21380_TFH_VS_GERMINAL_CENTER_TFH_CD4_TCELL_UP	111	-1.61767	0.0248379
GSE42021_CD24HI_TREG_VS_CD24HI_TCONV_THYMUS_UP	172	-1.61617	0.0249162
GSE27786_ERYTHROBLAST_VS_NEUTROPHIL_UP	105	1.52897	0.0250201
GSE42088_UNINF_VS_LEISHMANIA_INF_DC_24H_UP	180	1.52923	0.0250221
GSE12845_IGD_NEG_BLOOD_VS_PRE_GC_TONSIL_BCELL_DN	139	1.5291	0.0250241
GSE3039_NKT_CELL_VS_ALPHABETA_CD8_TCELL_UP	146	1.52901	0.0250242
GSE36888_STAT5_AB_KNOCKIN_VS_WT_TCELL_IL2_TREATED_17H_UP	167	1.52916	0.0250248
GSE17721_CTRL_VS_LPS_2H_BMDC_DN	114	1.52881	0.0250483
GSE36888_UNTREATED_VS_IL2_TREATED_STAT5_AB_KNOCKIN_TCELL_2H_DN	127	1.52861	0.0250885
GSE33162_HDAC3_KO_VS_HDAC3_KO_MACROPHAGE_UP	130	-1.61791	0.0251249
GSE9960_GRAM_POS_VS_GRAM_NEG_AND_POS_SEPSIS_PBMC_UP	155	1.52807	0.0251735
GSE360_HIGH_DOSE_B_MALAYI_VS_M_TUBERCULOSIS_MAC_DN	136	1.52821	0.0251838
GSE14308_TH2_VS_TH1_DN	128	1.52811	0.0251846
GSE21670_STAT3_KO_VS_WT_CD4_TCELL_TGFB_IL6_TREATED_DN	156	1.52783	0.0252254
GSE32164_ALTERNATIVELY_ACT_M2_VS_CMYC_INHIBITED_MACROPHAGE_DN	142	1.52695	0.0254298
GSE22611_NOD2_TRANSD_VS_CTRL_TRANSD_HEK293_MDP_STIM_6H_UP	108	1.5268	0.0254525
GSE20366_EX_VIVO_VS_DEC205_CONVERSION_NAIVE_CD4_TCELL_DN	99	1.52652	0.0255125
GSE369_PRE_VS_POST_IL6_INJECTION_IFNG_KO_LIVER_DN	129	1.526	0.0256282
GSE18893_CTRL_VS_TNF_TREATED_TCONV_24H_DN	107	1.52591	0.0256397
GSE29618_MONOCYTE_VS_PDC_DAY7_FLU_VACCINE_UP	192	1.52563	0.0257037
GSE40666_NAIVE_VS_EFFECTOR_CD8_TCELL_DN	132	1.52507	0.0258375
GSE42021_TCONV_PLN_VS_TREG_PRECURSORS_THYMUS_UP	131	1.52488	0.0258743
GSE15750_DAY6_VS_DAY10_EFF_CD8_TCELL_UP	95	1.52479	0.0258848
GSE18791_CTRL_VS_NEWCASTLE_VIRUS_DC_18H_UP	164	1.52459	0.0259215
GSE43955_1H_VS_20H_ACT_CD4_TCELL_DN	123	1.52376	0.0261282
GSE12845_IGD_POS_BLOOD_VS_NAIVE_TONSIL_BCELL_DN	154	1.52277	0.0263961
GSE7460_WT_VS_FOXP3_HET_ACT_WITH_TGFB_TCONV_DN	108	1.52262	0.0264044
GSE27786_NEUTROPHIL_VS_MONO_MAC_DN	130	1.52253	0.0264162
GSE22432_PDC_VS_TGFB1_TREATEDCOMMON_DC_PROGENITOR_DN	161	1.52241	0.026427
GSE1925_CTRL_VS_IFNG_PRIMED_MACROPHAGE_24H_IFNG_STIM_DN	148	1.52181	0.026493
GSE17974_CTRL_VS_ACT_IL4_AND_ANTI_IL12_12H_CD4_TCELL_UP	146	1.52182	0.0265124
GSE3982_EOSINOPHIL_VS_NKCELL_DN	137	1.52201	0.0265228
GSE11057_NAIVE_VS_EFF_MEMORY_CD4_TCELL_DN	152	1.52192	0.0265269
GSE43863_TH1_VS_TFH_MEMORY_CD4_TCELL_UP	145	1.52184	0.0265276
GSE16385_IFNG_TNF_VS_IL4_STIM_MACROPHAGE_ROSIGLITAZONE_TREATED_UP	92	1.52146	0.0265631
GSE25677_MPL_VS_MPL_AND_R848_STIM_BCELL_UP	110	1.52146	0.0265791
GSE17721_LPS_VS_CPG_6H_BMDC_UP	133	1.52131	0.0265813
GSE19941_LPS_VS_LPS_AND_IL10_STIM_IL10_KO_NFKBP50_KO_MACROPHAGE_UP	109	1.52101	0.0266269
GSE15930_STIM_VS_STIM_AND_IL-12_48H_CD8_T_CELL_DN	146	1.52104	0.0266396
GSE11961_MEMORY_BCELL_DAY7_VS_PLASMA_CELL_DAY7_UP	124	1.52018	0.0268535
GSE36888_UNTREATED_VS_IL2_TREATED_TCELL_17H_UP	137	1.52005	0.0268681
GSE37301_MULTIPOTENT_PROGENITOR_VS_GRAN_MONO_PROGENITOR_UP	129	1.51989	0.0269018
GSE29618_PRE_VS_DAY7_FLU_VACCINE_PDC_UP	57	-1.60766	0.0269307
GSE37605_C57BL6_VS_NOD_FOXP3_IRES_GFP_TREG_DN	128	1.51941	0.0270223
GSE25088_IL4_VS_IL4_AND_ROSIGLITAZONE_STIM_STAT6_KO_MACROPHAGE_DAY10_DN	143	1.51942	0.0270345
GSE5679_CTRL_VS_PPARG_LIGAND_ROSIGLITAZONE_TREATED_DC_UP	150	1.51876	0.0272002
GSE39916_B_CELL_SPLEEN_VS_PLASMA_CELL_BONE_MARROW_DN	132	1.51865	0.0272153
GSE17721_CTRL_VS_LPS_24H_BMDC_DN	153	1.51832	0.0272877
GSE22935_WT_VS_MYD88_KO_MACROPHAGE_48H_MBOVIS_BCG_STIM_UP	107	1.51823	0.0272911
GSE13522_CTRL_VS_T_CRUZI_G_STRAIN_INF_SKIN_UP	127	1.51794	0.027355
GSE411_UNSTIM_VS_400MIN_IL6_STIM_SOCS3_KO_MACROPHAGE_UP	145	1.51775	0.0274024
GSE411_WT_VS_SOCS3_KO_MACROPHAGE_IL6_STIM_400MIN_UP	135	1.51714	0.0275621
GSE2197_CPG_DNA_VS_UNTREATED_IN_DC_UP	131	1.51646	0.0277388
GSE9509_10MIN_VS_30MIN_LPS_STIM_IL10_KO_MACROPHAGE_UP	160	1.51622	0.0277899
GSE41867_NAIVE_VS_DAY30_LCMV_ARMSTRONG_MEMORY_CD8_TCELL_UP	154	1.51583	0.0278236
GSE41867_DAY15_EFFECTOR_VS_DAY30_MEMORY_CD8_TCELL_LCMV_ARMSTRONG_DN	90	1.51599	0.0278325
GSE2770_IL12_VS_IL4_TREATED_ACT_CD4_TCELL_6H_DN	155	1.51593	0.0278347
GSE8621_UNSTIM_VS_LPS_PRIMED_AND_LPS_STIM_MACROPHAGE_DN	142	1.51586	0.0278354
GSE3982_MEMORY_CD4_TCELL_VS_BCELL_DN	162	1.51512	0.0279986
GSE22886_CD8_VS_CD4_NAIVE_TCELL_DN	109	-1.60352	0.0280162
GSE40068_CXCR5NEG_BCL6NEG_CD4_TCELL_VS_CXCR5POS_BCL6NEG_TFH_UP	126	1.51494	0.0280452
GSE20715_0H_VS_48H_OZONE_LUNG_DN	126	1.51459	0.0281237
GSE24671_CTRL_VS_BAKIMULC_INFECTED_MOUSE_SPLENOCYTES_DN	95	1.51441	0.0281528
GSE16451_CTRL_VS_WEST_EQUINE_ENC_VIRUS_MATURE_NEURON_CELL_LINE_DN	130	1.51384	0.0282183
GSE36078_WT_VS_IL1R_KO_LUNG_DC_AFTER_AD5_T425A_HEXON_INF_UP	130	1.51388	0.0282246
GSE6259_FLT3L_INDUCED_33D1_POS_DC_VS_CD8_TCELL_UP	85	1.51375	0.0282325
GSE10325_LUPUS_CD4_TCELL_VS_LUPUS_BCELL_DN	156	1.51409	0.0282335
GSE43863_NAIVE_VS_MEMORY_TFH_CD4_TCELL_D150_LCMV_DN	136	1.51389	0.0282398
GSE7568_IL4_VS_IL4_AND_DEXAMETHASONE_TREATED_MACROPHAGE_DN	101	1.51394	0.0282494
GSE43955_TH0_VS_TGFB_IL6_TH17_ACT_CD4_TCELL_10H_UP	130	1.51323	0.0283766
GSE43955_10H_VS_60H_ACT_CD4_TCELL_DN	135	1.51308	0.0283835
GSE7852_LN_VS_FAT_TCONV_UP	133	1.51313	0.0283882
GSE3720_UNSTIM_VS_LPS_STIM_VD1_GAMMADELTA_TCELL_UP	147	1.51244	0.0285385
GSE12963_UNINF_VS_ENV_AND_NEF_AND_VPR_DEFICIENT_HIV1_INF_CD4_TCELL_UP	78	1.51229	0.0285484
GSE21774_CD56_BRIGHT_VS_DIM_CD62L_POSITIVE_NK_CELL_UP	126	1.51245	0.0285555
GSE3982_EOSINOPHIL_VS_TH2_UP	135	1.51232	0.0285589
GSE8921_UNSTIM_VS_TLR1_2_STIM_MONOCYTE_3H_UP	109	1.51201	0.0286216
GSE43957_UNTREATED_VS_NACL_TREATED_ANTI_CD3_CD28_STIM_CD4_TCELL_DN	147	1.5116	0.0286946
GSE21670_UNTREATED_VS_TGFB_IL6_TREATED_CD4_TCELL_UP	101	1.51162	0.0287125
GSE18791_CTRL_VS_NEWCASTLE_VIRUS_DC_10H_DN	138	1.51042	0.0290413
GSE43863_TH1_VS_LY6C_LOW_CXCR5NEG_EFFECTOR_CD4_TCELL_DN	168	1.51044	0.0290497
GSE21546_UNSTIM_VS_ANTI_CD3_STIM_ELK1_KO_DP_THYMOCYTES_DN	66	1.50958	0.0292999
GSE37301_GRANULOCYTE_MONOCYTE_PROGENITOR_VS_RAG2_KO_NK_CELL_UP	134	1.50923	0.0293852
GSE15930_STIM_VS_STIM_AND_IFNAB_24H_CD8_T_CELL_DN	115	1.50898	0.0294381
GSE17721_CTRL_VS_GARDIQUIMOD_6H_BMDC_DN	130	1.50872	0.029502
GSE360_L_DONOVANI_VS_B_MALAYI_LOW_DOSE_MAC_UP	147	1.50855	0.029524
GSE34156_UNTREATED_VS_24H_NOD2_AND_TLR1_TLR2_LIGAND_TREATED_MONOCYTE_DN	58	-1.59765	0.0296059
GSE16522_MEMORY_VS_NAIVE_CD8_TCELL_UP	158	1.50794	0.029693
GSE7852_THYMUS_VS_FAT_TCONV_DN	146	1.50776	0.0297286
GSE6269_E_COLI_VS_STREP_PNEUMO_INF_PBMC_DN	135	-1.59321	0.0298428
GSE4748_CTRL_VS_CYANOBACTERIUM_LPSLIKE_STIM_DC_3H_DN	150	1.50727	0.0298582
GSE17721_CTRL_VS_CPG_2H_BMDC_UP	150	1.50661	0.0300546
GSE9988_ANTI_TREM1_VS_CTRL_TREATED_MONOCYTES_UP	120	1.5065	0.0300706
GSE18791_UNSTIM_VS_NEWCATSLE_VIRUS_DC_2H_UP	37	-1.59373	0.0300885
GSE6259_33D1_POS_VS_DEC205_POS_SPLENIC_DC_DN	136	1.50635	0.0300937
GSE26669_CD4_VS_CD8_TCELL_IN_MLR_COSTIM_BLOCK_DN	119	1.50609	0.0301521
GSE14386_UNTREATED_VS_IFNA_TREATED_ACT_PBMC_MS_PATIENT_UP	58	-1.59392	0.0303981
GSE17721_POLYIC_VS_CPG_12H_BMDC_DN	145	1.50479	0.0305462
GSE31082_DN_VS_DP_THYMOCYTE_UP	154	1.5045	0.0305844
GSE11864_UNTREATED_VS_CSF1_PAM3CYS_IN_MAC_DN	136	1.50456	0.0305857
GSE29949_CD8_NEG_DC_SPLEEN_VS_CD8_POS_DC_SPLEEN_UP	96	-1.58761	0.0306095
GSE1432_CTRL_VS_IFNG_1H_MICROGLIA_UP	123	-1.58941	0.0306838
GSE14908_ATOPIC_VS_NONATOPIC_PATIENT_HDM_STIM_CD4_TCELL_UP	155	1.50397	0.0307491
GSE21063_CTRL_VS_ANTI_IGM_STIM_BCELL_NFATC1_KO_3H_DN	140	1.50343	0.0309038
GSE22025_UNTREATED_VS_TGFB1_AND_PROGESTERONE_TREATED_CD4_TCELL_UP	93	-1.58773	0.0309344
GSE10211_UV_INACT_SENDAI_VS_LIVE_SENDAI_VIRUS_TRACHEAL_EPITHELIAL_CELLS_UP	95	1.50309	0.0310174
GSE2585_THYMIC_MACROPHAGE_VS_MTEC_DN	116	1.50287	0.0310741
GSE17186_BLOOD_VS_CORD_BLOOD_NAIVE_BCELL_UP	148	1.5027	0.03111
GSE40273_GATA1_KO_VS_WT_TREG_UP	148	1.50249	0.0311523
GSE29164_UNTREATED_VS_CD8_TCELL_TREATED_MELANOMA_DAY7_DN	101	-1.58498	0.0312163
GSE34156_TLR1_TLR2_LIGAND_VS_NOD2_AND_TLR1_TLR2_LIGAND_24H_TREATED_MONOCYTE_DN	104	1.50222	0.0312216
GSE29618_MONOCYTE_VS_PDC_DN	142	1.50204	0.0312628
GSE26290_CTRL_VS_AKT_INHIBITOR_TREATED_ANTI_CD3_AND_IL2_STIM_CD8_TCELL_UP	89	1.50186	0.0312944
GSE27859_MACROPHAGE_VS_CD11C_INT_F480_INT_DC_DN	122	1.50174	0.0313196
GSE40273_EOS_KO_VS_WT_TREG_DN	138	1.50154	0.0313414
GSE2405_HEAT_KILLED_VS_LIVE_A_PHAGOCYTOPHILUM_STIM_NEUTROPHIL_9H_DN	98	1.50156	0.0313551
GSE40274_FOXP3_VS_FOXP3_AND_XBP1_TRANSDUCED_ACTIVATED_CD4_TCELL_DN	109	1.5008	0.0315262
GSE27786_LIN_NEG_VS_NKCELL_UP	118	1.50092	0.0315341
GSE17721_0.5H_VS_4H_CPG_BMDC_DN	140	1.50084	0.0315377
GSE29618_PRE_VS_DAY7_FLU_VACCINE_MDC_DN	141	1.5006	0.0315543
GSE27291_0H_VS_7D_STIM_GAMMADELTA_TCELL_UP	110	1.50017	0.0316696
GSE9650_EFFECTOR_VS_MEMORY_CD8_TCELL_UP	159	1.49999	0.0316976
GSE15330_HSC_VS_LYMPHOID_PRIMED_MULTIPOTENT_PROGENITOR_IKAROS_KO_DN	143	1.49957	0.0318269
GSE45365_BCELL_VS_CD8_TCELL_DN	67	-1.58147	0.0319586
GSE16385_MONOCYTE_VS_12H_IFNG_TNF_TREATED_MACROPHAGE_DN	99	1.49907	0.0319742
GSE17721_12H_VS_24H_LPS_BMDC_DN	155	1.4989	0.032005
GSE15930_STIM_VS_STIM_AND_IL-12_72H_CD8_T_CELL_UP	149	1.49863	0.0320739
GSE2770_IL4_ACT_VS_ACT_CD4_TCELL_2H_DN	144	1.49842	0.0321221
GSE25088_CTRL_VS_ROSIGLITAZONE_STIM_MACROPHAGE_DN	79	1.49801	0.0322118
GSE27786_BCELL_VS_ERYTHROBLAST_UP	158	1.49805	0.0322238
GSE17721_POLYIC_VS_GARDIQUIMOD_16H_BMDC_DN	157	1.49792	0.0322346
GSE1460_INTRATHYMIC_T_PROGENITOR_VS_THYMIC_STROMAL_CELL_DN	103	1.49758	0.0323328
GSE13547_CTRL_VS_ANTI_IGM_STIM_ZFX_KO_BCELL_12H_UP	66	1.49749	0.0323357
GSE7852_THYMUS_VS_FAT_TCONV_UP	136	1.49731	0.0323976
GSE24671_CTRL_VS_BAKIMULC_INFECTED_MOUSE_SPLENOCYTES_UP	157	1.4972	0.0324226
GSE36009_WT_VS_NLRP10_KO_DC_UP	140	1.49709	0.0324278
GSE17721_CTRL_VS_PAM3CSK4_24H_BMDC_UP	139	1.49684	0.0324944
GSE6259_33D1_POS_DC_VS_CD4_TCELL_UP	123	1.49673	0.0325051
GSE32034_LY6C_HIGH_VS_LOW_ROSIGLIZATONE_TREATED_MONOCYTE_DN	124	1.4964	0.0325973
GSE10463_CD40L_AND_VA347_VS_CD40L_IN_DC_UP	101	1.49629	0.0326195
GSE27241_CTRL_VS_DIGOXIN_TREATED_RORGT_KO_CD4_TCELL_IN_TH17_POLARIZING_CONDITIONS_DN	119	1.49614	0.0326204
GSE15767_MED_VS_SCS_MAC_LN_UP	135	1.49619	0.0326286
GSE10325_CD4_TCELL_VS_BCELL_DN	148	1.49587	0.0326912
GSE3039_CD4_TCELL_VS_ALPHAALPHA_CD8_TCELL_DN	124	1.4956	0.0327555
GSE17974_0H_VS_0.5H_IN_VITRO_ACT_CD4_TCELL_DN	101	1.49547	0.0327731
GSE11864_UNTREATED_VS_CSF1_IN_MAC_UP	149	1.49455	0.0330533
GSE3982_CTRL_VS_LPS_4H_MAC_UP	147	1.4944	0.0330784
GSE3982_EOSINOPHIL_VS_NKCELL_UP	141	1.49392	0.0331876
GSE24142_EARLY_THYMIC_PROGENITOR_VS_DN3_THYMOCYTE_DN	135	1.49381	0.0331985
GSE2706_2H_VS_8H_R848_AND_LPS_STIM_DC_DN	125	1.49392	0.0332093
GSE1460_CD4_THYMOCYTE_VS_THYMIC_STROMAL_CELL_DN	107	1.49347	0.0332973
GSE3982_DC_VS_TH1_UP	145	1.49323	0.033364
GSE19198_1H_VS_6H_IL21_TREATED_TCELL_UP	48	-1.57092	0.0333837
GSE29164_DAY3_VS_DAY7_CD8_TCELL_AND_IL12_TREATED_MELANOMA_UP	151	1.49312	0.0333849
GSE37416_CTRL_VS_0H_F_TULARENSIS_LVS_NEUTROPHIL_UP	76	-1.5685	0.0334216
GSE21927_UNTREATED_VS_GMCSF_GCSF_TREATED_BONE_MARROW_DN	132	1.49294	0.0334244
GSE11924_TH1_VS_TH2_CD4_TCELL_DN	113	1.49263	0.0335002
GSE13411_NAIVE_BCELL_VS_PLASMA_CELL_DN	94	-1.57556	0.0335957
GSE2405_S_AUREUS_VS_A_PHAGOCYTOPHILUM_NEUTROPHIL_DN	151	-1.57127	0.0336543
GSE17974_CTRL_VS_ACT_IL4_AND_ANTI_IL12_1H_CD4_TCELL_UP	125	-1.56889	0.0336592
GSE27291_6H_VS_7D_STIM_GAMMADELTA_TCELL_UP	133	1.4919	0.0336822
GSE41867_LCMV_ARMSTRONG_VS_CLONE13_DAY6_EFFECTOR_CD8_TCELL_DN	167	1.49178	0.0336896
GSE21670_UNTREATED_VS_IL6_TREATED_STAT3_KO_CD4_TCELL_DN	165	1.49192	0.0336988
GSE29614_CTRL_VS_DAY3_TIV_FLU_VACCINE_PBMC_DN	29	-1.57209	0.0337261
GSE21670_TGFB_VS_IL6_TREATED_CD4_TCELL_UP	70	-1.57411	0.0337562
GSE12366_GC_VS_MEMORY_BCELL_DN	165	1.49116	0.0338266
GSE15330_WT_VS_IKAROS_KO_MEGAKARYOCYTE_ERYTHROID_PROGENITOR_UP	147	1.4912	0.0338364
GSE41978_ID2_KO_VS_BIM_KO_KLRG1_LOW_EFFECTOR_CD8_TCELL_DN	111	1.49126	0.0338367
GSE30971_2H_VS_4H_LPS_STIM_MACROPHAGE_WBP7_KO_DN	97	1.49099	0.0338686
GSE12366_GC_BCELL_VS_PLASMA_CELL_DN	127	1.4905	0.0340339
GSE22313_HEALTHY_VS_SLE_MOUSE_CD4_TCELL_UP	111	-1.57215	0.0340917
GSE17721_LPS_VS_POLYIC_8H_BMDC_UP	135	1.49002	0.0341833
GSE369_SOCS3_KO_VS_WT_LIVER_POST_IL6_INJECTION_UP	129	1.48966	0.0343035
GSE20715_0H_VS_24H_OZONE_TLR4_KO_LUNG_DN	125	1.48954	0.0343159
GSE37301_MULTIPOTENT_PROGENITOR_VS_PRO_BCELL_DN	117	1.48928	0.0343851
GSE29949_MICROGLIA_VS_DC_BRAIN_UP	130	1.48902	0.0344234
GSE17721_CTRL_VS_GARDIQUIMOD_1H_BMDC_DN	120	1.48911	0.0344258
GSE40274_CTRL_VS_FOXP3_TRANSDUCED_ACTIVATED_CD4_TCELL_UP	106	1.48807	0.0347464
GSE43863_TH1_VS_LY6C_INT_CXCR5POS_EFFECTOR_CD4_TCELL_UP	145	1.4879	0.0347627
GSE41176_WT_VS_TAK1_KO_ANTI_IGM_STIM_BCELL_6H_UP	116	1.48791	0.0347837
GSE40274_XBP1_VS_FOXP3_AND_XBP1_TRANSDUCED_ACTIVATED_CD4_TCELL_DN	147	1.4875	0.0348864
GSE7460_CD8_TCELL_VS_CD4_TCELL_ACT_UP	139	1.48736	0.0348911
GSE46606_DAY1_VS_DAY3_CD40L_IL2_IL5_STIMULATED_IRF4HIGH_BCELL_UP	149	1.48741	0.0349021
GSE28737_WT_VS_BCL6_KO_MARGINAL_ZONE_BCELL_UP	85	-1.56307	0.0350416
GSE22886_TH1_VS_TH2_12H_ACT_DN	91	1.48621	0.0352885
GSE42021_CD24LO_TREG_VS_CD24LO_TCONV_THYMUS_DN	173	-1.55944	0.0354349
GSE2128_CTRL_VS_MIMETOPE_NEGATIVE_SELECTION_DP_THYMOCYTE_NOD_DN	115	-1.56119	0.0354698
GSE20715_WT_VS_TLR4_KO_24H_OZONE_LUNG_DN	140	-1.55985	0.0356446
GSE10273_HIGH_IL7_VS_HIGH_IL7_AND_IRF4_IN_IRF4_8_NULL_PRE_BCELL_UP	107	1.48522	0.0356487
GSE25088_CTRL_VS_IL4_STIM_MACROPHAGE_UP	127	1.48506	0.0356905
GSE3039_B2_VS_B1_BCELL_UP	138	1.48476	0.0357986
GSE40666_WT_VS_STAT4_KO_CD8_TCELL_WITH_IFNA_STIM_90MIN_DN	148	1.48459	0.0358441
GSE41176_UNSTIM_VS_ANTI_IGM_STIM_BCELL_1H_DN	177	1.4845	0.0358569
GSE28237_EARLY_VS_LATE_GC_BCELL_UP	81	1.48426	0.0359137
GSE17721_CTRL_VS_POLYIC_24H_BMDC_UP	147	1.48404	0.0359612
GSE24726_WT_VS_E2-2_KO_PDC_DAY6_POST_DELETION_DN	143	1.48388	0.0359889
GSE22886_IGG_IGA_MEMORY_BCELL_VS_BLOOD_PLASMA_CELL_DN	155	1.48376	0.0360061
GSE5589_LPS_VS_LPS_AND_IL10_STIM_IL6_KO_MACROPHAGE_45MIN_DN	150	1.48336	0.0361416
GSE22432_MULTIPOTENT_VS_COMMON_DC_PROGENITOR_UNTREATED_DN	147	1.48319	0.0361776
GSE40274_FOXP3_VS_FOXP3_AND_EOS_TRANSDUCED_ACTIVATED_CD4_TCELL_UP	159	1.48276	0.0363045
GSE17721_4_VS_24H_GARDIQUIMOD_BMDC_DN	153	1.48253	0.0363714
GSE24972_MARGINAL_ZONE_BCELL_VS_FOLLICULAR_BCELL_UP	98	1.48245	0.0363732
GSE46606_IRF4_KO_VS_WT_CD40L_IL2_IL5_3DAY_STIMULATED_BCELL_UP	118	1.48183	0.0365585
GSE36476_CTRL_VS_TSST_ACT_16H_MEMORY_CD4_TCELL_OLD_DN	170	1.48174	0.0365646
GSE21546_UNSTIM_VS_ANTI_CD3_STIM_SAP1A_KO_DP_THYMOCYTES_DN	46	1.48155	0.03661
GSE13306_TREG_VS_TCONV_LAMINA_PROPRIA_DN	106	1.48145	0.0366153
GSE46606_DAY1_VS_DAY3_CD40L_IL2_IL5_STIMULATED_IRF4HIGH_BCELL_DN	142	1.48119	0.0366486
GSE22886_NAIVE_CD8_TCELL_VS_MONOCYTE_UP	169	1.48126	0.0366501
GSE15930_NAIVE_VS_24H_IN_VITRO_STIM_INFAB_CD8_TCELL_UP	142	-1.55559	0.036737
GSE22886_NAIVE_VS_IGG_IGA_MEMORY_BCELL_DN	172	1.48031	0.036947
GSE17721_12H_VS_24H_CPG_BMDC_UP	111	1.48006	0.0370379
GSE13411_IGM_MEMORY_BCELL_VS_PLASMA_CELL_DN	87	-1.54975	0.0370497
GSE21927_SPLENIC_C26GM_TUMOROUS_VS_BONE_MARROW_MONOCYTES_UP	69	1.47979	0.0371235
GSE29618_LAIV_VS_TIV_FLU_VACCINE_DAY7_MONOCYTE_UP	142	1.47967	0.0371427
GSE10240_CTRL_VS_IL17_STIM_PRIMARY_BRONCHIAL_EPITHELIAL_CELLS_DN	142	-1.55005	0.0372858
GSE22033_UNTREATED_VS_MRL24_TREATED_MEF_DN	131	1.47924	0.0373002
GSE36527_CD62L_HIGH_VS_CD62L_LOW_TREG_CD69_NEG_KLRG1_NEG_DN	113	-1.55067	0.0375276
GSE17721_CTRL_VS_LPS_6H_BMDC_UP	156	1.47822	0.0376295
GSE20715_WT_VS_TLR4_KO_6H_OZONE_LUNG_UP	130	1.47829	0.0376308
GSE2706_LPS_VS_R848_AND_LPS_2H_STIM_DC_UP	73	-1.54731	0.0376369
GSE27786_LSK_VS_BCELL_DN	144	1.4781	0.0376535
GSE43863_DAY6_EFF_VS_DAY150_MEM_TH1_CD4_TCELL_DN	145	1.47796	0.0376747
GSE18791_CTRL_VS_NEWCASTLE_VIRUS_DC_14H_UP	167	1.47781	0.0377077
GSE25123_WT_VS_PPARG_KO_MACROPHAGE_ROSIGLITAZONE_STIM_UP	125	1.47774	0.0377115
GSE32986_UNSTIM_VS_CURDLAN_HIGHDOSE_STIM_DC_UP	135	1.47753	0.037767
GSE22025_UNTREATED_VS_TGFB1_TREATED_CD4_TCELL_DN	99	-1.55223	0.0377803
GSE31082_CD4_VS_CD8_SP_THYMOCYTE_DN	135	1.4774	0.0377865
GSE17721_POLYIC_VS_CPG_0.5H_BMDC_UP	94	-1.55074	0.0378628
GSE43955_1H_VS_42H_ACT_CD4_TCELL_WITH_TGFB_IL6_UP	157	1.47602	0.0382946
GSE13738_TCR_VS_BYSTANDER_ACTIVATED_CD4_TCELL_DN	152	1.47578	0.0383652
GSE5455_HEALTHY_VS_TUMOR_BEARING_MOUSE_SPLEEN_MONOCYTE_24H_INCUBATION_DN	133	1.47495	0.0386862
GSE17301_CTRL_VS_48H_ACD3_ACD28_IFNA5_STIM_CD8_TCELL_DN	141	1.47464	0.0387729
GSE23925_LIGHT_ZONE_VS_DARK_ZONE_BCELL_DN	121	1.47441	0.03884
GSE37416_CTRL_VS_6H_F_TULARENSIS_LVS_NEUTROPHIL_UP	162	1.47429	0.0388587
GSE2706_UNSTIM_VS_8H_LPS_AND_R848_DC_DN	130	1.47415	0.0388915
GSE5589_IL6_KO_VS_IL10_KO_LPS_STIM_MACROPHAGE_45MIN_UP	150	1.47398	0.0389294
GSE37416_0H_VS_3H_F_TULARENSIS_LVS_NEUTROPHIL_DN	153	1.4739	0.0389421
GSE22601_DOUBLE_NEGATIVE_VS_CD8_SINGLE_POSITIVE_THYMOCYTE_UP	77	1.47349	0.0390928
GSE19198_1H_VS_6H_IL21_TREATED_TCELL_DN	148	1.47333	0.0391112
GSE17721_POLYIC_VS_CPG_1H_BMDC_DN	133	1.47337	0.0391202
GSE17721_0.5H_VS_24H_LPS_BMDC_DN	137	1.47299	0.0392237
GSE24142_EARLY_THYMIC_PROGENITOR_VS_DN2_THYMOCYTE_FETAL_UP	143	1.47266	0.0393406
GSE6269_HEALTHY_VS_E_COLI_INF_PBMC_UP	136	-1.54198	0.0394078
GSE23308_CTRL_VS_CORTICOSTERONE_TREATED_MACROPHAGE_DN	140	1.47237	0.0394528
GSE14769_UNSTIM_VS_120MIN_LPS_BMDM_DN	139	1.47228	0.03946
GSE13493_DP_VS_CD8POS_THYMOCYTE_UP	139	1.47192	0.0395414
GSE13485_DAY1_VS_DAY7_YF17D_VACCINE_PBMC_UP	32	-1.5407	0.0395416
GSE2706_UNSTIM_VS_2H_LPS_AND_R848_DC_UP	140	1.47183	0.0395469
GSE22601_DOUBLE_POSITIVE_VS_CD4_SINGLE_POSITIVE_THYMOCYTE_DN	140	1.47192	0.0395669
GSE15930_NAIVE_VS_48H_IN_VITRO_STIM_IFNAB_CD8_TCELL_DN	172	1.47166	0.0395885
GSE37301_MULTIPOTENT_PROGENITOR_VS_COMMON_LYMPHOID_PROGENITOR_DN	144	1.47142	0.0396677
GSE25088_WT_VS_STAT6_KO_MACROPHAGE_DN	91	1.47127	0.0397078
GSE5542_UNTREATED_VS_IFNA_TREATED_EPITHELIAL_CELLS_24H_UP	160	1.47093	0.0397644
GSE12845_IGD_NEG_BLOOD_VS_NAIVE_TONSIL_BCELL_UP	172	1.47096	0.0397774
GSE4748_CTRL_VS_LPS_AND_CYANOBACTERIUM_LPSLIKE_STIM_DC_3H_UP	119	1.471	0.0397883
GSE40274_GATA1_VS_FOXP3_AND_GATA1_TRANSDUCED_ACTIVATED_CD4_TCELL_UP	148	1.47037	0.0399822
GSE21927_SPLEEN_VS_BONE_MARROW_MONOCYTE_BALBC_UP	111	1.4702	0.0400294
GSE17721_12H_VS_24H_POLYIC_BMDC_DN	158	1.46978	0.0401836
GSE15930_STIM_VS_STIM_AND_IFNAB_24H_CD8_T_CELL_UP	125	1.46969	0.0401997
GSE41978_ID2_KO_AND_BIM_KO_VS_BIM_KO_KLRG1_LOW_EFFECTOR_CD8_TCELL_DN	135	1.46918	0.0404114
GSE3982_BCELL_VS_CENT_MEMORY_CD4_TCELL_UP	154	1.46899	0.0404772
GSE19825_NAIVE_VS_DAY3_EFF_CD8_TCELL_UP	58	-1.53712	0.0404797
GSE22886_NAIVE_BCELL_VS_DC_DN	170	1.4688	0.0405333
GSE3337_CTRL_VS_16H_IFNG_IN_CD8POS_DC_DN	163	-1.53492	0.0406977
GSE23568_CTRL_TRANSDUCED_VS_WT_CD8_TCELL_DN	169	-1.53579	0.0407122
GSE17721_0.5H_VS_24H_CPG_BMDC_DN	132	1.46788	0.0408686
GSE17974_IL4_AND_ANTI_IL12_VS_UNTREATED_6H_ACT_CD4_TCELL_DN	118	1.46794	0.0408786
GSE11961_FOLLICULAR_BCELL_VS_MEMORY_BCELL_DAY7_UP	144	-1.53323	0.0410314
GSE5099_MONOCYTE_VS_ALTERNATIVE_M2_MACROPHAGE_DN	113	1.46731	0.041059
GSE4590_SMALL_VS_LARGE_PRE_BCELL_UP	119	1.46724	0.0410643
GSE37319_WT_VS_RC3H1_KO_CD44LOW_CD8_TCELL_DN	63	1.46702	0.0411063
GSE3982_MAST_CELL_VS_DC_UP	139	1.46705	0.04112
GSE9988_ANTI_TREM1_AND_LPS_VS_CTRL_TREATED_MONOCYTES_UP	115	1.46668	0.0412098
GSE14769_20MIN_VS_360MIN_LPS_BMDM_UP	148	1.466	0.0414327
GSE41867_NAIVE_VS_DAY15_LCMV_ARMSTRONG_EFFECTOR_CD8_TCELL_UP	150	1.46591	0.0414428
GSE27786_NKCELL_VS_MONO_MAC_UP	157	1.46602	0.0414488
GSE45365_WT_VS_IFNAR_KO_CD11B_DC_DN	108	1.46604	0.0414693
GSE6092_UNSTIM_VS_IFNG_STIM_AND_B_BURGDORFERI_INF_ENDOTHELIAL_CELL_UP	123	1.46578	0.0414754
GSE14769_UNSTIM_VS_240MIN_LPS_BMDM_UP	142	1.46526	0.0416604
GSE20500_CTRL_VS_RETINOIC_ACID_TREATED_CD4_TCELL_UP	150	1.46483	0.0418386
GSE21670_STAT3_KO_VS_WT_CD4_TCELL_DN	152	1.4646	0.0419136
GSE45837_WT_VS_GFI1_KO_PDC_DN	175	-1.52955	0.0423731
GSE25846_IL10_POS_VS_NEG_CD8_TCELL_DAY7_POST_CORONAVIRUS_BRAIN_DN	147	1.46246	0.042806
GSE27786_BCELL_VS_MONO_MAC_UP	157	1.46224	0.0428153
GSE19401_UNSTIM_VS_RETINOIC_ACID_AND_PAM2CSK4_STIM_FOLLICULAR_DC_DN	150	1.46228	0.0428214
GSE13411_PLASMA_CELL_VS_MEMORY_BCELL_DN	172	1.46233	0.0428297
GSE17721_PAM3CSK4_VS_GADIQUIMOD_16H_BMDC_UP	117	1.46171	0.0430023
GSE22611_NOD2_TRANSD_VS_CTRL_TRANSD_HEK293_MDP_STIM_2H_UP	82	1.46136	0.043132
GSE7831_UNSTIM_VS_CPG_STIM_PDC_1H_UP	153	1.46104	0.0432485
GSE21546_WT_VS_ELK1_KO_ANTI_CD3_STIM_DP_THYMOCYTES_DN	122	1.46078	0.0432899
GSE6259_FLT3L_INDUCED_VS_WT_SPLENIC_DC_33D1_POS_DN	66	1.46081	0.0433086
GSE2585_AIRE_KO_VS_WT_CD80_HIGH_MTEC_UP	137	1.45994	0.0436498
GSE2770_TGFB_AND_IL4_ACT_VS_ACT_CD4_TCELL_6H_DN	142	1.45974	0.0437095
GSE21360_TERTIARY_VS_QUATERNARY_MEMORY_CD8_TCELL_DN	129	1.45939	0.0438288
GSE9988_ANTI_TREM1_VS_VEHICLE_TREATED_MONOCYTES_UP	114	1.45908	0.0439378
GSE22103_UNSTIM_VS_GMCSF_AND_IFNG_STIM_NEUTROPHIL_DN	133	-1.5245	0.044162
GSE11961_GERMINAL_CENTER_BCELL_DAY7_VS_GERMINAL_CENTER_BCELL_DAY40_UP	119	1.45846	0.0441825
GSE24972_MARGINAL_ZONE_BCELL_VS_FOLLICULAR_BCELL_IRF8_KO_DN	117	1.45816	0.0442563
GSE42724_MEMORY_BCELL_VS_PLASMABLAST_UP	150	1.45817	0.0442783
GSE13484_3H_UNSTIM_VS_YF17D_VACCINE_STIM_PBMC_UP	170	1.45802	0.0442896
GSE37605_C57BL6_VS_NOD_FOXP3_FUSION_GFP_TCONV_UP	113	1.45729	0.0445231
GSE8921_UNSTIM_VS_TLR1_2_STIM_MONOCYTE_12H_UP	138	1.45733	0.0445324
GSE21927_C26GM_VS_4T1_TUMOR_MONOCYTE_BALBC_DN	174	1.45734	0.0445602
GSE11864_CSF1_VS_CSF1_IFNG_PAM3CYS_IN_MAC_UP	135	1.45683	0.0447072
GSE36891_UNSTIM_VS_PAM_TLR2_STIM_PERITONEAL_MACROPHAGE_DN	124	-1.52249	0.0447307
GSE19401_UNSTIM_VS_PAM2CSK4_STIM_FOLLICULAR_DC_DN	159	1.45631	0.0447484
GSE17721_LPS_VS_GARDIQUIMOD_4H_BMDC_UP	116	1.45643	0.0447514
GSE19888_CTRL_VS_A3R_ACTIVATION_MAST_CELL_DN	70	1.45634	0.0447606
GSE7460_TCONV_VS_TREG_THYMUS_DN	133	1.45644	0.0447736
GSE17186_CD21LOW_VS_CD21HIGH_TRANSITIONAL_BCELL_CORD_BLOOD_UP	151	1.45664	0.0447823
GSE21670_UNTREATED_VS_IL6_TREATED_STAT3_KO_CD4_TCELL_UP	169	1.45648	0.0447873
GSE30971_CTRL_VS_LPS_STIM_MACROPHAGE_WBP7_HET_2H_DN	155	1.45649	0.044808
GSE2770_TGFB_AND_IL4_VS_IL4_TREATED_ACT_CD4_TCELL_48H_UP	150	1.45574	0.0449768
GSE46606_IRF4HIGH_VS_IRF4MID_CD40L_IL2_IL5_DAY3_STIMULATED_BCELL_DN	130	1.45554	0.0450363
GSE9988_ANTI_TREM1_VS_ANTI_TREM1_AND_LPS_MONOCYTE_UP	173	1.4553	0.0451271
GSE7460_CTRL_VS_FOXP3_OVEREXPR_TCONV_1_UP	98	1.45524	0.0451318
GSE45365_HEALTHY_VS_MCMV_INFECTION_CD11B_DC_DN	52	-1.51936	0.0453932
GSE411_WT_VS_SOCS3_KO_MACROPHAGE_IL6_STIM_400MIN_DN	145	1.45433	0.0455336
GSE22601_CD4_SINGLE_POSITIVE_VS_CD8_SINGLE_POSITIVE_THYMOCYTE_DN	154	1.45409	0.045614
GSE18281_SUBCAPSULAR_VS_CENTRAL_CORTICAL_REGION_OF_THYMUS_UP	125	1.45398	0.0456418
GSE41176_UNSTIM_VS_ANTI_IGM_STIM_TAK1_KO_BCELL_1H_UP	157	1.45361	0.0457645
GSE17301_CTRL_VS_48H_IFNA2_STIM_CD8_TCELL_DN	128	-1.51939	0.0457788
GSE10240_CTRL_VS_IL17_STIM_PRIMARY_BRONCHIAL_EPITHELIAL_CELLS_UP	120	1.4532	0.0459234
GSE6875_TCONV_VS_TREG_UP	113	1.45294	0.0460062
GSE16450_CTRL_VS_IFNA_12H_STIM_MATURE_NEURON_CELL_LINE_DN	147	1.45279	0.0460464
GSE9037_CTRL_VS_LPS_1H_STIM_IRAK4_KO_BMDM_UP	136	1.45228	0.0462406
GSE25123_CTRL_VS_IL4_AND_ROSIGLITAZONE_STIM_MACROPHAGE_UP	155	1.45171	0.0464609
GSE22886_NAIVE_CD8_TCELL_VS_NKCELL_DN	168	1.45069	0.0469054
GSE21546_WT_VS_SAP1A_KO_ANTI_CD3_STIM_DP_THYMOCYTES_DN	136	1.45003	0.0471816
GSE36078_WT_VS_IL1R_KO_LUNG_DC_AFTER_AD5_INF_UP	133	1.44966	0.047329
GSE46606_IRF4HIGH_VS_IRF4MID_CD40L_IL2_IL5_DAY3_STIMULATED_BCELL_UP	160	1.44939	0.0474018
GSE32423_IL7_VS_IL4_MEMORY_CD8_TCELL_DN	127	1.44944	0.0474049
GSE3982_EOSINOPHIL_VS_TH1_UP	132	1.44881	0.0476459
GSE8835_HEALTHY_VS_CLL_CD4_TCELL_UP	123	1.44864	0.0477011
GSE19401_PLN_VS_PEYERS_PATCH_FOLLICULAR_DC_UP	125	1.44858	0.0477035
GSE37534_GW1929_VS_ROSIGLITAZONE_TREATED_CD4_TCELL_PPARG1_FOXP3_TRANSDUCED_DN	116	1.44848	0.0477354
GSE12198_CTRL_VS_LOW_IL2_STIM_NK_CELL_UP	144	1.44812	0.0478966
GSE21063_CTRL_VS_ANTI_IGM_STIM_BCELL_NFATC1_KO_16H_DN	145	1.44728	0.0482756
GSE13411_PLASMA_CELL_VS_MEMORY_BCELL_UP	87	-1.51298	0.0483056
GSE5589_WT_VS_IL10_KO_LPS_AND_IL10_STIM_MACROPHAGE_180MIN_UP	95	1.44676	0.0484555
GSE14000_UNSTIM_VS_16H_LPS_DC_TRANSLATED_RNA_UP	162	1.44679	0.0484671
GSE39110_UNTREATED_VS_IL2_TREATED_CD8_TCELL_DAY3_POST_IMMUNIZATION_UP	132	1.44653	0.0485408
GSE360_DC_VS_MAC_M_TUBERCULOSIS_DN	155	1.44638	0.0485881
GSE17721_POLYIC_VS_PAM3CSK4_12H_BMDC_DN	158	1.44615	0.0486738
GSE33292_DN3_THYMOCYTE_VS_TCF1_KO_TCELL_LYMPHOMA_UP	157	1.44589	0.0487666
GSE8621_LPS_STIM_VS_LPS_PRIMED_AND_LPS_STIM_MACROPHAGE_UP	92	-1.51031	0.0492099
GSE23398_WT_VS_IL2_KO_CD4_TCELL_SCURFY_MOUSE_UP	134	1.4447	0.0493519
GSE13887_ACT_CD4_VS_NO_TREATED_CD4_TCELL_DN	40	-1.5081	0.0496076
GSE36891_POLYIC_TLR3_VS_PAM_TLR2_STIM_PERITONEAL_MACROPHAGE_UP	74	1.44394	0.0496991
GSE360_DC_VS_MAC_DN	149	-1.50868	0.0497178
GSE24142_DN2_VS_DN3_THYMOCYTE_DN	138	1.44367	0.0497987
GSE22589_HIV_VS_HIV_AND_SIV_INFECTED_DC_UP	107	1.4435	0.0498231
GSE3920_IFNA_VS_IFNG_TREATED_ENDOTHELIAL_CELL_UP	114	1.44356	0.0498234
GSE19198_CTRL_VS_IL21_TREATED_TCELL_6H_DN	144	1.44306	0.0499913
