# Supplementary material for: High-dimensional assessment of B-cell responses to quadrivalent meningococcal conjugate and plain polysaccharide vaccine
Source: Genome Med. 2017 Jan 30;9:11. doi: 10.1186/s13073-017-0400-x (PMC5282650; doi:10.1186/s13073-017-0400-x)
Supplement: Additional file 13: Table S12. — Genes differentially expressed 7 days after conjugate vaccine compared with polysaccharide vaccine in the Li et al. dataset. (XLS 5370 kb) [file 13073_2017_400_MOESM13_ESM.xls]

## Sheet: Supplementary table 12
Supplementary table 12: Gene differentially expressed 7 days after conjugate vaccine compared to polysaccharide vaccine in the Li et al dataset.
Probe ID	logFC	AveExpr	t	P.Value	adj.P.Val	B	Gene ID
200599_PM_s_at	0.410837	10.5708	6.48696	4.68039e-09	0.000158321	10.0491	HSP90B1
202655_PM_at	0.492443	7.52244	6.43989	5.78713e-09	0.000158321	9.86016	MANF
212902_PM_at	0.540656	6.30178	6.3351	9.2648e-09	0.000168974	9.44116	SEC24A
221935_PM_s_at	-0.387127	4.75822	-6.2421	1.4037e-08	0.000192009	9.07113	C3orf64
222593_PM_s_at	0.615679	5.74433	6.13901	2.2192e-08	0.000227266	8.6631	SPATS2
211643_PM_x_at	1.0888	7.29	6.08978	2.79428e-08	0.000227266	8.45789	IGK@ /// IGKC /// IGKV3D-15
203560_PM_at	0.770611	4.64567	6.07791	2.90754e-08	0.000227266	8.4224	GGH
212097_PM_at	0.977534	4.02322	6.04357	3.39618e-08	0.000232277	8.28402	CAV1
200670_PM_at	0.409186	9.53478	5.98289	4.41697e-08	0.000268527	8.04981	XBP1
223299_PM_at	0.595068	7.92156	5.89231	6.56467e-08	0.000359186	7.6967	SEC11C
235965_PM_at	1.06529	4.05711	5.86176	7.58421e-08	0.000368395	7.5682
211048_PM_s_at	0.521244	8.31156	5.84463	8.07957e-08	0.000368395	7.51165	PDIA4
219920_PM_s_at	0.442104	5.60522	5.76975	1.11792e-07	0.000449256	7.22227	GMPPB
201923_PM_at	0.488846	7.76667	5.74015	1.27043e-07	0.000449256	7.1083	PRDX4
222411_PM_s_at	0.405588	9.05411	5.73768	1.28409e-07	0.000449256	7.09877	SSR3
209642_PM_at	0.798416	3.28411	5.73239	1.31373e-07	0.000449256	7.07843	BUB1
216450_PM_x_at	0.47414	7.21356	5.68879	1.58506e-07	0.000510155	6.91111	HSP90B1
222594_PM_s_at	0.606674	4.29889	5.59969	2.3222e-07	0.000705885	6.57079	SPATS2
200598_PM_s_at	0.401448	10.6482	5.55222	2.84322e-07	0.000794028	6.39042	HSP90B1
211577_PM_s_at	0.626516	2.83178	5.54737	2.90242e-07	0.000794028	6.37206	IGF1
212311_PM_at	0.535747	7.34	5.49882	3.56703e-07	0.000929381	6.18835	SEL1L3
216640_PM_s_at	0.383009	8.50689	5.4848	3.78516e-07	0.000941387	6.13546	PDIA6
211430_PM_s_at	1.28783	10.1398	5.46208	4.28368e-07	0.00101905	6.02602	IGH@ /// IGHG1 /// IGHM /// IGHV4-31 /// LOC100290146
200968_PM_s_at	0.407941	10.1917	5.40594	5.2798e-07	0.0011407	5.83899	PPIB
203065_PM_s_at	1.02466	3.47711	5.40726	5.31048e-07	0.0011407	5.83417	CAV1
214512_PM_s_at	0.316878	9.94167	5.39968	5.42051e-07	0.0011407	5.81556	SUB1
219551_PM_at	0.441516	7.88211	5.39058	5.63187e-07	0.00114129	5.78148	EAF2
221286_PM_s_at	1.06115	6.41622	5.38032	5.94596e-07	0.0011619	5.73349	MGC29506
213399_PM_x_at	0.255656	10.166	5.3449	6.82074e-07	0.00128688	5.61089	RPN2
202223_PM_at	0.415136	6.71256	5.30058	8.20769e-07	0.00149695	5.44604	STT3A
205692_PM_s_at	0.995611	6.25389	5.29175	8.6061e-07	0.00151898	5.4042	CD38
200643_PM_at	0.353575	6.21433	5.27403	9.16675e-07	0.00153638	5.34763	HDLBP
219118_PM_at	0.484864	7.611	5.26802	9.39898e-07	0.00153638	5.32536	FKBP11
208639_PM_x_at	0.345136	9.32867	5.26425	9.54708e-07	0.00153638	5.31143	PDIA6
210559_PM_s_at	0.618009	3.44533	5.24983	1.01365e-06	0.00158462	5.2581	CDK1
207668_PM_x_at	0.332104	9.43989	5.23838	1.06293e-06	0.00161551	5.21582	PDIA6
213491_PM_x_at	0.257353	10.1093	5.23004	1.10031e-06	0.00162713	5.18505	RPN2
212900_PM_at	0.317149	7.29878	5.22232	1.13608e-06	0.00163581	5.15657	SEC24A
221253_PM_s_at	0.86991	9.43033	5.20871	1.20911e-06	0.00169632	5.10134	MUTED /// TXNDC5
231428_PM_at	0.805045	4.76533	5.19238	1.28576e-06	0.00175875	5.0464
216449_PM_x_at	0.407647	9.61344	5.18032	1.35135e-06	0.00180339	5.00211	HSP90B1
203698_PM_s_at	0.532308	2.79467	5.1561	1.4931e-06	0.00194512	4.91332	FRZB
207245_PM_at	0.77586	2.68889	5.14785	1.54462e-06	0.00196544	4.88312	UGT2B17
218213_PM_s_at	0.197557	9.90744	5.12837	1.67334e-06	0.00203968	4.81189	C11orf10
209142_PM_s_at	0.294706	8.18433	5.12776	1.67752e-06	0.00203968	4.80967	UBE2G1
224596_PM_at	0.362421	8.04767	5.11857	1.74197e-06	0.002072	4.77612	SLC44A1
225090_PM_at	0.284683	5.46811	5.11236	1.78685e-06	0.00208016	4.75348	SYVN1
212314_PM_at	0.385113	8.82156	5.07707	2.06438e-06	0.00231135	4.62502	SEL1L3
216743_PM_at	0.281878	2.60622	5.07318	2.09745e-06	0.00231135	4.61088
208116_PM_s_at	0.483054	5.36878	5.07146	2.11218e-06	0.00231135	4.60465	MAN1A1
222753_PM_s_at	0.46181	7.45222	5.0497	2.30817e-06	0.00243319	4.52571	SPCS3
224629_PM_at	0.300656	9.178	5.04626	2.34078e-06	0.00243319	4.51323	LMAN1
208689_PM_s_at	0.255023	9.56244	5.04285	2.37346e-06	0.00243319	4.5009	RPN2
204836_PM_at	1.12543	3.44867	5.04311	2.4014e-06	0.00243319	4.49107	GLDC
224586_PM_x_at	0.219661	10.9086	4.95176	3.43309e-06	0.0033621	4.17263	SUB1
221297_PM_at	0.897036	3.06778	4.95269	3.44273e-06	0.0033621	4.17046	GPRC5D
216044_PM_x_at	0.358597	6.39789	4.94679	3.50251e-06	0.0033621	4.15483	FAM69A
212021_PM_s_at	0.689977	3.40189	4.90008	4.22634e-06	0.0038808	3.98784	MKI67
203133_PM_at	0.228575	9.22456	4.89777	4.26577e-06	0.0038808	3.97958	SEC61B
200967_PM_at	0.314774	10.4782	4.89522	4.30959e-06	0.0038808	3.9705	PPIB
223020_PM_at	0.274729	8.619	4.89424	4.32658e-06	0.0038808	3.967	CLPTM1L
222392_PM_x_at	0.609457	5.49633	4.88953	4.40907e-06	0.003891	3.95022	PERP
220256_PM_s_at	0.325158	2.74744	4.88007	4.57936e-06	0.00393523	3.91654	OXCT2
209324_PM_s_at	0.596222	2.78389	4.87878	4.60303e-06	0.00393523	3.91196	RGS16
216853_PM_x_at	0.884548	5.43289	4.8391	5.42876e-06	0.00452887	3.7657	IGLV3-19
235117_PM_at	0.637579	4.73089	4.8359	5.46295e-06	0.00452887	3.75977	CHAC2
238029_PM_s_at	0.631606	2.64556	4.83202	5.54814e-06	0.00453084	3.74602	SLC16A14
216510_PM_x_at	0.872398	5.78422	4.82848	5.66076e-06	0.00455483	3.7285	IGHA1 /// IGHG1 /// IGHM /// IGHV3-23 /// IGHV4-31 /// LOC100290375
223565_PM_at	1.12803	6.116	4.82709	5.75521e-06	0.00456371	3.71442	MGC29506
202369_PM_s_at	0.370045	7.05911	4.81085	6.03569e-06	0.00471775	3.6712	TRAM2
217825_PM_s_at	0.378213	7.56844	4.80701	6.12846e-06	0.0047228	3.65765	UBE2J1
222435_PM_s_at	0.410701	8.26422	4.80181	6.25633e-06	0.00475437	3.63931	UBE2J1
224630_PM_at	0.370769	7.56656	4.75295	7.59201e-06	0.00566522	3.46747	ERLEC1
219003_PM_s_at	0.580543	4.51167	4.75062	7.662e-06	0.00566522	3.45932	MANEA
212857_PM_x_at	0.213303	11.0231	4.73372	8.19016e-06	0.00597499	3.40014	SUB1
217225_PM_x_at	0.252217	9.402	4.72544	8.46191e-06	0.00609202	3.37116	NOMO1 /// NOMO2
202857_PM_at	0.188801	8.81167	4.72035	8.63321e-06	0.00613462	3.35337	CNPY2
217157_PM_x_at	0.937828	7.31922	4.70596	9.20207e-06	0.00645502	3.29718	IGK@ /// IGKC /// LOC652493
202368_PM_s_at	0.434299	6.03156	4.69928	9.37856e-06	0.00649555	3.27987	TRAM2
211634_PM_x_at	0.89957	5.39744	4.69466	9.61889e-06	0.00657872	3.25787	IGH@ /// IGHA1 /// IGHD /// IGHG1 /// IGHG3 /// IGHG4 /// IGHM /// IGHV3-23 /// IGHV4-31 /// LOC100290146 /// LOC100290528
226099_PM_at	0.69233	5.80711	4.67896	1.01563e-05	0.00678177	3.20917	ELL2
224595_PM_at	0.321131	7.65922	4.67877	1.01637e-05	0.00678177	3.20853	SLC44A1
204430_PM_s_at	0.55991	3.42644	4.67207	1.0434e-05	0.00687825	3.18524	SLC2A5
221004_PM_s_at	0.61948	6.99956	4.66493	1.07297e-05	0.00694173	3.16044	ITM2C
215176_PM_x_at	0.851425	9.044	4.66506	1.0784e-05	0.00694173	3.15632	IGK@ /// IGKC /// LOC100291464
217826_PM_s_at	0.342738	8.837	4.65503	1.11529e-05	0.00709568	3.12613	UBE2J1
221122_PM_at	0.70448	3.81467	4.64748	1.14865e-05	0.00722398	3.09998	HRASLS2
211635_PM_x_at	0.801652	4.732	4.63347	1.21869e-05	0.00757733	3.04778	IGH@ /// IGHA1 /// IGHA2 /// IGHD /// IGHG1 /// IGHG3 /// IGHG4 /// IGHM /// IGHV4-31 /// LOC100290146 /// LOC100290528
211640_PM_x_at	0.541425	4.82689	4.62538	1.25198e-05	0.00769686	3.02357	IGHG1 /// IGHM /// LOC100133862
225706_PM_at	0.320339	8.74933	4.61103	1.32386e-05	0.0079941	2.97406	GLCCI1
235588_PM_at	0.403665	2.983	4.60992	1.32955e-05	0.0079941	2.97026	ESCO2
211099_PM_s_at	0.213891	1.98856	4.58972	1.43798e-05	0.00855208	2.90074	CNGB1
211650_PM_x_at	0.757398	6.78289	4.57121	1.55094e-05	0.00912468	2.83398	IGHA1 /// IGHD /// IGHG1 /// IGHG3 /// IGHM /// IGHV1-69 /// IGHV3-23 /// IGHV4-31 /// LOC100126583 /// LOC100290375
209709_PM_s_at	0.622941	3.38333	4.56725	1.56866e-05	0.00913077	2.82363	HMMR
218254_PM_s_at	0.420226	6.63744	4.56444	1.58583e-05	0.00913353	2.81399	SAR1B
1560316_PM_s_at	0.333665	6.20689	4.5546	1.64726e-05	0.00938852	2.7803	GLCCI1
225700_PM_at	0.375928	6.18189	4.53089	1.8049e-05	0.0101809	2.69931	GLCCI1
201287_PM_s_at	0.66905	2.69233	4.52554	1.84242e-05	0.0102865	2.68108	SDC1
223054_PM_at	0.302647	8.35744	4.49944	2.03669e-05	0.0112563	2.59227	DNAJB11
218140_PM_x_at	0.281561	7.42478	4.49175	2.09763e-05	0.0114772	2.56615	SRPRB
229721_PM_x_at	0.825566	3.98767	4.48949	2.1272e-05	0.0115237	2.55415	DERL3
244040_PM_at	0.35457	2.74544	4.48482	2.15405e-05	0.0115548	2.54264
217823_PM_s_at	0.348597	8.61711	4.48086	2.18691e-05	0.0116011	2.52924	UBE2J1
201516_PM_at	0.265113	7.106	4.47781	2.21255e-05	0.0116011	2.51891	SRM
206641_PM_at	1.13507	6.20567	4.48002	2.22628e-05	0.0116011	2.51453	TNFRSF17
205267_PM_at	0.577738	8.61078	4.44555	2.50251e-05	0.0129174	2.40987	POU2AF1
221760_PM_at	0.357805	8.23089	4.44096	2.54659e-05	0.012941	2.39442	MAN1A1
237817_PM_at	0.366493	3.58544	4.44016	2.55437e-05	0.012941	2.39172
243325_PM_at	0.285882	3.32067	4.42765	2.67887e-05	0.0134472	2.34959	GSTK1
216542_PM_x_at	0.789887	5.66656	4.42622	2.70566e-05	0.0134582	2.34114	IGHA1 /// IGHG1 /// IGHM /// LOC100290293
200889_PM_s_at	0.295769	7.75278	4.42113	2.74598e-05	0.0135357	2.32769	SSR1
200700_PM_s_at	0.371538	8.333	4.41167	2.84638e-05	0.0138697	2.29591	KDELR2
204026_PM_s_at	0.455588	5.85956	4.41	2.86444e-05	0.0138697	2.29032	ZWINT
209773_PM_s_at	0.801878	5.91467	4.40546	2.92721e-05	0.0138797	2.27149	RRM2
209541_PM_at	0.582964	2.51233	4.40281	2.94365e-05	0.0138797	2.26618	IGF1
211908_PM_x_at	0.815	4.19333	4.40409	2.94399e-05	0.0138797	2.26647	IGKV3-20
213730_PM_x_at	0.271471	8.36767	4.40063	2.96796e-05	0.0138797	2.2589	TCF3
208638_PM_at	0.242738	9.01533	4.38512	3.1474e-05	0.0145941	2.20697	PDIA6
230128_PM_at	0.573688	4.40211	4.3809	3.19792e-05	0.0147037	2.19288	IGL@
212022_PM_s_at	0.684751	4.35622	4.37846	3.22763e-05	0.0147167	2.1847	MKI67
1555758_PM_a_at	0.52733	4.00278	4.37562	3.26237e-05	0.0147521	2.17523	CDKN3
216207_PM_x_at	0.831561	8.03611	4.37353	3.30697e-05	0.0148312	2.16368	IGKV1D-13
201096_PM_s_at	0.255611	7.422	4.35253	3.55906e-05	0.015832	2.09825	ARF4
226935_PM_s_at	0.258462	7.109	4.34956	3.59911e-05	0.0158603	2.08835	CLPTM1L
201004_PM_at	0.200679	10.3038	4.34777	3.62339e-05	0.0158603	2.08241	SSR4
201240_PM_s_at	0.224163	9.77278	4.32575	3.93577e-05	0.0170909	2.0093	LOC653566 /// SPCS2
235475_PM_at	0.392511	4.91544	4.30352	4.27747e-05	0.0182511	1.93571	SERP1
214209_PM_s_at	0.472534	2.88533	4.30283	4.28855e-05	0.0182511	1.93342	ABCB9
217927_PM_at	0.183552	9.85033	4.30193	4.303e-05	0.0182511	1.93045	SPCS1
224628_PM_at	0.262557	8.03989	4.28041	4.66299e-05	0.0195143	1.85946	ERLEC1
223209_PM_s_at	0.262715	7.85811	4.27628	4.73528e-05	0.0195143	1.84587	SELS
210776_PM_x_at	0.254796	8.34067	4.27627	4.73561e-05	0.0195143	1.84581	TCF3
223001_PM_at	0.225023	8.77256	4.27537	4.75148e-05	0.0195143	1.84285	OSTC
226661_PM_at	0.412014	2.64989	4.27381	4.77915e-05	0.0195143	1.83772	CDCA2
221767_PM_x_at	0.277466	8.47867	4.25989	5.03319e-05	0.0202551	1.79198	HDLBP
244033_PM_at	0.382919	5.19156	4.25824	5.06412e-05	0.0202551	1.78656	C14orf145
223325_PM_at	0.370814	6.67144	4.25784	5.07164e-05	0.0202551	1.78525	TXNDC11
1557703_PM_at	-0.400158	2.60067	-4.25421	5.14067e-05	0.020382	1.77331	2007-03-01
213811_PM_x_at	0.272647	8.31856	4.24764	5.26761e-05	0.0207351	1.75177	TCF3
220495_PM_s_at	0.248665	7.53722	4.23421	5.53649e-05	0.0216378	1.70781	TXNDC15
216491_PM_x_at	0.924593	5.746	4.22834	5.69854e-05	0.0221132	1.68299	IGHM
203192_PM_at	0.303643	2.74956	4.21134	6.02537e-05	0.0232168	1.63312	ABCB6
200616_PM_s_at	0.258145	8.09378	4.20469	6.17499e-05	0.023463	1.61147	MLEC
209152_PM_s_at	0.261493	5.73933	4.20396	6.19168e-05	0.023463	1.60909	TCF3
217378_PM_x_at	0.825407	7.55789	4.20416	6.21792e-05	0.023463	1.60581	LOC100130100 /// LOC100291464
214446_PM_at	0.574344	3.832	4.19376	6.42898e-05	0.0240382	1.5759	ELL2
216576_PM_x_at	0.827851	6.567	4.19387	6.45821e-05	0.0240382	1.57235	IGK@ /// IGKC /// LOC652493 /// LOC652694
211881_PM_x_at	0.711199	5.74622	4.18591	6.63904e-05	0.0243965	1.54783	IGLJ3
243613_PM_at	0.382919	2.459	4.18441	6.65414e-05	0.0243965	1.54553	DENND5B
1561937_PM_x_at	0.560181	3.29022	4.18302	6.68826e-05	0.0243965	1.54102
238117_PM_at	0.520973	3.95333	4.17387	6.91699e-05	0.0250638	1.51135	PPOX
201239_PM_s_at	0.256584	9.00311	4.16065	7.261e-05	0.0259893	1.46854	LOC653566 /// SPCS2
219402_PM_s_at	0.297353	8.25922	4.16041	7.26742e-05	0.0259893	1.46776	DERL1
221185_PM_s_at	0.313869	4.94244	4.1551	7.41027e-05	0.0263281	1.45059	IQCG
215942_PM_s_at	0.360928	3.64833	4.12778	8.18901e-05	0.0289072	1.36249	GTSE1
208843_PM_s_at	0.171629	8.21267	4.12327	8.32489e-05	0.0291301	1.34798	GORASP2
211647_PM_x_at	0.420317	3.59867	4.12216	8.35862e-05	0.0291301	1.34442	IGHG1 /// IGHM /// LOC100133862
208658_PM_at	0.4169	6.06956	4.11864	8.46666e-05	0.029225	1.3331	PDIA4
234763_PM_at	-0.275045	3.24467	-4.11779	8.49269e-05	0.029225	1.3304	LOC100128093
1568691_PM_at	-0.261041	4.18378	-4.11225	8.66587e-05	0.0296346	1.3126
235666_PM_at	0.386561	2.35111	4.10959	8.75021e-05	0.0297371	1.30407	ITGA8
33304_PM_at	0.267511	8.74289	4.09048	9.37995e-05	0.031672	1.24284	ISG20
200983_PM_x_at	0.430249	6.87878	4.08797	9.4656e-05	0.031672	1.23483	CD59
211645_PM_x_at	0.81009	7.97478	4.08842	9.4932e-05	0.031672	1.23272
218662_PM_s_at	0.55043	3.68133	4.07189	0.000100339	0.0331859	1.18347	NCAPG
217480_PM_x_at	0.787647	7.28489	4.07218	0.000100683	0.0331859	1.18091	LOC100287723
212251_PM_at	0.131063	9.62444	4.06636	0.000102369	0.0335397	1.16583	MTDH
239465_PM_at	-0.408122	3.402	-4.06232	0.000103875	0.0337276	1.15297
235076_PM_at	-0.180837	6.31144	-4.0606	0.000104524	0.0337276	1.14749	CALCOCO2
201659_PM_s_at	0.192511	6.719	4.05883	0.000105192	0.0337276	1.14188	ARL1
203081_PM_at	-0.196878	5.83867	-4.05539	0.000106508	0.0337276	1.13093	CTNNBIP1
217114_PM_at	-0.238122	2.19478	-4.05516	0.000106597	0.0337276	1.1302	LOC652147
205901_PM_at	0.424253	6.35	4.05505	0.000106641	0.0337276	1.12983	PNOC
216365_PM_x_at	0.615068	5.01411	4.05188	0.000107867	0.0339193	1.11977	IGLV3-19
219493_PM_at	0.582421	4.26822	4.04604	0.000110164	0.0344436	1.10122	SHCBP1
201568_PM_at	0.170023	8.39256	4.04124	0.000112087	0.0348456	1.08599	UQCRQ
228632_PM_at	0.283643	2.10956	4.03899	0.000112999	0.0349306	1.07886
211644_PM_x_at	0.814864	8.473	4.03672	0.000114425	0.0351729	1.06826	IGK@ /// IGKC /// IGKV3-20 /// LOC100291682
221923_PM_s_at	0.220724	9.36967	4.03166	0.000116023	0.0354646	1.05561	NPM1
208693_PM_s_at	0.132828	8.57789	4.02936	0.000116986	0.0355606	1.04833	GARS
218826_PM_at	0.337896	5.27978	4.01736	0.000122144	0.0369232	1.01037	SLC35F2
214845_PM_s_at	0.392489	5.02044	4.0076	0.000126499	0.0376375	0.979546	CALU
241410_PM_at	-0.256923	5.00067	-4.00609	0.000127188	0.0376375	0.974765
224342_PM_x_at	0.894796	5.66156	4.00769	0.000127212	0.0376375	0.975237	LOC96610
203697_PM_at	0.364796	2.35678	4.00568	0.000127375	0.0376375	0.973479	FRZB
200770_PM_s_at	0.619434	4.08944	4.00443	0.000127946	0.0376375	0.969539	LAMC1
208091_PM_s_at	0.177851	9.00844	3.9999	0.000130041	0.0380492	0.955254	VOPP1
203642_PM_s_at	0.48043	5.35244	3.99559	0.000132064	0.0384357	0.941674	COBLL1
1558541_PM_at	-0.254525	2.68111	-3.99347	0.000133067	0.0385225	0.935024	C8orf79
237849_PM_at	0.400113	6.21878	3.9903	0.000134586	0.0387572	0.925039
210334_PM_x_at	0.458439	3.25978	3.98425	0.000137531	0.0393723	0.906005	BIRC5
200617_PM_at	0.332262	5.19144	3.98297	0.000138161	0.0393723	0.901985	MLEC
209031_PM_at	0.614864	4.888	3.97961	0.000139827	0.0396405	0.891448	CADM1
237778_PM_at	-0.230249	5.99233	-3.97666	0.000141307	0.0398537	0.882187
222363_PM_at	-0.309434	3.437	-3.97311	0.00014311	0.0401551	0.871043
222838_PM_at	0.414774	7.66244	3.9656	0.000146994	0.040949	0.847499	SLAMF7
202705_PM_at	0.540701	3.99389	3.96476	0.000147436	0.040949	0.844862	CCNB2
212811_PM_x_at	0.419683	5.763	3.96238	0.00014869	0.040957	0.837414	SLC1A4
237109_PM_at	0.222376	3.397	3.96187	0.000148962	0.040957	0.835811	TOM1L2
1555388_PM_s_at	0.324344	5.87522	3.9594	0.000150279	0.0411125	0.828074	SNX25
211798_PM_x_at	0.708439	6.02211	3.9534	0.000154	0.0417373	0.806917	IGLJ3
216627_PM_s_at	0.303665	2.883	3.95236	0.000154088	0.0417373	0.806072	B4GALT1
207812_PM_s_at	0.208371	7.63467	3.9458	0.000157726	0.0423153	0.785565	GORASP2
229610_PM_at	0.32267	3.33178	3.94572	0.000157769	0.0423153	0.785329	CKAP2L
217179_PM_x_at	0.881787	6.23667	3.94422	0.000159512	0.0423667	0.776299
204825_PM_at	0.457398	4.18278	3.94223	0.000159739	0.0423667	0.774426	MELK
203214_PM_x_at	0.465679	2.97733	3.94127	0.000160283	0.0423667	0.771435	CDK1
201832_PM_s_at	0.188235	8.95956	3.93959	0.000161241	0.0423826	0.766199	USO1
1568856_PM_at	0.30362	2.96367	3.93846	0.000161893	0.0423826	0.762657	NBR1
203764_PM_at	0.543597	2.76922	3.93381	0.000164585	0.0428248	0.748165	DLGAP5
223789_PM_s_at	0.259774	2.43533	3.93285	0.000165147	0.0428248	0.745169	GTPBP2
1568248_PM_x_at	0.239548	3.66122	3.92996	0.000166847	0.0429757	0.736176	SNORA71B
216119_PM_s_at	-0.184095	2.29767	-3.92884	0.000167508	0.0429757	0.732702	SPEF1
215058_PM_at	0.525679	4.65378	3.92787	0.000168086	0.0429757	0.729677	DENND5B
234666_PM_at	-0.294593	3.11389	-3.92648	0.000168915	0.042987	0.725352
207700_PM_s_at	0.209231	9.12489	3.92048	0.000172542	0.0437065	0.706695	NCOA3
204613_PM_at	0.251086	8.27989	3.91609	0.000175247	0.0440915	0.693032	PLCG2
242058_PM_at	-0.287217	3.42289	-3.9154	0.000175673	0.0440915	0.690899
222805_PM_at	0.340136	5.73122	3.91338	0.000176932	0.0442048	0.684626	MANEA
217235_PM_x_at	0.870588	7.23733	3.91062	0.000179648	0.0446793	0.671873	IGLV2-23
200654_PM_at	0.19362	8.88033	3.9024	0.000183928	0.0455369	0.650574	P4HB
209060_PM_x_at	0.215045	7.85678	3.89862	0.000186399	0.0457484	0.63886	NCOA3
208454_PM_s_at	-0.242692	6.82144	-3.89853	0.000186455	0.0457484	0.638596	PGCP
208079_PM_s_at	0.354208	3.79544	3.89692	0.000187517	0.0458035	0.63361	AURKA
208726_PM_s_at	0.137896	9.51644	3.8947	0.000188993	0.0458288	0.626725	EIF2S2
224853_PM_at	-0.167579	6.45322	-3.89253	0.000190447	0.0458288	0.619998	SLAIN2
244529_PM_at	0.23233	2.308	3.892	0.000190801	0.0458288	0.618371
231542_PM_at	0.322353	3.62689	3.89175	0.000190971	0.0458288	0.617588
225809_PM_at	0.509276	4.27467	3.88701	0.000194186	0.046318	0.602935	PARM1
201890_PM_at	0.68905	5.14089	3.88611	0.000195372	0.046318	0.597926	RRM2
222385_PM_x_at	0.560679	4.96756	3.88432	0.00019603	0.046318	0.594636	SEC61A1
204698_PM_at	0.273756	9.46267	3.88379	0.000196395	0.046318	0.593004	ISG20
242530_PM_at	-0.23319	2.37233	-3.88184	0.00019775	0.0464373	0.586971
218324_PM_s_at	0.430475	5.06156	3.87484	0.000202673	0.0468924	0.565393	SPATS2
236173_PM_s_at	0.221244	1.98978	3.87474	0.000202747	0.0468924	0.56507
212953_PM_x_at	0.208462	8.10222	3.87424	0.000203106	0.0468924	0.563519	CALR
217384_PM_x_at	0.352873	3.91911	3.87422	0.000203116	0.0468924	0.563475	IGHV3-48 /// IGKV3-20
213689_PM_x_at	0.313416	6.127	3.87077	0.000205594	0.0469835	0.552834	FAM69A
216558_PM_x_at	0.330973	2.44444	3.87045	0.000205823	0.0469835	0.551857	IGHA1 /// IGHD /// IGHG1 /// IGHG2 /// IGHG3 /// IGHM /// IGHV4-31 /// LOC652494
206150_PM_at	0.306086	8.07633	3.87009	0.000206087	0.0469835	0.550734	CD27
229958_PM_at	-0.228462	5.99333	-3.86516	0.000209687	0.0474154	0.535539	CLN8
210258_PM_at	0.395181	2.76933	3.86512	0.000209715	0.0474154	0.535424	RGS13
218326_PM_s_at	-0.283665	2.39633	-3.86198	0.000212035	0.0477428	0.525769	LGR4
222632_PM_s_at	0.278733	5.88133	3.85899	0.000214269	0.0480481	0.516575	LZTFL1
1561545_PM_at	0.281086	2.66489	3.85735	0.000215502	0.0481272	0.511543
243198_PM_at	0.427398	3.34644	3.85362	0.000218342	0.0485468	0.500057	TEX9
244255_PM_at	0.203439	2.437	3.85256	0.000219155	0.0485468	0.496798	LOC286114
230448_PM_at	0.408959	3.38533	3.84915	0.000221786	0.0489316	0.486329	SLC38A10
214185_PM_at	0.274367	4.51811	3.8404	0.000228674	0.0502486	0.459509	KHDRBS1
203554_PM_x_at	0.387398	6.86711	3.83363	0.000234148	0.0512457	0.438766	PTTG1
200803_PM_s_at	0.251312	8.69278	3.82522	0.000241123	0.0525619	0.413033	TMBIM6
244156_PM_at	0.235407	2.90056	3.81982	0.000245699	0.0532329	0.396552
212952_PM_at	0.202602	8.25278	3.8193	0.000246147	0.0532329	0.394957
1554474_PM_a_at	0.526561	2.92156	3.81324	0.000251391	0.054153	0.37648	MOXD1
221251_PM_x_at	0.278326	4.29322	3.81043	0.000253867	0.0544718	0.367892	INO80B
1557739_PM_at	0.279819	2.257	3.80801	0.000256007	0.0547164	0.360537
225723_PM_at	0.286765	6.73311	3.80529	0.000258443	0.0550221	0.352238	C6orf129
213502_PM_x_at	0.594638	8.98811	3.80184	0.000261561	0.0554353	0.34173	LOC91316
217663_PM_at	0.26767	2.56133	3.8009	0.00026241	0.0554353	0.33889	ZNF234
215565_PM_at	0.793167	4.18111	3.78744	0.000276311	0.0581475	0.29428
241511_PM_at	0.237692	2.37367	3.78244	0.000279757	0.0586409	0.282815
223568_PM_s_at	0.350452	7.03711	3.78085	0.000281306	0.0586409	0.277978	PPAPDC1B
210596_PM_at	0.189389	6.61378	3.78027	0.000281871	0.0586409	0.276222
1553797_PM_a_at	0.192353	2.10822	3.77916	0.000282954	0.0586433	0.272863	LOC150622
217824_PM_at	0.284887	7.19311	3.77253	0.00028951	0.0589113	0.252804	UBE2J1
243260_PM_x_at	0.244231	3.129	3.77162	0.000290425	0.0589113	0.250042	XKR6
202233_PM_s_at	0.130068	10.7903	3.77093	0.000291123	0.0589113	0.247941	UQCRH
1564339_PM_a_at	0.209434	2.257	3.7705	0.000291557	0.0589113	0.246637	CHRM3
210041_PM_s_at	0.339502	4.70511	3.77015	0.000291903	0.0589113	0.245598	PGM3
204962_PM_s_at	0.439118	3.19189	3.77013	0.000291929	0.0589113	0.245521	CENPA
220579_PM_at	0.252285	1.97667	3.76875	0.000293325	0.0589113	0.241343	FLJ14100
234833_PM_at	0.245747	2.10789	3.76839	0.00029369	0.0589113	0.240252
212278_PM_x_at	-0.207127	2.56889	-3.76509	0.000297055	0.0589113	0.23028	UBE3A
201292_PM_at	0.504276	3.44067	3.76499	0.000297156	0.0589113	0.229981	TOP2A
219117_PM_s_at	0.311719	8.88822	3.76438	0.000297784	0.0589113	0.228135	FKBP11
222644_PM_s_at	-0.359525	4.19111	-3.7643	0.000297863	0.0589113	0.227901	GLT25D1
1556394_PM_a_at	0.276991	2.95067	3.76393	0.000298244	0.0589113	0.226782
1562724_PM_at	-0.263258	2.53811	-3.75782	0.000304594	0.0598295	0.208339	LOC286114
200913_PM_at	0.121516	7.19889	3.75736	0.000305079	0.0598295	0.206946	PPM1G
208035_PM_at	-0.219208	2.40922	-3.74662	0.000316576	0.0618624	0.17457	GRM6
214916_PM_x_at	0.513507	7.35522	3.74468	0.000318705	0.0620513	0.168706	IGH@ /// IGHA1 /// IGHA2 /// IGHG1 /// IGHG3 /// IGHM /// IGHV3-23 /// IGHV4-31 /// LOC100290375
214235_PM_at	-0.294638	2.67167	-3.74367	0.000319811	0.0620513	0.165673	CYP3A5
223185_PM_s_at	0.444661	3.65278	3.74252	0.000321073	0.0620759	0.162229	BHLHE41
216984_PM_x_at	0.791674	7.56822	3.73184	0.000334637	0.0644707	0.126628	IGLV2-23 /// LOC100293440
201274_PM_at	0.197195	9.07389	3.7274	0.000338201	0.0646765	0.116759	PSMA5
216401_PM_x_at	0.764367	7.68956	3.72841	0.000338322	0.0646765	0.116945	LOC652493
243309_PM_at	0.367964	2.72622	3.72649	0.000339252	0.0646765	0.114046	FLJ27352
238444_PM_at	-0.242986	3.68656	-3.71606	0.000351599	0.0667978	0.0827782	ZNF618
218299_PM_at	0.22543	5.01611	3.71213	0.000356357	0.0674674	0.0710246	C11orf24
239314_PM_at	0.332353	4.243	3.711	0.000357736	0.067495	0.067647	NHLRC3
222680_PM_s_at	0.415452	3.15622	3.70868	0.000360595	0.0678006	0.0606869	DTL
209464_PM_at	0.309683	2.73656	3.70293	0.000367756	0.0687118	0.0434968	AURKB
209714_PM_s_at	0.423009	4.48878	3.70277	0.000367953	0.0687118	0.0430277	CDKN3
202589_PM_at	0.640633	5.68233	3.70215	0.000369519	0.0687695	0.0395961	TYMS
213248_PM_at	0.268846	2.60256	3.70046	0.000370866	0.0687861	0.0361351	LOC730101
208553_PM_at	0.246652	3.01156	3.69661	0.000375776	0.0691222	0.0246382	HIST1H1E
201011_PM_at	0.190271	8.329	3.69621	0.000376283	0.0691222	0.0234594	RPN1
227525_PM_at	0.267443	8.28356	3.69607	0.000376467	0.0691222	0.0230309	GLCCI1
204492_PM_at	0.309253	2.43678	3.69369	0.00037954	0.0693294	0.0159254	ARHGAP11A
223461_PM_at	0.232851	5.88489	3.69323	0.00038013	0.0693294	0.0145679	TBC1D7
209141_PM_at	0.191697	8.02356	3.69146	0.000382434	0.0695179	0.0092859	UBE2G1
219159_PM_s_at	0.423145	6.26522	3.68305	0.000393549	0.0709412	-0.0157504	SLAMF7
1570108_PM_at	-0.354729	3.54133	-3.68287	0.000393787	0.0709412	-0.0162787
216078_PM_at	-0.346176	2.843	-3.6826	0.000394154	0.0709412	-0.0170926
202503_PM_s_at	0.592376	6.53811	3.68146	0.000395911	0.0710239	-0.0209037	KIAA0101
202433_PM_at	0.207986	7.47633	3.67749	0.000401065	0.0717133	-0.0322803	SLC35B1
214315_PM_x_at	0.231652	7.70867	3.67389	0.000406016	0.0723345	-0.042999	CALR
217236_PM_x_at	0.440181	4.356	3.67304	0.000407183	0.0723345	-0.0455064	IGH@ /// IGHA1 /// IGHA2 /// IGHD /// IGHG1 /// IGHG3 /// IGHG4 /// IGHM /// LOC100126583 /// LOC652128
211637_PM_x_at	0.802738	5.12644	3.67254	0.000409688	0.072544	-0.0502698	IGH@ /// IGHA1 /// IGHA2 /// IGHD /// IGHG1 /// IGHG3 /// IGHG4 /// IGHM /// IGHV3-23 /// LOC100126583 /// LOC100290146 /// LOC652128
217227_PM_x_at	0.666652	5.17367	3.66719	0.000416358	0.0732819	-0.0646467	LOC100290557
224587_PM_at	0.180158	7.73356	3.66566	0.00041752	0.0732819	-0.067406	SUB1
234863_PM_x_at	0.299932	5.77533	3.66541	0.000417873	0.0732819	-0.068144	FBXO5
230209_PM_at	-0.250679	5.02578	-3.65961	0.000426183	0.0745004	-0.0853418	ZXDC
1559159_PM_at	-0.305656	3.40156	-3.65718	0.000429717	0.0748789	-0.0925525	CEP68
221881_PM_s_at	0.378756	4.81011	3.64745	0.000444103	0.0771399	-0.121305	CLIC4
205105_PM_at	0.149208	8.56211	3.64558	0.000446928	0.077385	-0.126841	MAN2A1
201577_PM_at	0.25681	7.70144	3.63713	0.000459879	0.0793763	-0.151777	NME1
243606_PM_at	0.183032	7.32544	3.63563	0.00046222	0.0795295	-0.156209	FAM55C
1568596_PM_a_at	0.417059	3.48711	3.63354	0.000465492	0.0796526	-0.162365	TROAP
233083_PM_at	-0.246154	3.06433	-3.6328	0.000466662	0.0796526	-0.164556	MTHFD2L
226150_PM_at	0.35181	7.62711	3.63239	0.000467303	0.0796526	-0.165754	PPAPDC1B
212895_PM_s_at	-0.143643	7.53111	-3.63054	0.000470223	0.0799014	-0.17119	ABR
236658_PM_at	0.294706	2.70533	3.62917	0.000472411	0.0800247	-0.175241
202418_PM_at	0.21276	6.44411	3.62509	0.000478957	0.0808832	-0.18725	YIF1A
230910_PM_s_at	-0.180611	2.09744	-3.62352	0.0004815	0.0810623	-0.19187	LOC100289310
210341_PM_at	-0.211471	2.61344	-3.62233	0.000483436	0.0811386	-0.195371	MYT1
218654_PM_s_at	0.181335	7.74967	3.62134	0.000485047	0.0811397	-0.198274	MRPS33
219103_PM_at	-0.276244	3.28156	-3.62051	0.000486408	0.0811397	-0.200719	ASAP3
235764_PM_at	0.200226	2.02122	3.61687	0.000492398	0.0816676	-0.211397	PRDM5
221542_PM_s_at	-0.216199	5.41433	-3.61678	0.000492558	0.0816676	-0.211679	ERLIN2
202095_PM_s_at	0.437149	2.89689	3.61273	0.000499306	0.0825364	-0.22355	BIRC5
218817_PM_at	0.227376	6.75711	3.61088	0.000502425	0.0826182	-0.228981	SPCS3
203417_PM_at	-0.23319	2.45867	-3.61002	0.000503875	0.0826182	-0.231494	MFAP2
1558438_PM_a_at	0.782421	4.14578	3.611	0.000504331	0.0826182	-0.231698	IGHA1
224615_PM_x_at	0.257036	7.25811	3.60649	0.000509888	0.0832792	-0.241842	HM13
212668_PM_at	0.281606	2.03678	3.60148	0.000518552	0.083938	-0.256536	SMURF1
209061_PM_at	0.231131	7.16878	3.60083	0.00051969	0.083938	-0.258447	NCOA3
221530_PM_s_at	0.443145	3.79333	3.60067	0.000519965	0.083938	-0.258908	BHLHE41
209030_PM_s_at	0.493688	4.30256	3.59877	0.000523293	0.083938	-0.264472	CADM1
211639_PM_x_at	0.632149	4.53456	3.59919	0.000523736	0.083938	-0.26489	IGH@ /// IGHA1 /// IGHA2 /// IGHD /// IGHG1 /// IGHG3 /// IGHG4 /// IGHM /// IGHV4-31 /// LOC100126583 /// LOC652128
219148_PM_at	0.4169	2.45378	3.59816	0.000524355	0.083938	-0.266239	PBK
232278_PM_s_at	0.229208	2.30467	3.59799	0.000524661	0.083938	-0.266748	DEPDC1
217258_PM_x_at	0.732941	4.72856	3.59761	0.000527037	0.0840724	-0.270229	IGLV1-44 /// LOC100290557
1554702_PM_at	0.215271	2.62822	3.5952	0.000529596	0.084235	-0.274911	NALCN
214710_PM_s_at	0.423484	3.42133	3.59382	0.00053205	0.08438	-0.278942	CCNB1
216541_PM_x_at	0.443982	3.53611	3.5917	0.000535842	0.0847358	-0.285134	IGHG1 /// IGHM /// LOC100133862
244385_PM_at	0.338258	2.87322	3.58985	0.00053918	0.0850179	-0.290547	KDM4C
223229_PM_at	0.337534	3.85356	3.58725	0.000543886	0.0854342	-0.298123	UBE2T
215114_PM_at	-0.232285	5.13289	-3.58667	0.000544942	0.0854342	-0.299815	SENP3
214628_PM_at	-0.212195	2.85956	-3.58504	0.000547924	0.085623	-0.304571	NHLH1
238546_PM_at	-0.331312	5.27011	-3.58283	0.000551993	0.085623	-0.31102	SLC8A1
1564358_PM_at	0.300928	2.38922	3.58225	0.000553065	0.085623	-0.312711
211649_PM_x_at	0.363778	5.14078	3.5821	0.000553351	0.085623	-0.313161	IGH@ /// IGHA1 /// IGHG1 /// IGHM
212954_PM_at	0.2269	6.67744	3.58177	0.000553972	0.085623	-0.314138	DYRK4
222578_PM_s_at	0.202715	6.77978	3.57948	0.000558223	0.0860371	-0.320801	UBA5
208127_PM_s_at	-0.226946	6.15678	-3.57662	0.000563594	0.0864675	-0.329147	SOCS5
208565_PM_at	-0.173665	2.27467	-3.57555	0.00056561	0.0864675	-0.332259	MC5R
205773_PM_at	-0.24509	5.37267	-3.57467	0.000567264	0.0864675	-0.334802	CPEB3
222532_PM_at	0.316425	5.50078	3.57439	0.000567801	0.0864675	-0.335627	SRPRB
205903_PM_s_at	0.404774	2.17167	3.5738	0.000568917	0.0864675	-0.337339	KCNN3
228812_PM_at	-0.181968	8.10056	-3.57063	0.000574975	0.0871461	-0.346567
219978_PM_s_at	0.366493	5.26311	3.56237	0.000591051	0.0892625	-0.370593	NUSAP1
218048_PM_at	0.149819	8.26144	3.56165	0.000592475	0.0892625	-0.372688	COMMD3
200807_PM_s_at	0.134932	9.66544	3.56086	0.000594026	0.0892625	-0.374967	HSPD1
234426_PM_x_at	0.266516	1.87489	3.56014	0.000595464	0.0892625	-0.377073	LOC100288139
212250_PM_at	0.136335	8.91522	3.55719	0.000601338	0.0898967	-0.385623	MTDH
237512_PM_at	0.193982	2.26289	3.55623	0.000603269	0.0899397	-0.388415
230575_PM_at	0.278529	2.83222	3.55301	0.000609761	0.0906605	-0.397738	MSRB2
201286_PM_at	0.408213	2.91022	3.55086	0.000614139	0.091064	-0.403968	SDC1
214836_PM_x_at	0.614027	7.81167	3.54776	0.000621658	0.0918028	-0.414294	IGK@ /// IGKC
227304_PM_at	-0.151606	7.43411	-3.54625	0.000623635	0.0918028	-0.417329	SMCR8
215946_PM_x_at	0.625588	6.15	3.54664	0.000624155	0.0918028	-0.417742	IGLL1 /// IGLL3 /// LOC91316
237625_PM_s_at	0.71362	6.34789	3.5454	0.000627137	0.0919941	-0.421796	IGK@ /// IGKC
211641_PM_x_at	0.715905	5.23156	3.54408	0.000629894	0.0921033	-0.425616	IGH@ /// IGHA1 /// IGHA2 /// IGHD /// IGHG1 /// IGHG3 /// IGHM /// IGHV4-31 /// LOC100290320 /// LOC100291190
209542_PM_x_at	0.417851	3.76567	3.54195	0.000632616	0.0921033	-0.42978	IGF1
218610_PM_s_at	-0.240769	8.05689	-3.5418	0.000632931	0.0921033	-0.430213	CPPED1
209014_PM_at	0.192783	7.284	3.53661	0.000643923	0.0934542	-0.445202	MAGED1
218203_PM_at	0.159796	8.105	3.53134	0.000655276	0.0947753	-0.460416	ALG5
211638_PM_at	0.272398	1.93578	3.53041	0.000657306	0.0947753	-0.463108	IGH@ /// IGHA1 /// IGHA2 /// IGHD /// IGHG1 /// IGHG3 /// IGHM /// LOC100126583 /// LOC652128
229126_PM_at	0.189457	7.022	3.52999	0.000658222	0.0947753	-0.46432	TMEM19
216872_PM_at	0.247217	1.80011	3.52912	0.000660117	0.0947987	-0.466822	HR44
234259_PM_at	-0.178281	1.96089	-3.52685	0.000665115	0.0952664	-0.473387
223091_PM_x_at	0.214118	5.70456	3.52522	0.000668706	0.0954162	-0.478072	MFF
200825_PM_s_at	0.224163	7.275	3.5248	0.000669648	0.0954162	-0.479298	HYOU1
218875_PM_s_at	0.266267	5.01856	3.52259	0.000674551	0.095865	-0.485646	FBXO5
216560_PM_x_at	0.766018	5.372	3.5208	0.000681181	0.0963735	-0.493584	IGL@
204173_PM_at	0.322104	5.22944	3.51868	0.000683353	0.0963735	-0.496926	MYL6B
203988_PM_s_at	0.262534	6.47911	3.51865	0.000683413	0.0963735	-0.497003	FUT8
238067_PM_at	0.273167	3.16156	3.51314	0.000695986	0.0977151	-0.512864	TBC1D8B
222993_PM_at	0.164253	7.052	3.51291	0.000696498	0.0977151	-0.513503	MRPL37
235545_PM_at	0.216403	1.94233	3.50925	0.000704966	0.0986502	-0.524016	DEPDC1
218320_PM_s_at	0.128529	9.30211	3.5044	0.000716356	0.0999883	-0.537956	NDUFB11
241493_PM_at	-0.205226	2.01356	-3.50323	0.000719127	0.10012	-0.541314
213133_PM_s_at	0.303869	4.96078	3.50087	0.00072474	0.100645	-0.548076	GCSH /// LOC100329108
218597_PM_s_at	0.214864	6.54167	3.49966	0.00072763	0.100791	-0.551537	CISD1
1569944_PM_at	0.333597	3.00511	3.49819	0.000731176	0.101026	-0.555764
204092_PM_s_at	0.438507	3.22044	3.49684	0.00073443	0.10122	-0.559626	AURKA
217281_PM_x_at	0.698371	6.60244	3.49282	0.000746195	0.102583	-0.573041	IGH@ /// IGHA1 /// IGHA2 /// IGHG1 /// IGHG2 /// IGHG3 /// IGHM /// IGHV4-31 /// LOC100126583 /// LOC100290036
223791_PM_at	0.271742	2.19344	3.4862	0.000760605	0.104302	-0.590073	FAM27A /// FAM27B /// FAM27C
201690_PM_s_at	0.300837	8.18578	3.48439	0.000765151	0.104663	-0.595253	TPD52
228227_PM_at	0.217172	2.242	3.48186	0.000771544	0.105177	-0.602484	ITGB1BP1
241174_PM_at	0.233575	2.37956	3.48138	0.000772754	0.105177	-0.603847	AP4E1
1559109_PM_a_at	-0.240973	2.41189	-3.47925	0.000778179	0.105653	-0.609927
224405_PM_at	0.358824	2.53478	3.4777	0.000782162	0.105931	-0.614365	FCRL5
218194_PM_at	0.177692	8.53644	3.47539	0.000788104	0.106472	-0.620941	REXO2
1561912_PM_at	0.21638	2.058	3.46899	0.00080483	0.108464	-0.63919
232135_PM_at	-0.20733	5.89178	-3.46802	0.000807389	0.108541	-0.641947	SAP30L
233846_PM_at	0.2481	2.24644	3.46596	0.000812858	0.108803	-0.647813	CCDC85A
238415_PM_at	0.212285	2.47633	3.46579	0.000813315	0.108803	-0.648302
208842_PM_s_at	0.148891	8.00511	3.46248	0.00082219	0.109568	-0.65773	GORASP2
232071_PM_at	-0.285814	4.73567	-3.46121	0.000825606	0.109568	-0.661331	MRPL19
227603_PM_at	-0.206199	6.78633	-3.461	0.000826161	0.109568	-0.661915
213628_PM_at	0.191923	7.11822	3.46068	0.000827041	0.109568	-0.66284	CLCC1
1569879_PM_a_at	0.265475	2.719	3.45755	0.000835556	0.110429	-0.671737	MEGF11
200843_PM_s_at	0.156946	8.09867	3.4562	0.00083926	0.110547	-0.675579	EPRS
239315_PM_at	0.240928	4.00978	3.45521	0.000841976	0.110547	-0.678384	FAM115C
224607_PM_s_at	0.135271	7.83189	3.45466	0.000843479	0.110547	-0.679934	SRP68
213374_PM_x_at	0.264819	5.70289	3.45428	0.00084453	0.110547	-0.681015	HIBCH
218755_PM_at	0.293348	2.79167	3.45042	0.000855263	0.111684	-0.691982	KIF20A
225825_PM_at	-0.226018	5.31033	-3.44792	0.000862273	0.111918	-0.69907	C20orf194
226147_PM_s_at	-0.18181	2.12267	-3.44777	0.000862689	0.111918	-0.699489	PIGR
1554482_PM_a_at	0.248552	6.15078	3.44759	0.000863192	0.111918	-0.699995	SAR1B
215379_PM_x_at	0.645724	10.5537	3.44714	0.000866671	0.112104	-0.703089	IGLV1-44
238307_PM_at	0.334593	3.69256	3.44101	0.00088193	0.113809	-0.718641
229235_PM_at	-0.137081	8.01078	-3.44007	0.000884641	0.113872	-0.721305	ZCCHC11
1564155_PM_x_at	0.227195	7.03856	3.43939	0.000886588	0.113872	-0.723213
237036_PM_at	0.254253	2.792	3.43737	0.000892454	0.114357	-0.728938	FBXO10
240400_PM_at	-0.312557	4.27978	-3.43497	0.000899461	0.114986	-0.735726
227408_PM_s_at	0.214276	5.81089	3.43388	0.000902667	0.115127	-0.738815	SNX25
1557803_PM_at	0.187557	2.32811	3.43171	0.000909073	0.115674	-0.744952
242841_PM_at	-0.201946	2.33656	-3.42922	0.000916447	0.116342	-0.751963
209340_PM_at	0.291561	7.45678	3.42508	0.000928897	0.11765	-0.763673	UAP1
213578_PM_at	-0.318371	5.25856	-3.42308	0.000934958	0.118144	-0.769316	BMPR1A
223086_PM_x_at	0.187217	8.28822	3.41894	0.000947617	0.119467	-0.780984	MRPL51
232635_PM_at	0.354231	4.10578	3.41614	0.000956264	0.12028	-0.788865	C14orf145
238800_PM_s_at	-0.147534	7.03589	-3.41423	0.000962197	0.120749	-0.79423	ZCCHC6
1554537_PM_at	-0.354186	3.74878	-3.41188	0.00096955	0.121393	-0.800833	TMEM126B
209114_PM_at	-0.269299	3.25811	-3.40616	0.000987714	0.123385	-0.816931	TSPAN1
39248_PM_at	0.292036	8.117	3.40361	0.000995887	0.123966	-0.824077	AQP3
204687_PM_at	0.511674	3.349	3.4033	0.000996891	0.123966	-0.824951	PARM1
220651_PM_s_at	0.387262	2.35522	3.40055	0.00100581	0.124791	-0.832672	MCM10
214564_PM_s_at	0.176561	2.22433	3.39789	0.00101452	0.125587	-0.84015	PCDHGC3
240579_PM_at	-0.242285	4.73256	-3.39627	0.00101984	0.12596	-0.844681	NBAS
238211_PM_at	-0.180701	2.166	-3.39548	0.00102246	0.126	-0.846907	LOC643714
203484_PM_at	0.157376	8.98078	3.39307	0.00103044	0.126363	-0.853648	SEC61G
201583_PM_s_at	0.184186	7.67922	3.3919	0.00103434	0.126363	-0.85692	SEC23B
243570_PM_at	0.349231	3.394	3.39182	0.00103462	0.126363	-0.857159	SPCS2
224675_PM_at	0.193597	8.40789	3.39181	0.00103465	0.126363	-0.85718	MESDC2
229763_PM_at	-0.226041	4.98922	-3.3907	0.00103835	0.126532	-0.860273	FOXP4
200046_PM_at	0.133959	8.81144	3.38911	0.00104371	0.126904	-0.864741	DAD1
1553258_PM_at	0.220905	2.85167	3.38413	0.00106062	0.127485	-0.878671	FLJ30679
230011_PM_at	0.212896	6.57311	3.38381	0.00106171	0.127485	-0.879558	MEI1
205359_PM_at	0.209819	2.47067	3.38379	0.00106177	0.127485	-0.879609	AKAP6
238618_PM_at	0.200226	2.23911	3.38209	0.00106762	0.127485	-0.884368	NF2
219271_PM_at	0.251833	3.11556	3.38202	0.00106788	0.127485	-0.884579	GALNT14
242223_PM_at	-0.259344	4.13122	-3.38184	0.00106847	0.127485	-0.885058
206922_PM_at	0.261991	2.71578	3.38155	0.00106947	0.127485	-0.885865	VCY /// VCY1B
225032_PM_at	0.185023	8.416	3.38088	0.00107181	0.127485	-0.887762	FNDC3B
222579_PM_at	0.17776	6.39067	3.38058	0.00107284	0.127485	-0.888592	UBA5
1554930_PM_a_at	0.325339	4.51322	3.37985	0.00107537	0.127485	-0.89064	FUT8
202870_PM_s_at	0.488756	4.27433	3.37961	0.00107618	0.127485	-0.891289	CDC20
224759_PM_s_at	0.210701	6.90678	3.37953	0.00107646	0.127485	-0.891511	C12orf23
210243_PM_s_at	0.209842	6.93222	3.37643	0.00108726	0.128487	-0.900165	B4GALT3
227682_PM_at	-0.195814	6.72922	-3.37527	0.00109136	0.128693	-0.903423
238053_PM_at	-0.24095	4.89289	-3.37123	0.00110562	0.129965	-0.914668	DHRSX
202991_PM_at	-0.199729	4.37289	-3.37088	0.00110689	0.129965	-0.915667	STARD3
203857_PM_s_at	0.308552	6.25411	3.36615	0.00112386	0.131675	-0.928846	PDIA5
212951_PM_at	0.197624	1.96811	3.3654	0.00112655	0.131708	-0.930915	GPR116
211868_PM_x_at	0.576018	6.55511	3.36189	0.0011411	0.132986	-0.94177	IGH@ /// IGHA1 /// IGHA2 /// IGHD /// IGHG1 /// IGHG2 /// IGHG3 /// IGHM /// IGHV4-31 /// LOC100126583 /// LOC100290320 /// LOC100291190
224683_PM_at	0.147851	6.90922	3.36053	0.00114432	0.132986	-0.944469	FBXO18
203371_PM_s_at	0.147986	8.89778	3.36041	0.00114478	0.132986	-0.944814	NDUFB3
211783_PM_s_at	-0.13181	8.41378	-3.35928	0.00114892	0.133184	-0.94794	MTA1
211080_PM_s_at	0.21871	2.11933	3.35757	0.00115525	0.133636	-0.952704	NEK2
216066_PM_at	-0.312443	3.08856	-3.3535	0.00117042	0.13484	-0.963995	ABCA1
203711_PM_s_at	0.339118	5.35056	3.35346	0.0011706	0.13484	-0.964126	HIBCH
203613_PM_s_at	0.130498	7.68589	3.35003	0.00118351	0.136042	-0.973626	NDUFB6
200806_PM_s_at	0.14319	9.01067	3.34606	0.00119869	0.137498	-0.984657	HSPD1
244590_PM_at	0.34095	3.97544	3.34297	0.0012106	0.138574	-0.993215
218333_PM_at	0.145385	7.80122	3.34118	0.00121754	0.139076	-0.998157	DERL2
233282_PM_at	0.269638	2.75944	3.33661	0.00123548	0.140624	-1.01082
223201_PM_s_at	-0.175226	7.096	-3.33642	0.00123623	0.140624	-1.01134	TMEM164
237479_PM_at	-0.229389	2.13389	-3.32965	0.00126327	0.143402	-1.03006
1559800_PM_a_at	0.167353	2.14467	3.32812	0.00126943	0.143663	-1.03427
216412_PM_x_at	0.501041	4.61467	3.32778	0.00127082	0.143663	-1.03521	LOC100290557
202954_PM_at	0.393439	4.72178	3.32412	0.00128574	0.144863	-1.04531	UBE2C
235242_PM_at	-0.162036	8.52533	-3.32388	0.00128673	0.144863	-1.04598
203136_PM_at	0.178394	8.281	3.32223	0.00129351	0.14531	-1.05053	RABAC1
220749_PM_at	-0.228167	3.73522	-3.3214	0.00129693	0.14531	-1.05281	C10orf68
214790_PM_at	-0.198937	7.484	-3.31976	0.00130374	0.14531	-1.05733	SENP6
236226_PM_at	0.381697	5.52433	3.3195	0.0013048	0.14531	-1.05804	BTLA
217861_PM_s_at	0.233258	6.402	3.3192	0.00130606	0.14531	-1.05887	PREB
221350_PM_at	0.222014	2.72656	3.31906	0.00130664	0.14531	-1.05926	HOXC8
236268_PM_at	-0.22948	5.70911	-3.31681	0.00131601	0.146056	-1.06544	SEC22C
214005_PM_at	0.19371	6.33522	3.31535	0.00132215	0.14644	-1.06946	GGCX
208680_PM_at	0.15491	9.55044	3.31164	0.00133788	0.147642	-1.07969	PRDX1
1563022_PM_at	0.194321	2.25244	3.31152	0.0013384	0.147642	-1.08002	CCDC160
231077_PM_at	0.279118	2.60711	3.30668	0.00135915	0.149466	-1.09332	C1orf192
224444_PM_s_at	0.27595	3.41733	3.30548	0.00136434	0.149466	-1.09662	C1orf97
228551_PM_at	0.48043	5.17644	3.30529	0.00136516	0.149466	-1.09714	DENND5B
211936_PM_at	0.180294	10.4059	3.30494	0.00136667	0.149466	-1.09809	HSPA5
226932_PM_at	0.53871	3.74344	3.30475	0.00136859	0.149466	-1.09917	SSPN
205780_PM_at	0.378733	4.24744	3.30295	0.00137534	0.149904	-1.10356	BIK
200929_PM_at	0.189457	8.63389	3.30232	0.0013781	0.149906	-1.10529	TMED10 /// TMED10P1
201399_PM_s_at	0.169887	8.85556	3.30138	0.00138221	0.150055	-1.10787	TRAM1
233022_PM_at	0.236629	2.78256	3.30064	0.00138546	0.150109	-1.10989	TRPM3
217084_PM_at	0.256606	2.21478	3.29833	0.00139566	0.150916	-1.11623	IGHA1 /// IGHG1 /// IGHM /// IGHV3-23 /// IGHV4-31 /// LOC100290375
205046_PM_at	0.359253	3.277	3.29435	0.00141339	0.152275	-1.12714	CENPE
217434_PM_at	0.151109	1.99133	3.29426	0.00141379	0.152275	-1.12739	MC2R
1553954_PM_at	0.28957	4.95789	3.29333	0.00141793	0.15242	-1.12991	ALG14
219918_PM_s_at	0.447896	2.95956	3.29243	0.00142198	0.152556	-1.13238	ASPM
207955_PM_at	0.212036	2.36922	3.29112	0.00142791	0.152892	-1.13597	CCL27
230080_PM_at	0.208077	2.57356	3.28969	0.00143439	0.153211	-1.13988	LOC285943
227834_PM_at	0.305905	2.44389	3.28923	0.00143649	0.153211	-1.14115	TXLNB
224111_PM_x_at	-0.215068	4.76744	-3.28796	0.0014423	0.153532	-1.14464	KLF16
1559930_PM_at	0.257285	2.43	3.28695	0.0014469	0.153723	-1.14739
209138_PM_x_at	0.618416	11.1762	3.28631	0.00145294	0.153977	-1.1506	IGL@
239546_PM_at	0.259502	2.30389	3.2852	0.00145492	0.153977	-1.15216	LOC100131053
217360_PM_x_at	0.485294	3.728	3.2841	0.00146001	0.154053	-1.15518	IGHA1 /// IGHG1 /// IGHG3 /// IGHM /// IGHV4-31 /// LOC652494
1560409_PM_at	-0.23267	2.95433	-3.28382	0.00146128	0.154053	-1.15593
240020_PM_at	-0.192127	5.87278	-3.27983	0.00147985	0.155415	-1.16684
218358_PM_at	0.224796	8.34944	3.27936	0.00148206	0.155415	-1.16812	CRELD2
1569372_PM_at	-0.192624	1.93844	-3.27922	0.00148272	0.155415	-1.16851
201387_PM_s_at	0.521629	2.42011	3.27811	0.00148831	0.155704	-1.17171	UCHL1
238167_PM_at	-0.318507	4.14844	-3.27552	0.00150016	0.156626	-1.17861	C17orf51
209507_PM_at	0.181765	7.79056	3.27495	0.00150286	0.156626	-1.18016	RPA3
227455_PM_at	-0.174729	5.75989	-3.27431	0.00150587	0.156642	-1.18189	C6orf136
239924_PM_at	-0.304344	4.875	-3.27368	0.00150888	0.156657	-1.18361
234415_PM_x_at	0.252127	3.25089	3.27184	0.00151769	0.157274	-1.18864
1560755_PM_at	-0.254186	2.46389	-3.27121	0.0015207	0.157288	-1.19035
226238_PM_at	0.254253	5.64922	3.27053	0.00152395	0.157327	-1.19219	MCEE
1569374_PM_at	-0.289796	2.74211	-3.26951	0.00152886	0.157536	-1.19497	C3orf62
202338_PM_at	0.327647	2.78411	3.26735	0.00153933	0.158317	-1.20086	TK1
217148_PM_x_at	0.810566	7.47622	3.26746	0.00154656	0.158762	-1.20401	LOC100293440
215035_PM_at	0.574231	3.70489	3.26534	0.00155159	0.158922	-1.20742	IGLV6-57
210534_PM_s_at	0.431561	3.21633	3.26435	0.00155393	0.158922	-1.20901	B9D1
205792_PM_at	0.185475	2.25989	3.26372	0.00155706	0.158945	-1.21074	WISP2
204500_PM_s_at	-0.126018	8.373	-3.25983	0.0015762	0.160193	-1.22129	AGTPBP1
243828_PM_at	-0.21819	3.26789	-3.25948	0.00157798	0.160193	-1.22226
235315_PM_at	-0.199955	5.80344	-3.25946	0.00157807	0.160193	-1.22231	TSC22D1
229603_PM_at	0.312308	3.24011	3.25826	0.00158406	0.160503	-1.22558	BBS12
208941_PM_s_at	0.162873	6.25433	3.2576	0.00158733	0.160537	-1.22736	SEPHS1
207943_PM_x_at	-0.23129	5.647	-3.25603	0.00159517	0.161033	-1.23161	PLAGL1
202195_PM_s_at	0.186086	6.79611	3.25472	0.00160179	0.16136	-1.23518	TMED5
206896_PM_s_at	0.299615	6.43578	3.25422	0.00160431	0.16136	-1.23654	GNG7
239371_PM_at	-0.219502	2.49622	-3.25169	0.00161709	0.162275	-1.24339
211098_PM_x_at	0.181199	7.55256	3.25125	0.00161934	0.162275	-1.24459	TMCO1
1553367_PM_a_at	0.234638	2.27	3.24981	0.00162671	0.162716	-1.24851	COX6B2
206326_PM_at	0.188054	1.96778	3.24837	0.00163406	0.162809	-1.2524	GRP
1560337_PM_at	-0.183167	2.26222	-3.24769	0.00163754	0.162809	-1.25423	LOC286184
226024_PM_at	0.147738	7.59989	3.2471	0.00164062	0.162809	-1.25585	COMMD1
212333_PM_at	0.198575	6.94433	3.24622	0.00164515	0.162809	-1.25823	FAM98A
209708_PM_at	0.375475	2.79711	3.2461	0.00164576	0.162809	-1.25855	MOXD1
227442_PM_at	0.11595	7.29456	3.24601	0.00164624	0.162809	-1.2588	COX18
1562455_PM_at	-0.236267	2.25167	-3.24557	0.00164847	0.162809	-1.25997
1564985_PM_a_at	0.217421	2.86089	3.24108	0.00167187	0.164823	-1.27213	SLC8A1
226982_PM_at	0.343824	6.33411	3.2397	0.00167912	0.165239	-1.27586	ELL2
203605_PM_at	0.17233	7.64644	3.23812	0.00168745	0.165761	-1.28012	SRP54
1561386_PM_at	0.226946	3.71056	3.23746	0.00169094	0.165806	-1.28191
202825_PM_at	0.309819	5.28011	3.23612	0.0016981	0.166211	-1.28555	SLC25A4
234367_PM_x_at	-0.24043	3.08089	-3.23487	0.00170476	0.166564	-1.28892	TMPRSS6
1557476_PM_at	-0.225882	2.46689	-3.23372	0.00171088	0.166864	-1.29202	PFN4
219556_PM_at	0.243575	3.08956	3.23007	0.00173058	0.168485	-1.30188	C16orf59
238917_PM_s_at	0.35638	3.788	3.2294	0.00173418	0.168536	-1.30368	DENND5B
207290_PM_at	0.19957	2.46433	3.22871	0.00173793	0.1686	-1.30554	PLXNA2
207399_PM_at	0.3231	3.25578	3.22795	0.00174206	0.168702	-1.30758	BFSP2
223236_PM_at	-0.113597	7.546	-3.22585	0.00175354	0.169337	-1.31325	CCDC55
239769_PM_at	0.16914	1.95978	3.22562	0.0017548	0.169337	-1.31387	CDH11
1557118_PM_a_at	-0.26181	5.54944	-3.22325	0.00176788	0.170299	-1.32027
203418_PM_at	0.363891	3.44733	3.22087	0.00178107	0.170936	-1.32667	CCNA2
214677_PM_x_at	0.565158	11.6303	3.221	0.00178309	0.170936	-1.32737	IGL@
205909_PM_at	0.254163	3.48756	3.22007	0.00178553	0.170936	-1.32883	POLE2
231854_PM_at	-0.25457	3.55956	-3.2198	0.001787	0.170936	-1.32954	PIK3CA
1563495_PM_at	0.160679	2.25778	3.21864	0.00179351	0.171126	-1.33267	SLC9A11
223834_PM_at	0.199321	2.459	3.21833	0.00179523	0.171126	-1.3335	CD274
1556954_PM_at	0.189548	2.11711	3.2146	0.00181627	0.172577	-1.34353	LOC283854
228057_PM_at	-0.170385	2.42689	-3.21451	0.00181676	0.172577	-1.34377	DDIT4L
217917_PM_s_at	0.126131	8.26011	3.21382	0.00182068	0.172649	-1.34563	DYNLRB1
208511_PM_at	0.274593	2.72611	3.21321	0.00182416	0.17268	-1.34727	PTTG3P
237857_PM_at	0.256244	2.58011	3.2107	0.00183846	0.173717	-1.354
1555253_PM_at	-0.174615	2.00689	-3.21018	0.00184147	0.173717	-1.35541	COL25A1
209610_PM_s_at	0.304683	5.79333	3.20856	0.00185079	0.174296	-1.35975	SLC1A4
1556696_PM_s_at	-0.150136	2.39622	-3.20699	0.00185983	0.174656	-1.36395	FLJ42709
211866_PM_x_at	0.224072	2.51667	3.20679	0.00186099	0.174656	-1.36449	HFE
214973_PM_x_at	0.582262	5.105	3.20606	0.00186809	0.174871	-1.36749	IGHD /// LOC100290059 /// LOC100292999
223037_PM_at	0.183824	7.26044	3.20497	0.00187157	0.174871	-1.36937	PDZD11
201816_PM_s_at	-0.120837	8.589	-3.20475	0.00187288	0.174871	-1.36998	GBAS
208864_PM_s_at	0.128167	9.42311	3.20098	0.00189499	0.176629	-1.38008	TXN
223513_PM_at	0.176063	6.604	3.20044	0.00189816	0.176629	-1.38152	CENPJ
204170_PM_s_at	0.258937	7.08133	3.19775	0.00191412	0.177414	-1.38873	CKS2
201897_PM_s_at	0.183439	6.485	3.19758	0.00191511	0.177414	-1.38918	CKS1B
227337_PM_at	0.292149	5.57344	3.19738	0.00191633	0.177414	-1.38972	ANKRD37
1562358_PM_at	0.186403	2.48311	3.1958	0.00192575	0.177743	-1.39395
213900_PM_at	0.215317	2.355	3.19569	0.00192638	0.177743	-1.39423	FAM189A2
200938_PM_s_at	0.346244	3.18889	3.19169	0.00195046	0.179407	-1.40493	RERE
1561486_PM_at	-0.20957	4.16922	-3.19161	0.00195097	0.179407	-1.40515
210046_PM_s_at	0.18871	7.75389	3.19058	0.00195723	0.179681	-1.40791	IDH2
206109_PM_at	-0.183597	2.60189	-3.18971	0.00196252	0.179865	-1.41023	FUT1
213245_PM_at	0.16043	2.01144	3.18866	0.00196892	0.179905	-1.41304	ADCY1
234390_PM_x_at	0.233326	2.38567	3.18825	0.00197145	0.179905	-1.41414
218409_PM_s_at	0.191041	6.74189	3.188	0.00197297	0.179905	-1.4148	DNAJC1
226060_PM_at	0.238145	5.61278	3.18748	0.00197612	0.179905	-1.41617	RFT1
1553705_PM_a_at	0.18052	2.23	3.18579	0.0019865	0.180373	-1.42068	CHRM3
219990_PM_at	0.291606	2.43667	3.18555	0.001988	0.180373	-1.42134	E2F8
216368_PM_s_at	0.211222	2.27856	3.18504	0.00199114	0.180373	-1.42269	COL4A3
236630_PM_at	0.150475	2.21078	3.18146	0.00201333	0.182082	-1.43223	AQP2
203592_PM_s_at	-0.20009	3.51578	-3.18063	0.00201855	0.182253	-1.43446	FSTL3
217744_PM_s_at	0.406335	4.24478	3.179	0.00202877	0.182785	-1.43881	PERP
222689_PM_at	-0.364525	5.70011	-3.17862	0.00203113	0.182785	-1.43981	ACER3
214043_PM_at	-0.190995	2.13367	-3.17776	0.00203659	0.182975	-1.44211	PTPRD
213912_PM_at	-0.259955	2.97567	-3.17309	0.00206621	0.185332	-1.45454	TBC1D30
218350_PM_s_at	0.23543	5.96433	3.17197	0.00207339	0.185548	-1.45752	GMNN
202908_PM_at	0.298303	3.26622	3.17166	0.0020754	0.185548	-1.45835	WFS1
221721_PM_s_at	-0.168824	2.198	-3.17037	0.00208365	0.185982	-1.46177	LZTS1
236668_PM_at	-0.214005	6.41044	-3.16827	0.00209723	0.186889	-1.46735
216831_PM_s_at	0.189729	2.452	3.16753	0.00210202	0.187012	-1.46932	RUNX1T1
211352_PM_s_at	0.169729	7.56833	3.16624	0.0021104	0.18718	-1.47274	NCOA3
206610_PM_s_at	0.195566	2.26333	3.16619	0.00211076	0.18718	-1.47288	F11
233969_PM_at	0.481674	2.67211	3.16557	0.00211477	0.187233	-1.47452	IGL@
238052_PM_at	-0.224186	2.30478	-3.16307	0.00213116	0.188103	-1.48115
221232_PM_s_at	0.223235	2.48311	3.16302	0.00213148	0.188103	-1.48128	ANKRD2
202064_PM_s_at	0.377443	3.24	3.15813	0.00216389	0.19024	-1.49426	SEL1L
214799_PM_at	0.233077	2.277	3.15758	0.00216755	0.19024	-1.49571	NFASC
1559645_PM_at	0.252217	2.17478	3.15754	0.00216783	0.19024	-1.49582	NCRNA00184
226245_PM_at	0.237896	4.68511	3.15714	0.00217054	0.19024	-1.4969	KCTD1
1557961_PM_s_at	-0.27267	4.06722	-3.15635	0.0021758	0.19024	-1.49898	LOC100127983
235450_PM_at	-0.179095	5.915	-3.15624	0.00217656	0.19024	-1.49928	FBXL4
207602_PM_at	-0.229095	2.34811	-3.15506	0.00218448	0.190628	-1.5024	TMPRSS11D
1562234_PM_a_at	0.282014	3.33633	3.15436	0.00218918	0.190734	-1.50425	NAV3
221853_PM_s_at	0.201403	7.81367	3.15382	0.00219282	0.190747	-1.50568	NOMO1 /// NOMO2 /// NOMO3
227189_PM_at	0.350407	4.79233	3.15024	0.00221711	0.192555	-1.51515	CPNE5
232907_PM_at	-0.221335	2.56689	-3.14823	0.00223089	0.193441	-1.52047	UBR4
207140_PM_at	0.204751	3.169	3.14741	0.00223655	0.193441	-1.52265	ALPI
218620_PM_s_at	-0.215837	5.84733	-3.14721	0.00223793	0.193441	-1.52318	HEMK1
234636_PM_at	0.238145	2.33678	3.14666	0.00224167	0.193459	-1.52461
238983_PM_at	0.223665	2.28356	3.14339	0.00226436	0.195109	-1.53327	NSUN7
238182_PM_at	0.259593	2.738	3.14279	0.00226851	0.195129	-1.53484
231140_PM_at	0.227376	2.34622	3.14233	0.00227172	0.195129	-1.53606	TPPP2
207641_PM_at	0.310339	4.85233	3.14134	0.00227865	0.195418	-1.53868	TNFRSF13B
241958_PM_at	0.207466	2.66656	3.13802	0.00230199	0.19711	-1.54743
201998_PM_at	0.152014	9.30589	3.13674	0.00231108	0.197341	-1.55082	ST6GAL1
215901_PM_at	0.308869	2.63967	3.13662	0.0023119	0.197341	-1.55112	ZNF81
209692_PM_at	0.226765	2.58589	3.13573	0.00231825	0.197575	-1.55348	EYA2
231152_PM_at	-0.175701	5.97756	-3.13486	0.00232447	0.197797	-1.55578	INO80D
1555864_PM_s_at	0.13086	7.42844	3.13405	0.00233025	0.197981	-1.55791	PDHA1
223257_PM_at	-0.204412	5.67933	-3.13344	0.00233458	0.198041	-1.5595	G2E3
207172_PM_s_at	0.186131	2.00511	3.13196	0.0023452	0.198634	-1.5634	CDH11
238781_PM_at	-0.16957	6.42967	-3.13057	0.0023552	0.199167	-1.56706	SFRS12
227634_PM_at	-0.295928	3.92733	-3.13008	0.00235877	0.199167	-1.56836	STK32C
206125_PM_s_at	-0.206923	2.43467	-3.12823	0.0023722	0.199992	-1.57323	KLK8
235416_PM_at	0.215747	2.49378	3.12759	0.00237687	0.200078	-1.57492	LOC643201
218135_PM_at	0.192557	8.28333	3.12632	0.00238609	0.200365	-1.57825	ERGIC2
1556183_PM_at	0.444932	6.53767	3.12611	0.0023876	0.200365	-1.57879	FLJ40330
213738_PM_s_at	0.102195	11.1867	3.12536	0.00239313	0.200521	-1.58078	ATP5A1
226169_PM_at	-0.183258	7.04022	-3.12368	0.00240545	0.201245	-1.58519	SBF2
220912_PM_at	0.295769	3.85589	3.12268	0.00241283	0.201359	-1.58782
241967_PM_at	-0.186584	1.95989	-3.1225	0.00241417	0.201359	-1.58829
212296_PM_at	0.139796	8.23667	3.12144	0.00242204	0.201574	-1.59109	PSMD14
227913_PM_at	0.271109	3.13544	3.12116	0.00242412	0.201574	-1.59183	EXOSC3
244269_PM_at	-0.197986	2.63811	-3.11872	0.00244222	0.202607	-1.59821
202727_PM_s_at	-0.16405	9.83022	-3.11849	0.00244395	0.202607	-1.59882	IFNGR1
223512_PM_at	0.253303	4.83211	3.11508	0.0024696	0.204385	-1.60778	SAR1B
206530_PM_at	0.316131	3.97511	3.11396	0.00247804	0.204385	-1.61071	RAB30
224972_PM_at	0.141244	8.705	3.11385	0.00247888	0.204385	-1.611	ROMO1
240118_PM_at	0.60129	4.21011	3.11424	0.00248034	0.204385	-1.61115
227615_PM_at	-0.192127	5.93856	-3.1125	0.00248911	0.20466	-1.61453
209080_PM_x_at	0.117376	7.62978	3.11223	0.00249116	0.20466	-1.61524	GLRX3
202287_PM_s_at	0.19086	2.05211	3.111	0.00250053	0.205122	-1.61846	TACSTD2
229570_PM_at	0.321968	3.00333	3.10794	0.00252395	0.206549	-1.62646
201955_PM_at	0.138688	8.628	3.10773	0.00252564	0.206549	-1.62704	CCNC
1562736_PM_at	0.196968	2.069	3.10715	0.00253009	0.206549	-1.62855	LHX9
202533_PM_s_at	0.325271	4.35967	3.10657	0.00253458	0.206549	-1.63007	DHFR
227706_PM_at	-0.216968	2.34	-3.10628	0.0025368	0.206549	-1.63082	SPIRE2
244201_PM_at	0.188416	2.27222	3.10514	0.00254564	0.206674	-1.6338
233580_PM_at	-0.173575	3.43244	-3.10497	0.00254695	0.206674	-1.63425
209318_PM_x_at	-0.193507	7.266	-3.10449	0.0025507	0.206674	-1.63551	PLAGL1
207165_PM_at	0.359525	3.07067	3.10414	0.00255344	0.206674	-1.63643	HMMR
1554696_PM_s_at	0.458733	3.91767	3.10336	0.00255952	0.206824	-1.63847	TYMS
1562718_PM_at	-0.163643	2.21489	-3.10293	0.00256285	0.206824	-1.63958
227818_PM_at	-0.196471	5.80822	-3.10005	0.00258544	0.207986	-1.64711	CCDC21
215121_PM_x_at	0.54586	10.5318	3.09979	0.00259096	0.207986	-1.64867	CYAT1 /// IGLV1-44
1557637_PM_at	-0.208054	3.13611	-3.09916	0.00259243	0.207986	-1.64943
235769_PM_at	-0.1869	2.21967	-3.09916	0.00259246	0.207986	-1.64944
215393_PM_s_at	0.320158	3.80744	3.09797	0.00260189	0.208417	-1.65255	COBLL1
201565_PM_s_at	-0.158054	11.2724	-3.09752	0.00260545	0.208417	-1.65372	ID2
223987_PM_at	-0.177014	2.28044	-3.09572	0.00261972	0.209122	-1.65841	CHRDL2
207331_PM_at	0.193959	2.17478	3.09545	0.00262191	0.209122	-1.65912
211416_PM_x_at	0.324163	3.22922	3.09324	0.0026396	0.209751	-1.66489	GGTLC1
216557_PM_x_at	0.575226	4.98356	3.09367	0.00264032	0.209751	-1.66481	IGHA1 /// IGHD /// IGHG1 /// IGHG3 /// IGHM /// IGHV4-31 /// LOC100290320 /// LOC100291190
1558440_PM_at	-0.171131	2.13289	-3.09302	0.0026413	0.209751	-1.66544
1557666_PM_s_at	-0.217262	3.07889	-3.09176	0.00265151	0.209818	-1.66875	C9orf98
207608_PM_x_at	-0.163665	5.74744	-3.09132	0.00265501	0.209818	-1.66988	CYP1A2
240379_PM_at	0.290905	2.88333	3.09119	0.00265609	0.209818	-1.67023	PKP4
212345_PM_s_at	0.149095	8.32389	3.09102	0.00265747	0.209818	-1.67068	CREB3L2
227992_PM_s_at	-0.223688	2.54	-3.09002	0.00266551	0.21004	-1.67327	NCRNA00085
1566285_PM_at	0.154005	2.07378	3.08966	0.00266844	0.21004	-1.67421
205117_PM_at	-0.217104	2.74567	-3.08925	0.00267181	0.21004	-1.67529	FGF1
208902_PM_s_at	-0.371674	4.20111	-3.08755	0.00268559	0.210675	-1.6797	RPS28
219707_PM_at	0.22129	3.17311	3.08731	0.00268759	0.210675	-1.68034	CPNE7
1563287_PM_at	0.169548	1.91978	3.08568	0.00270089	0.211415	-1.68457
242933_PM_at	-0.276176	2.65689	-3.08404	0.00271442	0.212171	-1.68886
216260_PM_at	-0.341041	4.80244	-3.08081	0.00274109	0.21395	-1.69724	DICER1
204389_PM_at	0.173077	2.12411	3.08015	0.00274662	0.214076	-1.69896	MAOA
1563031_PM_at	0.165023	2.30578	3.07805	0.00276418	0.215138	-1.70443
203856_PM_at	0.129163	7.14133	3.07627	0.00277912	0.215994	-1.70904	VRK1
224799_PM_at	0.322285	3.755	3.07502	0.00278963	0.216503	-1.71228	NDFIP2
231655_PM_x_at	0.237602	2.15233	3.07447	0.00279429	0.216557	-1.71371
202175_PM_at	0.20414	2.56267	3.07237	0.00281214	0.217151	-1.71916	CHPF
243121_PM_x_at	-0.175023	6.24244	-3.07225	0.00281314	0.217151	-1.71947
238494_PM_at	-0.197127	5.77767	-3.07217	0.00281385	0.217151	-1.71969	TRAF3IP1
218282_PM_at	0.150452	7.52867	3.06952	0.00283649	0.218403	-1.72655	EDEM2
1559075_PM_s_at	0.214864	1.93778	3.06906	0.00284041	0.218403	-1.72773	BAHCC1
1556007_PM_s_at	-0.1769	7.32867	-3.06887	0.00284205	0.218403	-1.72823
214432_PM_at	0.174548	2.24722	3.06787	0.0028507	0.21876	-1.73083	ATP1A3
232313_PM_at	0.181335	2.33211	3.06621	0.00286501	0.21955	-1.73512	TMEM132C
211119_PM_at	0.199163	2.04011	3.06154	0.00290577	0.221289	-1.74722	ESR2
241748_PM_x_at	-0.191878	2.80656	-3.06075	0.00291266	0.221289	-1.74925	DGCR14
201038_PM_s_at	-0.105792	8.74022	-3.06056	0.00291431	0.221289	-1.74973	ANP32A
221298_PM_s_at	0.261063	2.54144	3.06043	0.00291547	0.221289	-1.75007	SLC22A8
216869_PM_at	-0.17991	2.21833	-3.06033	0.00291642	0.221289	-1.75035	PDE1C
238388_PM_x_at	0.26638	2.69156	3.06013	0.00291814	0.221289	-1.75086
206818_PM_s_at	-0.232262	3.33056	-3.05993	0.00291991	0.221289	-1.75138	CNNM2
228809_PM_at	0.292873	4.49178	3.05991	0.00292005	0.221289	-1.75142	CXorf40A
230136_PM_at	-0.263032	3.541	-3.05866	0.00293113	0.221821	-1.75466	LOC400099
219925_PM_at	-0.11733	6.79422	-3.05658	0.0029496	0.222911	-1.76004	ZMYM6
216337_PM_at	-0.244955	2.47844	-3.05274	0.00298394	0.224342	-1.76995
243505_PM_at	-0.210294	6.50233	-3.05228	0.00298806	0.224342	-1.77113	MAP3K3
220182_PM_at	0.199683	2.38478	3.05218	0.00298897	0.224342	-1.77139	SLC25A23
1557432_PM_at	-0.204887	2.26478	-3.05217	0.00298905	0.224342	-1.77141	RASAL2
236286_PM_at	0.237579	3.95367	3.05196	0.00299091	0.224342	-1.77195	PROCA1
233460_PM_at	0.173167	2.02778	3.05172	0.00299315	0.224342	-1.77259
222692_PM_s_at	0.272738	5.60611	3.04954	0.00301284	0.22551	-1.7782	FNDC3B
209540_PM_at	0.367964	3.07244	3.04761	0.00303041	0.22633	-1.78318	IGF1
220101_PM_x_at	-0.196629	2.696	-3.04743	0.00303207	0.22633	-1.78364	C17orf59
214815_PM_at	-0.208801	6.13867	-3.04573	0.0030476	0.227179	-1.78802	TRIM33
236680_PM_at	-0.235701	2.65933	-3.04507	0.00305362	0.227318	-1.78971
218744_PM_s_at	-0.164072	2.316	-3.04412	0.0030624	0.227375	-1.79216	PACSIN3
226170_PM_at	0.171968	7.124	3.04409	0.00306269	0.227375	-1.79224	EYA3
212848_PM_s_at	0.296199	3.974	3.04283	0.00307428	0.227601	-1.79548	C9orf3
1555079_PM_at	-0.173122	1.94567	-3.04281	0.00307453	0.227601	-1.79555	C9orf68
1555543_PM_a_at	0.263891	4.61911	3.04201	0.00308186	0.227601	-1.79758	CLCC1
205880_PM_at	-0.205882	2.42089	-3.04154	0.00308626	0.227601	-1.7988	PRKD1
237569_PM_at	-0.170158	2.38289	-3.04151	0.00308653	0.227601	-1.79888
243854_PM_at	-0.159638	2.35822	-3.03772	0.00312194	0.229901	-1.80864
201213_PM_at	-0.191244	4.82733	-3.03629	0.00313538	0.23055	-1.81232	PPP1R7
236055_PM_at	0.213937	2.54778	3.03588	0.00313917	0.23055	-1.81335	DQX1
204146_PM_at	0.23724	4.06678	3.03541	0.00314367	0.230571	-1.81457	RAD51AP1
31845_PM_at	-0.130294	8.35411	-3.03455	0.00315181	0.230859	-1.81679	ELF4
1561273_PM_at	-0.171357	2.39011	-3.03387	0.00315821	0.230932	-1.81852
219213_PM_at	-0.189729	3.30011	-3.03355	0.00316126	0.230932	-1.81935	JAM2
220475_PM_at	-0.24276	3.14433	-3.03074	0.00318802	0.232577	-1.82655	SLC28A3
208751_PM_at	-0.214887	5.23967	-3.0291	0.00320375	0.233303	-1.83076	NAPA
222471_PM_s_at	0.224796	5.06422	3.02826	0.00321186	0.233303	-1.83293	KCMF1
209624_PM_s_at	0.219751	4.08867	3.02814	0.00321294	0.233303	-1.83321	MCCC2
212603_PM_at	0.193258	8.08011	3.02793	0.00321503	0.233303	-1.83377	MRPS31
234764_PM_x_at	0.728167	7.64978	3.02829	0.00322406	0.233382	-1.83535	IGLV1-44
240177_PM_at	0.191561	2.35911	3.02693	0.00322465	0.233382	-1.83632
1555270_PM_a_at	0.29638	3.34878	3.02345	0.00325845	0.235517	-1.84524	WFS1
224404_PM_s_at	0.465385	5.50089	3.02059	0.00328647	0.23692	-1.85256	FCRL5
208235_PM_x_at	0.187602	2.31344	3.02058	0.00328653	0.23692	-1.85258	GAGE12F /// GAGE12G /// GAGE12I /// GAGE7
224436_PM_s_at	-0.167986	7.09367	-3.01919	0.00330023	0.237026	-1.85613	NIPSNAP3A
1560109_PM_s_at	-0.19871	3.389	-3.01878	0.00330432	0.237026	-1.85719
212605_PM_s_at	-0.122036	8.008	-3.01771	0.00331493	0.237026	-1.85993
225036_PM_at	0.131606	8.23789	3.01702	0.0033218	0.237026	-1.8617	TOMM5
44120_PM_at	-0.136267	6.64722	-3.01688	0.00332315	0.237026	-1.86205	ADCK2
218339_PM_at	0.14776	7.23278	3.01658	0.00332612	0.237026	-1.86281	MRPL22
206685_PM_at	0.24914	2.43744	3.01637	0.00332828	0.237026	-1.86337	HCG4
218871_PM_x_at	-0.179434	7.67078	-3.01623	0.00332966	0.237026	-1.86372	CSGALNACT2
240842_PM_at	-0.227805	2.85367	-3.01606	0.00333129	0.237026	-1.86414
243839_PM_s_at	-0.205181	2.18956	-3.01606	0.00333132	0.237026	-1.86415
223794_PM_at	0.172964	2.23233	3.01552	0.0033367	0.237052	-1.86553	ARMC4
217899_PM_at	0.188982	5.80278	3.015	0.00334189	0.237052	-1.86686	TMEM214
218166_PM_s_at	-0.159593	6.58289	-3.01461	0.00334576	0.237052	-1.86784	RSF1
228690_PM_s_at	0.106538	8.85189	3.01425	0.00334934	0.237052	-1.86876	NDUFA11
236821_PM_at	-0.283665	4.19733	-3.01297	0.00336219	0.237052	-1.87203
226594_PM_at	-0.169796	6.07	-3.01279	0.00336401	0.237052	-1.87249
204515_PM_at	0.178665	1.82667	3.01277	0.00336419	0.237052	-1.87254	HSD3B1
208336_PM_s_at	0.150271	7.22589	3.01256	0.00336634	0.237052	-1.87308	TECR
200757_PM_s_at	0.199276	6.185	3.01114	0.00338061	0.237694	-1.8767	CALU
234994_PM_at	0.440317	3.68122	3.01079	0.00338415	0.237694	-1.87759	TMEM200A
228257_PM_at	-0.152692	5.02789	-3.0099	0.00339322	0.238025	-1.87988	ANKRD52
201441_PM_at	0.103145	9.83433	3.0087	0.00340538	0.238573	-1.88294	COX6B1
244810_PM_at	-0.214231	2.64311	-3.0074	0.00341867	0.238787	-1.88626
243092_PM_at	-0.225973	4.32633	-3.00739	0.00341874	0.238787	-1.88628	LOC100288730
216226_PM_at	0.333416	4.24333	3.00708	0.00342193	0.238787	-1.88708	TAF4B
211399_PM_at	0.304389	2.62689	3.00669	0.0034259	0.238787	-1.88807	FGFR2
213170_PM_at	0.274864	5.508	3.0061	0.0034319	0.238901	-1.88956	GPX7
1554193_PM_s_at	0.366742	4.50644	3.00486	0.00344465	0.239484	-1.89273	MANEA
230673_PM_at	0.432579	3.81633	3.00434	0.00345	0.239551	-1.89406	PKHD1L1
218893_PM_at	0.264842	4.90322	3.00303	0.0034635	0.240184	-1.89739	ISOC2
214668_PM_at	-0.246968	3.26167	-3.00255	0.0034684	0.24022	-1.8986	C13orf1
207691_PM_x_at	0.302421	6.05256	3.00212	0.00347288	0.240226	-1.8997	ENTPD1
218449_PM_at	0.168914	6.54689	3.00078	0.00348683	0.240887	-1.90313	UFSP2
202760_PM_s_at	0.305158	6.63011	2.99894	0.00350592	0.241899	-1.90779	AKAP2 /// PALM2-AKAP2
1564521_PM_x_at	0.182127	5.21778	2.99805	0.00351529	0.241946	-1.91007	PRMT5
222991_PM_s_at	0.193326	6.86211	2.99791	0.00351672	0.241946	-1.91042	UBQLN1
220353_PM_at	0.19629	2.92567	2.99761	0.00351986	0.241946	-1.91118	FAM86B2 /// FAM86C /// LOC645332 /// LOC729375
1555567_PM_s_at	0.35405	3.32589	2.99695	0.00352682	0.24212	-1.91287	LMOD3
227145_PM_at	0.19448	2.61367	2.99224	0.00357661	0.244942	-1.92484	LOXL4
230670_PM_at	-0.182149	2.46822	-2.99186	0.00358065	0.244942	-1.9258	IGSF10
1565282_PM_at	0.238575	2.80722	2.99179	0.00358136	0.244942	-1.92597
231396_PM_s_at	0.303824	3.261	2.99118	0.0035879	0.245083	-1.92753	FAM126A
227332_PM_at	0.24009	3.38933	2.99009	0.0035995	0.24557	-1.93028
216566_PM_at	0.238009	2.30444	2.98857	0.00361577	0.246149	-1.93413
1559045_PM_at	0.19862	4.537	2.98846	0.00361699	0.246149	-1.93442	LOC100128288
217239_PM_x_at	0.327579	3.19156	2.98699	0.00363279	0.246421	-1.93814
220692_PM_at	-0.176561	5.96511	-2.98693	0.00363352	0.246421	-1.93831
211137_PM_s_at	-0.166855	6.42089	-2.9862	0.00364132	0.246421	-1.94014	ATP2C1
215653_PM_at	0.123077	1.75533	2.98617	0.00364175	0.246421	-1.94024
238224_PM_at	-0.236176	2.342	-2.986	0.00364351	0.246421	-1.94066
1562572_PM_at	-0.264593	3.29	-2.9848	0.0036565	0.246454	-1.94369
224687_PM_at	0.0975113	7.75444	2.98294	0.00367678	0.246454	-1.94842	ANKIB1
201994_PM_at	0.0817195	9.38656	2.98274	0.00367894	0.246454	-1.94892	MORF4L2
241122_PM_s_at	0.193145	2.28744	2.98253	0.00368127	0.246454	-1.94946	MUSK
206330_PM_s_at	0.206629	2.23289	2.98243	0.00368241	0.246454	-1.94972	SHC3
244013_PM_at	-0.369615	3.67722	-2.98233	0.00368346	0.246454	-1.94996	CCDC23
229097_PM_at	0.210339	2.67711	2.98229	0.00368385	0.246454	-1.95005	DIAPH3
223524_PM_s_at	0.284819	2.38667	2.98211	0.00368591	0.246454	-1.95053	TMEM108
230172_PM_at	0.292851	3.92711	2.98191	0.00368801	0.246454	-1.95102	IFI27L1
202803_PM_s_at	-0.136674	11.286	-2.9818	0.00368924	0.246454	-1.9513	ITGB2
216208_PM_s_at	0.241199	3.42689	2.98139	0.00369375	0.246454	-1.95234	ATF6B
207777_PM_s_at	0.172127	7.04811	2.981	0.00369805	0.246454	-1.95334	SP140
227873_PM_at	0.163394	6.90067	2.98036	0.00370507	0.246622	-1.95496	TXNDC15
238239_PM_at	0.176719	2.03911	2.97971	0.00371215	0.246792	-1.95658	WDR27
207408_PM_at	-0.192421	3.05756	-2.97883	0.00372185	0.247137	-1.95881	SLC22A14
236245_PM_at	0.156606	2.268	2.97815	0.00372943	0.24734	-1.96055	ODF3L1
223354_PM_x_at	0.18276	5.84744	2.97757	0.00373583	0.247465	-1.96201	MFF
238559_PM_at	0.331425	4.30389	2.97615	0.00375163	0.247917	-1.96561
200601_PM_at	-0.142172	5.92756	-2.97614	0.00375172	0.247917	-1.96563	ACTN4
242483_PM_at	0.219367	3.30622	2.97444	0.00377061	0.24865	-1.96992
243251_PM_at	-0.182511	2.27156	-2.97396	0.00377602	0.24865	-1.97114
222711_PM_s_at	0.214638	3.30611	2.97381	0.00377767	0.24865	-1.97151	RHBDF1
1554274_PM_a_at	-0.162036	2.79656	-2.97312	0.00378538	0.24865	-1.97325	SSH1
231483_PM_at	-0.173258	2.25678	-2.97253	0.003792	0.24865	-1.97474
227833_PM_s_at	-0.103281	7.32911	-2.97228	0.00379481	0.24865	-1.97537	MBD6
239255_PM_at	-0.160724	2.24589	-2.97185	0.0037997	0.24865	-1.97647
227452_PM_at	-0.167443	2.66767	-2.97153	0.00380327	0.24865	-1.97727
234988_PM_at	-0.181493	4.76656	-2.97149	0.00380371	0.24865	-1.97737	VCPIP1
218774_PM_at	0.226244	6.74278	2.9704	0.00381603	0.249158	-1.98013	DCPS
243810_PM_at	0.360158	6.37267	2.96992	0.00382148	0.249216	-1.98135
1568673_PM_s_at	0.196629	2.13211	2.96791	0.00384429	0.249771	-1.98642	EAF2
1554383_PM_a_at	0.211493	2.52289	2.96767	0.00384701	0.249771	-1.98703	TRAM2
205644_PM_s_at	0.109412	9.51778	2.96743	0.00384973	0.249771	-1.98763	SNRPG
201291_PM_s_at	0.455543	5.61789	2.96735	0.00385064	0.249771	-1.98783	TOP2A
1561564_PM_at	0.271154	2.65411	2.96695	0.0038552	0.249771	-1.98884
200756_PM_x_at	0.277896	5.10667	2.96676	0.00385737	0.249771	-1.98932	CALU
1559169_PM_at	-0.252738	2.65189	-2.96556	0.00387102	0.250358	-1.99233
1562823_PM_at	0.239525	1.96922	2.96509	0.00387641	0.25041	-1.99352
224280_PM_s_at	-0.122511	6.352	-2.96328	0.00389723	0.251073	-1.99809	FAM54B
1554208_PM_at	0.176968	6.43456	2.96312	0.00389903	0.251073	-1.99848	MEI1
201398_PM_s_at	0.0954299	10.565	2.963	0.00390043	0.251073	-1.99879	TRAM1
200087_PM_s_at	0.106493	9.63967	2.96237	0.00390778	0.251251	-2.00039	TMED2
208649_PM_s_at	0.152466	8.064	2.96142	0.00391875	0.251378	-2.00278	VCP
214509_PM_at	0.147308	2.215	2.9614	0.00391895	0.251378	-2.00283	HIST1H3I
1560946_PM_at	0.177986	1.97789	2.96055	0.00392884	0.251403	-2.00497
203188_PM_at	0.200814	3.95867	2.96027	0.00393202	0.251403	-2.00566	B3GNT1
201013_PM_s_at	0.179955	6.692	2.96018	0.00393313	0.251403	-2.0059	PAICS
244111_PM_at	0.147104	2.16244	2.95865	0.00395096	0.251747	-2.00976	KRT222
1562557_PM_at	-0.218575	2.55044	-2.95801	0.00395839	0.251747	-2.01136
230372_PM_at	0.192873	2.381	2.95782	0.00396063	0.251747	-2.01184	HAS2
1557520_PM_a_at	-0.184389	2.331	-2.95773	0.00396169	0.251747	-2.01207
1569758_PM_at	0.207353	2.29378	2.95764	0.00396269	0.251747	-2.01229
1559514_PM_at	0.288416	2.46189	2.95735	0.00396611	0.251747	-2.01302	LOC100132077
230777_PM_s_at	0.183778	6.31411	2.95513	0.00399215	0.253106	-2.0186	PRDM15
239723_PM_at	-0.235747	2.22256	-2.95462	0.00399811	0.253191	-2.01987
216680_PM_s_at	0.184412	4.26844	2.95348	0.00401158	0.253315	-2.02274	EPHB4
218163_PM_at	0.133484	8.13944	2.95347	0.00401179	0.253315	-2.02278	MCTS1
203327_PM_at	0.167081	7.15667	2.95328	0.00401397	0.253315	-2.02325	IDE
224870_PM_at	0.218688	7.39944	2.95049	0.00404713	0.254952	-2.03026	KIAA0114
209956_PM_s_at	0.153054	2.09144	2.95007	0.0040522	0.254952	-2.03132	CAMK2B
235935_PM_at	0.180385	2.79522	2.94979	0.00405554	0.254952	-2.03203	C6orf154
201098_PM_at	0.223348	8.18111	2.94935	0.0040608	0.254952	-2.03313	COPB2
1562849_PM_at	-0.278326	3.17656	-2.94891	0.00406608	0.254952	-2.03424
225293_PM_at	-0.261652	2.852	-2.94876	0.00406787	0.254952	-2.03461	COL27A1
225333_PM_at	-0.179796	2.58322	-2.94777	0.00407971	0.255402	-2.03709	ZNF496
210103_PM_s_at	0.211765	2.53556	2.94652	0.00409474	0.25605	-2.04022	FOXA2
201831_PM_s_at	0.167647	7.78167	2.94527	0.00410981	0.256432	-2.04335	USO1
240410_PM_at	-0.189344	6.38111	-2.94524	0.00411023	0.256432	-2.04344
230936_PM_at	0.205656	2.25078	2.94454	0.00411864	0.25644	-2.04518	DNAJB13
211378_PM_x_at	0.0767195	12.1619	2.94445	0.00411972	0.25644	-2.0454	PPIA
203898_PM_at	-0.16733	6.27711	-2.94398	0.00412544	0.256504	-2.04658	CRCP
1555902_PM_at	-0.21957	4.69378	-2.94289	0.00413877	0.25704	-2.04933	ARMCX5
1553166_PM_at	-0.22862	2.90233	-2.94248	0.00414376	0.257059	-2.05036	CDH24
200925_PM_at	0.088371	10.8179	2.94071	0.0041653	0.258077	-2.05478	COX6A1
1562811_PM_at	0.176991	2.29644	2.94035	0.0041697	0.258077	-2.05568
244256_PM_at	0.177602	1.96744	2.93998	0.00417433	0.258077	-2.05662	CACNA1E
203998_PM_s_at	0.290928	2.94333	2.93893	0.00418725	0.258584	-2.05925	SYT1
1566581_PM_at	0.231131	2.13978	2.93592	0.00422442	0.260509	-2.06678
220212_PM_s_at	-0.137217	5.86567	-2.93549	0.00422976	0.260509	-2.06785	THADA
228485_PM_s_at	0.27276	5.15689	2.93513	0.00423422	0.260509	-2.06875	SLC44A1
239002_PM_at	0.250226	2.61956	2.93433	0.00424418	0.260509	-2.07075	ASPM
201097_PM_s_at	0.116516	9.00311	2.93426	0.00424504	0.260509	-2.07092	ARF4
1560111_PM_at	0.168824	2.06622	2.93377	0.00425108	0.260509	-2.07213
207282_PM_s_at	-0.195023	2.481	-2.93333	0.0042566	0.260509	-2.07324	MYOG
201475_PM_x_at	0.104118	8.88189	2.9333	0.00425703	0.260509	-2.07333	MARS
221807_PM_s_at	0.216109	4.80944	2.93292	0.00426179	0.260509	-2.07428	TRABD
211655_PM_at	0.362308	2.62111	2.93258	0.00426603	0.260509	-2.07512	LOC100287927
1553663_PM_a_at	-0.213982	2.88289	-2.93196	0.00427374	0.260689	-2.07666	NPB
240954_PM_at	0.19276	2.37156	2.93007	0.0042976	0.2615	-2.0814
211180_PM_x_at	-0.243348	3.11856	-2.9297	0.00430217	0.2615	-2.08231	RUNX1
242381_PM_x_at	-0.184955	2.54922	-2.92962	0.00430326	0.2615	-2.08252
201582_PM_at	0.208416	6.41667	2.92939	0.00430616	0.2615	-2.08309	SEC23B
227812_PM_at	0.171403	2.19444	2.92884	0.00431303	0.261627	-2.08445	TNFRSF19
218257_PM_s_at	0.207308	6.53967	2.92755	0.00432942	0.262312	-2.08768	UGGT1
236852_PM_at	0.205	2.46644	2.9272	0.00433391	0.262312	-2.08856	FBXO43
221828_PM_s_at	-0.269593	4.51389	-2.92561	0.00435413	0.262962	-2.09252	FAM125B
230655_PM_at	0.333552	3.732	2.9256	0.00435426	0.262962	-2.09255
219283_PM_at	0.195792	6.60333	2.92496	0.00436234	0.263159	-2.09413	C1GALT1C1
238252_PM_at	-0.270701	5.18322	-2.92337	0.00438279	0.263767	-2.09811
1555169_PM_at	-0.165271	2.70889	-2.92316	0.00438541	0.263767	-2.09862	LIG3
1562351_PM_at	-0.224005	2.17511	-2.92303	0.00438715	0.263767	-2.09895
1563519_PM_at	0.146493	2.22022	2.92267	0.0043917	0.263767	-2.09984
215890_PM_at	-0.232873	2.707	-2.92079	0.00441597	0.264065	-2.10453	GM2A
239685_PM_at	-0.15457	2.45033	-2.92058	0.00441868	0.264065	-2.10505	LOC283143
204049_PM_s_at	-0.149525	7.31622	-2.92041	0.00442093	0.264065	-2.10548	PHACTR2
228700_PM_at	-0.165204	7.426	-2.9204	0.004421	0.264065	-2.1055	CXorf38
1555085_PM_at	0.159095	2.44689	2.92	0.00442622	0.264065	-2.1065
237091_PM_at	0.269095	2.49122	2.91981	0.00442868	0.264065	-2.10697
244155_PM_x_at	0.160317	2.37856	2.9194	0.00443399	0.264065	-2.10799	TOR2A
207228_PM_at	0.224344	2.56211	2.91892	0.0044402	0.264065	-2.10918	PRKACG
234652_PM_at	0.214638	3.513	2.91873	0.00444272	0.264065	-2.10967
237503_PM_at	0.171946	1.89644	2.91822	0.00444929	0.264065	-2.11092	SLC5A8
201144_PM_s_at	0.127036	7.94444	2.91791	0.00445341	0.264065	-2.11171	EIF2S1
205393_PM_s_at	0.245475	3.14611	2.91782	0.00445457	0.264065	-2.11193	CHEK1
212608_PM_s_at	-0.099095	9.05456	-2.91538	0.00448636	0.265382	-2.11798
203264_PM_s_at	-0.185226	5.03733	-2.91522	0.00448846	0.265382	-2.11838	ARHGEF9
45714_PM_at	0.167851	5.19111	2.915	0.00449134	0.265382	-2.11892	HCFC1R1
1557143_PM_at	0.188416	1.96378	2.91446	0.00449851	0.265519	-2.12028	CSMD2
220828_PM_s_at	0.366063	4.40833	2.91296	0.00451825	0.266021	-2.12401	FLJ11292
225128_PM_at	-0.177919	5.49633	-2.91282	0.0045201	0.266021	-2.12435	KDELC2
228168_PM_at	-0.23552	4.009	-2.91271	0.00452161	0.266021	-2.12464	ATP5G3
224973_PM_at	-0.228891	6.07689	-2.91173	0.00453452	0.266388	-2.12706	FAM46A
202137_PM_s_at	-0.20543	6.33744	-2.91121	0.00454144	0.266388	-2.12836	ZMYND11
229929_PM_at	-0.192104	2.60344	-2.91113	0.00454244	0.266388	-2.12855	SPSB4
236414_PM_at	0.238688	2.992	2.9101	0.00455609	0.266902	-2.1311
244564_PM_at	0.185136	2.58778	2.90967	0.00456184	0.266953	-2.13217	FLJ37638
240033_PM_at	-0.176946	2.59367	-2.9089	0.00457212	0.267269	-2.13409	PLG
236801_PM_at	0.279321	2.75844	2.90821	0.00458137	0.26736	-2.13581
244262_PM_x_at	-0.188054	2.40667	-2.90805	0.00458346	0.26736	-2.13619
208547_PM_at	0.192783	2.09733	2.90733	0.0045931	0.267456	-2.13798	HIST1H2BB
244507_PM_at	0.183145	2.044	2.90685	0.00459959	0.267456	-2.13918
230481_PM_at	-0.219819	2.68044	-2.90678	0.00460057	0.267456	-2.13936	ACY3
213430_PM_at	-0.202489	5.63789	-2.90636	0.00460619	0.267456	-2.1404	RUFY3
202185_PM_at	0.135	6.71056	2.90611	0.00460954	0.267456	-2.14102	PLOD3
1556413_PM_a_at	0.18991	2.68733	2.90267	0.00465594	0.269862	-2.14953
35150_PM_at	0.19629	5.27667	2.90204	0.00466453	0.269971	-2.1511	CD40
1554224_PM_at	0.193416	2.29167	2.90181	0.00466769	0.269971	-2.15168
235353_PM_at	0.307647	6.22122	2.9	0.00469238	0.271113	-2.15616	SEL1L3
213947_PM_s_at	0.104638	7.54178	2.89946	0.00469967	0.271248	-2.15748	NUP210
242033_PM_at	0.120769	1.85433	2.89745	0.00472727	0.271726	-2.16246	RNF180
217574_PM_at	0.258914	2.63589	2.89673	0.00473726	0.271726	-2.16425	CDH8
1567219_PM_at	0.275204	4.441	2.89626	0.0047437	0.271726	-2.16541
233464_PM_at	-0.156131	2.11133	-2.89617	0.00474494	0.271726	-2.16563	BCL2L14
203328_PM_x_at	0.207873	5.96222	2.89558	0.0047531	0.271726	-2.16709	IDE
216571_PM_at	0.225407	3.19944	2.89555	0.00475357	0.271726	-2.16717	LOC100289043
1564309_PM_at	0.237195	3.22489	2.89483	0.00476343	0.271726	-2.16894	LOC285045
204944_PM_at	0.201312	2.16922	2.89478	0.00476419	0.271726	-2.16907	PTPRG
1561442_PM_at	-0.169072	2.47733	-2.89472	0.00476499	0.271726	-2.16921	LOC283585
236641_PM_at	0.241267	2.61089	2.89416	0.00477278	0.271726	-2.1706	KIF14
200999_PM_s_at	0.216312	9.15833	2.89394	0.00477589	0.271726	-2.17116	CKAP4
221734_PM_at	0.154977	7.01344	2.89373	0.00477869	0.271726	-2.17165	PRRC1
232238_PM_at	0.375181	4.07311	2.89357	0.00478091	0.271726	-2.17205	ASPM
223844_PM_at	0.176968	2.45567	2.89324	0.00478559	0.271726	-2.17288	ADAMTS13
207508_PM_at	0.104525	9.75644	2.89322	0.00478588	0.271726	-2.17293	ATP5G3
221907_PM_at	-0.194276	4.11389	-2.89277	0.0047921	0.271726	-2.17403	TRMT61A
1556259_PM_at	0.223982	2.51233	2.89223	0.00479959	0.271726	-2.17536
214096_PM_s_at	0.125317	8.042	2.8922	0.00479999	0.271726	-2.17543	SHMT2
226117_PM_at	0.216946	7.23633	2.89204	0.00480232	0.271726	-2.17584	TIFA
205343_PM_at	-0.189253	2.17567	-2.89139	0.0048114	0.27193	-2.17745	SULT1C2
219696_PM_at	0.136516	7.29622	2.89107	0.00481587	0.27193	-2.17824	DENND1B
204858_PM_s_at	-0.311561	6.86211	-2.89009	0.00482959	0.27226	-2.18066	TYMP
209929_PM_s_at	-0.152149	6.09178	-2.88994	0.00483166	0.27226	-2.18102	IKBKG
217524_PM_x_at	0.147602	2.11311	2.88947	0.0048383	0.272354	-2.18219
202502_PM_at	0.154457	7.41311	2.88876	0.00484831	0.272524	-2.18394	ACADM
201688_PM_s_at	0.275181	6.90156	2.88855	0.0048513	0.272524	-2.18447	TPD52
230482_PM_at	-0.160317	2.29956	-2.88721	0.00487023	0.273307	-2.18777	ST6GALNAC5
225097_PM_at	0.157851	7.46022	2.88649	0.00488035	0.273595	-2.18954	HIPK2
223100_PM_s_at	0.14233	8.05167	2.88534	0.00489663	0.273797	-2.19237	NUDT5
228019_PM_s_at	0.179525	7.94033	2.88497	0.00490193	0.273797	-2.19329	MRPS18C
227930_PM_at	-0.145249	8.884	-2.88495	0.00490228	0.273797	-2.19335	EIF2C4
224275_PM_at	-0.172738	2.25133	-2.88483	0.00490398	0.273797	-2.19364	GPR98
230875_PM_s_at	-0.150271	7.53344	-2.88447	0.00490905	0.273801	-2.19452	ATP11A
233636_PM_at	-0.215113	2.82078	-2.88323	0.0049267	0.273978	-2.19757	MIR17HG
224461_PM_s_at	0.291538	3.50022	2.88322	0.0049269	0.273978	-2.1976	AIFM2
237550_PM_at	-0.188937	2.00289	-2.8832	0.00492724	0.273978	-2.19766
242622_PM_x_at	-0.252262	4.82022	-2.87887	0.00498942	0.277153	-2.20831	PTEN
242007_PM_at	0.265475	3.62456	2.87728	0.00501252	0.277582	-2.21223
243554_PM_at	-0.323462	4.82833	-2.877	0.00501656	0.277582	-2.21292
243784_PM_s_at	0.146267	2.31289	2.87692	0.00501769	0.277582	-2.21311	LOC100272217
237620_PM_at	-0.193643	2.734	-2.87554	0.00503777	0.277582	-2.2165	ODF3L2
204125_PM_at	0.237715	6.44322	2.87553	0.00503793	0.277582	-2.21653	NDUFAF1
203747_PM_at	0.291968	6.23333	2.87524	0.00504218	0.277582	-2.21724	AQP3
208811_PM_s_at	-0.152443	8.48933	-2.87507	0.00504465	0.277582	-2.21766	DNAJB6 /// TMEM135
244856_PM_at	-0.162081	2.80256	-2.87497	0.00504612	0.277582	-2.2179
210234_PM_at	0.203778	2.55956	2.87452	0.00505272	0.277582	-2.21901	GRM4
238495_PM_at	-0.213394	4.51989	-2.87446	0.00505357	0.277582	-2.21916
203896_PM_s_at	0.192262	2.48822	2.87426	0.00505649	0.277582	-2.21965	PLCB4
234499_PM_at	0.184864	2.413	2.87416	0.00505802	0.277582	-2.2199
206510_PM_at	-0.172511	2.80078	-2.87324	0.00507144	0.277854	-2.22215	SIX2
1552834_PM_at	0.216063	2.79944	2.87313	0.00507313	0.277854	-2.22244	B3GNT6
230426_PM_at	-0.210747	5.08478	-2.87175	0.00509333	0.278282	-2.22581	DLD
243255_PM_at	0.137104	2.42189	2.87134	0.00509943	0.278282	-2.22683
215613_PM_at	-0.196448	2.87344	-2.87127	0.00510049	0.278282	-2.227	ADAM12
226515_PM_at	0.197036	5.91011	2.87102	0.00510416	0.278282	-2.22761	CCDC127
218982_PM_s_at	0.163846	6.43967	2.87087	0.00510638	0.278282	-2.22798	MRPS17 /// ZNF713
244888_PM_at	0.263982	2.25922	2.87031	0.00511468	0.278456	-2.22936
244244_PM_at	-0.189163	2.68411	-2.86997	0.00511975	0.278456	-2.2302	CD300LG
211599_PM_x_at	-0.200339	2.78211	-2.86893	0.00513514	0.279016	-2.23275	MET
201299_PM_s_at	-0.14095	9.454	-2.86819	0.00514606	0.279099	-2.23455	MOBKL1B
205223_PM_at	-0.200113	4.41078	-2.86799	0.00514904	0.279099	-2.23504	DEPDC5
36084_PM_at	0.149955	2.73656	2.8678	0.00515197	0.279099	-2.23553	CUL7
227512_PM_at	0.153643	2.95444	2.86706	0.00516293	0.279117	-2.23733	MEX3A
208716_PM_s_at	0.149683	8.39911	2.86675	0.00516761	0.279117	-2.2381	TMCO1
209448_PM_at	-0.112285	7.89289	-2.86617	0.00517622	0.279117	-2.23951	HTATIP2
226493_PM_at	-0.121787	7.41633	-2.86584	0.00518113	0.279117	-2.24032	KCTD18
211633_PM_x_at	0.477443	6.08533	2.86609	0.00518162	0.279117	-2.24021	IGH@ /// IGHA1 /// IGHA2 /// IGHG1 /// IGHG3 /// IGHM /// IGHV4-31
242796_PM_x_at	0.151244	1.97922	2.86572	0.00518291	0.279117	-2.24061
1555305_PM_at	-0.20448	3.11478	-2.86448	0.00520156	0.279846	-2.24366	FOXJ2
215704_PM_at	0.129389	1.99378	2.86349	0.00521647	0.280373	-2.24608	FLG
223586_PM_at	0.24233	3.01756	2.86223	0.00523548	0.280873	-2.24917	ARNTL2
216436_PM_at	0.221222	2.31556	2.86219	0.00523607	0.280873	-2.24927
234247_PM_at	-0.190023	2.07233	-2.86185	0.00524119	0.280873	-2.2501
227476_PM_at	-0.133371	7.51867	-2.86019	0.00526645	0.281951	-2.25417	LPGAT1
1553115_PM_at	0.240158	2.93267	2.85934	0.00527933	0.282116	-2.25625	NKD1
221763_PM_at	-0.138258	8.52089	-2.85931	0.00527984	0.282116	-2.25633	JMJD1C
201830_PM_s_at	0.233348	6.117	2.85856	0.00529118	0.282446	-2.25815	NET1
206229_PM_x_at	0.237036	2.50756	2.85787	0.00530174	0.282733	-2.25984	PAX2
233543_PM_s_at	-0.153167	6.21256	-2.85646	0.0053233	0.283607	-2.26328	FAM175A
218357_PM_s_at	0.147195	8.78522	2.85515	0.00534353	0.284408	-2.2665	TIMM8B
221263_PM_s_at	0.0965611	9.273	2.85414	0.0053591	0.284699	-2.26897	SF3B5
234893_PM_s_at	-0.187353	2.28511	-2.85407	0.00536021	0.284699	-2.26914	DNAH6
1552546_PM_a_at	0.231833	2.88422	2.85378	0.00536461	0.284699	-2.26984	LETM2
241426_PM_at	0.186833	2.02822	2.85248	0.00538479	0.285129	-2.27302	KIAA1712
239311_PM_at	-0.177783	6.16456	-2.85232	0.00538731	0.285129	-2.27342
207951_PM_at	-0.121109	1.94911	-2.85191	0.00539361	0.285129	-2.27441	CSN2
1569599_PM_at	-0.238213	7.867	-2.85181	0.00539518	0.285129	-2.27466	SAMSN1
208293_PM_x_at	0.192986	2.13367	2.851	0.00540777	0.285129	-2.27663	CSHL1
210324_PM_at	0.146765	2.04522	2.85085	0.00541013	0.285129	-2.277	C8G
1570130_PM_at	0.212376	2.86889	2.85083	0.0054104	0.285129	-2.27705	SPATS2
208943_PM_s_at	0.11638	9.01144	2.85038	0.0054175	0.285129	-2.27816	SEC62
1560264_PM_at	-0.280837	2.45867	-2.84991	0.00542478	0.285129	-2.2793
1555799_PM_at	-0.18819	2.232	-2.8495	0.00543116	0.285129	-2.28029	FCRL5
1555163_PM_at	-0.180724	2.45922	-2.84944	0.00543212	0.285129	-2.28044
239989_PM_at	-0.331018	3.98633	-2.84924	0.00543524	0.285129	-2.28093	CNTLN
208905_PM_at	0.111018	9.67178	2.84789	0.00545644	0.285967	-2.28423	CYCS
1555129_PM_at	-0.167579	2.69933	-2.84714	0.00546816	0.286211	-2.28605
223463_PM_at	0.169593	3.07567	2.84638	0.00548019	0.286211	-2.28791	RAB23
226271_PM_at	-0.207443	5.46678	-2.84634	0.00548081	0.286211	-2.28801	GDAP1
217720_PM_at	0.0888914	10.4671	2.84626	0.00548202	0.286211	-2.2882	CHCHD2
1569128_PM_at	-0.217081	3.42456	-2.84532	0.00549692	0.28624	-2.2905	C3orf38
1557472_PM_a_at	0.228665	2.311	2.84506	0.00550096	0.28624	-2.29112	FLJ30838
227375_PM_at	-0.187534	5.67922	-2.84504	0.00550135	0.28624	-2.29118	ANKRD13C
221488_PM_s_at	0.105814	8.76211	2.8449	0.0055035	0.28624	-2.29151	CUTA
238087_PM_at	-0.111652	5.73567	-2.84383	0.00552051	0.28677	-2.29413	RTCD1
224191_PM_x_at	0.198054	2.25589	2.84242	0.0055429	0.28677	-2.29756	ROPN1 /// ROPN1B
235829_PM_at	-0.226471	4.62	-2.8423	0.00554482	0.28677	-2.29785
207151_PM_at	-0.166878	2.40133	-2.84206	0.00554869	0.28677	-2.29844	ADCYAP1R1
225382_PM_at	0.219977	4.58989	2.84197	0.00555002	0.28677	-2.29864	ZNF275
236960_PM_at	0.16552	2.93944	2.84194	0.00555059	0.28677	-2.29873
1561760_PM_s_at	-0.20595	5.38578	-2.84157	0.00555648	0.28677	-2.29963	LOC645513
1569290_PM_s_at	-0.155271	2.00744	-2.84149	0.00555774	0.28677	-2.29982	GRIA3
216048_PM_s_at	-0.292624	3.70033	-2.84129	0.00556088	0.28677	-2.3003	RHOBTB3
224529_PM_s_at	-0.161991	2.276	-2.84041	0.00557501	0.286968	-2.30245	NT5C1A
243533_PM_x_at	0.147557	2.09433	2.84016	0.00557894	0.286968	-2.30305
204752_PM_x_at	0.177285	5.967	2.83933	0.00559234	0.286968	-2.30508	PARP2
228898_PM_s_at	0.208552	2.21578	2.83931	0.00559262	0.286968	-2.30512	SMARCB1
1553818_PM_x_at	-0.158665	2.609	-2.83895	0.00559847	0.286968	-2.30601	LOC100294050 /// POM121L10P /// POM121L1P /// POM121L4P /// POM121L8P /// POM121L9P
220377_PM_at	0.274163	4.94244	2.83858	0.00560433	0.286968	-2.3069	FAM30A /// KIAA0125
231375_PM_at	0.242036	4.19589	2.83848	0.00560603	0.286968	-2.30715	LOC202181
225026_PM_at	-0.173462	6.58922	-2.83844	0.00560668	0.286968	-2.30725	CHD6
227851_PM_s_at	-0.202534	5.55922	-2.83669	0.00563488	0.287751	-2.3115
235386_PM_at	-0.217647	3.44467	-2.83662	0.00563606	0.287751	-2.31168
237971_PM_at	-0.234525	2.73478	-2.83651	0.00563773	0.287751	-2.31193
208959_PM_s_at	0.124774	9.28089	2.83553	0.00565365	0.288294	-2.31432	ERP44
224056_PM_at	-0.296968	3.741	-2.8346	0.00566884	0.288799	-2.31659
210150_PM_s_at	0.271719	4.14367	2.83354	0.00568598	0.289403	-2.31915	LAMA5
226820_PM_at	-0.0976471	7.66667	-2.83277	0.00569862	0.289415	-2.32103	ZNF362
238324_PM_at	0.193145	3.80867	2.8326	0.00570138	0.289415	-2.32144	GATAD2A
207967_PM_at	0.207104	2.32578	2.83239	0.00570473	0.289415	-2.32194	VPS45
221046_PM_s_at	0.144751	7.11856	2.83223	0.00570738	0.289415	-2.32233	GTPBP8
244108_PM_at	0.233597	2.37933	2.83149	0.00571946	0.289759	-2.32413	SYNPO2
207496_PM_at	-0.381493	3.59644	-2.83109	0.00572611	0.289828	-2.32511	MS4A2
208799_PM_at	0.180543	5.95167	2.83057	0.00573456	0.289987	-2.32636	PSMB5
1561967_PM_at	0.247986	2.83267	2.82998	0.00574438	0.290216	-2.32781
213153_PM_at	-0.116833	8.68444	-2.82933	0.00575506	0.290487	-2.32938	SETD1B
1567078_PM_x_at	0.245317	2.21122	2.82831	0.00577183	0.290863	-2.33185
1558841_PM_at	-0.253394	3.75311	-2.82823	0.00577314	0.290863	-2.33204	CWC27
209996_PM_x_at	-0.208122	5.83489	-2.82698	0.00579384	0.29151	-2.33507	PCM1
1558692_PM_at	-0.292805	4.62122	-2.82682	0.00579663	0.29151	-2.33548	C1orf85
201145_PM_at	0.12043	8.314	2.82438	0.00583721	0.292482	-2.34138	HAX1
238739_PM_at	-0.222353	4.68078	-2.82417	0.00584072	0.292482	-2.34189	IPMK
204023_PM_at	0.16138	6.74889	2.82372	0.00584822	0.292482	-2.34298	RFC4
236932_PM_s_at	0.170158	2.71422	2.82327	0.00585583	0.292482	-2.34408	GATAD2A
237826_PM_at	-0.201765	2.28178	-2.82311	0.0058585	0.292482	-2.34447
1555349_PM_a_at	-0.159276	10.3813	-2.82306	0.0058593	0.292482	-2.34458	ITGB2
1561224_PM_at	-0.142443	2.13211	-2.82304	0.00585959	0.292482	-2.34463
235122_PM_at	-0.219208	6.34389	-2.82292	0.00586168	0.292482	-2.34493	HIVEP3
237666_PM_at	-0.187489	2.75378	-2.82238	0.00587066	0.292482	-2.34622	XRRA1
243515_PM_at	-0.200452	2.97167	-2.82218	0.00587401	0.292482	-2.34671
236191_PM_at	0.359729	4.89244	2.82214	0.00587476	0.292482	-2.34681
1558846_PM_at	-0.134887	1.90567	-2.82087	0.00589614	0.293225	-2.34989	PNLIPRP3
217932_PM_at	0.160588	6.9	2.82053	0.00590182	0.293225	-2.3507	MRPS7
209062_PM_x_at	0.280294	7.07878	2.8203	0.00590576	0.293225	-2.35127	NCOA3
234215_PM_at	-0.141176	2.11044	-2.81915	0.00592507	0.293824	-2.35403
240524_PM_x_at	0.175113	2.42789	2.81838	0.00593824	0.293824	-2.35591
210496_PM_at	0.358756	3.94644	2.81823	0.00594077	0.293824	-2.35627	NAG18
222245_PM_s_at	0.27233	2.96789	2.81744	0.00595416	0.293824	-2.35818	FER1L4
227947_PM_at	-0.140814	7.37622	-2.81741	0.0059547	0.293824	-2.35826	PHACTR2
202171_PM_at	-0.0809729	8.32989	-2.81688	0.00596362	0.293824	-2.35952	VEZF1
1554768_PM_a_at	0.282919	4.83289	2.81682	0.00596468	0.293824	-2.35967	MAD2L1
1558028_PM_x_at	-0.178077	6.66689	-2.81612	0.0059767	0.293824	-2.36138	LOC647979
211452_PM_x_at	-0.103348	10.102	-2.8154	0.00598901	0.293824	-2.36312	LRRFIP1
231306_PM_at	-0.160249	2.38811	-2.81529	0.00599089	0.293824	-2.36339	LYZL4
201477_PM_s_at	0.154253	6.86067	2.81474	0.00600019	0.293824	-2.3647	RRM1
1554408_PM_a_at	0.419932	3.58533	2.81462	0.00600233	0.293824	-2.365	TK1
203800_PM_s_at	0.198032	7.14744	2.81435	0.00600685	0.293824	-2.36564	MRPS14
203508_PM_at	-0.14733	9.79689	-2.8142	0.00600957	0.293824	-2.36602	TNFRSF1B
206316_PM_s_at	0.161267	6.21144	2.81419	0.00600959	0.293824	-2.36602	KNTC1
201900_PM_s_at	0.11552	8.55711	2.81405	0.00601215	0.293824	-2.36638	AKR1A1
1554966_PM_a_at	0.179796	2.21867	2.81375	0.00601727	0.293824	-2.3671	FILIP1L
202580_PM_x_at	0.221765	3.08811	2.8137	0.00601815	0.293824	-2.36723	FOXM1
221031_PM_s_at	0.203643	3.194	2.8136	0.00601987	0.293824	-2.36747	APOLD1
201862_PM_s_at	-0.105814	10.1498	-2.81235	0.00604126	0.294606	-2.37047	LRRFIP1
1569958_PM_at	0.151425	1.949	2.81099	0.00606483	0.295492	-2.37377
223381_PM_at	0.281018	3.658	2.81041	0.00607482	0.295536	-2.37516	NUF2
211520_PM_s_at	0.184774	2.56889	2.81031	0.00607653	0.295536	-2.3754	GRIA1
217329_PM_x_at	0.0785973	8.544	2.80918	0.00609622	0.296042	-2.37813
206600_PM_s_at	-0.174977	6.16389	-2.80828	0.00611181	0.296042	-2.38029	SLC16A5
218051_PM_s_at	0.331199	3.132	2.80803	0.00611624	0.296042	-2.38091	NT5DC2
224876_PM_at	-0.138077	8.43544	-2.80768	0.00612231	0.296042	-2.38175	C5orf24
1553781_PM_at	0.139095	1.90256	2.80759	0.00612381	0.296042	-2.38195	ZC3HAV1L
216781_PM_at	-0.146787	2.05067	-2.80734	0.00612826	0.296042	-2.38257	KIAA1751
239252_PM_at	-0.224729	4.57233	-2.80659	0.00614139	0.296042	-2.38438	COX7B
200984_PM_s_at	0.264163	5.68422	2.80657	0.00614164	0.296042	-2.38441	CD59
57532_PM_at	-0.128235	5.45867	-2.8064	0.00614469	0.296042	-2.38483	DVL2
202932_PM_at	-0.301606	5.812	-2.80584	0.00615453	0.296042	-2.38619	YES1
226444_PM_at	-0.254163	4.94267	-2.80566	0.00615769	0.296042	-2.38662
1559307_PM_s_at	-0.265181	3.56211	-2.80519	0.00616596	0.296042	-2.38776	RBL1
234987_PM_at	-0.124118	10.5349	-2.80517	0.00616626	0.296042	-2.3878
209707_PM_at	0.158122	6.67178	2.8038	0.0061903	0.296042	-2.39109	PIGK
229129_PM_at	-0.178937	5.423	-2.80357	0.00619446	0.296042	-2.39166
1554793_PM_at	-0.214706	2.53556	-2.80349	0.00619584	0.296042	-2.39185	UBE3C
214086_PM_s_at	0.161606	5.74511	2.80308	0.006203	0.296042	-2.39282	PARP2
218681_PM_s_at	0.30957	6.40756	2.8027	0.00620967	0.296042	-2.39373	SDF2L1
204058_PM_at	-0.291787	3.11356	-2.80261	0.00621139	0.296042	-2.39397	ME1
1566691_PM_at	0.236357	3.39778	2.80214	0.00621967	0.296042	-2.39509
235785_PM_at	0.227127	2.38611	2.80197	0.00622273	0.296042	-2.39551
1560456_PM_at	-0.287217	3.63	-2.80178	0.00622604	0.296042	-2.39596	PLIN5
207504_PM_at	0.200611	3.01522	2.80149	0.00623116	0.296042	-2.39665	CA7
205512_PM_s_at	0.124864	6.58622	2.80074	0.00624456	0.296042	-2.39847	AIFM1
239675_PM_at	-0.173416	2.34378	-2.8007	0.00624527	0.296042	-2.39857	LOC283143
236787_PM_at	0.288167	2.94889	2.80068	0.0062456	0.296042	-2.39861
212699_PM_at	0.264751	3.39433	2.80057	0.00624744	0.296042	-2.39886	SCAMP5
1569040_PM_s_at	0.566403	5.06022	2.80096	0.00624833	0.296042	-2.39867	FLJ40330
212338_PM_at	0.293348	2.53422	2.8005	0.00624876	0.296042	-2.39904	MYO1D
228092_PM_at	0.212421	4.77611	2.80047	0.00624927	0.296042	-2.39911	CREM
244555_PM_at	-0.243733	4.79644	-2.7995	0.00626658	0.296605	-2.40145
207348_PM_s_at	-0.194819	3.36611	-2.79866	0.00628158	0.296791	-2.40347	LIG3
203425_PM_s_at	0.195679	2.41833	2.7985	0.00628442	0.296791	-2.40385	IGFBP5
215443_PM_at	0.243507	2.74267	2.79795	0.0062943	0.296791	-2.40518	TSHR
225025_PM_at	0.19233	4.16	2.7978	0.00629696	0.296791	-2.40554	IGSF8
211978_PM_x_at	0.0710181	12.1836	2.79776	0.00629762	0.296791	-2.40562	PPIA
235966_PM_at	0.217172	4.31356	2.79636	0.00632281	0.297722	-2.409	DAB2IP
204956_PM_at	-0.269186	4.08689	-2.79526	0.00634259	0.298396	-2.41164	MTAP
233306_PM_at	0.166018	2.18967	2.79338	0.00637653	0.299735	-2.41615
210888_PM_s_at	-0.199525	2.74333	-2.79259	0.00639078	0.299992	-2.41804	ITIH1
205183_PM_at	0.396584	3.144	2.79221	0.00639775	0.299992	-2.41896	HNRNPD
210581_PM_x_at	-0.255226	3.44511	-2.79217	0.00639843	0.299992	-2.41905	PATZ1
226936_PM_at	0.275068	5.31733	2.79113	0.0064174	0.300623	-2.42155	CENPW
244753_PM_at	-0.260045	5.20156	-2.79036	0.00643146	0.30099	-2.4234
218960_PM_at	0.197783	2.85889	2.7901	0.00643623	0.30099	-2.42403	TMPRSS4
209764_PM_at	0.223688	3.08467	2.78941	0.00644874	0.301172	-2.42567	MGAT3
236579_PM_at	0.160747	1.976	2.78928	0.00645113	0.301172	-2.42598
218663_PM_at	0.323914	3.32967	2.78873	0.00646116	0.301383	-2.4273	NCAPG
1564690_PM_at	0.23543	2.33633	2.78689	0.00649507	0.302707	-2.43172
218042_PM_at	0.0915158	8.04178	2.78653	0.00650172	0.302759	-2.43259	COPS4
1557720_PM_s_at	-0.161018	2.25056	-2.78605	0.00651045	0.302794	-2.43372	MYO16
236955_PM_at	-0.220136	3.43622	-2.78589	0.00651354	0.302794	-2.43412
217749_PM_at	0.126131	7.27611	2.78545	0.00652156	0.302909	-2.43516	COPG
240957_PM_at	-0.266946	5.38567	-2.78477	0.00653426	0.303221	-2.4368
202077_PM_at	0.0976471	9.38411	2.78449	0.00653936	0.303221	-2.43746	NDUFAB1
1568867_PM_x_at	-0.179819	2.53422	-2.78311	0.00656499	0.304152	-2.44077
240297_PM_at	0.210973	2.60289	2.7828	0.00657081	0.304164	-2.44152
222926_PM_at	0.18224	2.20889	2.78249	0.00657645	0.304168	-2.44224	DCDC2
226993_PM_at	-0.0908597	8.71756	-2.78212	0.00658341	0.304232	-2.44314
213898_PM_at	0.170113	1.96722	2.78145	0.00659601	0.304332	-2.44475	RBM9
1560062_PM_at	0.188462	2.77144	2.78141	0.00659669	0.304332	-2.44484	SLC29A2
201597_PM_at	0.0932805	9.50989	2.78052	0.00661338	0.304845	-2.44697	COX7A2
236324_PM_at	0.166855	2.08278	2.77931	0.00663594	0.305628	-2.44985
211636_PM_at	0.193959	2.02278	2.77878	0.00664602	0.305776	-2.45113	IGH@ /// IGHA1 /// IGHA2 /// IGHG1 /// IGHG4 /// IGHM /// IGHV4-31 /// LOC100293559 /// LOC652128
1569008_PM_at	0.190271	2.27	2.77855	0.00665034	0.305776	-2.45168	LOC643395
243431_PM_at	-0.213846	6.24144	-2.77777	0.00666504	0.306041	-2.45355
219429_PM_at	0.282353	2.25356	2.77733	0.00667337	0.306041	-2.4546	FA2H
211772_PM_x_at	0.16052	2.31556	2.77703	0.00667891	0.306041	-2.4553	CHRNA3
217983_PM_s_at	-0.114095	11.071	-2.77703	0.00667892	0.306041	-2.4553	RNASET2
219444_PM_at	-0.139118	5.20122	-2.77676	0.00668407	0.306041	-2.45595	BCORL1
1553709_PM_a_at	0.146041	6.75533	2.7759	0.00670029	0.306527	-2.458	PRPF38A
201664_PM_at	0.137851	8.09022	2.77534	0.0067109	0.306696	-2.45934	SMC4
206975_PM_at	0.235362	3.24378	2.77512	0.0067152	0.306696	-2.45988	LTA
204868_PM_at	0.134864	7.16756	2.77442	0.00672843	0.307044	-2.46154	ICT1
1556622_PM_s_at	-0.19629	3.41256	-2.77372	0.00674178	0.307397	-2.46321
211371_PM_at	-0.146041	2.43267	-2.77152	0.0067839	0.30906	-2.46847	MAP2K5
225365_PM_at	-0.137081	10.202	-2.77044	0.00680449	0.30971	-2.47103	ZDHHC20
228427_PM_at	0.198643	2.26322	2.76982	0.00681653	0.30971	-2.47252	FBXO16
228390_PM_at	0.240068	6.15689	2.76966	0.00681947	0.30971	-2.47289
237304_PM_at	-0.202376	2.55011	-2.76959	0.00682082	0.30971	-2.47305	SYCE2
210012_PM_s_at	-0.194389	5.00467	-2.76727	0.00686575	0.311388	-2.4786	EWSR1
234851_PM_at	0.359548	2.64144	2.76709	0.00686915	0.311388	-2.47902	IGL@
241013_PM_at	0.146312	2.04056	2.76667	0.00687737	0.311503	-2.48002	FAM124A
238089_PM_at	-0.283597	4.54822	-2.76524	0.00690519	0.312504	-2.48343	MAN2C1
237047_PM_at	-0.157081	2.18933	-2.76489	0.00691193	0.312551	-2.48426	LOC26080
244149_PM_at	0.179072	2.41844	2.7634	0.00694112	0.313611	-2.48781
222145_PM_at	-0.233462	6.21111	-2.76223	0.00696408	0.314337	-2.4906
219842_PM_at	0.217195	3.32822	2.76199	0.00696866	0.314337	-2.49115	ARL15
231133_PM_at	0.168982	2.77811	2.76029	0.00700223	0.315591	-2.49521	C2orf39
231753_PM_s_at	-0.174299	2.21444	-2.75934	0.00702101	0.316146	-2.49747	PCDHGC4
217871_PM_s_at	0.131493	9.13956	2.75877	0.00703215	0.316146	-2.49881	MIF
237886_PM_at	-0.171765	2.23689	-2.75861	0.00703544	0.316146	-2.4992
1565587_PM_at	0.141312	2.55556	2.7585	0.00703766	0.316146	-2.49947
221147_PM_x_at	0.248959	2.72189	2.75759	0.00705572	0.316697	-2.50163	WWOX
206718_PM_at	0.14552	2.01933	2.75715	0.00706439	0.316809	-2.50267	LMO1
220629_PM_at	0.156335	3.26156	2.75668	0.00707375	0.316809	-2.50378	KCNQ1DN
1555974_PM_a_at	0.233303	4.54444	2.75629	0.00708146	0.316809	-2.5047
223609_PM_at	-0.224887	3.79867	-2.75609	0.00708543	0.316809	-2.50518	ROPN1L
223255_PM_at	-0.187308	5.15056	-2.7558	0.00709126	0.316809	-2.50587	G2E3
216138_PM_at	0.188009	2.921	2.75572	0.00709296	0.316809	-2.50607
225446_PM_at	-0.158258	6.437	-2.75509	0.00710551	0.316853	-2.50756	BRWD1
228323_PM_at	0.327172	4.12044	2.75468	0.00711368	0.316853	-2.50853	CASC5
208499_PM_s_at	0.233869	6.111	2.75463	0.00711463	0.316853	-2.50864	DNAJC3
236019_PM_at	-0.130769	8.60933	-2.75451	0.00711711	0.316853	-2.50894	RAB12
207828_PM_s_at	0.33767	4.55589	2.75388	0.00712963	0.317153	-2.51042	CENPF
219902_PM_at	0.197489	2.54144	2.753	0.00714743	0.317686	-2.51252	BHMT2
224270_PM_at	0.174977	2.29933	2.75217	0.00716406	0.318167	-2.51449	OCR1
238164_PM_at	0.257172	5.12311	2.7515	0.00717751	0.318436	-2.51607	USP6NL
240894_PM_at	0.144661	1.94444	2.7511	0.00718573	0.318436	-2.51703
1561414_PM_at	0.183416	1.75878	2.751	0.00718757	0.318436	-2.51725	LOC401497
206269_PM_at	0.157466	2.09578	2.75043	0.00719926	0.318695	-2.51862	GCM1
243864_PM_at	0.1931	2.25256	2.74886	0.00723104	0.319495	-2.52233	CCDC80
1553634_PM_a_at	-0.152217	2.299	-2.74847	0.00723897	0.319495	-2.52326	FLJ40852
238006_PM_at	-0.245995	3.89056	-2.74836	0.00724116	0.319495	-2.52351	SIN3A
1560342_PM_at	-0.190249	6.57878	-2.74785	0.00725158	0.319495	-2.52472
228341_PM_at	-0.213122	5.986	-2.74783	0.00725192	0.319495	-2.52476	NUDT16
203963_PM_at	0.154932	2.32267	2.74773	0.00725409	0.319495	-2.52502	CA12
217602_PM_at	-0.253552	5.81711	-2.74752	0.0072582	0.319495	-2.52549	PPIA
1555237_PM_at	0.224932	2.526	2.74676	0.00727376	0.319787	-2.5273
212628_PM_at	-0.104842	7.74956	-2.74642	0.00728076	0.319787	-2.52811	PKN2
203647_PM_s_at	0.128145	8.22656	2.74634	0.00728237	0.319787	-2.5283	FDX1
235717_PM_at	0.212149	2.93467	2.74578	0.00729388	0.319905	-2.52963	ZNF229
232481_PM_s_at	0.178439	2.38367	2.74564	0.00729675	0.319905	-2.52996	SLITRK6
223693_PM_s_at	-0.185249	3.06044	-2.74464	0.00731719	0.320544	-2.53232	RADIL
215900_PM_at	-0.296787	3.4	-2.74375	0.00733551	0.320867	-2.53443
233695_PM_s_at	0.156086	2.18022	2.74316	0.00734769	0.320867	-2.53582	CECR2
201622_PM_at	0.138959	7.64489	2.74314	0.00734804	0.320867	-2.53587	SND1
208969_PM_at	0.102489	8.28978	2.7428	0.00735516	0.320867	-2.53668	NDUFA9
227063_PM_at	0.154389	6.85267	2.74278	0.00735549	0.320867	-2.53672	C17orf61
207392_PM_x_at	0.266652	2.75678	2.74253	0.00736067	0.320867	-2.53731	UGT2B15
240771_PM_at	-0.252466	2.77222	-2.74222	0.00736716	0.320867	-2.53806	C1orf101
205959_PM_at	-0.134276	2.41389	-2.74132	0.0073856	0.320867	-2.54016	MMP13
1568903_PM_at	0.151742	2.78022	2.74118	0.00738861	0.320867	-2.54051
209681_PM_at	-0.25129	5.80678	-2.7406	0.00740052	0.320867	-2.54186	SLC19A2
213940_PM_s_at	-0.0961991	9.35444	-2.74057	0.00740131	0.320867	-2.54195	FNBP1
218361_PM_at	0.176606	6.52467	2.74052	0.00740225	0.320867	-2.54206	GOLPH3L
217231_PM_s_at	0.159412	2.09511	2.74009	0.0074112	0.320867	-2.54308	MAST1
218628_PM_at	0.103914	8.20022	2.73957	0.00742207	0.320867	-2.54431	CCDC53
1557411_PM_s_at	-0.20724	5.69011	-2.73955	0.0074225	0.320867	-2.54436	SLC25A43
205603_PM_s_at	-0.115136	7.59256	-2.7388	0.00743801	0.320867	-2.54612	DIAPH2
1555319_PM_at	-0.207805	2.68344	-2.73875	0.00743919	0.320867	-2.54626	STAB1
210567_PM_s_at	0.198167	5.238	2.73863	0.00744159	0.320867	-2.54653	SKP2
1557656_PM_at	-0.202896	2.90444	-2.73863	0.0074416	0.320867	-2.54653	LOC400238
200766_PM_at	-0.199367	6.08422	-2.73862	0.00744185	0.320867	-2.54656	CTSD
242326_PM_at	-0.190339	2.35267	-2.73778	0.00745936	0.321138	-2.54854	COL22A1
215135_PM_at	-0.205995	4.40856	-2.73767	0.0074616	0.321138	-2.54879	DNPEP
242497_PM_at	0.349118	3.38844	2.73738	0.00746773	0.321138	-2.54948	TRAFD1
1553472_PM_at	0.20871	2.78156	2.73719	0.0074716	0.321138	-2.54992	FLJ32955
1570234_PM_at	-0.136923	2.05	-2.73622	0.00749197	0.321568	-2.55221
216268_PM_s_at	-0.29681	4.44011	-2.73611	0.00749423	0.321568	-2.55247	JAG1
234217_PM_at	-0.178394	2.62556	-2.73588	0.00749923	0.321568	-2.55303
1556167_PM_at	0.189253	2.37	2.73512	0.00751506	0.321994	-2.55481	HEATR7B1
213770_PM_at	-0.204321	2.60722	-2.73467	0.00752469	0.322037	-2.55589	KSR1
235015_PM_at	-0.198281	2.43556	-2.73424	0.00753358	0.322037	-2.55688
1565920_PM_at	0.157783	2.28311	2.7341	0.00753663	0.322037	-2.55722
233448_PM_s_at	0.222059	2.58667	2.73396	0.00753961	0.322037	-2.55756
210338_PM_s_at	0.141109	10.5338	2.73354	0.00754838	0.32216	-2.55853	HSPA8
232058_PM_at	-0.22819	6.25511	-2.7331	0.0075577	0.322307	-2.55957
241428_PM_x_at	-0.244344	3.51622	-2.73255	0.0075693	0.32255	-2.56087	TCEA2
201914_PM_s_at	0.100814	8.11344	2.73172	0.00758705	0.323055	-2.56284	SEC63
223062_PM_s_at	0.300407	4.76322	2.73101	0.0076021	0.323317	-2.56451	PSAT1
218146_PM_at	0.109027	7.82933	2.73087	0.00760503	0.323317	-2.56483	GLT8D1
1555515_PM_a_at	0.115339	2.00356	2.73024	0.00761851	0.323639	-2.56632	FAM189B
207707_PM_s_at	0.123371	8.82622	2.72858	0.00765393	0.324071	-2.57023	SEC13
1557402_PM_at	-0.253348	3.14678	-2.72838	0.00765825	0.324071	-2.57071
238572_PM_at	-0.22138	4.94389	-2.72821	0.00766182	0.324071	-2.5711	STK16
202094_PM_at	0.274231	2.95311	2.72813	0.0076636	0.324071	-2.5713	BIRC5
225822_PM_at	-0.218145	2.88222	-2.72799	0.00766658	0.324071	-2.57162	TMEM125
205588_PM_s_at	0.188077	5.45967	2.72793	0.00766778	0.324071	-2.57176	FGFR1OP
243493_PM_at	-0.171946	2.94633	-2.72782	0.00767014	0.324071	-2.57201
210259_PM_s_at	0.206561	2.27078	2.72735	0.00768019	0.324245	-2.57312	DLX4
55065_PM_at	-0.11491	7.00767	-2.72704	0.00768691	0.324278	-2.57385	MARK4
230811_PM_at	0.272081	3.92022	2.72542	0.00772181	0.3255	-2.57767	C16orf55
203157_PM_s_at	0.184027	5.80011	2.72503	0.00773016	0.325601	-2.57858	GLS
1561657_PM_at	0.191878	2.53911	2.72442	0.00774332	0.325904	-2.58001
1563677_PM_at	0.182172	2.05389	2.72363	0.00776053	0.326378	-2.58188
244070_PM_at	-0.192014	2.62867	-2.7225	0.00778507	0.326945	-2.58454	SYNE1
203120_PM_at	-0.130385	7.10767	-2.72241	0.00778696	0.326945	-2.58474	TP53BP2
203542_PM_s_at	-0.268462	7.78722	-2.722	0.00779596	0.326945	-2.58572	KLF9
215042_PM_at	0.20095	2.03711	2.72179	0.0078004	0.326945	-2.58619	BMP6
226607_PM_at	-0.152104	6.63389	-2.72132	0.00781074	0.326945	-2.58731	C20orf194
213007_PM_at	0.21629	5.33511	2.72105	0.00781649	0.326945	-2.58793	FANCI
1570424_PM_at	0.183326	2.05389	2.721	0.00781761	0.326945	-2.58805
1561316_PM_at	0.144615	2.09378	2.72035	0.00783192	0.326945	-2.58959
219023_PM_at	-0.152896	6.39144	-2.72007	0.00783805	0.326945	-2.59025	AP1AR
213640_PM_s_at	-0.151652	2.80167	-2.71976	0.00784468	0.326945	-2.59096	LOX
224123_PM_at	-0.154231	2.41356	-2.71974	0.00784519	0.326945	-2.59102	DKFZp434F142
237739_PM_at	0.188688	2.28244	2.71971	0.00784574	0.326945	-2.59107
225871_PM_at	0.171222	2.215	2.71944	0.00785172	0.326946	-2.59172	STEAP2
1559350_PM_at	0.140023	2.03589	2.71865	0.00786916	0.327423	-2.59358
217791_PM_s_at	0.171131	5.96133	2.7178	0.00788782	0.327848	-2.59558	ALDH18A1
1553657_PM_at	0.244005	3.45622	2.71749	0.00789444	0.327848	-2.59628	VWA3A
238484_PM_s_at	-0.258507	3.26322	-2.71711	0.00790282	0.327848	-2.59718	SSBP2
1569331_PM_at	0.155249	2.39778	2.71709	0.00790335	0.327848	-2.59723
243977_PM_at	0.186063	2.366	2.71592	0.0079292	0.328121	-2.59998	LOC541472
223114_PM_at	0.14629	7.45356	2.71556	0.00793716	0.328121	-2.60083	COQ5
220834_PM_at	0.220882	2.57956	2.71548	0.00793898	0.328121	-2.60102	MS4A12
205444_PM_at	-0.145973	2.40633	-2.71544	0.00793977	0.328121	-2.6011	ATP2A1
244271_PM_at	-0.246471	4.01011	-2.71494	0.0079509	0.328121	-2.60228
218081_PM_at	-0.210339	5.35289	-2.71474	0.00795538	0.328121	-2.60276	C20orf27
1559067_PM_a_at	-0.19267	6.344	-2.71437	0.00796346	0.328121	-2.60361
241090_PM_at	-0.173235	2.08033	-2.71427	0.0079657	0.328121	-2.60385
212438_PM_at	0.114548	7.18767	2.71423	0.00796667	0.328121	-2.60395	SNRNP27
218541_PM_s_at	0.109615	1.85611	2.71408	0.0079699	0.328121	-2.60429	C8orf4
229757_PM_at	-0.208371	5.26178	-2.71257	0.00800359	0.329103	-2.60784
228486_PM_at	0.311629	5.44411	2.71247	0.00800579	0.329103	-2.60807	SLC44A1
1561566_PM_at	-0.140543	2.02478	-2.71201	0.00801608	0.329103	-2.60915	LOC285501
1553565_PM_s_at	0.168575	2.18244	2.71193	0.0080178	0.329103	-2.60933	DDAH1
1557535_PM_at	0.185385	2.72789	2.71133	0.00803117	0.329404	-2.61073	PALLD
207030_PM_s_at	-0.171991	2.29733	-2.70996	0.00806183	0.330414	-2.61394	CSRP2
222487_PM_s_at	0.135633	6.54689	2.70804	0.00810497	0.331832	-2.61843	RPS27L
202089_PM_s_at	-0.134502	6.85056	-2.70788	0.00810855	0.331832	-2.6188	SLC39A6
223877_PM_at	0.200045	2.36244	2.70583	0.00815494	0.333481	-2.6236	C1QTNF7
233339_PM_s_at	-0.194457	2.87478	-2.70531	0.00816676	0.333715	-2.62482	ARID1B
235298_PM_at	-0.263778	3.812	-2.70475	0.0081796	0.333842	-2.62614	WDR27
1560071_PM_a_at	-0.237964	4.55756	-2.7044	0.00818738	0.333842	-2.62694
244610_PM_x_at	-0.208914	5.38489	-2.70437	0.00818819	0.333842	-2.62702
243822_PM_at	0.194005	2.71444	2.70387	0.0081995	0.334055	-2.62818
207988_PM_s_at	-0.0660633	11.3809	-2.7035	0.00820797	0.334094	-2.62905	ARPC2
237380_PM_at	0.366787	4.01556	2.70329	0.00821269	0.334094	-2.62954
1552340_PM_at	-0.153733	2.335	-2.70288	0.00822204	0.334108	-2.63049	SP7
222958_PM_s_at	0.216109	2.42211	2.70274	0.00822524	0.334108	-2.63082	DEPDC1
225037_PM_at	0.118303	6.46022	2.70243	0.00823245	0.334153	-2.63156	SLC35C2
234447_PM_at	0.171086	2.37289	2.70028	0.00828163	0.3359	-2.63657
203534_PM_at	0.0965385	8.42756	2.69963	0.00829653	0.336255	-2.63808	LSM1
234522_PM_at	0.299208	2.92656	2.69907	0.00830958	0.336535	-2.6394
240325_PM_x_at	0.160113	2.12711	2.6983	0.00832728	0.337002	-2.64119
200068_PM_s_at	0.102489	10.1232	2.69786	0.00833752	0.337167	-2.64222	CANX
223324_PM_s_at	-0.119593	7.32567	-2.69701	0.00835724	0.337715	-2.64421	TRPM7
227700_PM_x_at	0.215294	4.62533	2.69661	0.00836644	0.337762	-2.64513	ATAD3A
204964_PM_s_at	0.347873	3.36656	2.69642	0.00837074	0.337762	-2.64556	SSPN
1568957_PM_x_at	-0.157941	5.40122	-2.69606	0.00837919	0.33783	-2.64641	SRGAP2P1
239503_PM_at	0.129729	1.90922	2.69582	0.00838477	0.33783	-2.64697
209204_PM_at	0.14862	6.40433	2.69548	0.00839262	0.337897	-2.64776	LMO4
231299_PM_at	0.172127	2.36011	2.69499	0.00840414	0.338112	-2.64891	AGAP3
208687_PM_x_at	0.125656	11.4893	2.6939	0.00842955	0.338683	-2.65145	HSPA8
209512_PM_at	-0.212308	4.76789	-2.69385	0.0084307	0.338683	-2.65156	HSDL2
200918_PM_s_at	0.109412	7.79933	2.69296	0.00845152	0.339071	-2.65364	SRPR
200703_PM_at	0.140294	9.66378	2.69266	0.00845844	0.339071	-2.65432	DYNLL1
208795_PM_s_at	0.131991	6.79611	2.69256	0.00846085	0.339071	-2.65456	MCM7
202023_PM_at	-0.184005	2.49711	-2.69238	0.00846514	0.339071	-2.65499	EFNA1
210616_PM_s_at	0.0774661	9.93233	2.69185	0.00847751	0.339154	-2.65622	SEC31A
216275_PM_at	0.186561	2.43822	2.69176	0.00847962	0.339154	-2.65643	BUB1
242995_PM_at	0.215317	4.58667	2.69123	0.00849222	0.33941	-2.65767
220474_PM_at	0.144661	1.99789	2.69025	0.0085152	0.34008	-2.65995	SLC25A21
229743_PM_at	-0.186063	5.89189	-2.68978	0.0085262	0.340235	-2.66103	ZNF438
241055_PM_at	-0.169299	2.07622	-2.68943	0.00853456	0.340235	-2.66185	EPAS1
209229_PM_s_at	-0.141606	6.09167	-2.68928	0.00853803	0.340235	-2.6622	SAPS1
207761_PM_s_at	0.158914	9.49822	2.68885	0.00854821	0.340235	-2.6632	METTL7A
210917_PM_at	-0.145113	2.80544	-2.68877	0.00855019	0.340235	-2.66339	YES1
205677_PM_s_at	0.169525	6.08478	2.68837	0.0085595	0.340279	-2.66431	DLEU1
209186_PM_at	0.142398	7.55489	2.6882	0.00856374	0.340279	-2.66472	ATP2A2
211152_PM_s_at	0.14914	5.31422	2.68764	0.00857701	0.340352	-2.66602	HTRA2
209308_PM_s_at	-0.128688	8.678	-2.68733	0.00858435	0.340352	-2.66674	BNIP2
239374_PM_at	-0.175769	3.03056	-2.68708	0.00859015	0.340352	-2.66731	TRIM65
214996_PM_at	-0.239299	4.59333	-2.68707	0.00859044	0.340352	-2.66734
213252_PM_at	0.235656	3.63178	2.68635	0.00860757	0.34066	-2.66901	SH3PXD2A
243286_PM_at	-0.154683	7.34878	-2.68601	0.00861558	0.34066	-2.66979
201202_PM_at	0.170656	7.98	2.6858	0.00862064	0.34066	-2.67029	PCNA
239440_PM_at	0.167262	2.292	2.68546	0.00862877	0.34066	-2.67108
228518_PM_at	0.456697	5.99756	2.6857	0.00862935	0.34066	-2.67094	IGHG1 /// IGHM
227064_PM_at	-0.105701	6.846	-2.68518	0.00863558	0.34066	-2.67174	ANKRD40
223093_PM_at	-0.223258	5.41933	-2.68359	0.0086736	0.341876	-2.67543	ANKH
222331_PM_at	-0.214796	2.17767	-2.68337	0.0086789	0.341876	-2.67594
227737_PM_at	0.312466	3.65978	2.68218	0.0087075	0.342459	-2.67871	SRPRB
224800_PM_at	-0.11914	8.51489	-2.68208	0.00870969	0.342459	-2.67892	WDFY1
218562_PM_s_at	0.150814	6.07111	2.6818	0.00871666	0.342459	-2.67959	TMEM57
217083_PM_at	0.18043	2.01756	2.68171	0.00871873	0.342459	-2.67979
1560812_PM_at	0.163032	2.65667	2.68021	0.0087549	0.343503	-2.68327
210285_PM_x_at	-0.122308	7.52156	-2.68009	0.00875786	0.343503	-2.68355	WTAP
205043_PM_at	-0.176697	2.459	-2.67951	0.00877174	0.343635	-2.68488	CFTR
244451_PM_x_at	-0.295158	4.28133	-2.67943	0.0087738	0.343635	-2.68508
213330_PM_s_at	0.140294	6.41011	2.67877	0.00878987	0.344018	-2.68661	STIP1
230035_PM_at	-0.192964	2.72911	-2.67806	0.0088071	0.344224	-2.68826	BOC
207587_PM_at	-0.13509	2.11878	-2.67803	0.00880771	0.344224	-2.68832	CRYGA
211676_PM_s_at	-0.172602	9.25011	-2.6772	0.00882804	0.344773	-2.69025	IFNGR1
203033_PM_x_at	0.115679	7.89211	2.67598	0.00885779	0.345339	-2.69308	FH
1560325_PM_at	-0.145068	2.09144	-2.67583	0.00886138	0.345339	-2.69342
226436_PM_at	-0.16595	8.23867	-2.67544	0.00887104	0.345339	-2.69433	RASSF4
210263_PM_at	0.15181	2.71733	2.67528	0.00887488	0.345339	-2.6947	KCNF1
241316_PM_at	-0.20362	3.41411	-2.67524	0.00887591	0.345339	-2.69479
243601_PM_at	-0.172262	6.37422	-2.67505	0.00888042	0.345339	-2.69522	LOC285957
237133_PM_at	-0.279118	3.61033	-2.6741	0.00890376	0.346001	-2.69742
219073_PM_s_at	0.324706	6.66678	2.67292	0.00893279	0.346577	-2.70016	OSBPL10
231661_PM_at	0.13638	2.08622	2.67247	0.00894386	0.346577	-2.7012	REG3G
222235_PM_s_at	-0.145	8.81289	-2.67232	0.00894768	0.346577	-2.70156	CSGALNACT2 /// LOC644504
229582_PM_at	0.103643	7.203	2.67182	0.00895983	0.346577	-2.70269	INO80C
239450_PM_at	-0.168145	5.40022	-2.67127	0.00897349	0.346577	-2.70397
224621_PM_at	-0.0929864	10.2251	-2.67115	0.00897651	0.346577	-2.70426	MAPK1
207002_PM_s_at	-0.167308	6.20933	-2.67111	0.00897759	0.346577	-2.70436	PLAGL1
1552592_PM_at	0.153665	2.35833	2.67108	0.00897826	0.346577	-2.70442	MMP21
203923_PM_s_at	-0.173167	10.9433	-2.67084	0.00898424	0.346577	-2.70498	CYBB
207650_PM_x_at	0.180656	3.02733	2.67047	0.00899326	0.346577	-2.70582	PTGER1
201206_PM_s_at	0.225475	7.52011	2.67028	0.00899799	0.346577	-2.70626	RRBP1
1553433_PM_at	0.211222	2.76033	2.67022	0.00899957	0.346577	-2.70641	C9orf93
220711_PM_at	-0.16509	6.14667	-2.66999	0.00900513	0.346577	-2.70693
232754_PM_at	-0.166403	2.76367	-2.66991	0.00900727	0.346577	-2.70713
236802_PM_at	0.185023	5.11622	2.66951	0.00901719	0.346715	-2.70805
227928_PM_at	0.223801	2.34311	2.66866	0.00903838	0.347286	-2.71002	C12orf48
1565407_PM_at	-0.162715	2.46378	-2.6682	0.00904981	0.347316	-2.71108	LHX9
220118_PM_at	0.214864	3.72456	2.6681	0.00905229	0.347316	-2.71131	ZBTB32
233780_PM_at	0.244661	3.31478	2.66748	0.00906771	0.347316	-2.71274	RIF1
203320_PM_at	-0.143462	8.461	-2.66701	0.00907948	0.347316	-2.71383	SH2B3
206660_PM_at	0.214502	2.74989	2.66697	0.00908046	0.347316	-2.71392	IGLL1
203279_PM_at	0.137376	8.724	2.66674	0.00908614	0.347316	-2.71444	EDEM1
215949_PM_x_at	0.421606	3.75267	2.66676	0.0090864	0.347316	-2.71445	IGHM /// LOC652494
1561093_PM_at	-0.198756	2.82367	-2.66659	0.00908996	0.347316	-2.7148	SLC22A25
216687_PM_x_at	0.225158	3.49267	2.66505	0.00912855	0.348189	-2.71835	UGT2B15
1559883_PM_s_at	-0.156176	7.88344	-2.66503	0.00912896	0.348189	-2.71839	SAMHD1
203510_PM_at	0.257398	2.43722	2.66489	0.00913259	0.348189	-2.71872	MET
202061_PM_s_at	0.131357	8.64467	2.66448	0.00914289	0.348189	-2.71967	SEL1L
218726_PM_at	0.310181	3.52156	2.66428	0.00914779	0.348189	-2.72012	HJURP
211502_PM_s_at	0.205543	4.06822	2.66416	0.00915099	0.348189	-2.72041	CDK14
234973_PM_at	0.302941	3.681	2.6634	0.00917001	0.348671	-2.72215	SLC38A5
212384_PM_at	-0.144186	7.80933	-2.66292	0.00918227	0.34882	-2.72327	BAT1
1559929_PM_at	0.157602	2.21556	2.66274	0.00918669	0.34882	-2.72368
218906_PM_x_at	0.173326	4.12022	2.6621	0.00920282	0.349146	-2.72515	KLC2
1558301_PM_a_at	0.184661	2.06667	2.6619	0.00920803	0.349146	-2.72562	EFCAB5
242248_PM_at	-0.147172	6.62144	-2.66124	0.00922473	0.349537	-2.72714	PHKB
232648_PM_at	-0.179638	5.73833	-2.66084	0.00923474	0.349674	-2.72805	PSMA3
203358_PM_s_at	0.167421	6.036	2.66025	0.00924984	0.34988	-2.72942	EZH2
215622_PM_x_at	-0.238552	3.07022	-2.65983	0.00926037	0.34988	-2.73038	PHF7
208463_PM_at	0.187195	2.15378	2.65964	0.00926521	0.34988	-2.73082	GABRA4
216168_PM_at	0.205995	2.57844	2.65962	0.00926577	0.34988	-2.73087
211090_PM_s_at	-0.149367	7.66867	-2.65928	0.00927459	0.349972	-2.73167	PRPF4B
226264_PM_at	-0.152489	7.31078	-2.65881	0.00928638	0.350169	-2.73273	SUSD1
1563040_PM_s_at	0.118529	1.89367	2.65857	0.0092926	0.350169	-2.73329
1564369_PM_at	-0.160611	2.29556	-2.6577	0.00931475	0.350523	-2.73529
240428_PM_at	0.223891	2.45622	2.65765	0.00931611	0.350523	-2.73541	LOC285000
205995_PM_x_at	0.142941	7.20667	2.65745	0.00932121	0.350523	-2.73587	IQCB1
218151_PM_x_at	0.171244	4.82678	2.65707	0.00933088	0.350645	-2.73674	GPR172A
228554_PM_at	-0.119208	1.74711	-2.65635	0.00934939	0.351099	-2.7384	PGR
235020_PM_at	0.276923	6.51389	2.6549	0.00938656	0.352253	-2.74173	TAF4B
238124_PM_at	0.152262	2.40122	2.65402	0.0094094	0.352861	-2.74377	MYOM3
230565_PM_at	0.226968	2.40689	2.65378	0.00941564	0.352861	-2.74432	ATP6V1G3
206801_PM_at	0.118439	2.41278	2.65327	0.00942884	0.353019	-2.7455	NPPB
202106_PM_at	0.109593	7.16444	2.65311	0.00943277	0.353019	-2.74585	GOLGA3
207655_PM_s_at	0.254683	7.63267	2.6526	0.00944612	0.353277	-2.74703	BLNK
221650_PM_s_at	0.232421	4.43356	2.65173	0.0094687	0.353691	-2.74904	MED18
242288_PM_s_at	-0.337964	4.32244	-2.65166	0.00947059	0.353691	-2.7492	EMILIN2
1557329_PM_at	-0.246267	3.28289	-2.65142	0.00947658	0.353691	-2.74973
214299_PM_at	-0.164095	4.398	-2.65067	0.00949612	0.353823	-2.75146	TOP3A
232400_PM_at	-0.197896	2.86878	-2.65066	0.00949649	0.353823	-2.75149
224895_PM_at	-0.169819	2.55089	-2.6505	0.00950074	0.353823	-2.75187	YAP1
201999_PM_s_at	-0.121561	10.3079	-2.65029	0.00950599	0.353823	-2.75233	DYNLT1
204905_PM_s_at	0.126652	7.30767	2.64997	0.00951434	0.353893	-2.75307	EEF1E1
1561039_PM_a_at	-0.178959	2.52456	-2.64932	0.00953149	0.35419	-2.75458	ZNF81
1561892_PM_at	-0.169005	3.94522	-2.64917	0.00953525	0.35419	-2.75491	ZMYM6
201888_PM_s_at	-0.243122	7.38922	-2.64866	0.00954853	0.354203	-2.75607	IL13RA1
1561855_PM_x_at	0.195023	1.94144	2.64866	0.00954855	0.354203	-2.75608
225789_PM_at	-0.145339	5.76067	-2.64778	0.00957162	0.354671	-2.7581	AGAP3
224289_PM_s_at	-0.138507	2.195	-2.64733	0.00958347	0.354671	-2.75913	FKSG83
222178_PM_s_at	0.160385	2.21778	2.64731	0.00958407	0.354671	-2.75919
226592_PM_at	-0.204615	3.96911	-2.64719	0.00958709	0.354671	-2.75945	ZNF618
203002_PM_at	-0.139344	2.75111	-2.64555	0.00963043	0.356033	-2.76323	AMOTL2
228867_PM_at	-0.169118	6.30311	-2.64491	0.00964715	0.35641	-2.76468	TATDN3
215828_PM_at	-0.257805	4.00578	-2.64438	0.00966129	0.356459	-2.76591
209900_PM_s_at	0.200543	4.713	2.64382	0.00967599	0.356459	-2.76719	SLC16A1
208295_PM_x_at	0.134638	1.96611	2.64373	0.00967851	0.356459	-2.76741	CSHL1
222262_PM_s_at	0.260271	4.97111	2.6435	0.00968442	0.356459	-2.76792	ETNK1
208901_PM_s_at	0.120226	9.09556	2.64344	0.009686	0.356459	-2.76805	TOP1
205412_PM_at	0.123462	7.56978	2.64339	0.00968757	0.356459	-2.76819	ACAT1
1555994_PM_at	0.220362	2.89256	2.64227	0.00971726	0.357312	-2.77075
204318_PM_s_at	0.237738	2.39267	2.63944	0.00979273	0.359845	-2.77723	GTSE1
1558589_PM_at	0.16819	2.81089	2.63877	0.0098105	0.360256	-2.77875	C21orf15
218297_PM_at	-0.142624	5.64044	-2.63845	0.00981922	0.360334	-2.7795	FAM188A
1553531_PM_at	0.219548	3.25056	2.63769	0.00983955	0.360613	-2.78123	PCSK6
232574_PM_at	0.245475	2.583	2.63767	0.00984	0.360613	-2.78127	XYLT1
238133_PM_at	-0.14181	2.036	-2.63682	0.00986308	0.361217	-2.78323
1559663_PM_at	-0.276833	5.08567	-2.63589	0.00988804	0.361889	-2.78535
237297_PM_at	0.225973	3.272	2.63547	0.00989933	0.36206	-2.7863
1558163_PM_at	0.145724	3.139	2.63494	0.00991379	0.362141	-2.78753	PEX13
232111_PM_at	0.236923	3.60444	2.6349	0.00991478	0.362141	-2.78761
212248_PM_at	0.0944796	8.76333	2.63436	0.00992949	0.362436	-2.78885	MTDH
241079_PM_at	0.204615	2.758	2.6338	0.00994479	0.362753	-2.79014
217850_PM_at	0.125724	7.90567	2.63333	0.00995749	0.362944	-2.79121	GNL3
214837_PM_at	0.126629	1.95944	2.63266	0.00997565	0.362944	-2.79273
210768_PM_x_at	0.139208	6.47311	2.63242	0.00998209	0.362944	-2.79328	TMCO1
209499_PM_x_at	-0.215973	7.59089	-2.63234	0.00998448	0.362944	-2.79348	TNFSF12-TNFSF13 /// TNFSF13
207681_PM_at	0.200611	5.632	2.63223	0.00998728	0.362944	-2.79371	CXCR3
206826_PM_at	0.200633	2.28611	2.63207	0.00999169	0.362944	-2.79408	PMP2
207959_PM_s_at	0.178688	2.549	2.6319	0.00999645	0.362944	-2.79448	DNAH9
234361_PM_at	0.250633	2.57433	2.63101	0.0100206	0.363487	-2.7965	CREB3L3
232230_PM_at	0.227127	3.66044	2.63086	0.0100247	0.363487	-2.79684	C10orf75
218668_PM_s_at	-0.134955	7.544	-2.63016	0.010044	0.363944	-2.79845	RAP2C
221001_PM_at	-0.162104	2.15256	-2.62964	0.0100582	0.36422	-2.79964
235305_PM_s_at	-0.188054	6.20611	-2.62871	0.0100836	0.364702	-2.80174
220392_PM_at	0.238235	2.91744	2.62867	0.0100849	0.364702	-2.80185	EBF2
1560075_PM_at	0.14448	2.57422	2.62842	0.0100916	0.364703	-2.80241	ZNF622
234193_PM_at	-0.208484	2.25767	-2.62812	0.0100999	0.364762	-2.8031
227403_PM_at	-0.212964	4.14167	-2.62784	0.0101077	0.364804	-2.80375	PIGX
214780_PM_s_at	-0.140973	5.83644	-2.62707	0.0101289	0.36533	-2.8055	MYO9B
242533_PM_at	-0.162647	3.02978	-2.62666	0.0101401	0.365492	-2.80643	LOC100130051
1559221_PM_at	0.186719	2.25511	2.62606	0.0101567	0.365849	-2.80779
205179_PM_s_at	0.264683	3.02211	2.62461	0.010197	0.367057	-2.8111	ADAM8
228935_PM_at	-0.221538	2.81167	-2.62408	0.0102117	0.367069	-2.81231	SLC4A8
221671_PM_x_at	0.433484	11.7879	2.62398	0.0102201	0.367069	-2.81285	IGK@ /// IGKC
227645_PM_at	-0.0823529	9.23833	-2.62352	0.0102272	0.367069	-2.81358	PIK3R5
244192_PM_x_at	-0.211154	3.59356	-2.62346	0.010229	0.367069	-2.81373	USP4
200821_PM_at	-0.114457	8.60044	-2.62339	0.0102309	0.367069	-2.81388	LAMP2
217786_PM_at	0.143326	6.236	2.62309	0.0102391	0.367095	-2.81456	PRMT5
229067_PM_at	-0.205633	7.206	-2.62275	0.0102487	0.367095	-2.81534	SRGAP2P1
232311_PM_at	-0.109367	9.695	-2.62264	0.0102517	0.367095	-2.81558	B2M
1561557_PM_at	0.134299	2.40844	2.62227	0.0102621	0.367228	-2.81643	LIPA
213138_PM_at	-0.21095	5.197	-2.62166	0.0102791	0.367424	-2.81782	ARID5A
1559672_PM_a_at	0.170045	2.68711	2.62159	0.010281	0.367424	-2.81797	C9orf93
232141_PM_at	-0.151267	8.25222	-2.621	0.0102976	0.367688	-2.81932	U2AF1
243424_PM_at	0.224864	2.91989	2.62085	0.0103019	0.367688	-2.81967
200039_PM_s_at	0.133258	8.78122	2.61925	0.0103468	0.369053	-2.82331	PSMB2
1558983_PM_at	-0.176878	2.72933	-2.61889	0.010357	0.369175	-2.82414	LRRC41
228172_PM_at	-0.212014	4.13744	-2.61817	0.0103773	0.369489	-2.82577
231344_PM_at	0.176652	2.81344	2.61793	0.010384	0.369489	-2.82631
210756_PM_s_at	-0.189819	7.522	-2.61766	0.0103915	0.369489	-2.82691	NOTCH2
231300_PM_at	0.192964	3.53344	2.61762	0.0103928	0.369489	-2.82702	C16orf93
1555377_PM_at	-0.137104	2.14867	-2.616	0.0104385	0.370701	-2.8307	OR4D2
1560884_PM_at	0.150837	2.14789	2.61593	0.0104405	0.370701	-2.83085	SLC17A1
242595_PM_at	0.188303	2.066	2.61474	0.0104744	0.371258	-2.83356	TSSK4
213961_PM_s_at	0.186131	2.868	2.61442	0.0104834	0.371258	-2.83428
208286_PM_x_at	0.193122	4.39522	2.61427	0.0104878	0.371258	-2.83463	POU5F1 /// POU5F1B /// POU5F1P3 /// POU5F1P4
1552375_PM_at	-0.289457	4.03978	-2.614	0.0104953	0.371258	-2.83523	ZNF333
1566295_PM_at	0.196584	2.16911	2.61397	0.0104962	0.371258	-2.8353
243826_PM_at	-0.161154	6.56144	-2.61395	0.0104969	0.371258	-2.83536
225284_PM_at	0.0940045	8.29067	2.61362	0.0105061	0.371345	-2.83609	DNAJC3
1557771_PM_at	0.207376	2.05767	2.61278	0.0105302	0.371575	-2.83801	FHAD1
224002_PM_s_at	0.202986	3.72167	2.61269	0.0105328	0.371575	-2.83822	FKBP7
230564_PM_at	-0.211267	2.73344	-2.61248	0.0105389	0.371575	-2.8387	SIPA1L3
213712_PM_at	0.134955	2.113	2.61231	0.0105436	0.371575	-2.83907	ELOVL2
201226_PM_at	0.0951584	9.48078	2.61221	0.0105466	0.371575	-2.83931	NDUFB8 /// SEC31B
39249_PM_at	0.221833	6.61556	2.61119	0.0105758	0.372364	-2.84162	AQP3
213995_PM_at	-0.121855	7.05822	-2.61024	0.0106032	0.373089	-2.84378	ATP5S
1562254_PM_at	-0.235023	3.52433	-2.60933	0.0106292	0.373766	-2.84584
1570451_PM_at	0.180226	2.33122	2.60909	0.0106361	0.373766	-2.84637	C1orf61
243116_PM_at	0.146855	2.74656	2.60847	0.010654	0.374155	-2.84778	PIP5KL1
1555468_PM_at	-0.160973	2.15311	-2.60738	0.0106855	0.374722	-2.85025	NRP2
210052_PM_s_at	0.27181	3.60967	2.60708	0.0106944	0.374722	-2.85095	TPX2
209374_PM_s_at	0.369027	8.87644	2.60699	0.0106968	0.374722	-2.85114	IGHM
225355_PM_at	-0.219593	2.87089	-2.60697	0.0106976	0.374722	-2.8512	NEURL1B
202173_PM_s_at	-0.10138	7.70867	-2.60673	0.0107044	0.374722	-2.85173	VEZF1
228152_PM_s_at	-0.181109	7.68733	-2.60579	0.0107319	0.375443	-2.85387	DDX60L
204879_PM_at	0.156018	2.06133	2.60542	0.0107426	0.375578	-2.8547	PDPN
203293_PM_s_at	0.234457	4.21589	2.60492	0.010757	0.375746	-2.85582	LMAN1
202389_PM_s_at	-0.178145	5.73944	-2.60467	0.0107644	0.375746	-2.8564	HTT
207024_PM_at	0.162127	2.68878	2.60455	0.010768	0.375746	-2.85668	CHRND
202710_PM_at	0.232308	6.15489	2.60318	0.0108079	0.376616	-2.85977	BET1
1557610_PM_at	0.242919	3.71489	2.60301	0.0108128	0.376616	-2.86015
229439_PM_s_at	-0.175362	3.811	-2.60299	0.0108136	0.376616	-2.86021	RBM47
227999_PM_at	-0.14767	5.57967	-2.60186	0.0108466	0.377525	-2.86275	PWWP2B
211173_PM_at	-0.20595	2.58667	-2.60158	0.0108547	0.37757	-2.86338	CCKAR
241075_PM_at	-0.140475	2.04256	-2.60095	0.0108734	0.377897	-2.86482	RIMKLA
220554_PM_at	0.191855	3.95889	2.60059	0.010884	0.377897	-2.86564	SLC22A7
1553878_PM_at	-0.143416	2.37011	-2.60056	0.0108849	0.377897	-2.8657	GOT1L1
240463_PM_at	0.158077	1.91789	2.59996	0.0109026	0.378273	-2.86706
209105_PM_at	-0.122896	6.94533	-2.59948	0.0109168	0.378525	-2.86815	NCOA1
1556601_PM_a_at	-0.123733	7.909	-2.59895	0.0109323	0.378625	-2.86933	SPATA13
1569785_PM_at	0.172421	2.531	2.59869	0.0109401	0.378625	-2.86993
1552381_PM_at	0.139729	1.995	2.59868	0.0109405	0.378625	-2.86996	SFRS13B
1555898_PM_at	-0.227421	5.02278	-2.5984	0.0109485	0.378664	-2.87057	LOC400986
1563169_PM_at	0.156584	2.10233	2.59702	0.0109897	0.379291	-2.8737
243381_PM_at	-0.210724	5.91033	-2.59695	0.0109915	0.379291	-2.87385
219652_PM_s_at	0.151878	2.54756	2.59686	0.0109944	0.379291	-2.87406	CXorf36
220752_PM_at	-0.145633	2.133	-2.59669	0.0109993	0.379291	-2.87444	LOC51145
243338_PM_at	-0.204819	6.417	-2.59663	0.0110013	0.379291	-2.87459
210588_PM_x_at	-0.106357	8.85978	-2.59559	0.0110321	0.37997	-2.87693	HNRNPH3
242455_PM_at	-0.153824	2.44233	-2.5955	0.0110348	0.37997	-2.87713	POU3F2
211845_PM_at	0.187828	2.41067	2.59487	0.0110537	0.380378	-2.87856	PVRL1
216892_PM_at	0.186199	2.95756	2.59457	0.0110626	0.380445	-2.87923	IGHG1
222876_PM_s_at	-0.193846	6.49856	-2.5939	0.0110824	0.380761	-2.88073	ADAP2
213678_PM_at	-0.155995	2.58511	-2.59346	0.0110958	0.380761	-2.88174	TMEM151B
221651_PM_x_at	0.427149	11.8107	2.59348	0.0111009	0.380761	-2.88197	IGK@ /// IGKC
225962_PM_at	-0.183258	3.29011	-2.59323	0.0111025	0.380761	-2.88224	ZNRF1
214926_PM_at	0.165656	2.16211	2.5931	0.0111066	0.380761	-2.88254	SPTAN1
204744_PM_s_at	0.110136	8.92856	2.59222	0.0111329	0.381427	-2.88452	IARS
229219_PM_s_at	0.190928	4.18589	2.59187	0.0111434	0.381547	-2.88531	PDXDC1
208443_PM_x_at	0.149706	2.46767	2.59133	0.0111598	0.381871	-2.88654	SHOX2
1554732_PM_at	-0.18819	3.06044	-2.59104	0.0111685	0.381927	-2.88719	MGC24125
204037_PM_at	-0.314661	3.24556	-2.59073	0.0111777	0.381936	-2.88788	LPAR1
237132_PM_at	-0.243801	3.01122	-2.59054	0.0111837	0.381936	-2.88832	TJP2
221521_PM_s_at	0.339593	3.88622	2.59034	0.0111897	0.381936	-2.88877	GINS2
218618_PM_s_at	0.194615	7.42467	2.58953	0.011214	0.38241	-2.89058	FNDC3B
212592_PM_at	0.433529	10.2448	2.58963	0.0112176	0.38241	-2.89068	IGJ
1558469_PM_at	-0.239027	3.91033	-2.58887	0.0112342	0.38254	-2.89209	LPP
210595_PM_at	0.200045	2.87033	2.58883	0.0112353	0.38254	-2.89217	ZNF235
206058_PM_at	0.252036	3.01911	2.58827	0.0112523	0.382878	-2.89343	SLC6A12
235135_PM_at	-0.218846	4.214	-2.58761	0.0112723	0.383322	-2.89491	TAF10
200987_PM_x_at	0.169842	5.924	2.58718	0.0112853	0.383525	-2.89587	PSME3
223835_PM_x_at	0.19086	2.55922	2.58571	0.0113301	0.384807	-2.89918	OTP
235863_PM_at	0.205204	2.90744	2.58469	0.0113613	0.385557	-2.90148	JSRP1
212982_PM_at	-0.0891403	8.17811	-2.58438	0.0113711	0.385557	-2.90219	ZDHHC17
221983_PM_at	-0.10448	6.92611	-2.5843	0.0113733	0.385557	-2.90236	FAM134A
1556460_PM_a_at	-0.14224	2.00867	-2.58373	0.0113907	0.38569	-2.90364
227694_PM_at	-0.246131	3.05133	-2.58359	0.0113952	0.38569	-2.90397	C1orf201
1555647_PM_a_at	0.138733	2.52411	2.58349	0.0113984	0.38569	-2.9042	FOXP2
218720_PM_x_at	0.162398	2.11767	2.58295	0.0114149	0.38601	-2.9054	SEZ6L2
224948_PM_at	0.102443	9.37456	2.58239	0.0114319	0.386349	-2.90665	MRPS24
229946_PM_at	0.193688	3.21422	2.58188	0.0114478	0.386644	-2.90781	FAM168B
218585_PM_s_at	0.294864	3.87556	2.58156	0.0114577	0.386743	-2.90853	DTL
230600_PM_at	0.232489	3.49478	2.57968	0.0115157	0.387951	-2.91274	LRRC46
220120_PM_s_at	0.192534	1.88522	2.57966	0.0115164	0.387951	-2.9128	EPB41L4A
1561540_PM_at	0.152557	1.91656	2.57953	0.0115203	0.387951	-2.91308	LOC144920
1552378_PM_s_at	-0.226833	3.56467	-2.57948	0.0115219	0.387951	-2.91319	RDH10
1563876_PM_at	0.233846	2.98722	2.57913	0.0115326	0.388074	-2.91397	C1orf220
201815_PM_s_at	-0.236765	4.38411	-2.5786	0.0115493	0.388397	-2.91518	TBC1D5
1555620_PM_a_at	-0.224208	3.69556	-2.57828	0.0115592	0.388489	-2.91589	PTGIR
203213_PM_at	0.34009	4.50667	2.57781	0.0115737	0.388599	-2.91693	CDK1
1563130_PM_a_at	-0.226222	6.13967	-2.57772	0.0115766	0.388599	-2.91715
1560226_PM_at	0.147036	2.04156	2.57677	0.0116061	0.389345	-2.91927
205353_PM_s_at	0.159072	8.19567	2.57634	0.0116196	0.389345	-2.92024	PEBP1
202438_PM_x_at	-0.189706	4.23544	-2.57619	0.0116244	0.389345	-2.92058	IDS
1556017_PM_at	-0.117896	3.40267	-2.57565	0.0116412	0.389345	-2.92178	NBEAL2
205827_PM_at	0.173597	2.44422	2.57564	0.0116415	0.389345	-2.92181	CCK
217939_PM_s_at	0.109027	8.98622	2.57515	0.011657	0.389345	-2.92292	AFTPH
221551_PM_x_at	0.246312	4.92411	2.5749	0.0116648	0.389345	-2.92348	ST6GALNAC4
225394_PM_s_at	0.098914	8.33889	2.57472	0.0116704	0.389345	-2.92388	ZCRB1
224922_PM_at	-0.0714027	8.38778	-2.57469	0.0116715	0.389345	-2.92395	CSNK2A2
209032_PM_s_at	0.301154	4.14122	2.57447	0.0116782	0.389345	-2.92443	CADM1
223772_PM_s_at	-0.220181	2.79178	-2.5736	0.0117054	0.389345	-2.92638	TMEM87A
224265_PM_s_at	-0.167059	2.90622	-2.57356	0.0117068	0.389345	-2.92647	ZAN
220984_PM_s_at	0.154118	2.47467	2.5735	0.0117087	0.389345	-2.92661	SLCO5A1
215201_PM_at	-0.160792	6.32478	-2.57324	0.0117167	0.389345	-2.92718	REPS1
232415_PM_at	0.142896	2.09244	2.57318	0.0117189	0.389345	-2.92733	PCDHB13
224409_PM_s_at	0.136878	2.02689	2.57307	0.0117221	0.389345	-2.92757	TSSK6
222548_PM_s_at	-0.188077	5.62356	-2.57304	0.0117231	0.389345	-2.92763	MAP4K4
222810_PM_s_at	0.208484	3.32589	2.57292	0.011727	0.389345	-2.92791	RASAL2
237097_PM_at	-0.27595	3.56	-2.5721	0.0117528	0.38971	-2.92974
214970_PM_s_at	0.135679	1.94056	2.57206	0.0117541	0.38971	-2.92984	ST6GAL1
233326_PM_at	0.136629	2.18033	2.57186	0.0117603	0.38971	-2.93028	CCDC39
239417_PM_x_at	0.228167	2.46356	2.57156	0.0117699	0.38971	-2.93096	C6orf52
213346_PM_at	0.159027	5.24311	2.57144	0.0117736	0.38971	-2.93122	C13orf27
224361_PM_s_at	0.227783	3.62011	2.57105	0.0117859	0.389884	-2.93209	IL17RB
203159_PM_at	0.166063	7.82022	2.5705	0.0118033	0.390222	-2.93332	GLS
234789_PM_at	0.153801	2.78378	2.56985	0.011824	0.390671	-2.93478
234348_PM_at	0.292059	3.49522	2.56954	0.0118339	0.390763	-2.93548
225978_PM_at	-0.280498	3.61611	-2.56918	0.0118453	0.39085	-2.93629	RIMKLB
208813_PM_at	0.169412	5.81833	2.569	0.0118509	0.39085	-2.93668	GOT1
244133_PM_at	-0.231312	4.53344	-2.56858	0.0118645	0.391063	-2.93763	USP49
1555304_PM_a_at	0.27138	3.41744	2.56773	0.0118916	0.391722	-2.93954	KCNH5
208991_PM_at	-0.0873982	9.36389	-2.56672	0.0119237	0.39252	-2.94178	STAT3
240924_PM_x_at	-0.187104	2.65433	-2.56651	0.0119306	0.39252	-2.94227
216349_PM_at	0.174525	2.369	2.56613	0.0119427	0.39252	-2.94311	FH
222500_PM_at	0.202104	5.93444	2.56607	0.0119445	0.39252	-2.94324	PPIL1
203985_PM_at	-0.142647	5.24311	-2.56561	0.0119594	0.392639	-2.94428	ZNF212
242034_PM_at	-0.178756	2.78822	-2.56551	0.0119625	0.392639	-2.94449	FBXL17
200842_PM_s_at	0.105294	9.31489	2.5652	0.0119724	0.392726	-2.94518	EPRS
1553352_PM_x_at	0.222647	3.36344	2.56481	0.011985	0.392905	-2.94606	ERVWE1
238873_PM_at	-0.211312	2.19911	-2.56441	0.0119977	0.393088	-2.94694
238405_PM_at	0.167127	2.48611	2.56399	0.0120114	0.3933	-2.94789
225015_PM_s_at	0.193869	3.39633	2.56242	0.0120619	0.394647	-2.95139	STK40
201035_PM_s_at	0.129887	6.55844	2.56208	0.012073	0.394647	-2.95216	HADH
215036_PM_at	0.162511	2.30744	2.56204	0.0120742	0.394647	-2.95224
201588_PM_at	0.0704299	9.44533	2.56141	0.0120947	0.394865	-2.95365	TXNL1
205218_PM_at	-0.119299	5.68578	-2.56119	0.0121019	0.394865	-2.95415	POLR3F
230745_PM_s_at	0.239887	3.00833	2.56109	0.012105	0.394865	-2.95436	TOX3
219431_PM_at	-0.168258	5.68889	-2.56087	0.0121123	0.394865	-2.95487	ARHGAP10
205296_PM_at	-0.253122	4.19578	-2.56072	0.0121169	0.394865	-2.95518	RBL1
219532_PM_at	0.165837	2.62022	2.56009	0.0121375	0.394989	-2.9566	ELOVL4
239754_PM_at	0.230656	2.96122	2.56005	0.0121387	0.394989	-2.95668	NCRNA00188
233981_PM_at	0.209253	3.24511	2.55994	0.0121424	0.394989	-2.95693
227434_PM_at	-0.150407	1.99256	-2.55933	0.0121622	0.395311	-2.95829	WBSCR17
238373_PM_at	0.215905	3.00889	2.55909	0.0121699	0.395311	-2.95882	H1FNT
214437_PM_s_at	0.16095	6.84567	2.55897	0.012174	0.395311	-2.9591	SHMT2
204681_PM_s_at	0.158258	2.28333	2.55869	0.0121829	0.395367	-2.95971	RAPGEF5
231590_PM_at	-0.13905	2.013	-2.55802	0.0122049	0.395846	-2.96121	GATM
223498_PM_at	-0.21371	5.13911	-2.55762	0.0122179	0.395933	-2.9621	CYTSB
208871_PM_at	-0.146538	2.90633	-2.55749	0.0122221	0.395933	-2.96238	ATN1
230326_PM_s_at	0.099457	8.31156	2.55665	0.0122497	0.395999	-2.96427	C11orf73
234121_PM_at	0.204434	2.64711	2.55649	0.0122549	0.395999	-2.96462	LOC100129069
202375_PM_at	0.19371	5.56111	2.55634	0.0122599	0.395999	-2.96496	SEC24D
215217_PM_at	0.273167	3.17833	2.55617	0.0122653	0.395999	-2.96533	IGKC
215998_PM_at	-0.146855	1.89611	-2.55612	0.0122671	0.395999	-2.96545
218902_PM_at	-0.132421	6.26911	-2.55611	0.0122675	0.395999	-2.96548	NOTCH1
214748_PM_at	0.146991	6.56889	2.55533	0.0122931	0.39618	-2.96721	N4BP2L2
242751_PM_at	-0.198416	5.952	-2.55517	0.0122982	0.39618	-2.96756
202144_PM_s_at	0.108914	8.51889	2.555	0.0123039	0.39618	-2.96795	ADSL
210055_PM_at	0.178462	2.27222	2.55478	0.0123111	0.39618	-2.96843	TSHR
226590_PM_at	-0.21267	4.02256	-2.55453	0.0123194	0.39618	-2.96899	ZNF618
206602_PM_s_at	0.157647	2.207	2.55437	0.0123246	0.39618	-2.96934	HOXD3
1564203_PM_at	0.180747	2.21678	2.55426	0.0123282	0.39618	-2.96959	LOC147004
228754_PM_at	-0.112624	9.22022	-2.55417	0.0123311	0.39618	-2.96978	SLC6A6
203641_PM_s_at	0.329796	3.93578	2.55361	0.0123498	0.396395	-2.97104	COBLL1
238482_PM_at	-0.169842	6.01189	-2.55353	0.0123522	0.396395	-2.97121	KLF7
210525_PM_x_at	0.121991	2.34756	2.55242	0.0123889	0.396527	-2.97368	C14orf143
1560747_PM_at	-0.192783	3.72689	-2.55237	0.0123907	0.396527	-2.9738
220742_PM_s_at	0.0908145	8.64144	2.55182	0.012409	0.396527	-2.97503	NGLY1
1556597_PM_a_at	-0.216606	4.37822	-2.5518	0.0124096	0.396527	-2.97507	LOC284513
1556267_PM_at	0.166335	2.00689	2.55166	0.0124143	0.396527	-2.97538	C12orf28
244733_PM_at	0.171222	5.36122	2.55159	0.0124166	0.396527	-2.97554
203705_PM_s_at	0.239729	2.94778	2.55139	0.0124233	0.396527	-2.97599	FZD7
212884_PM_x_at	-0.167602	4.71456	-2.55131	0.0124258	0.396527	-2.97615	APOE
1566452_PM_at	-0.17767	2.71411	-2.55122	0.0124287	0.396527	-2.97635
209580_PM_s_at	0.0961991	7.41933	2.55106	0.012434	0.396527	-2.9767	MBD4
1554876_PM_a_at	-0.279253	6.27444	-2.551	0.0124361	0.396527	-2.97684	S100Z
213592_PM_at	0.145204	2.06833	2.55044	0.0124546	0.396886	-2.97808	APLNR
242178_PM_at	0.18233	3.16889	2.54998	0.0124701	0.397132	-2.97912	LIPI
210326_PM_at	0.161244	2.76367	2.54978	0.0124768	0.397132	-2.97957	AGXT
243991_PM_at	-0.147511	1.99756	-2.5494	0.0124892	0.397296	-2.9804
218895_PM_at	-0.208167	4.69256	-2.5485	0.0125193	0.397703	-2.98239	GPATCH3
223223_PM_at	0.142308	6.86989	2.54814	0.0125315	0.397703	-2.98321	ARV1
1561624_PM_at	-0.204072	2.71611	-2.54806	0.012534	0.397703	-2.98337
241633_PM_x_at	0.382195	4.17433	2.54779	0.012543	0.397703	-2.98398
209178_PM_at	-0.162217	5.856	-2.54726	0.012561	0.397703	-2.98517	DHX38
213820_PM_s_at	0.187986	4.37467	2.54692	0.0125722	0.397703	-2.98591	STARD5
244637_PM_at	0.202557	2.82789	2.5469	0.012573	0.397703	-2.98596
1556800_PM_a_at	-0.0977602	1.97167	-2.54689	0.0125732	0.397703	-2.98597
215420_PM_at	-0.141991	2.37611	-2.54681	0.0125761	0.397703	-2.98617	IHH
214733_PM_s_at	0.124796	7.09744	2.54675	0.0125778	0.397703	-2.98628	YIPF1
233065_PM_at	0.169412	3.12156	2.54588	0.0126073	0.397703	-2.98823
1568752_PM_s_at	0.261403	2.41489	2.54552	0.0126195	0.397703	-2.98903	RGS13
213118_PM_at	-0.138801	6.33856	-2.54549	0.0126202	0.397703	-2.98908	UHRF1BP1L
214170_PM_x_at	0.107738	7.48044	2.54548	0.0126207	0.397703	-2.98911	FH
1567285_PM_at	0.255814	2.67433	2.54538	0.0126239	0.397703	-2.98933	OR5L2
215488_PM_at	0.175045	3.02944	2.54536	0.0126247	0.397703	-2.98938
204817_PM_at	0.258733	3.03522	2.54509	0.0126338	0.397703	-2.98998	ESPL1
206948_PM_at	-0.167738	2.49844	-2.54476	0.0126449	0.397703	-2.99071	NEU3
1560683_PM_at	0.216719	2.22256	2.54469	0.0126474	0.397703	-2.99087	BCL8
206802_PM_at	0.213326	2.982	2.54469	0.0126474	0.397703	-2.99087	PAX5
233835_PM_at	0.147647	2.58133	2.54416	0.012665	0.398028	-2.99203	LOC90246
217115_PM_at	0.161697	2.84678	2.54395	0.0126723	0.398029	-2.99251	LOC100240726
225981_PM_at	0.177127	2.44433	2.54335	0.0126926	0.398182	-2.99385	C17orf28
207407_PM_x_at	-0.185136	2.45256	-2.54323	0.0126966	0.398182	-2.99411	CYP4A11
206398_PM_s_at	0.31	6.34078	2.5431	0.0127012	0.398182	-2.99441	CD19
244392_PM_at	0.181199	2.53144	2.54264	0.0127165	0.398182	-2.99541
208866_PM_at	-0.134412	7.09811	-2.54254	0.0127201	0.398182	-2.99565	CSNK1A1
220184_PM_at	-0.1869	3.04833	-2.54209	0.0127353	0.398182	-2.99664	NANOG
1555097_PM_a_at	0.124389	2.04656	2.54186	0.0127432	0.398182	-2.99715	PTGFR
202325_PM_s_at	0.0917647	9.49489	2.5417	0.0127485	0.398182	-2.9975	ATP5J
216352_PM_x_at	0.138778	1.97522	2.54169	0.0127488	0.398182	-2.99752	PCDHGA1 /// PCDHGA10 /// PCDHGA11 /// PCDHGA12 /// PCDHGA2 /// PCDHGA3 /// PCDHGA4 /// PCDHGA5 /// PCDHGA6 /// PCDHGA7 /// PCDHGA8 /// PCDHGA9 /// PCDHGB1 /// PCDHGB2 /// PCDHGB3 /// PCDHGB4 /// PCDHGB5 /// PCDHGB6 /// PCDHGB7 /// PCDHGC3 /// PCDHGC4 /// PCDHGC5
203102_PM_s_at	0.223529	7.99478	2.54165	0.0127502	0.398182	-2.99761	MGAT2
219645_PM_at	-0.16638	2.36922	-2.54144	0.0127572	0.398182	-2.99807	CASQ1
1564591_PM_a_at	-0.154842	1.94578	-2.54075	0.0127809	0.398483	-2.99961	TMC1
1554894_PM_a_at	0.139887	5.69544	2.54067	0.0127834	0.398483	-2.99977	PCBD2
222621_PM_at	0.127896	7.49356	2.54051	0.012789	0.398483	-3.00014	DNAJC1
217154_PM_s_at	0.185158	2.22611	2.5403	0.012796	0.398483	-3.0006	EDN3
1565700_PM_at	0.16371	2.30422	2.53942	0.012826	0.399022	-3.00255
221071_PM_at	-0.204706	3.77389	-2.53937	0.0128279	0.399022	-3.00267
203377_PM_s_at	-0.142104	6.37833	-2.53859	0.0128545	0.399622	-3.00439	CDC40
223159_PM_s_at	-0.218529	4.06433	-2.53818	0.0128684	0.399826	-3.00529	NEK6
240360_PM_at	-0.183937	2.61856	-2.53767	0.0128859	0.399963	-3.00642	BRD4
1560570_PM_a_at	-0.229027	2.85878	-2.53763	0.0128874	0.399963	-3.00652
238041_PM_at	-0.104729	7.48578	-2.53702	0.0129082	0.400019	-3.00786	TCF12
240381_PM_at	0.191448	2.35811	2.53702	0.0129083	0.400019	-3.00787	ZBED5
1564008_PM_at	-0.16905	2.16678	-2.53676	0.0129173	0.400019	-3.00845	COL27A1
1557352_PM_at	-0.272443	3.33822	-2.53671	0.0129189	0.400019	-3.00855	SQLE
1555569_PM_a_at	-0.205045	2.792	-2.53651	0.0129258	0.400019	-3.00899	KCTD7
221313_PM_at	0.172014	2.43867	2.53614	0.0129385	0.400158	-3.00981	GPR52
209992_PM_at	-0.233597	4.61178	-2.53596	0.0129449	0.400158	-3.01022	PFKFB2
241645_PM_at	0.277986	2.58411	2.5354	0.0129642	0.400249	-3.01146
242999_PM_at	-0.174208	3.16333	-2.53528	0.0129683	0.400249	-3.01173	ARHGEF7
242885_PM_at	0.209118	2.94844	2.53521	0.0129707	0.400249	-3.01188
1570244_PM_at	0.259819	2.168	2.53491	0.0129809	0.400249	-3.01253
231856_PM_at	0.153394	2.25067	2.53472	0.0129875	0.400249	-3.01296	KIAA1244
209742_PM_s_at	0.193756	2.65511	2.53445	0.0129969	0.400249	-3.01356	MYL2
226737_PM_at	0.181063	4.90889	2.53439	0.0129991	0.400249	-3.0137	SLC25A42
201297_PM_s_at	-0.142059	7.98678	-2.53409	0.0130094	0.400344	-3.01436	MOBKL1B
204856_PM_at	-0.173688	2.49933	-2.53319	0.0130404	0.401071	-3.01634	B3GNT3
214546_PM_s_at	-0.177805	2.87622	-2.53283	0.0130531	0.401087	-3.01715	P2RY11
222867_PM_s_at	0.175679	7.38911	2.53275	0.0130556	0.401087	-3.01731	MED31
217390_PM_x_at	0.214502	2.62089	2.53215	0.0130764	0.401287	-3.01863
232616_PM_at	0.169932	2.16378	2.53206	0.0130797	0.401287	-3.01884	LOC100129935
222688_PM_at	-0.141719	7.06322	-2.53192	0.0130845	0.401287	-3.01915	ACER3
229555_PM_at	0.121855	2.42089	2.53172	0.0130914	0.401287	-3.01959	GALNT5
201555_PM_at	0.140023	6.87844	2.5311	0.013113	0.401725	-3.02096	MCM3
201132_PM_at	-0.0854072	8.97	-2.53056	0.0131318	0.40203	-3.02215	HNRNPH2
205077_PM_s_at	0.099819	7.93167	2.53039	0.0131377	0.40203	-3.02252	PIGF
217716_PM_s_at	0.1431	7.68744	2.53016	0.013146	0.402059	-3.02305	SEC61A1
1568883_PM_at	0.173235	1.986	2.52947	0.01317	0.402567	-3.02456
201966_PM_at	0.0823077	8.45067	2.52888	0.0131906	0.402895	-3.02586	NDUFS2
207713_PM_s_at	-0.136425	5.78133	-2.52864	0.0131991	0.402895	-3.0264	RBCK1
1553907_PM_a_at	-0.158756	2.60956	-2.52853	0.0132028	0.402895	-3.02663	EXD1
220535_PM_at	-0.197443	2.66544	-2.52825	0.0132126	0.402911	-3.02725	FAM90A1 /// FAM90A10 /// FAM90A13 /// FAM90A14 /// FAM90A15 /// FAM90A18 /// FAM90A19 /// FAM90A20 /// FAM90A22 /// FAM90A23 /// FAM90A24P /// FAM90A25P /// FAM90A3 /// FAM90A5 /// FAM90A7 /// FAM90A8 /// FAM90A9 /// LOC100287045
242702_PM_at	-0.202919	3.46056	-2.52796	0.0132231	0.402911	-3.02791	MMAA
214371_PM_at	0.168258	3.06144	2.52789	0.0132254	0.402911	-3.02805	TSSK2
211567_PM_at	0.153824	1.93822	2.52746	0.0132404	0.402996	-3.02899
223720_PM_at	0.137941	2.06433	2.52726	0.0132474	0.402996	-3.02944	SPINK7
1556284_PM_at	-0.171855	3.52233	-2.52713	0.0132521	0.402996	-3.02973	PPA2
236601_PM_at	-0.159706	1.877	-2.52697	0.0132576	0.402996	-3.03008
1555142_PM_at	0.158484	2.35044	2.52666	0.0132686	0.403103	-3.03076	NHEDC1
1554844_PM_at	0.155995	2.06856	2.52538	0.0133137	0.404214	-3.03359	EYA3
201263_PM_at	0.134977	7.49111	2.52521	0.0133199	0.404214	-3.03397	TARS
207385_PM_at	-0.165701	2.54889	-2.52498	0.0133278	0.40423	-3.03447	TFDP3
206285_PM_at	-0.131516	2.80367	-2.52423	0.0133544	0.404623	-3.03612	NPHP1
238955_PM_at	0.131176	2.708	2.52414	0.0133574	0.404623	-3.03631	RFTN2
210090_PM_at	0.197127	2.33567	2.52383	0.0133687	0.404623	-3.03701	ARC
202901_PM_x_at	-0.214163	8.772	-2.52378	0.0133704	0.404623	-3.03712	CTSS
222039_PM_at	0.24871	3.45011	2.52156	0.0134494	0.406228	-3.04202	KIF18B
226189_PM_at	-0.336584	2.60933	-2.52154	0.0134501	0.406228	-3.04206	ITGB8
209920_PM_at	-0.125339	6.322	-2.52145	0.0134531	0.406228	-3.04224	BMPR2
201663_PM_s_at	0.176357	6.90356	2.52136	0.0134563	0.406228	-3.04244	SMC4
210358_PM_x_at	-0.235339	4.17078	-2.52116	0.0134634	0.406228	-3.04288	GATA2
220370_PM_s_at	-0.197353	7.03111	-2.52026	0.0134958	0.406228	-3.04488	USP36
229385_PM_s_at	-0.183348	2.45444	-2.52023	0.0134967	0.406228	-3.04493	PLAC2
239471_PM_at	-0.207127	3.55622	-2.52005	0.0135033	0.406228	-3.04534	LRRC28
201000_PM_at	0.157014	6.53689	2.51996	0.0135064	0.406228	-3.04553	AARS
203490_PM_at	-0.131086	6.598	-2.51984	0.0135108	0.406228	-3.0458	ELF4
225912_PM_at	0.183982	8.82733	2.51983	0.013511	0.406228	-3.04581	TP53INP1
244498_PM_x_at	-0.15362	4.18744	-2.51967	0.0135167	0.406228	-3.04616	LOC440297 /// LOC440300
1552599_PM_at	-0.167783	2.54267	-2.51958	0.0135199	0.406228	-3.04636	PXT1
1553957_PM_at	-0.126855	6.04511	-2.51872	0.013551	0.406663	-3.04827	ZNF564
207531_PM_at	0.174344	2.69311	2.51845	0.0135607	0.406663	-3.04886	CRYGC
236589_PM_at	0.18957	4.36511	2.51795	0.0135785	0.406663	-3.04996	ZNF701
1553244_PM_at	-0.174389	2.83167	-2.51788	0.0135811	0.406663	-3.05012	FANCB
203557_PM_s_at	0.192783	3.77178	2.51784	0.0135823	0.406663	-3.05019	PCBD1
222606_PM_at	0.133552	6.86633	2.51781	0.0135836	0.406663	-3.05026	ZWILCH
1553113_PM_s_at	-0.137262	5.42456	-2.51773	0.0135864	0.406663	-3.05044	CDK8
232847_PM_at	0.172941	2.66022	2.51737	0.0135994	0.406701	-3.05123	SALL3
1566734_PM_at	0.275475	2.85411	2.51699	0.0136129	0.406701	-3.05206	LOC283454
1554676_PM_at	-0.179819	9.62933	-2.51693	0.0136153	0.406701	-3.0522	SRGN
223464_PM_at	-0.227579	5.12733	-2.51687	0.0136174	0.406701	-3.05233	OSBPL5
214417_PM_s_at	0.178643	2.26989	2.51627	0.0136391	0.406919	-3.05365	FETUB
1568866_PM_at	-0.174344	3.04333	-2.51625	0.0136396	0.406919	-3.05368
214304_PM_x_at	-0.131403	2.05811	-2.51602	0.0136479	0.406945	-3.05419	SYNM
201608_PM_s_at	0.105113	7.79578	2.51542	0.0136698	0.407193	-3.05552	PWP1
231423_PM_s_at	0.217466	4.00278	2.51538	0.0136711	0.407193	-3.0556	ANKRD16
1555435_PM_at	0.167805	2.21311	2.51515	0.0136796	0.407225	-3.05612	AFF4
217207_PM_s_at	0.148303	2.68644	2.51428	0.0137108	0.407932	-3.05801	BTNL3
210009_PM_s_at	0.193145	5.40289	2.51393	0.0137237	0.408095	-3.05879	GOSR2
213224_PM_s_at	-0.101742	7.74589	-2.51222	0.0137857	0.409716	-3.06254	NCRNA00081
221739_PM_at	0.31267	6.41433	2.51175	0.0138031	0.409777	-3.06358	C19orf10
237376_PM_at	-0.252421	5.88311	-2.51138	0.0138164	0.409777	-3.06438
220864_PM_s_at	0.0955656	9.14033	2.51131	0.0138191	0.409777	-3.06454	NDUFA13 /// YJEFN3
210518_PM_at	0.121131	2.31489	2.51102	0.0138297	0.409777	-3.06518	CDH8
223191_PM_at	0.0822172	8.63433	2.51074	0.0138398	0.409777	-3.06579	COX16
235536_PM_at	-0.182081	7.149	-2.51066	0.0138429	0.409777	-3.06597	SNORD89
227973_PM_at	-0.134163	6.969	-2.51039	0.0138526	0.409777	-3.06655	C2orf69
1568848_PM_at	0.163643	2.65778	2.51035	0.0138542	0.409777	-3.06665
240545_PM_at	0.169842	2.3	2.51032	0.0138552	0.409777	-3.06671	LOC286382
207536_PM_s_at	0.368982	3.67711	2.5099	0.0138708	0.410016	-3.06764	TNFRSF9
224259_PM_at	-0.137127	2.69478	-2.5096	0.0138816	0.410113	-3.06829	WNT8A
1566082_PM_at	-0.159412	1.95167	-2.50869	0.0139152	0.410407	-3.0703
214330_PM_at	-0.23009	5.00778	-2.50857	0.0139193	0.410407	-3.07054	ATPAF2
203334_PM_at	-0.126403	6.21	-2.50844	0.0139242	0.410407	-3.07084	DHX8
241465_PM_at	0.192896	2.53711	2.50834	0.0139279	0.410407	-3.07106	C17orf39
217198_PM_x_at	0.282692	3.68167	2.50831	0.013929	0.410407	-3.07112	IGH@ /// IGHA2 /// IGHD /// IGHG1 /// LOC100126583
1560107_PM_at	0.20448	2.24078	2.50798	0.0139412	0.410546	-3.07185
243_PM_g_at	-0.116787	6.79556	-2.50671	0.0139878	0.411472	-3.07462	MAP4
204368_PM_at	0.216222	2.34311	2.50662	0.0139912	0.411472	-3.07482	SLCO2A1
220473_PM_s_at	-0.170181	3.00211	-2.50651	0.0139952	0.411472	-3.07506	ZCCHC4
203362_PM_s_at	0.239502	5.047	2.50565	0.0140272	0.411489	-3.07696	MAD2L1
229213_PM_at	0.18052	3.15656	2.50551	0.0140325	0.411489	-3.07727	DIRC2
236040_PM_at	0.204955	3.10189	2.50537	0.0140376	0.411489	-3.07757	XAGE3
214818_PM_at	-0.201244	3.36633	-2.50534	0.0140387	0.411489	-3.07764	CCDC57
225579_PM_at	-0.0890045	8.71489	-2.50532	0.0140393	0.411489	-3.07767	PQLC3
226111_PM_s_at	-0.151991	4.87689	-2.50516	0.0140452	0.411489	-3.07802	ZNF385A
214203_PM_s_at	0.130158	2.44311	2.50507	0.0140484	0.411489	-3.07821	PRODH
224128_PM_at	-0.185158	3.52778	-2.50434	0.0140757	0.411693	-3.07982	C20orf43
1561313_PM_at	-0.223891	2.465	-2.50417	0.0140821	0.411693	-3.0802
219157_PM_at	-0.115181	8.12533	-2.5041	0.0140845	0.411693	-3.08034	KLHL2
244229_PM_at	-0.179593	5.02911	-2.50406	0.0140862	0.411693	-3.08044
203931_PM_s_at	0.148914	6.49644	2.50371	0.0140993	0.411693	-3.08121	MRPL12
230629_PM_s_at	-0.112715	7.25144	-2.50348	0.0141078	0.411693	-3.08171	EP400
1555694_PM_a_at	0.155588	2.66756	2.50347	0.0141081	0.411693	-3.08173	KCNIP3
222011_PM_s_at	-0.136131	6.40767	-2.50324	0.0141165	0.411718	-3.08222	TCP1
206407_PM_s_at	0.146109	2.27267	2.50246	0.0141456	0.412346	-3.08393	CCL13
230838_PM_s_at	-0.217285	2.99778	-2.50206	0.0141605	0.412377	-3.0848	CIAPIN1
241041_PM_at	-0.241787	5.51978	-2.50203	0.0141617	0.412377	-3.08488
1560620_PM_at	0.158077	2.33644	2.5018	0.0141703	0.412407	-3.08538	KCNK15
223274_PM_at	0.198756	4.35867	2.50125	0.0141909	0.412407	-3.08659	TCF19
238959_PM_at	0.192104	4.41778	2.50092	0.014203	0.412407	-3.08729	LARP4
223683_PM_at	-0.181674	2.99922	-2.5006	0.014215	0.412407	-3.08799	ZMYND15
1562834_PM_at	0.146131	2.01633	2.50056	0.0142168	0.412407	-3.0881
1554869_PM_at	-0.238733	2.71689	-2.50045	0.0142209	0.412407	-3.08834	WDR37
1555110_PM_a_at	0.148937	2.69111	2.50018	0.014231	0.412407	-3.08893	KLHL3
1560647_PM_at	0.144253	2.07733	2.50017	0.0142312	0.412407	-3.08894	TSPYL1
229598_PM_at	0.232172	2.90156	2.50017	0.0142312	0.412407	-3.08894	COBLL1
224412_PM_s_at	-0.161833	2.50356	-2.49945	0.0142583	0.412407	-3.09052	TRPM6
221039_PM_s_at	-0.122376	7.54033	-2.49938	0.0142609	0.412407	-3.09067	ASAP1
202211_PM_at	0.0959502	8.23433	2.49904	0.0142737	0.412407	-3.09141	ARFGAP3
1560030_PM_at	0.221357	2.526	2.49897	0.0142765	0.412407	-3.09158	LOC283692
1552448_PM_a_at	0.169231	2.28944	2.49888	0.0142798	0.412407	-3.09177	C8orf12
221812_PM_at	-0.0907014	7.137	-2.49882	0.014282	0.412407	-3.09189	FBXO42
237571_PM_at	-0.235113	2.72022	-2.49878	0.0142836	0.412407	-3.09199
240220_PM_at	-0.256878	4.23822	-2.49835	0.0142998	0.412407	-3.09293
1560517_PM_s_at	0.179118	2.59933	2.49824	0.0143037	0.412407	-3.09316
241170_PM_at	0.139796	2.36611	2.49785	0.0143185	0.412407	-3.09402
1565132_PM_at	-0.142262	2.443	-2.49782	0.0143196	0.412407	-3.09408	RBMY3AP
232683_PM_s_at	-0.0971493	7.79311	-2.49773	0.0143229	0.412407	-3.09427	PARP6
213922_PM_at	-0.0940045	6.68778	-2.4972	0.0143431	0.412407	-3.09544	TTBK2
231068_PM_at	0.118846	2.09967	2.49703	0.0143494	0.412407	-3.0958	SLC47A2
225301_PM_s_at	0.192919	2.74322	2.49686	0.014356	0.412407	-3.09618	MYO5B
203880_PM_at	0.110226	8.21644	2.49642	0.0143725	0.412407	-3.09714	COX17
1568805_PM_at	0.184661	3.47811	2.49628	0.0143779	0.412407	-3.09745	NCOA7
211228_PM_s_at	0.121923	6.83233	2.49623	0.0143797	0.412407	-3.09755	RAD17
233257_PM_at	0.15595	2.21678	2.49612	0.0143839	0.412407	-3.09779
233956_PM_at	0.206199	2.37178	2.49593	0.014391	0.412407	-3.0982
1557341_PM_x_at	0.183326	3.64667	2.49588	0.0143931	0.412407	-3.09832
244302_PM_at	-0.296855	5.11711	-2.49577	0.0143969	0.412407	-3.09855
230553_PM_at	0.144819	2.01833	2.49542	0.0144103	0.412407	-3.09932	LOC100288643
217257_PM_at	-0.233122	5.47	-2.49539	0.0144115	0.412407	-3.09938	SH3BP2
236607_PM_at	-0.202557	4.99856	-2.49497	0.0144273	0.412623	-3.10029
216225_PM_at	-0.133982	1.92522	-2.49479	0.0144341	0.412623	-3.10068
219366_PM_at	0.145339	5.06544	2.49371	0.0144753	0.413513	-3.10305	AVEN
227463_PM_at	-0.22991	2.63367	-2.49358	0.0144803	0.413513	-3.10334	ACE
244131_PM_at	-0.189774	2.82022	-2.49288	0.0145071	0.413928	-3.10487	HNRNPA2B1
215896_PM_at	0.154751	2.39311	2.4928	0.01451	0.413928	-3.10503
212451_PM_at	0.122059	6.93622	2.49208	0.0145375	0.414111	-3.10661	SECISBP2L
1561640_PM_at	-0.222511	5.96744	-2.49202	0.01454	0.414111	-3.10675
218059_PM_at	0.0850679	9.948	2.49183	0.0145472	0.414111	-3.10716	ZNF706
242704_PM_at	-0.169276	2.74511	-2.49165	0.0145539	0.414111	-3.10754	ZNF821
233996_PM_x_at	0.119887	1.80522	2.49164	0.0145542	0.414111	-3.10756	EYS
221597_PM_s_at	0.165611	6.65478	2.49115	0.0145732	0.414436	-3.10864	TMEM208
220314_PM_at	0.203213	2.58967	2.49078	0.0145875	0.41454	-3.10945	HSFX1 /// HSFX2
209236_PM_at	-0.178959	6.38389	-2.49066	0.014592	0.41454	-3.10971	SLC23A2
237763_PM_at	-0.10491	1.78011	-2.49022	0.0146086	0.414776	-3.11065
220278_PM_at	-0.140747	2.43233	-2.48965	0.0146306	0.414776	-3.1119	KDM4D
212559_PM_at	-0.192557	3.02944	-2.48956	0.0146341	0.414776	-3.11209	PRKAR1B
1565325_PM_at	0.18319	2.33344	2.48951	0.0146362	0.414776	-3.11222	SNHG4
235520_PM_at	-0.162511	4.93989	-2.48945	0.0146383	0.414776	-3.11233	ZNF280C
223595_PM_at	0.29991	2.96256	2.48913	0.0146505	0.414797	-3.11302	TMEM133
224869_PM_s_at	0.13129	5.94	2.48904	0.0146542	0.414797	-3.11323	MRPS25
221922_PM_at	0.194163	3.62556	2.48838	0.0146795	0.4153	-3.11467	GPSM2
1553510_PM_s_at	0.147308	5.57567	2.48781	0.0147015	0.415706	-3.11591	RQCD1
1558954_PM_at	-0.208665	4.87844	-2.4874	0.0147175	0.415835	-3.11681	SNORA78
1569974_PM_x_at	0.232941	3.87578	2.4873	0.0147213	0.415835	-3.11702	SEPT7P2
209898_PM_x_at	-0.0765385	9.56756	-2.48648	0.0147528	0.41635	-3.1188	ITSN2
206197_PM_at	-0.128914	2.28167	-2.48605	0.0147698	0.41635	-3.11975	NME5
242835_PM_s_at	0.185362	2.73844	2.48568	0.014784	0.41635	-3.12054	LOC728730
234630_PM_at	0.141697	4.44567	2.48563	0.0147859	0.41635	-3.12065
202111_PM_at	-0.179615	3.11556	-2.48526	0.0148001	0.41635	-3.12145	SLC4A2
225687_PM_at	0.286719	3.92311	2.48506	0.0148082	0.41635	-3.1219	FAM83D
205896_PM_at	-0.305588	5.17533	-2.48481	0.0148178	0.41635	-3.12244	SLC22A4
234005_PM_x_at	-0.210995	4.32189	-2.48448	0.0148304	0.41635	-3.12314	STK36
218957_PM_s_at	0.116244	6.69522	2.48427	0.0148387	0.41635	-3.12361	PAAF1
1561059_PM_a_at	0.262873	2.94522	2.48415	0.0148435	0.41635	-3.12387	LOC152024
227029_PM_at	-0.148077	6.39289	-2.48409	0.0148459	0.41635	-3.12401	FAM177A1
203671_PM_at	-0.151267	5.09167	-2.48386	0.0148549	0.41635	-3.12451	TPMT
90265_PM_at	-0.14129	7.25956	-2.48377	0.0148583	0.41635	-3.1247	ADAP1
219002_PM_at	0.151131	7.26989	2.48346	0.0148703	0.41635	-3.12537	FASTKD1
228021_PM_at	-0.110724	1.98922	-2.48329	0.014877	0.41635	-3.12574
211241_PM_at	0.149502	2.48522	2.48307	0.0148855	0.41635	-3.12622	ANXA2P3
201317_PM_s_at	0.0827376	9.97267	2.48292	0.0148912	0.41635	-3.12654	PSMA2
229751_PM_s_at	0.233507	3.84111	2.48247	0.0149091	0.41635	-3.12753	PUS7L
223112_PM_s_at	0.0893213	8.96622	2.48244	0.0149103	0.41635	-3.1276	NDUFB10
215192_PM_at	0.142353	2.09989	2.4824	0.0149119	0.41635	-3.12768	PMS2L4
1565906_PM_at	-0.230588	4.55711	-2.48227	0.0149167	0.41635	-3.12795	NADSYN1
231908_PM_at	-0.199208	3.83767	-2.48219	0.0149198	0.41635	-3.12813	ZDHHC18
228180_PM_at	-0.192624	7.66811	-2.48206	0.0149249	0.41635	-3.12841
200945_PM_s_at	0.0712217	9.27267	2.48197	0.0149285	0.41635	-3.12861	SEC31A
234831_PM_at	0.16491	2.27856	2.48191	0.0149308	0.41635	-3.12874
1569817_PM_at	-0.126968	2.06067	-2.48174	0.0149373	0.41635	-3.1291	LOC644620
219110_PM_at	0.108529	6.04989	2.48041	0.0149899	0.417395	-3.13201	GAR1
224523_PM_s_at	0.166063	6.188	2.4804	0.0149901	0.417395	-3.13202	C3orf26
212661_PM_x_at	0.0573756	12.1987	2.48003	0.0150045	0.417543	-3.13281	PPIA
231137_PM_at	-0.200136	3.27156	-2.47969	0.0150179	0.417543	-3.13355	IDH3A
223857_PM_x_at	0.08	8.61856	2.47932	0.0150327	0.417543	-3.13437	TMEM85
220719_PM_at	-0.282308	3.56778	-2.47908	0.0150419	0.417543	-3.13488
228803_PM_at	0.184321	3.20567	2.479	0.0150452	0.417543	-3.13506	PMS1
231008_PM_at	-0.137941	5.52356	-2.47891	0.0150486	0.417543	-3.13525	UNC5CL
1552961_PM_at	0.140181	2.336	2.47891	0.0150488	0.417543	-3.13526
241849_PM_at	-0.229796	6.26411	-2.47865	0.0150588	0.417609	-3.13581
1569296_PM_a_at	-0.202466	4.89367	-2.47817	0.0150779	0.417927	-3.13686	LOC493754
204645_PM_at	-0.163959	6.74889	-2.47707	0.0151214	0.418036	-3.13925	CCNT2
1570121_PM_at	0.250543	2.84244	2.47704	0.0151226	0.418036	-3.13931	ZNF365
244515_PM_at	-0.1731	6.35733	-2.47694	0.0151265	0.418036	-3.13952	PSMD7
237995_PM_at	0.149593	2.33278	2.47694	0.0151265	0.418036	-3.13953	RIMBP2
1552372_PM_at	0.136357	1.89522	2.47691	0.0151276	0.418036	-3.13959	C4orf33
221703_PM_at	-0.144638	2.09678	-2.47691	0.0151277	0.418036	-3.13959	BRIP1
232675_PM_s_at	-0.2131	4.55967	-2.47656	0.0151416	0.418177	-3.14035	UCKL1
243036_PM_at	0.155656	2.917	2.47624	0.0151544	0.418177	-3.14105	CCDC30
240976_PM_at	0.193371	3.15178	2.47618	0.0151568	0.418177	-3.14118
1554919_PM_s_at	0.135995	2.24778	2.47572	0.015175	0.418177	-3.14218	C7orf63
228076_PM_s_at	-0.18638	2.86322	-2.47558	0.0151806	0.418177	-3.14248	NOL6
1563450_PM_at	0.170249	2.18878	2.47551	0.0151832	0.418177	-3.14263	DEFB107A /// DEFB107B
211835_PM_at	0.217624	2.80267	2.47543	0.0151863	0.418177	-3.14279	IGKV1-5
226985_PM_at	-0.138145	2.40656	-2.47491	0.0152072	0.41844	-3.14394	FGD5
205027_PM_s_at	-0.264412	6.74344	-2.47481	0.0152111	0.41844	-3.14415	MAP3K8
217785_PM_s_at	0.247851	4.40556	2.47442	0.0152267	0.418522	-3.14499	YKT6
241890_PM_at	0.164208	2.518	2.47421	0.015235	0.418522	-3.14544
217811_PM_at	0.0938009	9.40822	2.47398	0.0152443	0.418522	-3.14595	SELT
238941_PM_at	0.147647	2.032	2.47397	0.0152447	0.418522	-3.14597	TRIM50
226806_PM_s_at	-0.213122	3.99778	-2.47363	0.0152583	0.418685	-3.14671	NFIA
214755_PM_at	-0.187579	4.95744	-2.47339	0.0152679	0.418738	-3.14723	UAP1L1
244566_PM_at	-0.190158	3.182	-2.47293	0.0152862	0.418929	-3.14822
200767_PM_s_at	-0.141833	6.93556	-2.47262	0.0152985	0.418929	-3.14889	FAM120A
209085_PM_x_at	0.0988688	6.91744	2.47247	0.0153047	0.418929	-3.14922	RFC1
[truncated: 52,717 more rows]
