# Supplementary material for: High-dimensional assessment of B-cell responses to quadrivalent meningococcal conjugate and plain polysaccharide vaccine
Source: Genome Med. 2017 Jan 30;9:11. doi: 10.1186/s13073-017-0400-x (PMC5282650; doi:10.1186/s13073-017-0400-x)
Supplement: Additional file 14: Table S13. — Gene set enrichment analysis of gene expression data 7 days after MenACWY-CRM compared with MenACWY-PS vaccine in the Li et al. dataset. (XLS 12 kb) [file 13073_2017_400_MOESM14_ESM.xls]

## Sheet: Supplementary table 13
Supplementary table 13: Gene set enrichment analysis of gene expression data 7 days after MenACWY-CRM compared with MenACWY-PS vaccine in the Li et al (15) dataset.
Gene set MSigDB	SIZE	NES	FDR q-val
REACTOME_ASPARAGINE_N_LINKED_GLYCOSYLATION	78	3.06855	< 1x10E-04
REACTOME_ACTIVATION_OF_CHAPERONE_GENES_BY_XBP1S	44	2.87311	< 1x10E-04
REACTOME_RESPIRATORY_ELECTRON_TRANSPORT_ATP_SYNTHESIS_BY_CHEMIOSMOTIC_COUPLING_AND_HEAT_PRODUCTION_BY_UNCOUPLING_PROTEINS_	79	2.67883	< 1x10E-04
REACTOME_TRANSPORT_TO_THE_GOLGI_AND_SUBSEQUENT_MODIFICATION	32	2.66401	< 1x10E-04
REACTOME_UNFOLDED_PROTEIN_RESPONSE	76	2.65566	< 1x10E-04
REACTOME_RESPIRATORY_ELECTRON_TRANSPORT	63	2.56134	< 1x10E-04
REACTOME_DNA_REPLICATION	182	2.55133	< 1x10E-04
REACTOME_CELL_CYCLE_CHECKPOINTS	105	2.53661	< 1x10E-04
REACTOME_DIABETES_PATHWAYS	127	2.52293	< 1x10E-04
REACTOME_G1_S_TRANSITION	100	2.52205	< 1x10E-04
REACTOME_CELL_CYCLE_MITOTIC	298	2.49208	< 1x10E-04
REACTOME_POST_TRANSLATIONAL_PROTEIN_MODIFICATION	179	2.47143	< 1x10E-04
REACTOME_G2_M_CHECKPOINTS	35	2.45312	< 1x10E-04
REACTOME_TCA_CYCLE_AND_RESPIRATORY_ELECTRON_TRANSPORT	115	2.44795	< 1x10E-04
REACTOME_MITOTIC_M_M_G1_PHASES	162	2.42387	< 1x10E-04
REACTOME_S_PHASE	100	2.38054	< 1x10E-04
REACTOME_MITOTIC_G1_G1_S_PHASES	124	2.37246	< 1x10E-04
REACTOME_APC_C_CDC20_MEDIATED_DEGRADATION_OF_MITOTIC_PROTEINS	65	2.37125	< 1x10E-04
REACTOME_CELL_CYCLE	379	2.36989	< 1x10E-04
REACTOME_REGULATION_OF_MITOTIC_CELL_CYCLE	77	2.36723	< 1x10E-04
REACTOME_SYNTHESIS_OF_DNA	84	2.35344	< 1x10E-04
REACTOME_SRP_DEPENDENT_COTRANSLATIONAL_PROTEIN_TARGETING_TO_MEMBRANE	109	2.32785	0.000118784
REACTOME_DNA_STRAND_ELONGATION	30	2.32666	0.000113619
REACTOME_ACTIVATION_OF_THE_PRE_REPLICATIVE_COMPLEX	24	2.30669	0.000252026
REACTOME_M_G1_TRANSITION	72	2.30593	0.000241945
REACTOME_G1_S_SPECIFIC_TRANSCRIPTION	16	2.26754	0.000265936
REACTOME_ACTIVATION_OF_ATR_IN_RESPONSE_TO_REPLICATION_STRESS	29	2.26752	0.000256087
REACTOME_BIOSYNTHESIS_OF_THE_N_GLYCAN_PRECURSOR_DOLICHOL_LIPID_LINKED_OLIGOSACCHARIDE_LLO_AND_TRANSFER_TO_A_NASCENT_PROTEIN	27	2.2655	0.000246941
REACTOME_APC_C_CDH1_MEDIATED_DEGRADATION_OF_CDC20_AND_OTHER_APC_C_CDH1_TARGETED_PROTEINS_IN_LATE_MITOSIS_EARLY_G1	64	2.26145	0.000238426
REACTOME_E2F_MEDIATED_REGULATION_OF_DNA_REPLICATION	27	2.24238	0.000286547
REACTOME_METABOLISM_OF_PROTEINS	418	2.22049	0.000387038
REACTOME_SYNTHESIS_SECRETION_AND_DEACYLATION_OF_GHRELIN	15	2.21752	0.000403091
REACTOME_CYCLIN_A_B1_ASSOCIATED_EVENTS_DURING_G2_M_TRANSITION	15	2.19278	0.000576693
REACTOME_SYNTHESIS_SECRETION_AND_INACTIVATION_OF_GLP1	17	2.18609	0.00061363
REACTOME_ASSEMBLY_OF_THE_PRE_REPLICATIVE_COMPLEX	57	2.12672	0.00100341
REACTOME_ORC1_REMOVAL_FROM_CHROMATIN	59	2.08889	0.00151001
REACTOME_INCRETIN_SYNTHESIS_SECRETION_AND_INACTIVATION	20	2.08879	0.0014692
REACTOME_TRANSLATION	146	2.07959	0.00161094
REACTOME_MITOTIC_PROMETAPHASE	86	2.05424	0.00203582
REACTOME_TRNA_AMINOACYLATION	42	2.03453	0.00229058
REACTOME_APC_CDC20_MEDIATED_DEGRADATION_OF_NEK2A	21	1.97095	0.00380615
REACTOME_INHIBITION_OF_THE_PROTEOLYTIC_ACTIVITY_OF_APC_C_REQUIRED_FOR_THE_ONSET_OF_ANAPHASE_BY_MITOTIC_SPINDLE_CHECKPOINT_COMPONENTS	18	1.96142	0.00394677
REACTOME_CYTOSOLIC_TRNA_AMINOACYLATION	24	1.95357	0.00418336
REACTOME_N_GLYCAN_ANTENNAE_ELONGATION_IN_THE_MEDIAL_TRANS_GOLGI	17	1.9531	0.00410729
REACTOME_LAGGING_STRAND_SYNTHESIS	19	1.94121	0.00456513
REACTOME_APC_C_CDC20_MEDIATED_DEGRADATION_OF_CYCLIN_B	19	1.94028	0.00448444
REACTOME_CDT1_ASSOCIATION_WITH_THE_CDC6_ORC_ORIGIN_COMPLEX	48	1.93353	0.0046677
REACTOME_AUTODEGRADATION_OF_CDH1_BY_CDH1_APC_C	56	1.93223	0.00464289
REACTOME_SYNTHESIS_AND_INTERCONVERSION_OF_NUCLEOTIDE_DI_AND_TRIPHOSPHATES	18	1.91526	0.00543584
REACTOME_P53_INDEPENDENT_G1_S_DNA_DAMAGE_CHECKPOINT	48	1.90964	0.00558996
REACTOME_ANTIGEN_PRESENTATION_FOLDING_ASSEMBLY_AND_PEPTIDE_LOADING_OF_CLASS_I_MHC	20	1.90879	0.0055152
REACTOME_CYCLIN_E_ASSOCIATED_EVENTS_DURING_G1_S_TRANSITION_	62	1.88496	0.00678224
REACTOME_EXTENSION_OF_TELOMERES	27	1.87883	0.00719571
REACTOME_PHOSPHORYLATION_OF_THE_APC_C	17	1.87242	0.00743611
REACTOME_CDK_MEDIATED_PHOSPHORYLATION_AND_REMOVAL_OF_CDC6	46	1.83973	0.0101058
REACTOME_PROCESSIVE_SYNTHESIS_ON_THE_LAGGING_STRAND	15	1.83086	0.0108119
REACTOME_ER_PHAGOSOME_PATHWAY	58	1.82808	0.0109333
REACTOME_DESTABILIZATION_OF_MRNA_BY_AUF1_HNRNP_D0	49	1.82009	0.0118893
REACTOME_RESOLUTION_OF_AP_SITES_VIA_THE_MULTIPLE_NUCLEOTIDE_PATCH_REPLACEMENT_PATHWAY	17	1.81311	0.0123584
REACTOME_SCFSKP2_MEDIATED_DEGRADATION_OF_P27_P21	53	1.80977	0.0125956
REACTOME_STRIATED_MUSCLE_CONTRACTION	27	1.80099	0.0135945
REACTOME_VIF_MEDIATED_DEGRADATION_OF_APOBEC3G	49	1.77367	0.0170967
REACTOME_KINESINS	23	1.77191	0.0171196
REACTOME_SCF_BETA_TRCP_MEDIATED_DEGRADATION_OF_EMI1	49	1.77182	0.0168799
REACTOME_CROSS_PRESENTATION_OF_SOLUBLE_EXOGENOUS_ANTIGENS_ENDOSOMES	47	1.76346	0.0179177
REACTOME_AUTODEGRADATION_OF_THE_E3_UBIQUITIN_LIGASE_COP1	47	1.76184	0.0178751
REACTOME_DEPOSITION_OF_NEW_CENPA_CONTAINING_NUCLEOSOMES_AT_THE_CENTROMERE	52	1.75713	0.0182947
REACTOME_G0_AND_EARLY_G1	23	1.75226	0.0187662
REACTOME_REGULATION_OF_APOPTOSIS	56	1.72426	0.0239511
REACTOME_P53_DEPENDENT_G1_DNA_DAMAGE_RESPONSE	53	1.72383	0.023647
REACTOME_TELOMERE_MAINTENANCE	67	1.69557	0.0292279
REACTOME_REGULATION_OF_ORNITHINE_DECARBOXYLASE_ODC	48	1.69131	0.0297165
REACTOME_CONVERSION_FROM_APC_C_CDC20_TO_APC_C_CDH1_IN_LATE_ANAPHASE	16	1.67726	0.0328708
REACTOME_CLASS_I_MHC_MEDIATED_ANTIGEN_PROCESSING_PRESENTATION	235	1.63075	0.0471205
REACTOME_CHROMOSOME_MAINTENANCE	108	1.63054	0.0465617
REACTOME_REGULATION_OF_INSULIN_SECRETION	89	1.62406	0.0482773
REACTOME_MUSCLE_CONTRACTION	45	1.61766	0.0499808
